# Supplementary material for: Disruption of the mRNA m6A writer complex triggers autoimmunity in Arabidopsis
Source: PLoS Genet. 2025 Nov 6;21(11):e1011925. doi: 10.1371/journal.pgen.1011925 (PMC12617952; doi:10.1371/journal.pgen.1011925)
Supplement: S2 File — (XLSX) [file pgen.1011925.s009.xlsx]

## Sheet: README
Supplementary Data Table 2 – Differential Gene Expression Results from Illumia sequencing at 22ºC
This table contains results of differential gene expression analysis comparing vir-1 mutants versus Col-0 wild type in Arabidopsis thaliana using edgeR version 4.2.2
Tab 1 contains differential expression results
Tab 2 contains a list of GO terms enriched in genes upregulated in vir-1

## Sheet: DE_vir_vs_col0_lg2_0.001
transcript	geneID	gene_class	sampleA	sampleB	logFC	logCPM	F	PValue	FDR	col0_1	col0_2	col0_3	col0_4	col0_5	col0_6	col0_7	vir1_1	vir1_2	vir1_3	vir1_4	vir1_5	vir1_6	VIRc_1	VIRc_2	VIRc_3	VIRc_4	VIRc_5	VIRc_6	annot	full_annot	GO_terms
AT2G26010	PDF1.3	defence	vir1	col0	8.56546	0.917814	432.098	1.64811e-15	1.25873e-13	0	0	0	2	0	0	1	72	122	406.486	121	135.904	439	13	12	2	15	6	11	plant defensin 1.3	Predicted to encode a PR (pathogenesis-related) protein. Belongs to the plant defensin (PDF) family with the following members: At1g75830/PDF1.1, At5g44420/PDF1.2a, At2g26020/PDF1.2b, At5g44430/PDF1.2c, At2g26010/PDF1.3, At1g19610/PDF1.4, At1g55010/PDF1.5, At2g02120/PDF2.1, At2g02100/PDF2.2, At2g02130/PDF2.3, At1g61070/PDF2.4, At5g63660/PDF2.5, At2g02140/PDF2.6, At5g38330/PDF3.1 and At4g30070/PDF…	GO:0005576,GO:0006952,GO:0006952,GO:0099503,GO:0005515,GO:0005515,GO:0005515
AT2G14610	PR1, ATPR1, AtCAPE9, PR 1	defence	vir1	col0	8.27558	1.73725	78.5717	1.50354e-08	9.66456e-08	3	1	1	2	0	0	0	34	342.476	334	356.539	110	909.081	158	0	5	40	73	12	PATHOGENESIS-RELATED GENE 1, pathogenesis-related gene 1	PR1 gene expression is induced in response to a variety of pathogens. It is a useful molecular marker for the SAR response. Though the Genbank record for the cDNA associated to this gene is called 'PR-1-like', the sequence actually corresponds to PR1. Expression of this gene is salicylic-acid responsive. pathogenesis-related gene 1 (PR1); FUNCTIONS IN: molecular_function unknown; INVOLVED IN: res…	GO:0003674,GO:0005576,GO:0005615,GO:0009627,GO:0009505,GO:0010266,GO:0009414,GO:0099503,GO:0006952
AT1G08090	NRT2;1AT, NRT2, NRT2.1, ATNRT2.1, ACH1, LIN1, NRT2:1, ATNRT2:1	other	vir1	col0	7.99181	-0.520192	238.067	6.00724e-13	1.97057e-11	0	1	0	0	0	0	0	31	35	86	51	49	173	9	7	4	14	1	1	NITRATE TRANSPORTER 2.1, LATERAL ROOT INITIATION 1, NITRATE TRANSPORTER 2, nitrate transporter 2:1	High-affinity nitrate transporter. Up-regulated by nitrate. Functions as a repressor of lateral root initiation independently of nitrate uptake. nitrate transporter 2:1 (NRT2:1); CONTAINS InterPro DOMAIN/s: Major facilitator superfamily MFS-1 (InterPro:IPR011701), Major facilitator superfamily, general substrate transporter (InterPro:IPR016196); BEST Arabidopsis thaliana protein match is: nitrate…	GO:0005886,GO:0015112,GO:0015112,GO:0015706,GO:0071249,GO:0015706,GO:0015112,GO:0016020,GO:0048527,GO:0015706,GO:0048527,GO:0010167,GO:0015706,GO:0015706,GO:0005886
AT1G26240	EXT19	other	vir1	col0	7.80149	-0.0731538	54.7982	2.75518e-07	1.20374e-06	0	2	0	0	0	0	0	24	4	22	56	61	596	0	0	0	10	0	0	extensin 19	Proline-rich extensin-like family protein; FUNCTIONS IN: structural constituent of cell wall; INVOLVED IN: plant-type cell wall organization; LOCATED IN: endomembrane system; EXPRESSED IN: root; CONTAINS InterPro DOMAIN/s: Extensin-like repeat (InterPro:IPR006706); BEST Arabidopsis thaliana protein match is: Proline-rich extensin-like family protein (TAIR:AT4G08370.1); Has 364257 Blast hits to 37…	GO:0005199,GO:0005575,GO:0009664,GO:0046394
AT2G29350	SAG13	other	vir1	col0	7.50113	3.4056	176.101	1.07961e-11	2.24796e-10	6	7	14	5	10	1	2	293	873.354	1720.99	1160.05	845	1327.42	155	12	18	182	194	46	senescence-associated gene 13	senescence-associated gene SAG13 encoding a short-chain alcohol dehydrogenase senescence-associated gene 13 (SAG13); CONTAINS InterPro DOMAIN/s: Short-chain dehydrogenase/reductase, conserved site (InterPro:IPR020904), NAD(P)-binding domain (InterPro:IPR016040), Glucose/ribitol dehydrogenase (InterPro:IPR002347), Short-chain dehydrogenase/reductase SDR (InterPro:IPR002198); BEST Arabidopsis thali…	GO:0005739,GO:0009507,GO:0004022,GO:0002213,GO:0005777,GO:0005886,GO:0031347
AT1G26390	AtBBE4	other	vir1	col0	7.44738	0.809966	270.56	1.72529e-13	6.74708e-12	3	1	1	0	0	1	1	46	82	198	155	189	571	9	1	3	16	7	4		FAD-binding Berberine family protein; FUNCTIONS IN: electron carrier activity, oxidoreductase activity, FAD binding, catalytic activity; LOCATED IN: endomembrane system; EXPRESSED IN: 10 plant structures; EXPRESSED DURING: LP.06 six leaves visible, LP.04 four leaves visible, 4 anthesis, LP.02 two leaves visible, petal differentiation and expansion stage; CONTAINS InterPro DOMAIN/s: FAD-binding, t…	GO:0005737,GO:0009505,GO:0071949
AT4G37990	ELI3-2, ATCAD8, ELI3, CAD-B2	other	vir1	col0	7.29511	3.43252	184.967	6.77991e-12	1.51244e-10	7	4	28	7	9	0	1	786	726.918	1399	1467	883	486	64	14	29	97	94	75	elicitor-activated gene 3-2, CINNAMYL-ALCOHOL DEHYDROGENASE B2, ARABIDOPSIS THALIANA CINNAMYL-ALCOHOL DEHYDROGENASE 8, ELICITOR-ACTIVATED GENE 3	Encodes an aromatic alcohol:NADP+ oxidoreductase whose mRNA levels are increased in response to treatment with a variety of phytopathogenic bacteria. Though similar to mannitol dehydrogenases, this enzyme does not have mannitol dehydrogenase activity. elicitor-activated gene 3-2 (ELI3-2); CONTAINS InterPro DOMAIN/s: GroES-like (InterPro:IPR011032), Alcohol dehydrogenase GroES-like (InterPro:IPR01…	GO:0005737,GO:0008270,GO:0009809,GO:0045551,GO:0052747,GO:0046029,GO:0047681,GO:0009617,GO:0009626,GO:0045551,GO:0009809,GO:0005886
AT2G29470	ATGSTU3, GSTU3, GST21	other	vir1	col0	7.25385	-0.65414	78.0594	1.58835e-08	1.01027e-07	1	0	0	0	1	0	0	15	22	98	81	76	39	8	0	0	20	13	9	GLUTATHIONE S-TRANSFERASE 21, glutathione S-transferase tau 3	Encodes glutathione transferase belonging to the tau class of GSTs. Naming convention according to Wagner et al. (2002). glutathione S-transferase tau 3 (GSTU3); CONTAINS InterPro DOMAIN/s: Thioredoxin fold (InterPro:IPR012335), Glutathione S-transferase, C-terminal (InterPro:IPR004046), Glutathione S-transferase, C-terminal-like (InterPro:IPR010987), Glutathione S-transferase/chloride channel, C…	GO:0004364,GO:0005737,GO:0005737,GO:0006749,GO:0005737,GO:0009407
AT5G44430	PDF1.2c	defence	vir1	col0	7.11616	-0.362951	153.149	3.99988e-11	6.60375e-10	0	0	2	1	0	0	0	14	38	144	52	39	233.121	0	3	2	11	6	4	plant defensin 1.2C	Predicted to encode a PR (pathogenesis-related) protein. Belongs to the plant defensin (PDF) family with the following members: At1g75830/PDF1.1, At5g44420/PDF1.2a, At2g26020/PDF1.2b, At5g44430/PDF1.2c, At2g26010/PDF1.3, At1g19610/PDF1.4, At1g55010/PDF1.5, At2g02120/PDF2.1, At2g02100/PDF2.2, At2g02130/PDF2.3, At1g61070/PDF2.4, At5g63660/PDF2.5, At2g02140/PDF2.6, At5g38330/PDF3.1 and At4g30070/PDF…	GO:0003674,GO:0005576,GO:0006952,GO:0006952
AT2G07751	no symbol available	other	vir1	col0	6.98495	-1.33118	23.2977	0.000220086	0.000482327	0	0	0	0	0	0	0	0	0	31	16	27	27	34	25	33	0	20	13	no full name available	NADH:ubiquinone/plastoquinone oxidoreductase, chain 3 protein; FUNCTIONS IN: NADH dehydrogenase (ubiquinone) activity; INVOLVED IN: oxidation reduction, mitochondrial electron transport, NADH to ubiquinone; LOCATED IN: endomembrane system; CONTAINS InterPro DOMAIN/s: NADH:ubiquinone/plastoquinone oxidoreductase, chain 3 (InterPro:IPR000440); BEST Arabidopsis thaliana protein match is: NADH dehydr…	GO:0005739,GO:0008137,GO:0008150,GO:0030964
AT5G44420	LCR77, PDF1.2, PDF1.2A	defence	vir1	col0	6.87929	1.24705	275.804	1.42933e-13	5.73364e-12	2	0	3	3	1	1	5	69	143	473	156	126	818.652	6	9	2	8	24	6	PLANT DEFENSIN 1.2A, plant defensin 1.2, LOW-MOLECULAR-WEIGHT CYSTEINE-RICH 77	Encodes an ethylene- and jasmonate-responsive plant defensin. mRNA levels are not responsive to salicylic acid treatment; although jasmonate and salicylic acid can act synergistically to enhance the expression of this gene. Belongs to the plant defensin (PDF) family with the following members: At1g75830/PDF1.1, At5g44420/PDF1.2a, At2g26020/PDF1.2b, At5g44430/PDF1.2c, At2g26010/PDF1.3, At1g19610/P…	GO:0005576,GO:0006952,GO:0009625,GO:0009753,GO:0005515,GO:0005515,GO:0005515,GO:0009723,GO:0009861,GO:0009751,GO:0009753,GO:0006952,GO:0009751
AT1G26250	EXT18	other	vir1	col0	6.80862	-0.685076	130.655	1.72953e-10	2.24689e-09	1	0	0	0	0	1	1	36	23	31	59	28	227	4	1	3	7	0	1	extensin 18	Proline-rich extensin-like family protein; FUNCTIONS IN: structural constituent of cell wall; INVOLVED IN: plant-type cell wall organization; LOCATED IN: endomembrane system; CONTAINS InterPro DOMAIN/s: Extensin-like repeat (InterPro:IPR006706); BEST Arabidopsis thaliana protein match is: Proline-rich extensin-like family protein (TAIR:AT4G08370.1); Has 289174 Blast hits to 44674 proteins in 1767…	GO:0005199,GO:0009664,GO:0009611,GO:0098542,GO:1901698
AT2G39030	NATA1	defence	vir1	col0	6.74154	3.2967	81.8619	1.06404e-08	7.21256e-08	15	5	4	22	7	4	6	210	515	1489.38	1102	771	1373.01	360	17	1	222	450	45	N-acetyltransferase activity 1	Encodes a protein that acts as an ornithine N-delta-acetyltransferase, leading to the formation of N-delta-actetylornithine. This compound is likely used in plant defense and levels of it are increased in Arabidopsis plants in response to MeJA and ABA. Acyl-CoA N-acyltransferases (NAT) superfamily protein; FUNCTIONS IN: N-acetyltransferase activity; INVOLVED IN: metabolic process; LOCATED IN: cel…	GO:0005737,GO:0008080,GO:0006591,GO:0008080,GO:0009753
AT3G01345	no symbol available	other	vir1	col0	6.5861	0.986351	143.464	7.3293e-11	1.10603e-09	1	4	4	5	1	2	0	173	138	187	152	301	171	10	3	0	6	0	12	no full name available	Expressed protein; FUNCTIONS IN: hydrolase activity, hydrolyzing O-glycosyl compounds; INVOLVED IN: carbohydrate metabolic process; LOCATED IN: membrane; CONTAINS InterPro DOMAIN/s: Glycoside hydrolase, family 35 (InterPro:IPR001944); BEST Arabidopsis thaliana protein match is: unknown protein (TAIR:AT5G28919.1); Has 35333 Blast hits to 34131 proteins in 2444 species: Archae - 798; Bacteria - 224…	GO:0003674,GO:0005739,GO:0007165,GO:0018130,GO:0019438,GO:0044271,GO:0046394,GO:0071310,GO:1901362
AT5G09470	DIC3	other	vir1	col0	6.41299	-1.472	49.9498	5.58679e-07	2.24662e-06	0	0	0	0	0	1	0	15	21	35	15	16	19	2	5	19	3	18	29	dicarboxylate carrier 3	Encodes one of the mitochondrial dicarboxylate carriers (DIC): DIC1 (AT2G22500), DIC2 (AT4G24570), DIC3 (AT5G09470). dicarboxylate carrier 3 (DIC3); FUNCTIONS IN: oxidative phosphorylation uncoupler activity, binding, dicarboxylic acid transmembrane transporter activity; INVOLVED IN: transport, mitochondrial transport; LOCATED IN: mitochondrial inner membrane, membrane; EXPRESSED IN: cotyledon, l…	GO:0005739,GO:0008272,GO:0015116,GO:0015117,GO:0015131,GO:0015140,GO:0015141,GO:0015297,GO:0015709,GO:0015729,GO:0017077,GO:0035435,GO:0071422,GO:0071423,GO:0005310,GO:0006839
AT1G21310	ATEXT3, EXT3, RSH	other	vir1	col0	6.3951	8.0514	710.308	1.06111e-17	1.49527e-15	328	231	392	307	184	235	325	10731.3	17735.1	28342.1	21957.4	12702.2	46693	4485.74	5130.93	4996	9063.38	4984.68	4715.13	extensin 3, ROOT-SHOOT-HYPOCOTYL DEFECTIVE	Encodes extensin 3. extensin 3 (EXT3); FUNCTIONS IN: structural constituent of cell wall; INVOLVED IN: plant-type cell wall organization; LOCATED IN: endomembrane system; EXPRESSED IN: 7 plant structures; EXPRESSED DURING: 4 anthesis, F mature embryo stage, petal differentiation and expansion stage, E expanded cotyledon stage, D bilateral stage; CONTAINS InterPro DOMAIN/s: Extensin-like repeat (I…	GO:0009664,GO:0005199,GO:0006979,GO:0009611,GO:0009627,GO:0009751,GO:0010015,GO:0010035,GO:0019438,GO:0030154,GO:0042742,GO:0044550,GO:0048589,GO:0050832,GO:0071695,GO:0090558,GO:1901135,GO:1901362
AT1G32960	ATSBT3.3, SBT3.3	other	vir1	col0	6.3825	2.31535	302.511	5.7571e-14	2.67906e-12	6	3	23	4	8	1	3	323	305.001	800	413	387	949	17	8	13	63	44	22		SBT3.3; FUNCTIONS IN: identical protein binding, serine-type endopeptidase activity; INVOLVED IN: proteolysis, negative regulation of catalytic activity; LOCATED IN: apoplast, plant-type cell wall; EXPRESSED IN: 7 plant structures; EXPRESSED DURING: 4 anthesis; CONTAINS InterPro DOMAIN/s: Protease-associated PA (InterPro:IPR003137), Proteinase inhibitor, propeptide (InterPro:IPR009020), Peptidase…	GO:0004252,GO:0005576,GO:0005615,GO:0048046,GO:0009505,GO:0004252,GO:0009682,GO:0031012
AT2G30770	CYP71A13	other	vir1	col0	6.23502	-0.715414	46.296	9.84166e-07	3.68372e-06	1	0	1	0	1	0	1	10	13	40	13	14	353	0	0	0	3	13	0	cytochrome P450, family 71, subfamily A, polypeptide 13	putative cytochrome P450 cytochrome P450, family 71, subfamily A, polypeptide 13 (CYP71A13); CONTAINS InterPro DOMAIN/s: Cytochrome P450 (InterPro:IPR001128), Cytochrome P450, E-class, group I (InterPro:IPR002401), Cytochrome P450, conserved site (InterPro:IPR017972); BEST Arabidopsis thaliana protein match is: cytochrome P450, family 71, subfamily A, polypeptide 12 (TAIR:AT2G30750.1); Has 35333 …	GO:0004497,GO:0005506,GO:0005739,GO:0016705,GO:0020037,GO:0047720,GO:0009617,GO:0010120,GO:0042742,GO:0047720,GO:0050832,GO:0005515,GO:0009617,GO:0009682,GO:0005515,GO:0005788
AT1G18960	no symbol available	other	vir1	col0	6.21141	0.978488	245.289	4.49341e-13	1.55291e-11	5	2	3	3	0	3	4	141	113	292	152	154	360.993	22	1	5	24	10	23	no full name available	myb-like HTH transcriptional regulator family protein; FUNCTIONS IN: DNA binding, sequence-specific DNA binding transcription factor activity; INVOLVED IN: regulation of transcription, DNA-dependent, regulation of transcription; CONTAINS InterPro DOMAIN/s: SANT, DNA-binding (InterPro:IPR001005), Homeodomain-like (InterPro:IPR009057), Myb, DNA-binding (InterPro:IPR014778), HTH transcriptional regu…	GO:0005634,GO:0003700,GO:0006355
AT1G21240	WAK3	other	vir1	col0	6.15564	-0.519609	106.115	1.12336e-09	1.0781e-08	1	1	2	1.021	0	0	1	14	58	94.54	37.162	28	220.652	0	3	0	6	2	11.11	wall associated kinase 3	encodes a wall-associated kinase wall associated kinase 3 (WAK3); FUNCTIONS IN: protein serine/threonine kinase activity, kinase activity; INVOLVED IN: protein amino acid phosphorylation; LOCATED IN: plasma membrane; EXPRESSED IN: 9 plant structures; EXPRESSED DURING: 9 growth stages; CONTAINS InterPro DOMAIN/s: EGF-like calcium-binding (InterPro:IPR001881), EGF-like, type 3 (InterPro:IPR000742),…	GO:0005509,GO:0005886,GO:0006468,GO:0007166,GO:0016301,GO:0030247,GO:0005886,GO:0002229,GO:0002237,GO:0006970,GO:0006979,GO:0009737,GO:0010035,GO:0010150,GO:0032787,GO:0042742,GO:0045089,GO:0050832,GO:0071446,GO:1901615
AT4G12490	AZI3	other	vir1	col0	6.04508	1.88314	391.785	4.4027e-15	2.86032e-13	5	3	6	7	11	2	7	141	276	518	184	202	1167	45	18	26	68	41	35		Bifunctional inhibitor/lipid-transfer protein/seed storage 2S albumin superfamily protein; CONTAINS InterPro DOMAIN/s: Bifunctional inhibitor/plant lipid transfer protein/seed storage (InterPro:IPR016140), Plant lipid transfer protein/seed storage/trypsin-alpha amylase inhibitor (InterPro:IPR003612), Plant lipid transfer protein/hydrophobic protein, helical domain (InterPro:IPR013770); BEST Arabi…	GO:0050832,GO:0005783,GO:0009506,GO:0009707
AT4G22470	DHyPRP1, AtDHyPRP1	other	vir1	col0	6.00852	1.28781	107.81	9.76142e-10	9.5795e-09	2	4	2	3	2	2	9	37	222	288	197	209	148	112	18	18	78	99	32	DOUBLE HYBRID PROLINE-RICH PROTEIN 1	protease inhibitor/seed storage/lipid transfer protein (LTP) family protein; FUNCTIONS IN: lipid binding; INVOLVED IN: lipid transport; LOCATED IN: endomembrane system; EXPRESSED IN: embryo, hypocotyl, sepal, stamen; EXPRESSED DURING: 4 anthesis, C globular stage, petal differentiation and expansion stage; CONTAINS InterPro DOMAIN/s: Bifunctional inhibitor/plant lipid transfer protein/seed storag…	GO:0003674,GO:0005886,GO:0009506,GO:0098542
AT3G28899	no symbol available	other	vir1	col0	5.99191	0.40933	110.576	7.79208e-10	7.95913e-09	2	3	1	1	4	3	1	72	35	559.792	71	44	161	0	0	4	1	0	0	no full name available	unknown protein; Has 30201 Blast hits to 17322 proteins in 780 species: Archae - 12; Bacteria - 1396; Metazoa - 17338; Fungi - 3422; Plants - 5037; Viruses - 0; Other Eukaryotes - 2996 (source: NCBI BLink).	GO:0003674,GO:0005739,GO:0008150
AT1G04800	no symbol available	other	vir1	col0	5.96263	4.8375	1386.18	1.07648e-20	4.68267e-18	24	27	30	31	48	16	24	935	682	2242.86	1454.89	1601	3122.96	1556	1106	1164.01	1241	1462.89	1165.88	no full name available	glycine-rich protein; FUNCTIONS IN: molecular_function unknown; INVOLVED IN: N-terminal protein myristoylation; LOCATED IN: endomembrane system; EXPRESSED IN: 17 plant structures; EXPRESSED DURING: 12 growth stages; Has 109132 Blast hits to 26905 proteins in 1855 species: Archae - 173; Bacteria - 37969; Metazoa - 32319; Fungi - 6881; Plants - 10265; Viruses - 1569; Other Eukaryotes - 19956 (sourc…	GO:0003674,GO:0005575,GO:0044271
AT1G56660	no symbol available	other	vir1	col0	5.93943	3.24081	770.584	4.60668e-18	7.20153e-16	9	11	11	7	11	5	2	302	226	601	370	327	1041	820	389	383	397.374	605	435	no full name available	unknown protein; Has 665200 Blast hits to 205811 proteins in 4684 species: Archae - 3320; Bacteria - 107592; Metazoa - 249086; Fungi - 76753; Plants - 38542; Viruses - 3008; Other Eukaryotes - 186899 (source: NCBI BLink).	GO:0003674,GO:0005575,GO:0007165,GO:0009266,GO:0010035,GO:0010565,GO:0031326,GO:0097305
AT3G14900	EMB3120	other	vir1	col0	5.88104	2.45935	1136.19	8.44277e-20	2.31424e-17	6	9	5	8	7	2	5	223	138	505	271	283	582.101	317	236	207	284	217	173	EMBRYO DEFECTIVE 3120	unknown protein; FUNCTIONS IN: molecular_function unknown; INVOLVED IN: embryo development; LOCATED IN: chloroplast; EXPRESSED IN: 19 plant structures; EXPRESSED DURING: 13 growth stages; Has 17135 Blast hits to 10204 proteins in 644 species: Archae - 47; Bacteria - 1684; Metazoa - 5536; Fungi - 2506; Plants - 1043; Viruses - 361; Other Eukaryotes - 5958 (source: NCBI BLink).	GO:0003674,GO:0009507,GO:0009507,GO:0009793
AT3G48180	no symbol available	other	vir1	col0	5.87643	-0.345179	290.123	8.69262e-14	3.75679e-12	1	1	1	0	0	1	1	24	20	74	32	40	104	30	18	38	47	33	28	no full name available	unknown protein; BEST Arabidopsis thaliana protein match is: unknown protein (TAIR:AT1G19020.1); Has 84 Blast hits to 84 proteins in 15 species: Archae - 0; Bacteria - 0; Metazoa - 0; Fungi - 0; Plants - 84; Viruses - 0; Other Eukaryotes - 0 (source: NCBI BLink).	GO:0005575,GO:0009415,GO:0015994,GO:0042440,GO:0044248
AT3G49055	no symbol available	other	vir1	col0	5.86728	0.51029	291.41	8.32215e-14	3.63595e-12	3	2	2	3	3	1	3	68	81	251.016	103	99	251	30	2	12	21	23	6	no full name available	unknown protein; EXPRESSED IN: cotyledon; BEST Arabidopsis thaliana protein match is: unknown protein (TAIR:AT1G24560.1); Has 52205 Blast hits to 29376 proteins in 1994 species: Archae - 873; Bacteria - 6150; Metazoa - 27099; Fungi - 3784; Plants - 3062; Viruses - 130; Other Eukaryotes - 11107 (source: NCBI BLink).	GO:0003674,GO:0005737,GO:0008150
AT3G54730	no symbol available	other	vir1	col0	5.83208	-0.0749835	296.521	7.01218e-14	3.15312e-12	2	2	1	2	3	0	2	93.43	38.288	169.178	52.127	59.944	171.073	7	5	3	6.529	2	7	no full name available	FUNCTIONS IN: molecular_function unknown; INVOLVED IN: biological_process unknown; LOCATED IN: cellular_component unknown; BEST Arabidopsis thaliana protein match is: ovate family protein 9 (TAIR:AT4G04030.1); Has 0 Blast hits to 0 proteins in 0 species (source: NCBI BLink).	GO:0003674,GO:0005739,GO:0005739,GO:0005739,GO:0005739,GO:0008150
AT3G28510	no symbol available	other	vir1	col0	5.75918	-1.25939	108.542	9.19172e-10	9.10977e-09	0	1	0	0	1	0	2	11	25	38	39	12	109	6	5	0	7	3	1	no full name available	P-loop containing nucleoside triphosphate hydrolases superfamily protein; FUNCTIONS IN: nucleoside-triphosphatase activity, ATPase activity, nucleotide binding, ATP binding; EXPRESSED IN: 7 plant structures; EXPRESSED DURING: LP.06 six leaves visible, LP.04 four leaves visible, 4 anthesis, 4 leaf senescence stage; CONTAINS InterPro DOMAIN/s: ATPase, AAA-type, core (InterPro:IPR003959), ATPase, AA…	GO:0005886,GO:0005783
AT2G19890	no symbol available	other	vir1	col0	5.73733	-0.56129	99.7557	1.93655e-09	1.70746e-08	2	2	0	1	3	0	0	36	44	107	34	48	110	9	0	0	14	6	15	no full name available	BEST Arabidopsis thaliana protein match is: Putative endonuclease or glycosyl hydrolase (TAIR:AT3G62210.1); Has 66 Blast hits to 66 proteins in 10 species: Archae - 0; Bacteria - 0; Metazoa - 0; Fungi - 0; Plants - 66; Viruses - 0; Other Eukaryotes - 0 (source: NCBI BLink).	GO:0005777,GO:0010468
AT3G24080	no symbol available	other	vir1	col0	5.73132	5.3671	981.332	3.83331e-19	7.95849e-17	45	45	42	36	75	42	47	1556	999	4010	1870	1716	4793.17	2474	1690	1527	1545.58	2219	1668	no full name available	KRR1 family protein; FUNCTIONS IN: molecular_function unknown; INVOLVED IN: response to salt stress; LOCATED IN: cytosol; EXPRESSED IN: 23 plant structures; EXPRESSED DURING: 13 growth stages; CONTAINS InterPro DOMAIN/s: KRR1 interacting protein 1, subgroup (InterPro:IPR007851), KRR1 interacting protein 1 (InterPro:IPR018034); Has 30201 Blast hits to 17322 proteins in 780 species: Archae - 12; Ba…	GO:0000447,GO:0003674,GO:0005634,GO:0005634,GO:0005634,GO:0005634,GO:0005730,GO:0030686
AT2G24850	TAT, TAT3	Jasm_sali	vir1	col0	5.72501	1.75619	49.6028	5.88779e-07	2.34971e-06	7	8	8	4	3	2	7	62	229	319	380.774	154	489	55	7	1	94	354	16	TYROSINE AMINOTRANSFERASE, tyrosine aminotransferase 3	Encodes a tyrosine aminotransferase that is responsive to treatment with jasmonic acid. tyrosine aminotransferase 3 (TAT3); CONTAINS InterPro DOMAIN/s: 1-aminocyclopropane-1-carboxylate synthase (InterPro:IPR001176), Aminotransferase, class I/classII (InterPro:IPR004839), Pyridoxal phosphate-dependent transferase, major domain (InterPro:IPR015424), Tyrosine transaminase (InterPro:IPR021178), Tyro…	GO:0004838,GO:0005737,GO:0005829,GO:0006572,GO:0009058,GO:0030170,GO:0009611,GO:0004838,GO:0009611,GO:0009753
AT2G14560	LURP1	defence	vir1	col0	5.71304	1.63101	147.715	5.59425e-11	8.8004e-10	5	5	6	5	8	2	6	70	231.088	267	264	105	765	55	18	44	133	140	34	LATE UPREGULATED IN RESPONSE TO HYALOPERONOSPORA PARASITICA	Encodes LURP1, a member of the LURP cluster (late upregulated in response to Hyaloperonospora parasitica) which exhibits a pronounced upregulation after recognition of the pathogenic oomycte H. parasitica. LURP1 is required for full basal defense to H. parasitica and resistance to this pathogen mediated by the R-proteins RPP4 and RPP5. LATE UPREGULATED IN RESPONSE TO HYALOPERONOSPORA PARASITICA (…	GO:0003674,GO:0009751,GO:0050832,GO:0005739
AT4G36100	COST4	other	vir1	col0	5.70456	-1.61583	91.1394	4.24994e-09	3.31815e-08	2.023	1.007	0	0	0	0	0	26.184	14.091	33.071	15.09	19	56.128	5.708	0	0	4	4	6.029		Sec1/munc18-like (SM) proteins superfamily; INVOLVED IN: vesicle-mediated transport, vesicle docking involved in exocytosis; LOCATED IN: peroxisome; CONTAINS InterPro DOMAIN/s: Sec1-like protein (InterPro:IPR001619), Protein of unknown function DUF641, plant (InterPro:IPR006943); BEST Arabidopsis thaliana protein match is: Plant protein of unknown function (DUF641) (TAIR:AT2G45260.1); Has 30201 B…	GO:0005634,GO:0009639,GO:0009959,GO:0005777
AT1G18970	GLP4	other	vir1	col0	5.6753	-0.39911	97.3432	2.39916e-09	2.03679e-08	0	2	0	3	1	2	1	31	30	56	49	30	308	1	3	6	14	7	0	germin-like protein 4	Encodes a germin-like protein with possible oxalate oxidase activity (based on GenBank record). germin-like protein 4 (GLP4); FUNCTIONS IN: manganese ion binding, nutrient reservoir activity; LOCATED IN: endomembrane system, apoplast; EXPRESSED IN: root; CONTAINS InterPro DOMAIN/s: Cupin, RmlC-type (InterPro:IPR011051), Cupin 1 (InterPro:IPR006045), RmlC-like jelly roll fold (InterPro:IPR014710),…	GO:0005576,GO:0030145,GO:0009888,GO:0010015,GO:0010035,GO:0043436
AT1G76930	EXT4, ATEXT1, EXT1, ATEXT4, ORG5	Jasm_sali	vir1	col0	5.64968	6.40433	791.973	3.47862e-18	5.61348e-16	161	131	132	157	130.004	101	189	3016	5063.31	9215.53	7133.89	3849	11465.3	2707	2052.05	1451	3502.04	2141	1656.02	EXTENSIN 1, extensin 4, OBP3-RESPONSIVE GENE 5, extensin 1	Encodes an Arabidopsis extensin gene that belongs to cell-wall hydroxyproline-rich glycoproteins. The cross-link of extensins enforces cell wall strength. Transgenic plants overexpressing this gene show an increase in stem thickness. extensin 4 (EXT4); FUNCTIONS IN: structural constituent of cell wall; INVOLVED IN: response to jasmonic acid stimulus, response to wounding, response to abscisic aci…	GO:0009664,GO:0005199,GO:0009611,GO:0009737,GO:0009751,GO:0009753
AT2G36120	DOT1	other	vir1	col0	5.62325	6.25467	356.6	1.12668e-14	6.4521e-13	92	69	78	72	130	161	89	2211	2171.88	8368.92	4083.87	4164	11432.7	3652	2916.1	2500	3354.85	2909	2381.1	DEFECTIVELY ORGANIZED TRIBUTARIES 1	Encodes a glycine rich protein that is involved in leaf vascular patterning. dot1 mutants have an aberrant open-class venation pattern in leaves and cotyledons, as well as several other leaf development defects. DEFECTIVELY ORGANIZED TRIBUTARIES 1 (DOT1); INVOLVED IN: cotyledon vascular tissue pattern formation, phloem or xylem histogenesis, leaf vascular tissue pattern formation, leaf developmen…	GO:0010087,GO:0010305,GO:0010588,GO:0048366
AT2G05440	GRP9, ATGRP9	other	vir1	col0	5.43472	6.39352	2097.17	1.45244e-22	1.52965e-19	82	91.999	112	121	115	44	156	1994.84	2401.15	6033	3585.97	2691.89	8933.95	4865	4665.1	4611.95	5021.04	4053	3130.78	GLYCINE RICH PROTEIN 9, ARABIDOPSIS GLYCINE RICH PROTEIN 9	GLYCINE RICH PROTEIN 9 (GRP9); FUNCTIONS IN: molecular_function unknown; INVOLVED IN: biological_process unknown; LOCATED IN: endomembrane system; CONTAINS InterPro DOMAIN/s: Glycine rich protein (InterPro:IPR010800); BEST Arabidopsis thaliana protein match is: Glycine-rich protein family (TAIR:AT2G05510.2); Has 35333 Blast hits to 34131 proteins in 2444 species: Archae - 798; Bacteria - 22429; M…	GO:0003674,GO:0009611,GO:0009699,GO:0019438,GO:0033993,GO:1901362
AT3G57260	AtBG2, PR2, GNS2, AtPR2, BG2, PR-2, BGL2	defence	vir1	col0	5.36627	1.97083	99.5877	1.96539e-09	1.72716e-08	14	8	11	11	5	5	11	79	282	570	229	130	1314	36	3	23	110	139	47	beta-1,3-glucanase 2, PATHOGENESIS-RELATED PROTEIN 2, "&#946;-1,3-Glucanase", "BETA-1,3-GLUCANASE 2"	beta 1,3-glucanase "beta-1,3-glucanase 2" (BGL2); FUNCTIONS IN: glucan 1,3-beta-glucosidase activity, protein binding, cellulase activity, hydrolase activity, hydrolyzing O-glycosyl compounds; INVOLVED IN: systemic acquired resistance, response to cold; LOCATED IN: apoplast, cell wall, vacuole; EXPRESSED IN: 17 plant structures; EXPRESSED DURING: 9 growth stages; CONTAINS InterPro DOMAIN/s: Glyco…	GO:0005975,GO:0009507,GO:0009627,GO:0042973,GO:0004338,GO:0009627,GO:0000325,GO:0009505,GO:0009409,GO:0009627,GO:0048046,GO:0005515,GO:0099503,GO:0005829,GO:0008810
AT4G29030	no symbol available	other	vir1	col0	5.31921	4.41021	1733.74	1.05366e-21	6.79526e-19	27	41	37	26	43	17	34	657	518	1977	962	1034	2210	1256	890.003	1004	996	947	793	no full name available	Putative membrane lipoprotein; FUNCTIONS IN: molecular_function unknown; INVOLVED IN: biological_process unknown; LOCATED IN: endomembrane system; EXPRESSED IN: 15 plant structures; EXPRESSED DURING: 7 growth stages; Has 83209 Blast hits to 19401 proteins in 1362 species: Archae - 122; Bacteria - 36227; Metazoa - 23555; Fungi - 3961; Plants - 7492; Viruses - 888; Other Eukaryotes - 10964 (source:…	GO:0003674,GO:0009409,GO:0009888,GO:0010468,GO:0030154,GO:0043170
AT1G04445	no symbol available	other	vir1	col0	5.28072	-1.65853	69.6287	4.09424e-08	2.26439e-07	1	2	0	0	0	0	1	11	24	26	22.051	11	62	0	2	0	8	4	7	no full name available	C2H2-like zinc finger protein; FUNCTIONS IN: zinc ion binding, nucleic acid binding; INVOLVED IN: biological_process unknown; LOCATED IN: intracellular; CONTAINS InterPro DOMAIN/s: Zinc finger, C2H2-like (InterPro:IPR015880), Zinc finger, C2H2-type (InterPro:IPR007087); Has 4 Blast hits to 4 proteins in 2 species: Archae - 0; Bacteria - 0; Metazoa - 0; Fungi - 0; Plants - 4; Viruses - 0; Other Eu…	GO:0005575,GO:0005515,GO:0005515,GO:0010015,GO:0048364,GO:1905392
AT1G53625	no symbol available	other	vir1	col0	5.27659	-1.00374	134.711	1.3078e-10	1.78143e-09	2	1	0	1	0	1	1	12	17	44	24	34	106	13	8	2	19	14	13	no full name available	unknown protein; Has 29996 Blast hits to 6987 proteins in 655 species: Archae - 23; Bacteria - 6686; Metazoa - 10521; Fungi - 1178; Plants - 7439; Viruses - 681; Other Eukaryotes - 3468 (source: NCBI BLink).	GO:0003674,GO:0005575,GO:0001666,GO:0002237,GO:0006970,GO:0006979,GO:0009611,GO:0009751,GO:0009753,GO:0010035,GO:0031347,GO:0042343,GO:0042742,GO:0048367,GO:0050832
AT1G15830	no symbol available	other	vir1	col0	5.25144	3.93981	676.482	1.74765e-17	2.29194e-15	15	20	21	25	26	35	24	500	431.043	1304	643	595.001	2090.16	835.283	662	709.906	793.088	671	533	no full name available	unknown protein; Has 165982 Blast hits to 57214 proteins in 2459 species: Archae - 263; Bacteria - 44622; Metazoa - 55751; Fungi - 10656; Plants - 17613; Viruses - 2527; Other Eukaryotes - 34550 (source: NCBI BLink).	GO:0003674,GO:0005575,GO:0009416,GO:0016070,GO:0018130,GO:0019438,GO:0044271,GO:1901362
AT3G21500	DXPS1, DXS2, DXL1	other	vir1	col0	5.23973	-0.188483	47.0388	8.74959e-07	3.32408e-06	8	1	3	1	4	0	0	3	89.01	108	116	98.001	40	16	0	0	15	11	10	DXS-like 1, 1-deoxy-D-xylulose 5-phosphate synthase 1, 1-deoxy-D-xylulose 5-phosphate (DXP) synthase 2	Encodes a protein postulated to have 1-deoxy-D-xylulose 5-phosphate synthase activity. 1-deoxy-D-xylulose 5-phosphate synthase 1 (DXPS1); FUNCTIONS IN: 1-deoxy-D-xylulose-5-phosphate synthase activity; INVOLVED IN: metabolic process, terpenoid biosynthetic process; EXPRESSED IN: stem, embryo, sepal, stamen; EXPRESSED DURING: 4 anthesis, C globular stage; CONTAINS InterPro DOMAIN/s: Transketolase,…	GO:0008661,GO:0009507,GO:0009507,GO:0009507,GO:0009507,GO:0015995,GO:0016114,GO:0016744,GO:0052865,GO:0008661,GO:0008661,GO:0009507
AT3G63320	no symbol available	other	vir1	col0	5.23276	-0.712365	105.791	1.15418e-09	1.10134e-08	2	0	3	5	0	0	1	44	38	92	32	39	105	5	0	4	0	7	8	no full name available	Protein phosphatase 2C family protein; FUNCTIONS IN: protein serine/threonine phosphatase activity, catalytic activity; CONTAINS InterPro DOMAIN/s: Protein phosphatase 2C-related (InterPro:IPR001932), Protein phosphatase 2C (InterPro:IPR015655), Protein phosphatase 2C, N-terminal (InterPro:IPR014045); BEST Arabidopsis thaliana protein match is: Protein phosphatase 2C family protein (TAIR:AT3G6334…	GO:0004722,GO:0004722,GO:0005634,GO:0006470,GO:0017018,GO:0035970
AT5G61030	GR-RBP3, RBGA7, ORRM3	other	vir1	col0	5.21704	3.35966	1749.49	9.59088e-22	6.61771e-19	17	15	17	10	15	6	19	241	203	778	387.003	414	1121.03	545	547	533	537.744	554	537	glycine-rich RNA-binding protein 3, RNA-binding glycine-rich protein A7	encodes a glycine-rich RNA binding protein. Gene expression is induced by cold. glycine-rich RNA-binding protein 3 (GR-RBP3); FUNCTIONS IN: RNA binding, copper ion binding, ATP binding; INVOLVED IN: response to cold; LOCATED IN: mitochondrion; EXPRESSED IN: 19 plant structures; EXPRESSED DURING: 9 growth stages; CONTAINS InterPro DOMAIN/s: RNA recognition motif, glycine rich protein (InterPro:IPR…	GO:0003729,GO:0005737,GO:0005739,GO:0080156,GO:0003697,GO:0003723,GO:0005739,GO:0005739,GO:0005739,GO:0009409,GO:0005524,GO:0005739,GO:0005507,GO:0005515,GO:0005515,GO:0005515,GO:0016554,GO:0080156,GO:0005515,GO:0003729
AT2G22510	no symbol available	other	vir1	col0	5.16507	2.18059	357.983	1.08407e-14	6.28759e-13	15	6	9	11	5	8	12	156	191.047	384	305	179	819.244	149	203	146	239	73	115	no full name available	hydroxyproline-rich glycoprotein family protein; FUNCTIONS IN: molecular_function unknown; INVOLVED IN: biological_process unknown; LOCATED IN: endomembrane system; EXPRESSED IN: shoot apex, hypocotyl, root, leaf; BEST Arabidopsis thaliana protein match is: hydroxyproline-rich glycoprotein family protein (TAIR:AT4G38080.1); Has 4670 Blast hits to 2256 proteins in 333 species: Archae - 29; Bacteri…	GO:0003674,GO:0005739,GO:0002213,GO:0008610,GO:0009813,GO:0019438,GO:0044255,GO:0044550,GO:0098542,GO:1901362
AT3G20470	ATGRP-5, GRP5, GRP-5, ATGRP5	other	vir1	col0	5.15239	3.8659	468.053	7.36771e-16	6.16853e-14	26	28	20	18	30	29	19	390	307	1311.01	662.064	490	2691.01	746	681	540	612	925	476	glycine-rich protein 5, GLYCINE-RICH PROTEIN 5	encodes a glycine-rich protein that is expressed more abundantly in immature seed pods than in stems and leaves. Expression is not detected in roots or flowers. glycine-rich protein 5 (GRP5); Has 299218 Blast hits to 51775 proteins in 2622 species: Archae - 740; Bacteria - 86710; Metazoa - 106696; Fungi - 19777; Plants - 26257; Viruses - 3929; Other Eukaryotes - 55109 (source: NCBI BLink).	GO:0005199,GO:0009505,GO:0009737,GO:0009751,GO:0000325,GO:0030307,GO:0046622,GO:0009413,GO:0009737
AT4G23150	CRK7	other	vir1	col0	5.11982	-1.5376	88.5684	5.43743e-09	4.0842e-08	2	1	1	1	0	0	0	9	16	44	17	16	83	0	0	3	6	2	6	cysteine-rich RLK (RECEPTOR-like protein kinase) 7	Encodes a cysteine-rich receptor-like protein kinase. cysteine-rich RLK (RECEPTOR-like protein kinase) 7 (CRK7); FUNCTIONS IN: kinase activity; INVOLVED IN: protein amino acid phosphorylation; LOCATED IN: endomembrane system; EXPRESSED IN: 11 plant structures; EXPRESSED DURING: 9 growth stages; CONTAINS InterPro DOMAIN/s: Protein kinase, ATP binding site (InterPro:IPR017441), Protein kinase, cata…	GO:0004674,GO:0005576,GO:0005886,GO:0006468,GO:0016301,GO:0042742,GO:0000302,GO:0004672
AT5G56080	NAS2, ATNAS2	other	vir1	col0	5.11812	0.0626232	98.3573	2.1914e-09	1.88036e-08	0	4	3	6	3	1	7	110	89	102	95	67	106	6	4	0	21	2	4	nicotianamine synthase 2, ARABIDOPSIS THALIANA NICOTIANAMINE SYNTHASE 2	Encodes a protein with nicotianamine synthase activity. Its transcript levels rise in roots in response to zinc deficiency and rise in leaves in response to elevated levels of zinc. nicotianamine synthase 2 (NAS2); CONTAINS InterPro DOMAIN/s: Nicotianamine synthase (InterPro:IPR004298); BEST Arabidopsis thaliana protein match is: nicotianamine synthase 1 (TAIR:AT5G04950.1); Has 1807 Blast hits to…	GO:0030410,GO:0030410,GO:0030418,GO:0030418,GO:0010043,GO:0009555,GO:0009860,GO:0010233
AT4G16240	no symbol available	other	vir1	col0	5.10537	-1.91957	42.4705	1.84358e-06	6.42126e-06	0	0	0	0	0	0	1	4	2	20	8	7	14	30	9	3	9	26	6	no full name available	unknown protein; Has 17010 Blast hits to 4557 proteins in 509 species: Archae - 32; Bacteria - 2889; Metazoa - 6537; Fungi - 648; Plants - 4769; Viruses - 447; Other Eukaryotes - 1688 (source: NCBI BLink).	GO:0003674,GO:0005575,GO:0008150
AT4G29200	DEG3	other	vir1	col0	5.07806	-1.70714	62.8121	9.42214e-08	4.66907e-07	0	1	0	0	0	0	4	11	24	34	23	15	50	5	0	0	6	0	0		Beta-galactosidase related protein; FUNCTIONS IN: hydrolase activity, hydrolyzing O-glycosyl compounds; INVOLVED IN: carbohydrate metabolic process; EXPRESSED IN: leaf; CONTAINS InterPro DOMAIN/s: Glycoside hydrolase, family 35 (InterPro:IPR001944); BEST Arabidopsis thaliana protein match is: Beta-galactosidase related protein (TAIR:AT5G49250.1); Has 65 Blast hits to 65 proteins in 2 species: Arc…	GO:0005739,GO:0009651
AT1G28480	GRXC9, ROXY19, GRX480	Jasm_sali	vir1	col0	5.06984	-0.616581	181.93	7.93299e-12	1.73046e-10	2	1	1	1	1	1	3	23	27	69	53	37	78	23	5	9	16	25	26		Encodes GRX480, a member of the glutaredoxin family that regulates protein redox state. GRX480 interacts with TGA factors and suppresses JA-responsive PDF1.2 transcription. GRX480 transcription is SA-inducible and requires NPR1. Maybe involved in SA/JA cross-talk. GRX480; FUNCTIONS IN: electron carrier activity, protein disulfide oxidoreductase activity; INVOLVED IN: salicylic acid mediated signa…	GO:0005737,GO:0005515,GO:0005515,GO:0005515,GO:0009751,GO:0009863,GO:0009867,GO:0005515,GO:0000122,GO:0005515,GO:0005515,GO:0005515,GO:0005515,GO:0005515
AT1G11850	no symbol available	other	vir1	col0	5.06665	2.2794	819.992	2.43441e-18	4.07155e-16	7	10	10	12	5	5	15	126	110	445.999	234	289	611	234	219	166	243	216	190	no full name available	unknown protein; FUNCTIONS IN: molecular_function unknown; INVOLVED IN: biological_process unknown; LOCATED IN: endomembrane system; EXPRESSED IN: 19 plant structures; EXPRESSED DURING: 12 growth stages; Has 52145 Blast hits to 9983 proteins in 837 species: Archae - 70; Bacteria - 23777; Metazoa - 15204; Fungi - 1872; Plants - 6370; Viruses - 647; Other Eukaryotes - 4205 (source: NCBI BLink).	GO:0003674,GO:0005575,GO:0009888,GO:0044271,GO:0071554
AT2G27389	no symbol available	other	vir1	col0	5.05637	-1.12841	106.449	1.09257e-09	1.0536e-08	2	2	1	1	0	0	0	17	14	43	34	15	69	8	18	4	22	7	18	no full name available	unknown protein; LOCATED IN: endomembrane system.	GO:0003674,GO:0005634,GO:0009414,GO:0009611,GO:0009651,GO:0009755,GO:0042430,GO:0042742,GO:0048827,GO:0050832
AT5G27330	no symbol available	other	vir1	col0	5.0018	2.93506	1375.06	1.17026e-20	4.77894e-18	18	21	20	11	23	6	22	333	217	864	411.015	370	979	386	272	259	287	261	228	no full name available	Prefoldin chaperone subunit family protein; LOCATED IN: endoplasmic reticulum; EXPRESSED IN: 22 plant structures; EXPRESSED DURING: 12 growth stages; CONTAINS InterPro DOMAIN/s: Prefoldin (InterPro:IPR009053); BEST Arabidopsis thaliana protein match is: unknown protein (TAIR:AT3G05130.1); Has 1807 Blast hits to 1807 proteins in 277 species: Archae - 0; Bacteria - 0; Metazoa - 736; Fungi - 347; Pl…	GO:0003723,GO:0003735,GO:0006412,GO:0022625,GO:0005783,GO:0005783,GO:0000137
AT5G49350	no symbol available	other	vir1	col0	4.99698	-0.851385	108.751	9.03565e-10	8.97733e-09	2	2	1	1	0	2	0	10	19	64	28	34	96	15	11	20	25	3	14	no full name available	Glycine-rich protein family; FUNCTIONS IN: molecular_function unknown; INVOLVED IN: biological_process unknown; LOCATED IN: endomembrane system; EXPRESSED IN: hypocotyl, root; BEST Arabidopsis thaliana protein match is: unknown protein (TAIR:AT1G56320.1).	GO:0003674,GO:0009507,GO:0019438,GO:1901362
AT5G46730	no symbol available	other	vir1	col0	4.99346	2.19917	152.613	4.13232e-11	6.76659e-10	3	2	3	2	14	18	1	85	62	337	129	151	571	295	229	259	315	278	214	no full name available	glycine-rich protein; FUNCTIONS IN: molecular_function unknown; INVOLVED IN: biological_process unknown; LOCATED IN: endomembrane system; EXPRESSED IN: 21 plant structures; EXPRESSED DURING: 13 growth stages; Has 30201 Blast hits to 17322 proteins in 780 species: Archae - 12; Bacteria - 1396; Metazoa - 17338; Fungi - 3422; Plants - 5037; Viruses - 0; Other Eukaryotes - 2996 (source: NCBI BLink).	GO:0003674,GO:0009888
AT1G07730	no symbol available	defence	vir1	col0	4.95848	-1.08617	27.4013	3.42836e-05	8.90236e-05	0	0	0	0	3.882	0	0	0	24.91	25.647	17.103	12.442	39.775	25.674	27.844	47.946	31.47	0	15.417	no full name available	Disease resistance-responsive (dirigent-like protein) family protein; FUNCTIONS IN: molecular_function unknown; INVOLVED IN: biological_process unknown; LOCATED IN: endomembrane system; CONTAINS InterPro DOMAIN/s: Plant disease resistance response protein (InterPro:IPR004265); BEST Arabidopsis thaliana protein match is: Disease resistance-responsive (dirigent-like protein) family protein (TAIR:AT…	GO:0003674,GO:0005576,GO:0008150
AT4G22505	no symbol available	other	vir1	col0	4.91917	4.50994	194.002	4.30666e-12	1.04204e-10	19	28	23	29	21	69	48	434	442.978	1541	776	854	2638	1249.23	1047.28	1686	1825.36	646	1066	no full name available	Bifunctional inhibitor/lipid-transfer protein/seed storage 2S albumin superfamily protein; INVOLVED IN: lipid transport; CONTAINS InterPro DOMAIN/s: Bifunctional inhibitor/plant lipid transfer protein/seed storage (InterPro:IPR016140), Plant lipid transfer protein/hydrophobic protein, helical domain (InterPro:IPR013770); BEST Arabidopsis thaliana protein match is: protease inhibitor/seed storage/…	GO:0003674,GO:0008150,GO:0005829
AT4G23140	CRK6	other	vir1	col0	4.88477	-0.877667	74.5178	2.33992e-08	1.40185e-07	1.148	2.066	2.326	2.461	0	0	2.112	13.735	31.411	63.575	22.653	16.079	156.009	1	0	9	12	11.998	11.218	cysteine-rich RLK (RECEPTOR-like protein kinase) 6	Arabidopsis thaliana receptor-like protein kinase. Naming convention from Chen et al 2003 (PMID 14756307) cysteine-rich RLK (RECEPTOR-like protein kinase) 6 (CRK6); FUNCTIONS IN: kinase activity; INVOLVED IN: protein amino acid phosphorylation; LOCATED IN: plasma membrane; CONTAINS InterPro DOMAIN/s: Protein kinase, ATP binding site (InterPro:IPR017441), Protein kinase, catalytic domain (InterPro…	GO:0004674,GO:0005886,GO:0006468,GO:0009507,GO:0009507,GO:0016301,GO:0042742,GO:0005886,GO:0000302,GO:0004672,GO:0005829,GO:0005515
AT3G22120	CWLP	other	vir1	col0	4.88271	7.37185	652.353	2.53257e-17	3.18722e-15	492	430	470	424	419	433	497.079	6562.07	5812.39	20805.3	10324.7	10647	31855.6	4792	2960.32	3440.14	6111.64	4218.53	3898.01	cell wall-plasma membrane linker protein	cell wall-plasma membrane linker protein homolog (CWLP) cell wall-plasma membrane linker protein (CWLP); FUNCTIONS IN: lipid binding; INVOLVED IN: lipid transport; LOCATED IN: endomembrane system; EXPRESSED IN: 22 plant structures; EXPRESSED DURING: 13 growth stages; CONTAINS InterPro DOMAIN/s: Bifunctional inhibitor/plant lipid transfer protein/seed storage (InterPro:IPR016140), Plant lipid tran…	GO:0003674,GO:0005575,GO:0016070,GO:0043412,GO:0048316
AT1G35230	AGP5	other	vir1	col0	4.86111	-0.671731	87.1087	6.27031e-09	4.59402e-08	1	0	3	4	3	0	1	33	31	70	25	17	156	31	8	7	3	17	3	arabinogalactan protein 5	Encodes arabinogalactan-protein (AGP5). arabinogalactan protein 5 (AGP5); BEST Arabidopsis thaliana protein match is: arabinogalactan protein 10 (TAIR:AT4G09030.1); Has 52009 Blast hits to 24079 proteins in 1500 species: Archae - 200; Bacteria - 14022; Metazoa - 11286; Fungi - 4612; Plants - 7669; Viruses - 1962; Other Eukaryotes - 12258 (source: NCBI BLink).	GO:0005886,GO:0009737
AT3G23450	KRATOS	other	vir1	col0	4.84113	4.03996	197.573	3.61841e-12	9.05054e-11	15	28	22	17	43	60	18	363	253.006	1208	623.042	641	2784.91	924	785.014	799	975	926	583		unknown protein; FUNCTIONS IN: molecular_function unknown; INVOLVED IN: biological_process unknown; LOCATED IN: endomembrane system; EXPRESSED IN: 14 plant structures; EXPRESSED DURING: 8 growth stages; Has 694543 Blast hits to 47111 proteins in 2535 species: Archae - 1794; Bacteria - 163056; Metazoa - 258989; Fungi - 49151; Plants - 70496; Viruses - 8919; Other Eukaryotes - 142138 (source: NCBI …	GO:0003729,GO:0005576,GO:0043069,GO:0003729
AT1G15520	ATABCG40, ABCG40, PDR12, ATPDR12	other	vir1	col0	4.82288	0.581764	115.744	5.17892e-10	5.65866e-09	5	6	13	6	5	1	2	24	62	266	109	123	441.037	8	2	0	24	10	6	pleiotropic drug resistance 12, ATP-binding cassette G40, PLEIOTROPIC DRUG RESISTANCE 12, Arabidopsis thaliana ATP-binding cassette G40	ABC transporter family involved in ABA transport and resistance to lead. Localizes to plasma membrane. Upregulated by lead. Expressed in leaves, flowers, stomata and roots. pleiotropic drug resistance 12 (PDR12); CONTAINS InterPro DOMAIN/s: ATPase, AAA+ type, core (InterPro:IPR003593), ABC transporter-like (InterPro:IPR003439), Plant PDR ABC transporter associated (InterPro:IPR013581), ABC-2 type…	GO:0005739,GO:0042626,GO:0140359,GO:0005886,GO:0015692,GO:0009723,GO:0009751,GO:0009753,GO:0010193,GO:0005886,GO:0009737,GO:0009738,GO:0042631,GO:0046865,GO:0080168,GO:0090332,GO:0098739,GO:0009408,GO:0009409,GO:0002229,GO:0005515,GO:0005515,GO:0009738,GO:0010496,GO:0015562,GO:0042626,GO:0048581,GO:0055085,GO:0080168,GO:0098657,GO:0009414,GO:0009737
AT3G48850	MPT2, PHT3;2	other	vir1	col0	4.8211	0.0422	100.345	1.83899e-09	1.63912e-08	1	2	7	2	6	1	5	26	64	142	102	63	163	0	8	12	18	33	17	phosphate transporter 3;2, mitochondrial phosphate transporter 2	Encodes a mitochondrial phosphate transporter. Modulates plant responses to salt stress. phosphate transporter 3;2 (PHT3;2); FUNCTIONS IN: binding; INVOLVED IN: transport, transmembrane transport; LOCATED IN: mitochondrial inner membrane, chloroplast, membrane; EXPRESSED IN: stem, sepal, stamen; EXPRESSED DURING: 4 anthesis; CONTAINS InterPro DOMAIN/s: Mitochondrial substrate carrier (InterPro:IP…	GO:0005315,GO:0009507,GO:0035435,GO:1990547,GO:0009651,GO:0003729
AT4G01985	no symbol available	other	vir1	col0	4.78555	-1.752	68.0797	4.91974e-08	2.64705e-07	1	1	1	0	0	1	0	9	4	46	7	15	39	9	2	12	12	3	5	no full name available	unknown protein; FUNCTIONS IN: molecular_function unknown; INVOLVED IN: biological_process unknown; LOCATED IN: endomembrane system; Has 35333 Blast hits to 34131 proteins in 2444 species: Archae - 798; Bacteria - 22429; Metazoa - 974; Fungi - 991; Plants - 531; Viruses - 0; Other Eukaryotes - 9610 (source: NCBI BLink).	GO:0003674,GO:0005575,GO:0006970,GO:0009409,GO:0009737
AT1G52120	no symbol available	other	vir1	col0	4.76373	-1.36394	68.1786	4.86189e-08	2.61875e-07	0	2	3	2	1	0	0	27	27	29	25	17	54	8	1	0	6	10	12	no full name available	Mannose-binding lectin superfamily protein; CONTAINS InterPro DOMAIN/s: Mannose-binding lectin (InterPro:IPR001229); BEST Arabidopsis thaliana protein match is: Mannose-binding lectin superfamily protein (TAIR:AT1G52130.1); Has 1455 Blast hits to 704 proteins in 37 species: Archae - 0; Bacteria - 4; Metazoa - 0; Fungi - 0; Plants - 1447; Viruses - 0; Other Eukaryotes - 4 (source: NCBI BLink).	GO:0003674,GO:0005575,GO:0005634,GO:0005634,GO:0008150
AT4G30460	no symbol available	other	vir1	col0	4.73378	3.97567	1043.91	2.02562e-19	4.76855e-17	39	37	44	53	32	18	38	393	505	1537.53	809	782	1570	1054	700	590	580.004	612	594	no full name available	glycine-rich protein; FUNCTIONS IN: molecular_function unknown; INVOLVED IN: biological_process unknown; LOCATED IN: endomembrane system; EXPRESSED IN: 20 plant structures; EXPRESSED DURING: 12 growth stages; Has 195201 Blast hits to 50354 proteins in 2481 species: Archae - 397; Bacteria - 59837; Metazoa - 58170; Fungi - 13503; Plants - 16798; Viruses - 2787; Other Eukaryotes - 43709 (source: NCB…	GO:0003674,GO:0002213,GO:0009414,GO:0009416,GO:0009611,GO:0009867,GO:0019438,GO:0043170,GO:0044550,GO:0071669,GO:0098542,GO:1901362
AT3G28580	no symbol available	other	vir1	col0	4.70519	-0.71091	65.0168	7.1433e-08	3.66037e-07	4	2	2	1	0	1	3	21	34	88	34	14	129	18	1	0	17	25	4	no full name available	P-loop containing nucleoside triphosphate hydrolases superfamily protein; FUNCTIONS IN: nucleoside-triphosphatase activity, ATPase activity, nucleotide binding, ATP binding; INVOLVED IN: response to abscisic acid stimulus; LOCATED IN: endoplasmic reticulum; EXPRESSED IN: 10 plant structures; EXPRESSED DURING: LP.04 four leaves visible, 4 anthesis, petal differentiation and expansion stage; CONTAI…	GO:0016887,GO:0009737,GO:0005783,GO:0000304,GO:0005783
AT5G06630	EXT9	other	vir1	col0	4.68829	0.310674	137.253	1.10172e-10	1.53734e-09	5	4	4	6	4	2	11	85	143	136.008	97	38	159	6	14.829	12	24	8	12	extensin 9	proline-rich extensin-like family protein; FUNCTIONS IN: structural constituent of cell wall; INVOLVED IN: plant-type cell wall organization; LOCATED IN: endomembrane system; EXPRESSED IN: leaf whorl, hypocotyl, male gametophyte, root, leaf; EXPRESSED DURING: 6 growth stages; CONTAINS InterPro DOMAIN/s: Extensin-like repeat (InterPro:IPR006706); BEST Arabidopsis thaliana protein match is: Proline…	GO:0005199,GO:0005575,GO:0009664
AT3G22142	no symbol available	other	vir1	col0	4.68147	3.48604	476.694	6.12554e-16	5.26061e-14	44	38	31	34	36	35	45	394	532	1467	724	597	2253.11	283	150.088	261	455	193	239.993	no full name available	Encodes a Protease inhibitor/seed storage/LTP family protein Bifunctional inhibitor/lipid-transfer protein/seed storage 2S albumin superfamily protein; INVOLVED IN: lipid transport; LOCATED IN: cellular_component unknown; CONTAINS InterPro DOMAIN/s: Bifunctional inhibitor/plant lipid transfer protein/seed storage (InterPro:IPR016140), Plant lipid transfer protein/seed storage/trypsin-alpha amylas…	GO:0003674,GO:0005575,GO:0009888,GO:0030154,GO:0048364,GO:0048367,GO:0050793
AT5G54060	UGT79B1, UF3GT	other	vir1	col0	4.67863	-0.273127	91.3848	4.15241e-09	3.26098e-08	2	5	4	5	5	0	0	92	10	87	37	72	125	18	7	11	16	9	16	UDP-glucosyl transferase 79B1, UDP-glucose:flavonoid 3-o-glucosyltransferase	Encodes a anthocyanin 3-O-glucoside: 2"-O-xylosyl-transferase involved in anthocyanin modification that converts cyanidin 3-O-glucoside to cyanidin 3-O-xylosyl(1->2)glucoside. Its preferred sugar donor is UDP-xylose. UDP-glucose:flavonoid 3-o-glucosyltransferase (UF3GT); FUNCTIONS IN: transferase activity, transferring glycosyl groups; INVOLVED IN: N-terminal protein myristoylation, response to s…	GO:0009507,GO:0016757,GO:0035251,GO:0102580,GO:0071395,GO:0009718,GO:0035252,GO:1901038,GO:0071368
AT1G19250	FMO1	other	vir1	col0	4.67649	-0.867238	81.6864	1.08354e-08	7.3224e-08	3	0	6	2	1	0	3	26	60	74	29	19	108	4	0	4	6	0	0	flavin-dependent monooxygenase 1	FMO1 is required for full expression of TIR-NB-LRR-conditioned resistance to avirulent pathogens and for basal resistance to invasive virulent pathogens. Functions in an EDS1-regulated but SA-independent mechanism that promotes resistance and cell death at pathogen infection sites. flavin-dependent monooxygenase 1 (FMO1); FUNCTIONS IN: NADP or NADPH binding, oxidoreductase activity, monooxygenase…	GO:0004499,GO:0009507,GO:0050660,GO:0050661,GO:0009626,GO:0051707,GO:0042742,GO:0050832,GO:0009627,GO:0071456,GO:0062034,GO:0009627,GO:0031543,GO:0062047
AT5G61160	AACT1, ACT	other	vir1	col0	4.67546	-0.469592	44.6073	1.29237e-06	4.6891e-06	1	3	3	0	6	0	3	15	36	48	28	19	298	8	0	0	10	32	9	anthocyanin 5-aromatic acyltransferase 1, p-coumaroyl-CoA:agmatine N4-p-coumaroyl transferase	anthocyanin 5-aromatic acyltransferase 1 (AACT1); FUNCTIONS IN: transferase activity, transferring acyl groups other than amino-acyl groups, transferase activity; INVOLVED IN: biological_process unknown; LOCATED IN: cellular_component unknown; EXPRESSED IN: stem, leaf; EXPRESSED DURING: LP.04 four leaves visible; CONTAINS InterPro DOMAIN/s: Transferase (InterPro:IPR003480); BEST Arabidopsis thali…	GO:0005737,GO:0047634
AT4G29150	IQD25	other	vir1	col0	4.66185	-1.5954	142.642	7.7284e-11	1.15407e-09	0	0	2	1	1	0	1	11	8	34	21	11	38	9	6	8	13	14	9	IQ-domain 25	IQ-domain 25 (IQD25); CONTAINS InterPro DOMAIN/s: IQ calmodulin-binding region (InterPro:IPR000048); BEST Arabidopsis thaliana protein match is: IQ-domain 26 (TAIR:AT3G16490.1); Has 784 Blast hits to 779 proteins in 46 species: Archae - 0; Bacteria - 0; Metazoa - 25; Fungi - 2; Plants - 731; Viruses - 0; Other Eukaryotes - 26 (source: NCBI BLink).	GO:0003674,GO:0005575,GO:0006355,GO:0009908,GO:0010558,GO:0031327,GO:0043170,GO:0043412,GO:0048507,GO:0048827,GO:0051172,GO:1905393
AT3G08700	UBC12	other	vir1	col0	4.65262	-1.90435	65.6429	6.61179e-08	3.41777e-07	0	0	3	2	0	0	0	20	6	24	16	19	26.026	9	2	5	3	6	1	ubiquitin-conjugating enzyme 12	ubiquitin-conjugating enzyme 12 (UBC12); FUNCTIONS IN: ubiquitin-protein ligase activity, small conjugating protein ligase activity; INVOLVED IN: regulation of protein metabolic process, post-translational protein modification; LOCATED IN: cellular_component unknown; EXPRESSED IN: 9 plant structures; EXPRESSED DURING: L mature pollen stage, LP.04 four leaves visible, 4 anthesis, LP.10 ten leaves …	GO:0000209,GO:0005634,GO:0005634,GO:0005634,GO:0006511,GO:0061631
AT2G27470	NF-YB11	other	vir1	col0	4.62566	2.35018	899.213	9.43128e-19	1.73138e-16	11	10	15	7	12	2	15	104	129	388.178	183	177	514.003	397	270	250	220	306	222	nuclear factor Y, subunit B11	nuclear factor Y, subunit B11 (NF-YB11); FUNCTIONS IN: sequence-specific DNA binding transcription factor activity; INVOLVED IN: regulation of transcription; LOCATED IN: intracellular; EXPRESSED IN: 21 plant structures; EXPRESSED DURING: 13 growth stages; CONTAINS InterPro DOMAIN/s: Transcription factor CBF/NF-Y/archaeal histone (InterPro:IPR003958), Histone-fold (InterPro:IPR009072); BEST Arabid…	GO:0006272,GO:0006974,GO:0008622,GO:0008623,GO:0031490,GO:0031507,GO:0046982,GO:0003700,GO:0006355,GO:0005515,GO:0009408,GO:0009414,GO:0005515,GO:0005515
AT1G69880	ATH8, TH8	other	vir1	col0	4.6233	0.87307	82.0379	1.04487e-08	7.10529e-08	11	5	9	3	8	3	9	31	120	268	176	180	60	82	14	12	47	42	38	thioredoxin H-type 8	thioredoxin H-type 8 (TH8); INVOLVED IN: N-terminal protein myristoylation, cell redox homeostasis; LOCATED IN: cellular_component unknown; EXPRESSED IN: 15 plant structures; EXPRESSED DURING: 6 growth stages; CONTAINS InterPro DOMAIN/s: Thioredoxin fold (InterPro:IPR012335), Thioredoxin, core (InterPro:IPR015467), Thioredoxin-like (InterPro:IPR017936), Thioredoxin domain (InterPro:IPR013766), Th…	GO:0005737,GO:0043436
AT1G47920	SYP81	defence	vir1	col0	4.58338	-1.84916	109.618	1.40449e-08	9.11277e-08	1	1	1	3	1	0	0	20	11	39	24	19	31	0	0	0	0	0	0		RNI-like superfamily protein; CONTAINS InterPro DOMAIN/s: FBD-like (InterPro:IPR006566), Leucine-rich repeat 2 (InterPro:IPR013101); BEST Arabidopsis thaliana protein match is: F-box/RNI-like/FBD-like domains-containing protein (TAIR:AT1G48400.1); Has 444 Blast hits to 433 proteins in 4 species: Archae - 0; Bacteria - 0; Metazoa - 0; Fungi - 0; Plants - 444; Viruses - 0; Other Eukaryotes - 0 (sou…	GO:0003674,GO:0008150,GO:0005783
AT5G24240	MOP9.5, AtPI4Kgamma3	other	vir1	col0	4.56467	0.826582	78.3966	1.53196e-08	9.80628e-08	8	10	13	8	6	8	7	267	111	296	90	56	186	10	1	0	13	16	0		Phosphatidylinositol 3- and 4-kinase ;Ubiquitin family protein; FUNCTIONS IN: inositol or phosphatidylinositol kinase activity, phosphotransferase activity, alcohol group as acceptor; LOCATED IN: peroxisome; EXPRESSED IN: 11 plant structures; EXPRESSED DURING: 6 growth stages; CONTAINS InterPro DOMAIN/s: Phosphatidylinositol 3-/4-kinase, catalytic (InterPro:IPR000403), Ubiquitin (InterPro:IPR0006…	GO:0004430,GO:0009507,GO:0009507,GO:0005777,GO:0005829,GO:0005634,GO:0009737,GO:0009909,GO:0016301,GO:0035091,GO:1902074
AT1G33960	IAN8, AIG1	defence	vir1	col0	4.54744	1.7451	80.0847	1.28071e-08	8.42717e-08	18	11	15	20	14	5	10	74.162	224	388	241	111	980	53	4	20	104	161	29	IMMUNE ASSOCIATED NUCLEOTIDE BINDING 8, AVRRPT2-INDUCED GENE 1	Identified as a gene that is induced by avirulence gene avrRpt2 and RPS2 after infection with Pseudomonas syringae pv maculicola strain ES4326 carrying avrRpt2 AVRRPT2-INDUCED GENE 1 (AIG1); FUNCTIONS IN: GTP binding; INVOLVED IN: response to bacterium; EXPRESSED IN: 11 plant structures; EXPRESSED DURING: 8 growth stages; CONTAINS InterPro DOMAIN/s: AIG1 (InterPro:IPR006703); BEST Arabidopsis tha…	GO:0005739,GO:0009507,GO:0009617
AT4G08410	EXT8	other	vir1	col0	4.53799	0.241678	86.047	6.96366e-09	5.01775e-08	1.649	5.308	5.949	5.352	6.854	3.8	4.022	47.444	120.136	75.904	106.136	49.438	165.14	13.739	25.419	12.714	65.408	7.608	12.323	extensin 8	Proline-rich extensin-like family protein; FUNCTIONS IN: structural constituent of cell wall; INVOLVED IN: plant-type cell wall organization; EXPRESSED IN: shoot apex, embryo, hypocotyl, sepal, root; EXPRESSED DURING: 4 anthesis, E expanded cotyledon stage; CONTAINS InterPro DOMAIN/s: Extensin-like repeat (InterPro:IPR006706); BEST Arabidopsis thaliana protein match is: Proline-rich extensin-like…	GO:0005199,GO:0005575,GO:0009664
AT1G71170	no symbol available	other	vir1	col0	4.52963	2.7123	1051.4	1.88153e-19	4.48208e-17	13	18	19	15	29	14	25	228	183	639.197	362.022	308	855	327	207.035	218	301	277	232	no full name available	6-phosphogluconate dehydrogenase family protein; FUNCTIONS IN: coenzyme binding, oxidoreductase activity, binding, phosphogluconate dehydrogenase (decarboxylating) activity, catalytic activity; INVOLVED IN: oxidation reduction, pentose-phosphate shunt, metabolic process; LOCATED IN: cellular_component unknown; EXPRESSED IN: 23 plant structures; EXPRESSED DURING: 13 growth stages; CONTAINS InterPr…	GO:0006574,GO:0008442,GO:0009507,GO:0050661,GO:0051287
AT1G76470	no symbol available	other	vir1	col0	4.51804	-1.1694	138.545	1.01083e-10	1.4335e-09	2	1	2	3	1	0	3	15	21	59	33	30	89	0	3	1	6	1	5	no full name available	NAD(P)-binding Rossmann-fold superfamily protein; FUNCTIONS IN: coenzyme binding, binding, cinnamoyl-CoA reductase activity, catalytic activity; INVOLVED IN: lignin biosynthetic process, cellular metabolic process, metabolic process; LOCATED IN: endomembrane system; EXPRESSED IN: leaf whorl, sepal, male gametophyte, flower, stamen; EXPRESSED DURING: 4 anthesis, petal differentiation and expansion…	GO:0016616
AT5G20790	no symbol available	other	vir1	col0	4.50873	3.12401	138.029	1.0461e-10	1.47516e-09	26	23	59	18	20	3	9	207	445	636	277	314	870	246	311	510.532	196	551	585	no full name available	unknown protein; FUNCTIONS IN: molecular_function unknown; INVOLVED IN: biological_process unknown; LOCATED IN: endomembrane system; EXPRESSED IN: 11 plant structures; EXPRESSED DURING: LP.04 four leaves visible, 4 anthesis, petal differentiation and expansion stage; BEST Arabidopsis thaliana protein match is: unknown protein (TAIR:AT3G43110.1).	GO:0003674,GO:0005576,GO:0005576,GO:0071456,GO:0009414,GO:0009416,GO:0009737,GO:0042742,GO:0050832
AT1G76780	no symbol available	other	vir1	col0	4.47785	1.34318	312.47	4.18073e-14	2.02068e-12	4	6	8	9	3	9	5	76	70	269	95	97	221	176	126	107	103	98	118	no full name available	HSP20-like chaperones superfamily protein; CONTAINS InterPro DOMAIN/s: Heat shock protein Hsp20 (InterPro:IPR002068), HSP20-like chaperone (InterPro:IPR008978); BEST Arabidopsis thaliana protein match is: HSP20-like chaperones superfamily protein (TAIR:AT1G76770.1); Has 310212 Blast hits to 103002 proteins in 3336 species: Archae - 2366; Bacteria - 38795; Metazoa - 125626; Fungi - 30439; Plants -…	GO:0003674,GO:0005634,GO:0005737,GO:0005737,GO:0008150
AT2G26020	PDF1.2b	defence	vir1	col0	4.45114	-1.1511	114.639	5.64405e-10	6.07844e-09	0	1	2	4	2	1	2	14	18	83.173	24	18	100	0	2	2	3	6	4	plant defensin 1.2b	Predicted to encode a PR (pathogenesis-related) protein. Belongs to the plant defensin (PDF) family with the following members: At1g75830/PDF1.1, At5g44420/PDF1.2a, At2g26020/PDF1.2b, At5g44430/PDF1.2c, At2g26010/PDF1.3, At1g19610/PDF1.4, At1g55010/PDF1.5, At2g02120/PDF2.1, At2g02100/PDF2.2, At2g02130/PDF2.3, At1g61070/PDF2.4, At5g63660/PDF2.5, At2g02140/PDF2.6, At5g38330/PDF3.1 and At4g30070/PDF…	GO:0003674,GO:0005576,GO:0006952,GO:0006952
AT4G21840	MSRB8, ATMSRB8	other	vir1	col0	4.43551	-0.590427	53.3383	3.39182e-07	1.44436e-06	1.042	1.031	10.072	1.066	0	1.095	4.311	26.041	42.574	89.014	37.206	24.905	130.566	1.07	0	4.764	8.579	29.46	16.543	methionine sulfoxide reductase B8	methionine sulfoxide reductase B8 (MSRB8); FUNCTIONS IN: peptide-methionine-(S)-S-oxide reductase activity; INVOLVED IN: oxidation reduction; LOCATED IN: cytosol; EXPRESSED IN: root; CONTAINS InterPro DOMAIN/s: Methionine sulphoxide reductase B (InterPro:IPR002579), Mss4-like (InterPro:IPR011057); BEST Arabidopsis thaliana protein match is: methionine sulfoxide reductase B7 (TAIR:AT4G21830.2); Ha…	GO:0009507,GO:0030091,GO:0033743,GO:0005829,GO:0008113,GO:0002237,GO:0006979,GO:0009414,GO:0009611,GO:0009627,GO:0009751,GO:0009753,GO:0010150,GO:0031347,GO:0042742,GO:0043436,GO:0050832
AT5G07640	no symbol available	other	vir1	col0	4.4151	1.66826	240.999	5.33421e-13	1.79461e-11	13	27	18	14	17	6	12	151	169	460	237	256	591	49	5	20	59	37	37	no full name available	RING/U-box superfamily protein; FUNCTIONS IN: zinc ion binding; EXPRESSED IN: embryo; EXPRESSED DURING: D bilateral stage; CONTAINS InterPro DOMAIN/s: Zinc finger, RING-type, conserved site (InterPro:IPR017907), Zinc finger, C6HC-type (InterPro:IPR002867), Zinc finger, RING-type (InterPro:IPR001841); BEST Arabidopsis thaliana protein match is: RING/U-box superfamily protein (TAIR:AT2G19610.2); Ha…	GO:0000151,GO:0000209,GO:0003676,GO:0004523,GO:0005737,GO:0005737,GO:0006511,GO:0008270,GO:0031624,GO:0032436,GO:0061630
AT1G80340	GA4H, GA3OX2, ATGA3OX2	flowering	vir1	col0	4.40522	-2.19501	39.3625	3.16141e-06	1.04251e-05	1	0	2	1	0	0	0	7	7	22	11	14	21	0	2	6	13	0	3	ARABIDOPSIS THALIANA GIBBERELLIN-3-OXIDASE 2, gibberellin 3-oxidase 2	Encodes a protein with gibberellin 3 &#946;-hydroxylase activity. The protein was heterologously expressed in E. coli and shown to catalyze the hydroxylation of both GA9 and GA20. gibberellin 3-oxidase 2 (GA3OX2); CONTAINS InterPro DOMAIN/s: Oxoglutarate/iron-dependent oxygenase (InterPro:IPR005123); BEST Arabidopsis thaliana protein match is: gibberellin 3-oxidase 1 (TAIR:AT1G15550.1); Has 8474 …	GO:0009416,GO:0009507,GO:0009686,GO:0009686,GO:0016707,GO:0009686,GO:0009639,GO:0010114,GO:0005515,GO:0005515,GO:0009686,GO:0009845,GO:0016707,GO:0016707
AT1G09080	BIP3	other	vir1	col0	4.3817	-0.961073	111.609	7.17151e-10	7.45665e-09	4	2	5	1	1	0	1	19	20	62	25	24	129	8	5	0	8	11	7	binding protein 3	BIP3; FUNCTIONS IN: ATP binding; INVOLVED IN: protein folding, response to heat, pollen tube growth; LOCATED IN: endoplasmic reticulum lumen; EXPRESSED IN: 10 plant structures; EXPRESSED DURING: 10 growth stages; CONTAINS InterPro DOMAIN/s: Heat shock protein 70, conserved site (InterPro:IPR018181), Heat shock protein Hsp70 (InterPro:IPR001023), Heat shock protein 70 (InterPro:IPR013126); BEST Ar…	GO:0005634,GO:0005737,GO:0005788,GO:0009507,GO:0009507,GO:0016020,GO:0016887,GO:0030433,GO:0030968,GO:0031072,GO:0034663,GO:0042026,GO:0044183,GO:0051085,GO:0140662,GO:0005788,GO:0006457,GO:0009860,GO:0016592,GO:0099503,GO:0000304,GO:0009408
AT3G24982	ATRLP40, RLP40	defence	vir1	col0	4.36934	0.303991	97.1867	2.43311e-09	2.06037e-08	10.282	3.132	7.361	4.047	1.037	2.069	8.215	23.802	63.687	155.287	90.356	64.501	270.99	20	6.059	25.083	41.88	47.444	4	receptor like protein 40	receptor like protein 40 (RLP40); INVOLVED IN: signal transduction; LOCATED IN: endomembrane system; EXPRESSED IN: stem, sepal, leaf, stamen; EXPRESSED DURING: LP.04 four leaves visible, 4 anthesis, petal differentiation and expansion stage; CONTAINS InterPro DOMAIN/s: Leucine-rich repeat, typical subtype (InterPro:IPR003591), Leucine-rich repeat (InterPro:IPR001611); BEST Arabidopsis thaliana pr…	GO:0005576,GO:0007165
AT5G43570	no symbol available	defence	vir1	col0	4.36794	-1.42074	65.0478	7.11594e-08	3.64915e-07	2	0	3	1	4	0	0	19	10	35	49	20	34	2	2	10	5	7	9	no full name available	Predicted to encode a PR (pathogenesis-related) peptide that belongs to the PR-6 proteinase inhibitor family. Six putative PR-6-type protein encoding genes are found in Arabidopsis: At2g38900, At2g38870, At5g43570, At5g43580, At3g50020 and At3g46860. Serine protease inhibitor, potato inhibitor I-type family protein; FUNCTIONS IN: serine-type endopeptidase inhibitor activity; INVOLVED IN: response…	GO:0005576,GO:0009611,GO:0006952,GO:0002213,GO:0006520,GO:0009314,GO:0009611,GO:0009753,GO:0010035,GO:0019438,GO:0044550,GO:1901362
AT2G42250	CYP712A1	other	vir1	col0	4.36691	-1.27038	56.2207	2.25877e-07	1.00798e-06	0	2	4	2	0	1	2	18	36	30	18	14	79	13	2	0	18	5	4	cytochrome P450, family 712, subfamily A, polypeptide 1	member of CYP712A "cytochrome P450, family 712, subfamily A, polypeptide 1" (CYP712A1); FUNCTIONS IN: electron carrier activity, monooxygenase activity, iron ion binding, oxygen binding, heme binding; INVOLVED IN: oxidation reduction; LOCATED IN: endomembrane system; EXPRESSED IN: root; CONTAINS InterPro DOMAIN/s: Cytochrome P450 (InterPro:IPR001128), Cytochrome P450, E-class, group I (InterPro:I…	GO:0005506,GO:0005576,GO:0016020,GO:0016709,GO:0020037,GO:0009416,GO:0010468,GO:0010556,GO:0022622,GO:0030154,GO:0048589,GO:0051252
AT3G25010	AtRLP41, RLP41	defence	vir1	col0	4.35432	-0.498251	207.183	2.29641e-12	6.08625e-11	5	2	4	3	2	1	5	21	48	99	35	28	186	12	7	5	8	5	3	receptor like protein 41	receptor like protein 41 (RLP41); FUNCTIONS IN: kinase activity; INVOLVED IN: signal transduction, defense response; LOCATED IN: endomembrane system; EXPRESSED IN: 19 plant structures; EXPRESSED DURING: 12 growth stages; CONTAINS InterPro DOMAIN/s: Leucine-rich repeat (InterPro:IPR001611); BEST Arabidopsis thaliana protein match is: receptor like protein 40 (TAIR:AT3G24982.1); Has 100338 Blast hi…	GO:0005576,GO:0005576,GO:0016301,GO:0007165,GO:0010150,GO:0071215,GO:0010150,GO:0071215
AT3G49620	DIN11	other	vir1	col0	4.34423	1.66625	74.1264	2.44446e-08	1.45663e-07	3	18	24	13	22	4	19	55	129	453	296	213	710	92	15	4	68	139	17	DARK INDUCIBLE 11	encodes a protein similar to 2-oxoacid-dependent dioxygenase. Expression is induced after 24 hours of dark treatment, in senescing leaves and treatment with exogenous photosynthesis inhibitor. Induction of gene expression was suppressed in excised leaves supplied with sugar. The authors suggest that the gene's expression pattern is responding to the level of sugar in the cell. DARK INDUCIBLE 11 (…	GO:0005737,GO:0016706,GO:0009267
AT1G58643	no symbol available	other	vir1	col0	4.33892	-1.95476	24.9907	5.97078e-05	0.000147264	0	0	0	6	0	0	0	11.1	13	49	9.491	17	4.008	10	0	5	0	8	2	no full name available	Inositol-pentakisphosphate 2-kinase family protein; FUNCTIONS IN: inositol pentakisphosphate 2-kinase activity, ATP binding; INVOLVED IN: biological_process unknown; LOCATED IN: endomembrane system; CONTAINS InterPro DOMAIN/s: Inositol-pentakisphosphate 2-kinase, metazoa (InterPro:IPR018009), Inositol-pentakisphosphate 2-kinase (InterPro:IPR009286); BEST Arabidopsis thaliana protein match is: Ino…	GO:0003674,GO:0005634,GO:0008150
AT4G02450	p23-1	other	vir1	col0	4.33347	5.88955	4337.9	7.29673e-26	4.86692e-22	179	178	181	158	179	77	198	1509	1535.68	4732.76	2501	2480	6469.15	3587.91	2786.9	2515	3008.74	2868	2521		HSP20-like chaperones superfamily protein; FUNCTIONS IN: molecular_function unknown; EXPRESSED IN: 23 plant structures; EXPRESSED DURING: 14 growth stages; CONTAINS InterPro DOMAIN/s: CS-like domain (InterPro:IPR007052), HSP20-like chaperone (InterPro:IPR008978), CS domain (InterPro:IPR017447); BEST Arabidopsis thaliana protein match is: HSP20-like chaperones superfamily protein (TAIR:AT3G03773.1…	GO:0005634,GO:0005737,GO:0005737,GO:0005829,GO:0006457,GO:0051087,GO:0051131,GO:0051879,GO:0005886,GO:0005515,GO:0009408,GO:0051085,GO:0051087,GO:0051879,GO:0101031,GO:0005515,GO:0005515,GO:0005515,GO:0009506,GO:0005829,GO:0005634,GO:0005829,GO:0010449,GO:0010628,GO:0080037,GO:2000012,GO:0005829
AT2G32690	GRP23, ATGRP23	Jasm_sali	vir1	col0	4.31951	7.02634	870.544	1.3163e-18	2.35171e-16	349	413.003	378	331	412.001	290	327	3348.93	3271.11	10510	5890.1	5261.71	16693.8	7315	5971.94	5805.37	6503.82	6547.51	4704.45	GLYCINE-RICH PROTEIN 23, glycine-rich protein 23	Glycine-rich protein similar in structure to GRP5. The expression of GRP23 is induced by HPA (cutin monomer, salicylic acid, and abscisic acid. glycine-rich protein 23 (GRP23); INVOLVED IN: response to abscisic acid stimulus, response to salicylic acid stimulus; LOCATED IN: endomembrane system; EXPRESSED IN: 21 plant structures; EXPRESSED DURING: 13 growth stages; Has 494 Blast hits to 482 protei…	GO:0003674,GO:0005575,GO:0009737,GO:0009751
AT5G45570	no symbol available	other	vir1	col0	4.29138	-1.66224	82.4395	1.00253e-08	6.85133e-08	0	2	2	1	1	0	3	6	14	59.845	15.999	10	71.83	0	0	2	0	0	0	no full name available	Ulp1 protease family protein; FUNCTIONS IN: peptidase activity, cysteine-type peptidase activity; INVOLVED IN: proteolysis; LOCATED IN: cellular_component unknown; CONTAINS InterPro DOMAIN/s: Domain of unknown function DUF1985 (InterPro:IPR015410), Peptidase C48, SUMO/Sentrin/Ubl1 (InterPro:IPR003653); BEST Arabidopsis thaliana protein match is: Ulp1 protease family protein (TAIR:AT4G08430.1); Ha…	GO:0005634,GO:0005886,GO:0005886,GO:0016926,GO:0016929
AT4G22485	no symbol available	other	vir1	col0	4.28418	4.00273	147.651	5.61651e-11	8.81462e-10	38	20	35	25	44	92	34	395	328	1291.99	663.985	633	2021	759	663.996	975.998	1018	518	738.999	no full name available	Encodes a Protease inhibitor/seed storage/LTP family protein Bifunctional inhibitor/lipid-transfer protein/seed storage 2S albumin superfamily protein; FUNCTIONS IN: molecular_function unknown; INVOLVED IN: lipid transport; LOCATED IN: cellular_component unknown; EXPRESSED IN: sperm cell; CONTAINS InterPro DOMAIN/s: Bifunctional inhibitor/plant lipid transfer protein/seed storage (InterPro:IPR016…	GO:0003674,GO:0008150,GO:0005829,GO:0005829
AT5G25250	FLOT1	other	vir1	col0	4.27627	0.713109	164.012	2.10858e-11	3.91761e-10	7	6	9	10	9	3	10	66	101	160	86	63	477	28	10	13	27	60	27	flotillin 1	Encodes a protein that is involved in a membrane microdomain-dependent, but clathrin-independent, endocytic pathway required for optimal seedling development. SPFH/Band 7/PHB domain-containing membrane-associated protein family; FUNCTIONS IN: molecular_function unknown; INVOLVED IN: biological_process unknown; LOCATED IN: plasma membrane, vacuole; EXPRESSED IN: cultured cell; CONTAINS InterPro DO…	GO:0003674,GO:0005737,GO:0005886,GO:0044853,GO:0072659,GO:0000325,GO:0000325,GO:0071456,GO:0009506,GO:0005768,GO:0005886,GO:0006897,GO:0010324,GO:0009536,GO:0044853
AT1G66570	ATSUC7, SUC7	other	vir1	col0	4.27197	0.704161	52.0224	4.10559e-07	1.71116e-06	1	2	35	3	22	3	0	121	112	204	170	120	153	5	3	9	23	26	0	sucrose-proton symporter 7	sucrose-proton symporter 7 (SUC7); FUNCTIONS IN: carbohydrate transmembrane transporter activity, sugar:hydrogen symporter activity, sucrose:hydrogen symporter activity; INVOLVED IN: transport, transmembrane transport, sucrose transport; LOCATED IN: integral to membrane, integral to plasma membrane, membrane; EXPRESSED IN: sepal, stamen; EXPRESSED DURING: 4 anthesis; CONTAINS InterPro DOMAIN/s: S…	GO:0005634,GO:0005773,GO:0005886,GO:0005985,GO:0008506,GO:0008506,GO:0008515,GO:0015770
AT1G23720	EXT15	other	vir1	col0	4.25872	3.32749	173.807	1.22189e-11	2.4772e-10	53	27	68	41	46	44	51	617	528.144	1009	887.001	362.443	1571	135	231	139	459	99	140	extensin 15	Proline-rich extensin-like family protein; FUNCTIONS IN: structural constituent of cell wall; INVOLVED IN: plant-type cell wall organization; EXPRESSED IN: hypocotyl, root, carpel; EXPRESSED DURING: petal differentiation and expansion stage; CONTAINS InterPro DOMAIN/s: Extensin-like repeat (InterPro:IPR006706); BEST Arabidopsis thaliana protein match is: Proline-rich extensin-like family protein …	GO:0005199,GO:0005575,GO:0009664,GO:0009888,GO:0030154,GO:0048364,GO:0048589
AT4G24130	SVB5	other	vir1	col0	4.25332	3.1969	1512.76	4.34654e-21	2.17436e-18	38	39	39	37	31	18	34	341	355.028	821	578	395	1058	429	353	271	372	344	272		Protein of unknown function, DUF538; INVOLVED IN: biological_process unknown; LOCATED IN: nucleus; EXPRESSED IN: 21 plant structures; EXPRESSED DURING: 12 growth stages; CONTAINS InterPro DOMAIN/s: Protein of unknown function DUF538 (InterPro:IPR007493); BEST Arabidopsis thaliana protein match is: Protein of unknown function, DUF538 (TAIR:AT5G46230.1); Has 362 Blast hits to 362 proteins in 27 spe…	GO:0005737,GO:0005634,GO:0009737
AT1G03940	no symbol available	other	vir1	col0	4.2475	-0.872695	183.778	7.20779e-12	1.58841e-10	2.67	0	3	6.246	1	1	3	26.964	19.734	63.116	33.961	43.189	80.857	8	10	7	9.493	10	7	no full name available	HXXXD-type acyl-transferase family protein; FUNCTIONS IN: transferase activity, transferring acyl groups other than amino-acyl groups, transferase activity; INVOLVED IN: biological_process unknown; LOCATED IN: cellular_component unknown; CONTAINS InterPro DOMAIN/s: Transferase (InterPro:IPR003480); BEST Arabidopsis thaliana protein match is: HXXXD-type acyl-transferase family protein (TAIR:AT1G03…	GO:0005737,GO:0009753,GO:0031540
AT4G34135	UGT73B2	other	vir1	col0	4.24686	4.23294	293.44	7.77234e-14	3.44081e-12	107	96	223	64	130	27	43	1123	744.468	2447	1421.23	1363	3039	306	259	189	378	385	229	UDP-glucosyltransferase 73B2	The At4g34135 gene encodes a flavonol 7-O-glucosyltransferase (EC 2.4.1.237) that glucosylates also with a 20 fold lower activity flavonols (kaempferol and quercetin) at the 3-O-position. UDP-glucosyltransferase 73B2 (UGT73B2); FUNCTIONS IN: flavonol 3-O-glucosyltransferase activity, UDP-glycosyltransferase activity, quercetin 7-O-glucosyltransferase activity, UDP-glucosyltransferase activity; IN…	GO:0008194,GO:0033836,GO:0051555,GO:0080043,GO:0080044,GO:0035251,GO:0047893,GO:0051555,GO:0080044,GO:0051707,GO:0035251
AT4G06746	RAP2.9, DEAR5	defence	vir1	col0	4.22188	-0.247316	191.031	4.98893e-12	1.17307e-10	1	2	5	4	6	1	5	19	34	83	68	48	127	13	21	19	22	32	27	related to AP2 9, DREB AND EAR MOTIF PROTEIN 5	encodes a member of the DREB subfamily A-5 of ERF/AP2 transcription factor family (RAP2.9). The protein contains one AP2 domain. There are 16 members in this subfamily including RAP2.1 and RAP2.10. related to AP2 9 (RAP2.9); FUNCTIONS IN: DNA binding, sequence-specific DNA binding transcription factor activity; INVOLVED IN: regulation of transcription, DNA-dependent; LOCATED IN: nucleus; EXPRESSE…	GO:0003700,GO:0005634,GO:0006355,GO:0009409,GO:0009416,GO:0009620,GO:0019752,GO:0033993,GO:0048580
AT1G67870	no symbol available	other	vir1	col0	4.20558	7.35587	556.454	1.27852e-16	1.32555e-14	403	583	674	552.164	859	126	464	4352.48	4001.93	13908.1	7105.97	6819	19395.5	8911.03	7050.21	7703.9	7864.78	7586.06	7003.89	no full name available	glycine-rich protein; Has 8710 Blast hits to 3981 proteins in 499 species: Archae - 16; Bacteria - 1349; Metazoa - 4702; Fungi - 419; Plants - 500; Viruses - 11; Other Eukaryotes - 1713 (source: NCBI BLink).	GO:0005576,GO:0009888,GO:0010468,GO:0043170
AT5G63530	ATFP3, AtHMP54, FP3	other	vir1	col0	4.18462	5.38833	1169.75	6.24781e-20	1.81186e-17	113	147	150	143	181	42.034	128	1066	1098	3744.85	1680.93	1582.58	4515.74	2581	2155.24	1912	1840	2108.73	1606	farnesylated protein 3, ARABIDOPSIS THALIANA FARNESYLATED PROTEIN 3, HEAVY METAL ASSOCIATED PROTEIN 54	Farnesylated protein that binds metals. farnesylated protein 3 (FP3); FUNCTIONS IN: transition metal ion binding, metal ion binding; INVOLVED IN: cellular transition metal ion homeostasis; LOCATED IN: plasma membrane; EXPRESSED IN: 22 plant structures; EXPRESSED DURING: 13 growth stages; CONTAINS InterPro DOMAIN/s: Heavy metal transport/detoxification protein (InterPro:IPR006121); BEST Arabidopsi…	GO:0005634,GO:0005634,GO:0046914
AT5G58840	no symbol available	other	vir1	col0	4.17719	-1.57963	52.845	3.64204e-07	1.54042e-06	2	1	2	4	0	0	1	8	18	66	16	14	44	4	0	1	12	2	0	no full name available	Subtilase family protein; FUNCTIONS IN: identical protein binding, serine-type endopeptidase activity; INVOLVED IN: proteolysis, negative regulation of catalytic activity; LOCATED IN: endomembrane system; EXPRESSED IN: stamen; EXPRESSED DURING: 4 anthesis; CONTAINS InterPro DOMAIN/s: Peptidase S8/S53, subtilisin/kexin/sedolisin (InterPro:IPR000209), Proteinase inhibitor I9, subtilisin propeptide …	GO:0004252,GO:0005576,GO:0005576,GO:0005576,GO:0006508,GO:0009414
AT2G28670	ESB1	defence	vir1	col0	4.16915	3.36869	373.311	7.13557e-15	4.40688e-13	46	52	75	40	58	18	32	431	402.981	1075	645.986	342.975	2173.99	324	378	233	477	224	187	ENHANCED SUBERIN 1	esb1 mutants have increased levels of suberin and altered levels of several ions in their leaves. Disease resistance-responsive (dirigent-like protein) family protein; FUNCTIONS IN: molecular_function unknown; EXPRESSED IN: 9 plant structures; EXPRESSED DURING: petal differentiation and expansion stage, E expanded cotyledon stage, D bilateral stage; CONTAINS InterPro DOMAIN/s: Plant disease resis…	GO:0005634,GO:0010345,GO:0009809,GO:0048226
AT4G36230	no symbol available	other	vir1	col0	4.15725	-0.0286194	184.888	6.80743e-12	1.5152e-10	4	1	2	6	5	2	2	21	29	77	43	51	119	33	28	30	64	59	40	no full name available	unknown protein; FUNCTIONS IN: molecular_function unknown; INVOLVED IN: biological_process unknown; LOCATED IN: endomembrane system; EXPRESSED IN: leaf apex, hypocotyl, flower; EXPRESSED DURING: petal differentiation and expansion stage; Has 250444 Blast hits to 52918 proteins in 2611 species: Archae - 614; Bacteria - 68464; Metazoa - 90603; Fungi - 16312; Plants - 24752; Viruses - 3701; Other Eu…	GO:0003674,GO:0009059,GO:0022607,GO:0048869,GO:0071669
AT2G30750	CYP71A12	other	vir1	col0	4.15201	2.15904	119.328	3.93686e-10	4.50213e-09	29	44	25	20	31	10	26	124	156	460	344	344	1858.22	17	8	5	65	30	37	cytochrome P450, family 71, subfamily A, polypeptide 12	putative cytochrome P450 cytochrome P450, family 71, subfamily A, polypeptide 12 (CYP71A12); FUNCTIONS IN: electron carrier activity, monooxygenase activity, iron ion binding, oxygen binding, heme binding; INVOLVED IN: response to bacterium; LOCATED IN: endomembrane system; EXPRESSED IN: stem, stamen; EXPRESSED DURING: 4 anthesis; CONTAINS InterPro DOMAIN/s: Cytochrome P450 (InterPro:IPR001128), …	GO:0005506,GO:0016705,GO:0020037,GO:0009617,GO:0009617,GO:0009682,GO:0005788
AT3G22310	PMH1, ATRH9	other	vir1	col0	4.15161	3.51069	1085.48	1.35339e-19	3.34338e-17	43	46	55	51	61	33	50	467.069	374.487	1151.91	646.003	607.005	1864	400	354	258	475.033	306	368	RNA HELICASE 9, putative mitochondrial RNA helicase 1	Sequence similarity ot DEAD-box RNA helicases. Binds RNA and DNA. Involved in drought, salt and cold stress responses. putative mitochondrial RNA helicase 1 (PMH1); CONTAINS InterPro DOMAIN/s: RNA helicase, DEAD-box type, Q motif (InterPro:IPR014014), DNA/RNA helicase, DEAD/DEAH box type, N-terminal (InterPro:IPR011545), DEAD-like helicase, N-terminal (InterPro:IPR014001), DNA/RNA helicase, C-ter…	GO:0000373,GO:0003676,GO:0003724,GO:0003724,GO:0005634,GO:0005634,GO:0005737,GO:0003677,GO:0003723,GO:0009409,GO:0009414,GO:0009651,GO:0032991,GO:0005737,GO:0019034,GO:0039694,GO:0005829
AT1G48405	no symbol available	other	vir1	col0	4.1515	-1.92508	41.689	2.10587e-06	7.23903e-06	1	1	1	0	0	0	4	13	8	38	15	9	31	12	0	0	1	8	1	no full name available	Kinase interacting (KIP1-like) family protein; CONTAINS InterPro DOMAIN/s: KIP1-like (InterPro:IPR011684); BEST Arabidopsis thaliana protein match is: Kinase interacting (KIP1-like) family protein (TAIR:AT3G17680.1); Has 200 Blast hits to 198 proteins in 54 species: Archae - 0; Bacteria - 36; Metazoa - 14; Fungi - 10; Plants - 112; Viruses - 0; Other Eukaryotes - 28 (source: NCBI BLink).	GO:0003779,GO:0005739,GO:0008150
AT4G29020	no symbol available	other	vir1	col0	4.14659	5.20512	819.752	2.44171e-18	4.07155e-16	106	133.15	93	105	117	83	131	843.223	780	2984	1399	1649	4415.74	1935	1556.66	1802	2050.03	1998	1578	no full name available	glycine-rich protein; FUNCTIONS IN: molecular_function unknown; INVOLVED IN: biological_process unknown; LOCATED IN: endomembrane system; EXPRESSED IN: 22 plant structures; EXPRESSED DURING: 13 growth stages; Has 598 Blast hits to 551 proteins in 129 species: Archae - 0; Bacteria - 185; Metazoa - 152; Fungi - 22; Plants - 163; Viruses - 2; Other Eukaryotes - 74 (source: NCBI BLink).	GO:0003674,GO:0010468,GO:0033993
AT1G21250	WAK1, PRO25, AtWAK1	defence	vir1	col0	4.12966	3.30512	320.344	3.26815e-14	1.62941e-12	54.193	65.474	72	65.979	62.312	20.088	57.076	487	666	1299.2	611.076	532	2086.97	101	71	62.361	223.595	196	122.89	cell wall-associated kinase 1	cell wall-associated kinase, may function as a signaling receptor of extracellular matrix component such as oligogalacturonides. cell wall-associated kinase (WAK1); FUNCTIONS IN: kinase activity; INVOLVED IN: cell surface receptor linked signaling pathway, response to virus, defense response to fungus, response to salicylic acid stimulus; LOCATED IN: plasma membrane, vacuole, plant-type cell wall…	GO:0005509,GO:0005886,GO:0006468,GO:0007166,GO:0016301,GO:0030247,GO:0005886,GO:0005515,GO:0005515,GO:0007166,GO:0005886,GO:0000325,GO:0009751,GO:0009615,GO:0050832,GO:0009505,GO:0016301,GO:0016310
AT1G32950	no symbol available	other	vir1	col0	4.10828	1.22489	297.633	6.75822e-14	3.07968e-12	19	21	19	20	10	6	8	136	157	356	207	167.937	335	15	9	5	19	21	9	no full name available	Subtilase family protein; FUNCTIONS IN: identical protein binding, serine-type endopeptidase activity; INVOLVED IN: proteolysis, negative regulation of catalytic activity; LOCATED IN: endomembrane system; EXPRESSED IN: stem, stamen; EXPRESSED DURING: 4 anthesis; CONTAINS InterPro DOMAIN/s: Protease-associated PA (InterPro:IPR003137), Proteinase inhibitor, propeptide (InterPro:IPR009020), Peptidas…	GO:0004252,GO:0005576,GO:0005576,GO:0005615
AT5G64910	no symbol available	other	vir1	col0	4.09115	-0.557001	160.982	2.51114e-11	4.50245e-10	1	3	2	3	5	2	4	16	38	92	37	36	59	18	23	17	29	15	16	no full name available	unknown protein; FUNCTIONS IN: molecular_function unknown; INVOLVED IN: biological_process unknown; LOCATED IN: cellular_component unknown; BEST Arabidopsis thaliana protein match is: unknown protein (TAIR:AT5G10010.1).	GO:0003674,GO:0005634,GO:0005634,GO:0005634,GO:0005634,GO:0005634,GO:1900034,GO:0009892,GO:0010468,GO:0048366,GO:0048507,GO:0051171,GO:0080090
AT1G29560	no symbol available	other	vir1	col0	4.07362	3.85339	325.298	2.80724e-14	1.42571e-12	80	107	106	103	108	25	93	640	816	2115	1128.29	888	3103.64	196	60	69	241	217	165	no full name available	Zinc finger C-x8-C-x5-C-x3-H type family protein; FUNCTIONS IN: zinc ion binding, nucleic acid binding; LOCATED IN: cellular_component unknown; CONTAINS InterPro DOMAIN/s: Zinc finger, CCCH-type (InterPro:IPR000571); BEST Arabidopsis thaliana protein match is: Zinc finger C-x8-C-x5-C-x3-H type family protein (TAIR:AT1G29570.1); Has 30201 Blast hits to 17322 proteins in 780 species: Archae - 12; B…	GO:0003729,GO:0005634,GO:0005634,GO:0010468,GO:0016070
AT4G12480	EARLI1, pEARLI 1	defence	vir1	col0	4.07249	4.16842	335.005	2.09704e-14	1.1101e-12	80	89	90	129	99	27	149	637	1168	1906	1207.14	965	2627	588	202	263.001	476.322	597	408	EARLY ARABIDOPSIS ALUMINUM INDUCED 1	a putative lipid transfer protein, vernalization-responsive and cold-induced pEARLI 1; FUNCTIONS IN: lipid binding; INVOLVED IN: defense response to fungus, lipid transport; LOCATED IN: endomembrane system; EXPRESSED IN: 6 plant structures; EXPRESSED DURING: LP.06 six leaves visible, LP.04 four leaves visible, 4 anthesis, LP.02 two leaves visible, LP.08 eight leaves visible; CONTAINS InterPro DOM…	GO:0005576,GO:0050832,GO:0009409,GO:0009651,GO:0009737,GO:0009505,GO:0099503,GO:0005783,GO:0009506,GO:0009682,GO:0009707
AT5G60530	no symbol available	other	vir1	col0	4.06212	0.0902514	78.1662	1.57025e-08	1.00162e-07	2	8	5	3	5	1	10	82	17	69	67	50	173	51	51	14	52	11	12	no full name available	late embryogenesis abundant protein-related / LEA protein-related; FUNCTIONS IN: molecular_function unknown; LOCATED IN: endomembrane system; EXPRESSED IN: root; CONTAINS InterPro DOMAIN/s: Root cap (InterPro:IPR009646); BEST Arabidopsis thaliana protein match is: Late embryogenesis abundant (LEA) protein-related (TAIR:AT5G60520.1); Has 1807 Blast hits to 1807 proteins in 277 species: Archae - 0;…	GO:0003674,GO:0005737,GO:0005976,GO:0048765,GO:0071554
AT1G03495	no symbol available	other	vir1	col0	4.05792	-1.80622	48.362	7.11859e-07	2.77072e-06	3.33	1	0	2.754	1	0	0	18.036	4.266	36.884	12.039	10.811	45.143	0	10	3	6.507	2	3	no full name available	HXXXD-type acyl-transferase family protein; FUNCTIONS IN: transferase activity, transferring acyl groups other than amino-acyl groups, transferase activity; INVOLVED IN: biological_process unknown; CONTAINS InterPro DOMAIN/s: Transferase (InterPro:IPR003480); BEST Arabidopsis thaliana protein match is: HXXXD-type acyl-transferase family protein (TAIR:AT1G03940.1); Has 1920 Blast hits to 1905 prot…	GO:0003674,GO:0005737,GO:0008150
AT2G21060	GRP2B, ATCSP4, ATGRP2B	other	vir1	col0	4.0463	3.9788	668.915	1.96052e-17	2.51474e-15	44	64	74	47	88	26	62	377	428.551	1344	633	705	2425.98	722	522	628	696	893	704.001	glycine-rich protein 2B, COLD SHOCK DOMAIN PROTEIN 4	Glycine-rich protein (AtGRP2b). Also named as CSP4 (cold shock domain protein 4) containing a well conserved cold shock domain (CSD) and glycine-rich motifs interspersed by two retroviral-like CCHC zinc fingers. AtCSP4 is expressed in all tissues but accumulates in reproductive tissues and those undergoing cell divisions. Overexpression of AtCSP4 reduces silique length and induces embryo lethalit…	GO:0008270,GO:0009409,GO:0005634,GO:0005829,GO:0009793,GO:0010154,GO:0005829,GO:0003729,GO:0003729
AT1G79770	no symbol available	other	vir1	col0	4.03612	1.80075	255.686	2.99879e-13	1.095e-11	18	24	25	19	19	1	12	162	88	371.028	257.001	211	435.05	174	101	90	61	105	96	no full name available	Protein of unknown function (DUF1677); CONTAINS InterPro DOMAIN/s: Protein of unknown function DUF1677, plant (InterPro:IPR012876); BEST Arabidopsis thaliana protein match is: Protein of unknown function (DUF1677) (TAIR:AT5G25840.1); Has 30201 Blast hits to 17322 proteins in 780 species: Archae - 12; Bacteria - 1396; Metazoa - 17338; Fungi - 3422; Plants - 5037; Viruses - 0; Other Eukaryotes - 29…	GO:0003674,GO:0005634,GO:0015994,GO:0018130,GO:0019438,GO:0042440,GO:0044271,GO:0071482,GO:1901362
AT5G10760	AED1	other	vir1	col0	4.03335	1.24542	102.75	1.49329e-09	1.37376e-08	21	13	20	15	14	8	7	56	148	326	133	80	856	19	8	5	50	38	27	APOPLASTIC, EDS1-DEPENDENT 1	Eukaryotic aspartyl protease family protein; FUNCTIONS IN: aspartic-type endopeptidase activity; INVOLVED IN: proteolysis; LOCATED IN: apoplast; EXPRESSED IN: 18 plant structures; EXPRESSED DURING: 12 growth stages; CONTAINS InterPro DOMAIN/s: Peptidase aspartic (InterPro:IPR021109), Peptidase aspartic, catalytic (InterPro:IPR009007), Peptidase A1 (InterPro:IPR001461); BEST Arabidopsis thaliana p…	GO:0005576,GO:0048046,GO:0009627
AT1G60110	no symbol available	other	vir1	col0	4.03289	0.327409	95.3597	2.87076e-09	2.3659e-08	5	7	8	10	12	2	8	48	85	224	94	78	134	30	9	2	35	22	2	no full name available	Mannose-binding lectin superfamily protein; EXPRESSED IN: cultured cell; CONTAINS InterPro DOMAIN/s: Mannose-binding lectin (InterPro:IPR001229); BEST Arabidopsis thaliana protein match is: Mannose-binding lectin superfamily protein (TAIR:AT1G60130.1); Has 2034 Blast hits to 667 proteins in 34 species: Archae - 0; Bacteria - 0; Metazoa - 0; Fungi - 0; Plants - 2032; Viruses - 0; Other Eukaryotes …	GO:0003674,GO:0005634,GO:0008150
AT4G36900	RAP2.10, DEAR4	defence	vir1	col0	4.03164	3.67279	506.711	3.30399e-16	3.10252e-14	19	48	46	42	45	20	47	242	321	887	509	383	1426.12	654	554	609.019	562	809	852	DREB AND EAR MOTIF PROTEIN 4, related to AP2 10	encodes a member of the DREB subfamily A-5 of ERF/AP2 transcription factor family (RAP2.10). The protein contains one AP2 domain. There are 16 members in this subfamily including RAP2.9 and RAP2.1. related to AP2 10 (RAP2.10); FUNCTIONS IN: DNA binding, sequence-specific DNA binding transcription factor activity; INVOLVED IN: regulation of transcription, DNA-dependent; EXPRESSED IN: 16 plant stru…	GO:0005634,GO:0003700,GO:0000976,GO:0000976,GO:0045892,GO:1900057,GO:0003677,GO:0003700,GO:0006355
AT3G03920	no symbol available	other	vir1	col0	4.02554	4.70611	1393.7	1.01774e-20	4.52556e-18	62	78	89	84	99	41	74	571	476	1873.04	959	869	2692.92	1787	1417.3	1355	1353.9	1473	1209	no full name available	H/ACA ribonucleoprotein complex, subunit Gar1/Naf1 protein; FUNCTIONS IN: snoRNA binding, pseudouridine synthase activity, RNA binding; LOCATED IN: chloroplast thylakoid membrane, nucleolus; EXPRESSED IN: 23 plant structures; EXPRESSED DURING: 13 growth stages; CONTAINS InterPro DOMAIN/s: H/ACA ribonucleoprotein complex, subunit Gar1, eukaryote (InterPro:IPR021154), H/ACA ribonucleoprotein comple…	GO:0000454,GO:0005634,GO:0031429,GO:0034513,GO:0009535,GO:0005730,GO:0005829,GO:0010494,GO:0003729,GO:0016070
AT2G38255	no symbol available	other	vir1	col0	4.01633	0.301525	308.651	4.72105e-14	2.24924e-12	10	5	10	7	8	4	9	63	63	184	103	84	192.024	21	4	10	19	13	6	no full name available	Protein of Unknown Function (DUF239); CONTAINS InterPro DOMAIN/s: Protein of unknown function DUF239, plant (InterPro:IPR004314); BEST Arabidopsis thaliana protein match is: Protein of Unknown Function (DUF239) (TAIR:AT2G27320.1); Has 682 Blast hits to 655 proteins in 27 species: Archae - 0; Bacteria - 13; Metazoa - 0; Fungi - 10; Plants - 659; Viruses - 0; Other Eukaryotes - 0 (source: NCBI BLin…	GO:0003674,GO:0005575,GO:0008150
AT1G13520	no symbol available	other	vir1	col0	4.00684	-0.339423	119.989	3.74539e-10	4.34717e-09	6	2	4	5	5	1	8	47.059	19	70	56	50	197	23	6	2	18	6	5	no full name available	Protein of unknown function (DUF1262); CONTAINS InterPro DOMAIN/s: Protein of unknown function DUF1262 (InterPro:IPR010683); BEST Arabidopsis thaliana protein match is: Protein of unknown function (DUF1262) (TAIR:AT1G13480.1); Has 107 Blast hits to 100 proteins in 12 species: Archae - 0; Bacteria - 6; Metazoa - 0; Fungi - 0; Plants - 101; Viruses - 0; Other Eukaryotes - 0 (source: NCBI BLink).	GO:0003674,GO:0005575,GO:0000302,GO:0006970,GO:0006979,GO:0009414,GO:0009611,GO:0009617,GO:0009627,GO:0009737,GO:0009751,GO:0009753,GO:0031347,GO:0042430,GO:0042742,GO:0050832,GO:0090693
AT3G33528	no symbol available	other	vir1	col0	4.00482	-1.16624	98.9612	2.07711e-09	1.80513e-08	5	2	1	3	2	1	2	20	23	56.999	18	31	71	5	3	0	13	7	6	no full name available	unknown protein; FUNCTIONS IN: molecular_function unknown; INVOLVED IN: biological_process unknown; LOCATED IN: cellular_component unknown; BEST Arabidopsis thaliana protein match is: unknown protein (TAIR:AT4G07526.3); Has 57 Blast hits to 57 proteins in 2 species: Archae - 0; Bacteria - 0; Metazoa - 0; Fungi - 0; Plants - 57; Viruses - 0; Other Eukaryotes - 0 (source: NCBI BLink).	GO:0003674,GO:0005634,GO:0005634,GO:0005634,GO:0005634,GO:0005634,GO:0016070
AT5G42800	TT3, M318, DFR	other	vir1	col0	3.99126	1.98158	205.942	2.43258e-12	6.42163e-11	9	25	29	31	16	8	23	276	154	329	182	186	621	106	119	138	122	51	123	dihydroflavonol 4-reductase	dihydroflavonol reductase. Catalyzes the conversion of dihydroquercetin to leucocyanidin in the biosynthesis of anthocyanins. Not expressed in roots (qRT-PCR). dihydroflavonol 4-reductase (DFR); CONTAINS InterPro DOMAIN/s: NAD-dependent epimerase/dehydratase (InterPro:IPR001509), NAD(P)-binding domain (InterPro:IPR016040); BEST Arabidopsis thaliana protein match is: NAD(P)-binding Rossmann-fold s…	GO:0009718,GO:0009718,GO:0045552,GO:0047890,GO:0005515,GO:0042406,GO:0009718,GO:0045552,GO:0009718,GO:0045552,GO:0005515
AT2G24980	EXT6	other	vir1	col0	3.98905	0.884644	118.115	4.31625e-10	4.8768e-09	12	9	22	14	12	4	12	115	197	165.992	169	64	205	21	14	33	38	9	18	extensin 6	Proline-rich extensin-like family protein; FUNCTIONS IN: structural constituent of cell wall; INVOLVED IN: plant-type cell wall organization; LOCATED IN: endomembrane system; EXPRESSED IN: root; CONTAINS InterPro DOMAIN/s: Extensin-like repeat (InterPro:IPR006706); BEST Arabidopsis thaliana protein match is: proline-rich extensin-like family protein (TAIR:AT5G35190.1); Has 220761 Blast hits to 34…	GO:0005199,GO:0005575,GO:0009664
AT5G62730	no symbol available	other	vir1	col0	3.97169	-1.52045	41.2276	2.27972e-06	7.76728e-06	1	0	1	2	5	0	2	12	28	16	31	19.007	19	15	1	11	9	15	3	no full name available	Major facilitator superfamily protein; FUNCTIONS IN: transporter activity; INVOLVED IN: oligopeptide transport; LOCATED IN: membrane; EXPRESSED IN: 19 plant structures; EXPRESSED DURING: 12 growth stages; CONTAINS InterPro DOMAIN/s: Oligopeptide transporter (InterPro:IPR000109), Major facilitator superfamily, general substrate transporter (InterPro:IPR016196); BEST Arabidopsis thaliana protein ma…	GO:0005576,GO:0005576,GO:0016020,GO:0022857,GO:0022857,GO:0055085,GO:0055085
AT2G43150	EXT21	other	vir1	col0	3.95718	6.34698	643.555	2.90902e-17	3.54936e-15	454	388	542.016	410	306.289	280	463	3034	3859.58	8618.08	5579.05	3351.89	12281.8	2582.77	2240.49	1971	3645.52	1849	1801	extensin 21	Proline-rich extensin-like family protein; FUNCTIONS IN: structural constituent of cell wall; INVOLVED IN: plant-type cell wall organization; LOCATED IN: endomembrane system; EXPRESSED IN: 16 plant structures; EXPRESSED DURING: 12 growth stages; CONTAINS InterPro DOMAIN/s: Extensin-like repeat (InterPro:IPR006706); Has 134937 Blast hits to 39196 proteins in 1663 species: Archae - 308; Bacteria - …	GO:0005199,GO:0009664,GO:0010015,GO:0019438,GO:0019748,GO:0030154,GO:0048589,GO:0050832,GO:0090558,GO:1901362
AT4G31970	CYP82C2	other	vir1	col0	3.95142	1.41392	59.7975	1.39282e-07	6.58404e-07	36	27	22	22	5	11	5	81	33	193	190	334	1164.93	2	0	0	13	2	0	cytochrome P450, family 82, subfamily C, polypeptide 2	member of CYP82C "cytochrome P450, family 82, subfamily C, polypeptide 2" (CYP82C2); FUNCTIONS IN: electron carrier activity, monooxygenase activity, iron ion binding, oxygen binding, heme binding; INVOLVED IN: oxidation reduction; LOCATED IN: endomembrane system; CONTAINS InterPro DOMAIN/s: Cytochrome P450 (InterPro:IPR001128), Cytochrome P450, conserved site (InterPro:IPR017972), Cytochrome P45…	GO:0004497,GO:0005506,GO:0009507,GO:0020037,GO:0004497,GO:0071456,GO:0006952,GO:0106149
AT2G45220	AtPME17, PME17	other	vir1	col0	3.94566	4.27927	520.08	2.53815e-16	2.45355e-14	122	96	165	131	112	35	152.114	742	1189.09	2171	1688.72	1027	2483.26	341	308.003	312	525	441	419	pectin methylesterase 17	Plant invertase/pectin methylesterase inhibitor superfamily; FUNCTIONS IN: enzyme inhibitor activity, pectinesterase activity; INVOLVED IN: cell wall modification; LOCATED IN: membrane, plant-type cell wall; EXPRESSED IN: 9 plant structures; EXPRESSED DURING: 4 anthesis, C globular stage, petal differentiation and expansion stage; CONTAINS InterPro DOMAIN/s: Carbohydrate-binding/sugar hydrolysis …	GO:0005576,GO:0030599,GO:0042545,GO:0045490,GO:0046910,GO:0009617,GO:0009620,GO:0050829,GO:0010494
AT1G04660	no symbol available	other	vir1	col0	3.94386	-0.286852	76.7524	1.82944e-08	1.14187e-07	1	3	1	3	6	2	1	11	9	63	22	16	162	51	49	34	56	31	18	no full name available	glycine-rich protein; FUNCTIONS IN: molecular_function unknown; INVOLVED IN: biological_process unknown; LOCATED IN: endomembrane system; EXPRESSED IN: 8 plant structures; EXPRESSED DURING: 4 anthesis, F mature embryo stage, petal differentiation and expansion stage, E expanded cotyledon stage, D bilateral stage; Has 360 Blast hits to 349 proteins in 15 species: Archae - 0; Bacteria - 0; Metazoa …	GO:0003674,GO:0005575,GO:0008150
AT5G53870	ENODL1, AtENODL1	other	vir1	col0	3.94181	0.46472	133.885	1.38359e-10	1.86813e-09	4	11	10	3	3	0	3	26	42	102	56	34	219	86	35	77	86	65	43	early nodulin-like protein 1	early nodulin-like protein 1 (ENODL1); FUNCTIONS IN: electron carrier activity, copper ion binding; LOCATED IN: plasma membrane, anchored to membrane; EXPRESSED IN: 22 plant structures; EXPRESSED DURING: 9 growth stages; CONTAINS InterPro DOMAIN/s: Plastocyanin-like (InterPro:IPR003245), Cupredoxin (InterPro:IPR008972); BEST Arabidopsis thaliana protein match is: early nodulin-like protein 2 (TAI…	GO:0005886,GO:0005886,GO:0009055,GO:0016020,GO:0016020,GO:0005886,GO:0016070
AT5G60030	no symbol available	other	vir1	col0	3.93462	3.17528	692.271	1.38048e-17	1.87914e-15	20	24	28	18	38	15	43	206	181	573	319	272	824.014	670	520	350	445	612	487	no full name available	unknown protein; BEST Arabidopsis thaliana protein match is: unknown protein (TAIR:AT1G75335.1); Has 1807 Blast hits to 1807 proteins in 277 species: Archae - 0; Bacteria - 0; Metazoa - 736; Fungi - 347; Plants - 385; Viruses - 0; Other Eukaryotes - 339 (source: NCBI BLink).	GO:0003674,GO:0005634,GO:0005634,GO:0009790,GO:0016070,GO:0048316
AT5G10430	ATAGP4, AGP4, JAGGER	other	vir1	col0	3.91543	3.19012	795.195	3.33665e-18	5.42816e-16	32	41	41	41	50	19	36	282	247	765	515	313	1205.54	377	351	306	572	419	335	arabinogalactan protein 4	Encodes arabinogalactan-protein (AGP4). arabinogalactan protein 4 (AGP4); Has 1807 Blast hits to 1807 proteins in 277 species: Archae - 0; Bacteria - 0; Metazoa - 736; Fungi - 347; Plants - 385; Viruses - 0; Other Eukaryotes - 339 (source: NCBI BLink).	GO:0005886,GO:0016020,GO:0016020,GO:0010198
AT4G12500	no symbol available	other	vir1	col0	3.9136	0.3663	160.402	2.59743e-11	4.63231e-10	10	12	5	6	5	3	15	49	88	167	65	73	272	19	18	7	28	30	6	no full name available	Bifunctional inhibitor/lipid-transfer protein/seed storage 2S albumin superfamily protein; FUNCTIONS IN: lipid binding; INVOLVED IN: lipid transport; EXPRESSED IN: hypocotyl, leaf; EXPRESSED DURING: LP.04 four leaves visible; CONTAINS InterPro DOMAIN/s: Bifunctional inhibitor/plant lipid transfer protein/seed storage (InterPro:IPR016140), Plant lipid transfer protein/seed storage/trypsin-alpha am…	GO:0005576,GO:0002237,GO:0009611,GO:0009737,GO:0009751,GO:0010150,GO:0031347,GO:0042742,GO:0050832
AT3G46080	no symbol available	other	vir1	col0	3.90532	0.465584	69.8959	3.96785e-08	2.20325e-07	6	14	19	9	10	0	3	81	32	168	84	119	279	8	7	9	13	62	16	no full name available	C2H2-type zinc finger family protein; FUNCTIONS IN: sequence-specific DNA binding transcription factor activity, zinc ion binding, nucleic acid binding; INVOLVED IN: response to chitin, regulation of transcription; LOCATED IN: intracellular; CONTAINS InterPro DOMAIN/s: Zinc finger, C2H2-like (InterPro:IPR015880), Zinc finger, C2H2-type (InterPro:IPR007087); BEST Arabidopsis thaliana protein match…	GO:0005634,GO:0006950,GO:0010200,GO:0003700,GO:0006355,GO:0071456
AT1G52820	no symbol available	other	vir1	col0	3.90364	-1.30903	46.8311	9.04099e-07	3.41856e-06	2	5	2	3	1	1	0	7	20	61	26	10	75	11	5	0	16	1	1	no full name available	2-oxoglutarate (2OG) and Fe(II)-dependent oxygenase superfamily protein; FUNCTIONS IN: oxidoreductase activity; EXPRESSED IN: root; CONTAINS InterPro DOMAIN/s: Oxoglutarate/iron-dependent oxygenase (InterPro:IPR005123); BEST Arabidopsis thaliana protein match is: 2-oxoglutarate (2OG) and Fe(II)-dependent oxygenase superfamily protein (TAIR:AT4G03070.1); Has 7837 Blast hits to 7765 proteins in 980…	GO:0005737,GO:0005737,GO:0008150,GO:0016706
AT2G32510	MAPKKK17	other	vir1	col0	3.89347	0.14658	171.037	1.4217e-11	2.82224e-10	4	6	4	5	10	2	1	33	24	118	59	47	135.001	66	40	28	36	34	57	mitogen-activated protein kinase kinase kinase 17	member of MEKK subfamily mitogen-activated protein kinase kinase kinase 17 (MAPKKK17); FUNCTIONS IN: protein serine/threonine kinase activity, protein kinase activity, kinase activity, ATP binding; INVOLVED IN: protein amino acid phosphorylation; EXPRESSED IN: 7 plant structures; EXPRESSED DURING: 4 anthesis, petal differentiation and expansion stage; CONTAINS InterPro DOMAIN/s: Protein kinase, A…	GO:0004672,GO:0004674,GO:0004709,GO:0005634,GO:0006468,GO:0007165,GO:0007165,GO:0005515,GO:0006970,GO:0009737,GO:0009738,GO:0019901
AT1G62580	NOGC1	other	vir1	col0	3.88749	0.158172	79.3639	1.38199e-08	8.99891e-08	9	7	15	8	9	2	8	64	118	202.001	69.001	56	113	20	1	0	6	1	2	nitric oxide-dependent guanylate cyclase 1	Encodes a flavin monooxygenase that binds NO, has a higher affinity for NO than for O(2) and can generate cGMP from GTP in vitro in an NO-dependent manner. Flavin-binding monooxygenase family protein; FUNCTIONS IN: NADP or NADPH binding, monooxygenase activity, FAD binding, flavin-containing monooxygenase activity; INVOLVED IN: oxidation reduction; LOCATED IN: intrinsic to endoplasmic reticulum m…	GO:0004499,GO:0005634,GO:0005634,GO:0050660,GO:0050661,GO:0004383,GO:0019825,GO:0070026,GO:0090332
AT1G66700	PXMT1	other	vir1	col0	3.87968	0.47373	132.565	1.51485e-10	2.01099e-09	11	12	8	9	6	6	9	23	49	152	100	88	497	10	6	12	22	19	6		A member of the Arabidopsis SABATH methyltransferase gene family. Encodes PXMT1, a methyltransferase that methylates 1,7-paraxanthine. PXMT1; CONTAINS InterPro DOMAIN/s: SAM dependent carboxyl methyltransferase (InterPro:IPR005299); BEST Arabidopsis thaliana protein match is: S-adenosyl-L-methionine-dependent methyltransferases superfamily protein (TAIR:AT1G66690.1); Has 35333 Blast hits to 34131…	GO:0005634,GO:0008757,GO:0008757,GO:0032259,GO:0080027,GO:0002238,GO:0035195,GO:0009416,GO:0010029,GO:0035195,GO:1900140,GO:2000280,GO:0009617,GO:0009751,GO:0035195,GO:0042742
AT3G28540	no symbol available	other	vir1	col0	3.87157	3.13923	345.137	1.55968e-14	8.66923e-13	50	68	47	35	51	7	26	284	316	972	466.26	366	917	497.101	330	281	264	422	272	no full name available	P-loop containing nucleoside triphosphate hydrolases superfamily protein; FUNCTIONS IN: nucleoside-triphosphatase activity, ATPase activity, nucleotide binding, ATP binding; EXPRESSED IN: 11 plant structures; EXPRESSED DURING: 9 growth stages; CONTAINS InterPro DOMAIN/s: ATPase, AAA-type, core (InterPro:IPR003959), ATPase, AAA+ type, core (InterPro:IPR003593); BEST Arabidopsis thaliana protein ma…	GO:0003674,GO:0005739,GO:0005739,GO:0008150
AT1G79480	no symbol available	other	vir1	col0	3.8613	-1.56214	73.6636	2.57471e-08	1.52246e-07	0	1	1	2	1	1	2	7	4	29	19	17	30	21	9	6	16	6	18	no full name available	Carbohydrate-binding X8 domain superfamily protein; LOCATED IN: endomembrane system; CONTAINS InterPro DOMAIN/s: X8 (InterPro:IPR012946); BEST Arabidopsis thaliana protein match is: O-Glycosyl hydrolases family 17 protein (TAIR:AT5G67460.1); Has 30201 Blast hits to 17322 proteins in 780 species: Archae - 12; Bacteria - 1396; Metazoa - 17338; Fungi - 3422; Plants - 5037; Viruses - 0; Other Eukaryo…	GO:0005634,GO:0005634
AT5G55660	no symbol available	other	vir1	col0	3.85791	6.28035	1032.16	2.27673e-19	5.23648e-17	260	331	301.825	261	369	118	329	2286.01	1731.26	6385.2	3035.59	2742	7031.8	5443.11	3529.11	3316.7	3201	4270	3813	no full name available	DEK domain-containing chromatin associated protein; CONTAINS InterPro DOMAIN/s: DEK, C-terminal (InterPro:IPR014876); BEST Arabidopsis thaliana protein match is: DEK domain-containing chromatin associated protein (TAIR:AT4G26630.2); Has 1807 Blast hits to 1807 proteins in 277 species: Archae - 0; Bacteria - 0; Metazoa - 736; Fungi - 347; Plants - 385; Viruses - 0; Other Eukaryotes - 339 (source: …	GO:0005634,GO:0005634,GO:0042393,GO:2000779,GO:0005739,GO:0005829,GO:0005515,GO:0005515,GO:0009536,GO:0009648,GO:0010228,GO:0010468,GO:0018205
AT5G48180	NSP5, AtNSP5	other	vir1	col0	3.84496	6.66174	617.128	4.46113e-17	5.18995e-15	381	501	676.033	457	801	159	653.309	4189	3321.86	9702.13	6189.86	5101	10833.1	3938	3032.84	3202.62	3674.71	3868	3312.63	nitrile specifier protein 5	Encodes a nitrile-specifier protein NSP5. NSP5 is one out of five (At3g16400/NSP1, At2g33070/NSP2, At3g16390/NSP3, At3g16410/NSP4 and At5g48180/NSP5) A. thaliana epithiospecifier protein (ESP) homologues that promote simple nitrile, but not epithionitrile or thiocyanate formation. nitrile specifier protein 5 (NSP5); FUNCTIONS IN: molecular_function unknown; INVOLVED IN: glucosinolate catabolic pr…	GO:0005634,GO:0005737,GO:0030234,GO:0080028,GO:0019762,GO:0080028,GO:0005829,GO:0009536
AT1G26380	FOX1, FOX, AtBBE3	other	vir1	col0	3.84454	0.922844	83.7347	8.78306e-09	6.10664e-08	14	18	14	8	23	3	11	46	52	187	141	136	755	9	0	6	18	29	15	FAD-LINKED OXIDOREDUCTASE, FAD-LINKED OXIDOREDUCTASE 1	FAD-binding Berberine family protein; FUNCTIONS IN: electron carrier activity, oxidoreductase activity, FAD binding, catalytic activity; LOCATED IN: endomembrane system; EXPRESSED IN: 9 plant structures; EXPRESSED DURING: LP.06 six leaves visible, LP.04 four leaves visible, 4 anthesis, LP.08 eight leaves visible; CONTAINS InterPro DOMAIN/s: FAD-binding, type 2 (InterPro:IPR016166), Berberine/berb…	GO:0005737,GO:0009505,GO:0071949,GO:0071456,GO:0005783
AT3G49601	no symbol available	other	vir1	col0	3.84117	5.08588	843.113	1.82944e-18	3.12881e-16	99	90	136	115	201	71	134	882.275	800	2485.2	1244.14	1221	3629.01	2167	1514	1465	1726.62	1941	1610	no full name available	FUNCTIONS IN: molecular_function unknown; INVOLVED IN: biological_process unknown; LOCATED IN: cellular_component unknown; CONTAINS InterPro DOMAIN/s: mRNA splicing factor, Cwf21 (InterPro:IPR013170); Has 30201 Blast hits to 17322 proteins in 780 species: Archae - 12; Bacteria - 1396; Metazoa - 17338; Fungi - 3422; Plants - 5037; Viruses - 0; Other Eukaryotes - 2996 (source: NCBI BLink).	GO:0003674,GO:0005634,GO:0008150
AT4G12470	AZI1	defence	vir1	col0	3.8204	4.50599	165.358	1.95294e-11	3.68923e-10	101	123	159	94	122	56	122	461	1147.8	1895	1046	931	3942.81	448	444.177	784	571	1345	1272	azelaic acid induced 1	Encodes AZI1 (AZELAIC ACID INDUCED 1). Involved in the priming of salicylic acid induction and systemic immunity triggered by pathogen or azelaic acid. azelaic acid induced 1 (AZI1); FUNCTIONS IN: lipid binding; INVOLVED IN: systemic acquired resistance, defense response to fungus, lipid transport; LOCATED IN: endomembrane system; EXPRESSED IN: 12 plant structures; EXPRESSED DURING: 6 growth stag…	GO:0005576,GO:0050832,GO:0009627,GO:0009631,GO:0070417,GO:0009506,GO:0009682,GO:0005515,GO:0005783,GO:0009506,GO:0043621,GO:0005783,GO:0009506,GO:0009682,GO:0009707,GO:0048046,GO:0010494,GO:0009507
AT1G60750	no symbol available	other	vir1	col0	3.82009	-1.88281	51.1779	4.64957e-07	1.90379e-06	1	2	0	2	2	0	3	23	9	15	14	17	38	7	4	1	7	0	1	no full name available	NAD(P)-linked oxidoreductase superfamily protein; FUNCTIONS IN: oxidoreductase activity; INVOLVED IN: oxidation reduction; CONTAINS InterPro DOMAIN/s: Aldo/keto reductase (InterPro:IPR001395), Aldo/keto reductase subgroup (InterPro:IPR020471); BEST Arabidopsis thaliana protein match is: NAD(P)-linked oxidoreductase superfamily protein (TAIR:AT1G60730.1); Has 31420 Blast hits to 31397 proteins in …	GO:0004033,GO:0005737,GO:0005737,GO:0008150,GO:0005634
AT5G13890	no symbol available	other	vir1	col0	3.81576	2.48757	979.575	3.90478e-19	7.97293e-17	24	28	29	27	21	18	23	158	182	519	252	213	724	291	239	230	279.999	230.632	168	no full name available	Family of unknown function (DUF716) ; FUNCTIONS IN: molecular_function unknown; INVOLVED IN: biological_process unknown; LOCATED IN: endomembrane system; EXPRESSED IN: 22 plant structures; EXPRESSED DURING: 13 growth stages; CONTAINS InterPro DOMAIN/s: Protein of unknown function DUF716 (InterPro:IPR006904); BEST Arabidopsis thaliana protein match is: unknown protein (TAIR:AT1G32120.1); Has 219 B…	GO:0003674,GO:0005739,GO:0005739,GO:0005739,GO:0036211
AT5G48400	ATGLR1.2, GLR1.2	other	vir1	col0	3.79034	0.881144	315.424	3.80921e-14	1.85908e-12	16	13	17	8	16	5	17	77	127	218.002	141	113	336	23	14	15	41	16	23	GLUTAMATE RECEPTOR 1.2	member of Putative ligand-gated ion channel subunit family ATGLR1.2; FUNCTIONS IN: protein binding, intracellular ligand-gated ion channel activity; INVOLVED IN: cellular calcium ion homeostasis, response to light stimulus; LOCATED IN: endomembrane system, membrane; EXPRESSED IN: 15 plant structures; EXPRESSED DURING: 7 growth stages; CONTAINS InterPro DOMAIN/s: Extracellular solute-binding prote…	GO:0005217,GO:0005262,GO:0005886,GO:0005886,GO:0005886,GO:0005886,GO:0006816,GO:0008066,GO:0015276,GO:0019722,GO:0038023,GO:0071230,GO:0006874,GO:0009416,GO:0005515
AT2G20800	NDB4	other	vir1	col0	3.77994	-1.65054	75.86	2.01698e-08	1.23917e-07	3	1	5	2	2	0	1	19	14	25	31	20	45	0	1	3	5	2	0	NAD(P)H dehydrogenase B4	NAD(P)H dehydrogenase B4 (NDB4); FUNCTIONS IN: NADH dehydrogenase activity; INVOLVED IN: oxidation reduction; LOCATED IN: extrinsic to mitochondrial inner membrane, mitochondrion, plastid; EXPRESSED IN: 7 plant structures; CONTAINS InterPro DOMAIN/s: Pyridine nucleotide-disulphide oxidoreductase, class-II (InterPro:IPR000103), FAD-dependent pyridine nucleotide-disulphide oxidoreductase (InterPro:…	GO:0003954,GO:0005509,GO:0005758,GO:0006116,GO:0009507,GO:0016491,GO:0005739,GO:0005739,GO:0005739,GO:0005739
AT2G22795	no symbol available	other	vir1	col0	3.77864	5.85063	705.153	1.14322e-17	1.59971e-15	205	264	196	136	231	104	179	1453.04	1067.28	4090.07	1903.03	1695	5209	4048.02	3162.05	2650	2739.65	3761.72	2986	no full name available	unknown protein; BEST Arabidopsis thaliana protein match is: unknown protein (TAIR:AT4G37820.1); Has 799854 Blast hits to 188815 proteins in 4452 species: Archae - 4529; Bacteria - 144236; Metazoa - 287749; Fungi - 87083; Plants - 43826; Viruses - 3662; Other Eukaryotes - 228769 (source: NCBI BLink).	GO:0003674,GO:0005794,GO:0005768,GO:0005794,GO:0005802,GO:0005797,GO:0009059,GO:0009832,GO:0010468,GO:0030154,GO:0048589,GO:0051641
AT1G55673	no symbol available	other	vir1	col0	3.76875	-1.47067	33.8574	8.85219e-06	2.61952e-05	0	1	3.001	4.002	3.001	0	1	3.006	35.096	18.016	18.031	25.047	20.014	7.007	10.015	24.036	9.015	9.007	7.013	no full name available		GO:0003674,GO:0009507,GO:0009888,GO:0044271,GO:1901566
AT1G52060	no symbol available	other	vir1	col0	3.76647	-1.20607	64.2368	7.87192e-08	3.98677e-07	2	2	0	4	4	0	3	27	10	26	24	14	79	18	11	11	19	3	4	no full name available	Mannose-binding lectin superfamily protein; FUNCTIONS IN: molecular_function unknown; INVOLVED IN: biological_process unknown; LOCATED IN: endomembrane system; EXPRESSED IN: root; CONTAINS InterPro DOMAIN/s: Mannose-binding lectin (InterPro:IPR001229); BEST Arabidopsis thaliana protein match is: Mannose-binding lectin superfamily protein (TAIR:AT1G52070.1); Has 1499 Blast hits to 773 proteins in …	GO:0003674,GO:0005575,GO:0005576,GO:0008150
AT1G69930	GSTU11, ATGSTU11	other	vir1	col0	3.73565	0.0361297	74.6598	2.30321e-08	1.384e-07	11	9	7	5	2	4	5	22	51	108	77	87	97	27	4	17	20	33	51	glutathione S-transferase TAU 11	Encodes glutathione transferase belonging to the tau class of GSTs. Naming convention according to Wagner et al. (2002). glutathione S-transferase TAU 11 (GSTU11); CONTAINS InterPro DOMAIN/s: Thioredoxin fold (InterPro:IPR012335), Glutathione S-transferase, C-terminal-like (InterPro:IPR010987), Glutathione S-transferase/chloride channel, C-terminal (InterPro:IPR017933), Glutathione S-transferase,…	GO:0004364,GO:0005737,GO:0005737,GO:0006749,GO:0005737,GO:0009407
AT5G48390	ATZIP4, AtSPO22	other	vir1	col0	3.73115	0.391254	140.601	8.82647e-11	1.28716e-09	7	8	17	12	7	4	14	79	56	193	117	67	235	23	0	6	15	13	13	A. thaliana homologue of yeast SPO22	Defective in meiotic chromosome segregation. It is involved in crossover formation and involved in both male and female meiosis. ATZIP4; FUNCTIONS IN: binding; INVOLVED IN: female meiosis, resolution of meiotic recombination intermediates, male meiosis; LOCATED IN: chloroplast; CONTAINS InterPro DOMAIN/s: Tetratricopeptide-like helical (InterPro:IPR011990), Meiosis specific protein SPO22 (InterPr…	GO:0090173,GO:0000712,GO:0007140,GO:0007143,GO:0009507
AT2G38240	JOX4, JAO4	Jasm_sali	vir1	col0	3.72455	-0.285837	37.1811	4.69692e-06	1.48664e-05	6	2	5	5	5	4	5	24	43	104	53	57	31	19	2	1	31	66	29	JASMONATE-INDUCED OXYGENASE4, Jasmonic Acid Oxidase 4	2-oxoglutarate (2OG) and Fe(II)-dependent oxygenase superfamily protein; FUNCTIONS IN: oxidoreductase activity; INVOLVED IN: response to salt stress; EXPRESSED IN: 11 plant structures; EXPRESSED DURING: 6 growth stages; CONTAINS InterPro DOMAIN/s: Oxoglutarate/iron-dependent oxygenase (InterPro:IPR005123); BEST Arabidopsis thaliana protein match is: 2-oxoglutarate (2OG) and Fe(II)-dependent oxyge…	GO:0005737,GO:0016706,GO:0120091,GO:2000022,GO:0120091,GO:0120091,GO:1900150,GO:1900366,GO:2000022,GO:0005829,GO:0120091
AT4G09030	ATAGP10, AGP10	other	vir1	col0	3.72283	3.32289	331.859	2.30295e-14	1.19693e-12	67	34	53	51	36	31	70	516	337	801	413.126	357	1054	354	330	275	482.754	584	384	arabinogalactan protein 10	Encodes arabinogalactan protein (AGP10). arabinogalactan protein 10 (AGP10); BEST Arabidopsis thaliana protein match is: arabinogalactan protein 5 (TAIR:AT1G35230.1); Has 48976 Blast hits to 22309 proteins in 1360 species: Archae - 353; Bacteria - 13758; Metazoa - 10045; Fungi - 3818; Plants - 7001; Viruses - 1838; Other Eukaryotes - 12163 (source: NCBI BLink).	GO:0005886,GO:0016020,GO:0016020,GO:0016020,GO:0009737,GO:0010035,GO:0014070,GO:0071396,GO:0098542
AT1G68725	ATAGP19, AGP19	other	vir1	col0	3.71611	-0.29406	101.498	1.66336e-09	1.50947e-08	1	4	1	4	5	1	5	35	17	32	25	27	97	48	21	24	65	47	42	arabinogalactan protein 19, ARABINOGALACTAN PROTEIN 19	AGP19 is a lysine-rich arabinogalactan-protein (AGP) and part of a multi-gene family of glycoproteins with approx. 50 members. It falls into one subclass with AGP17 and AGP18, other lysine-rich AGPs. It is expressed in young leaves, shoots, roots and flowers. Non-consensus splice site at the intron:exon boundary (AT:exon) arabinogalactan protein 19 (AGP19); Has 30201 Blast hits to 17322 proteins …	GO:0005886,GO:0016020,GO:0016020,GO:0010306
AT3G16530	no symbol available	other	vir1	col0	3.71377	4.3622	156.554	3.2588e-11	5.60211e-10	96	209	247.394	101	227	65	144	705	1240.06	2647.75	1389	1207.04	5308.72	224	96	122	323	501	226	no full name available	Lectin like protein whose expression is induced upon treatment with chitin oligomers. Legume lectin family protein; FUNCTIONS IN: carbohydrate binding, binding; INVOLVED IN: response to chitin; LOCATED IN: apoplast, cell wall, nucleus, plant-type cell wall; EXPRESSED IN: 16 plant structures; EXPRESSED DURING: 9 growth stages; CONTAINS InterPro DOMAIN/s: Legume lectin, beta chain (InterPro:IPR0012…	GO:0005576,GO:0005634,GO:0009505,GO:0010200,GO:0048046,GO:0002239,GO:0002239,GO:0005829
AT3G58840	PMD1	other	vir1	col0	3.70279	3.38436	847.169	1.74139e-18	3.00389e-16	44	42	41	40	54	15	55	302	210	791	384	371	1110	691	531.027	470	443.008	674	392	peroxisomal and mitochondrial division factor 1	Encodes PEROXISOMAL AND MITOCHONDRIAL DIVISION FACTOR1. Involved in the morphogenesis and proliferation of peroxisomes and mitochondria. Tropomyosin-related; LOCATED IN: mitochondrion, plastid; EXPRESSED IN: 20 plant structures; EXPRESSED DURING: 10 growth stages; BEST Arabidopsis thaliana protein match is: Tropomyosin-related (TAIR:AT1G06530.1); Has 153329 Blast hits to 70216 proteins in 3225 sp…	GO:0005737,GO:0005737,GO:0005739,GO:0005515,GO:0005739,GO:0005777,GO:0005778,GO:0007005,GO:0007031,GO:0031966,GO:0042803,GO:0005739,GO:0005829
AT2G15220	no symbol available	defence	vir1	col0	3.68071	2.03512	257.875	2.75938e-13	1.01312e-11	31	35	36	18	27	5	15	107	161	357	248	190	800.003	134	167	139	163.051	101	77	no full name available	Plant basic secretory protein (BSP) family protein; INVOLVED IN: defense response; LOCATED IN: endomembrane system; EXPRESSED DURING: seedling growth; CONTAINS InterPro DOMAIN/s: Uncharacterised protein family, basic secretory protein (InterPro:IPR007541); BEST Arabidopsis thaliana protein match is: Plant basic secretory protein (BSP) family protein (TAIR:AT2G15130.1); Has 296 Blast hits to 296 p…	GO:0003674,GO:0005576,GO:0006568,GO:0006979,GO:0009414,GO:0010015,GO:0014070,GO:0042435,GO:0090558,GO:0098542
AT3G26840	PES2	other	vir1	col0	3.6783	2.36093	426.873	1.86249e-15	1.41168e-13	43	36	43	40	38	19	44	240	320	705.112	349	270	778	100	46	58	131	114	58	phytyl ester synthase 2	Encodes a protein with phytyl ester synthesis and diacylglycerol acyltransferase activities that is involved in the deposition of free phytol and free fatty acids in the form of phytyl esters in chloroplasts, a process involved in maintaining the integrity of the photosynthetic membrane during abiotic stress and senescence. Esterase/lipase/thioesterase family protein; FUNCTIONS IN: transferase ac…	GO:0009507,GO:0010287,GO:0010287,GO:0004144,GO:0006995,GO:0009507,GO:0010287,GO:0010866,GO:0019432,GO:0033306,GO:0090693,GO:1904963,GO:0005515
AT1G64500	THRUMIN1	other	vir1	col0	3.67717	6.42955	325.097	2.82445e-14	1.43082e-12	455	641	651	414	546	88	327	2722	2033.61	8222.64	4447.2	4070	11162	4907.65	3593	3527	3415.86	3212	2338		A member of a protein family found in plants and animals that contain conserved C-terminal glutaredoxin-like and putative zinc-binding cysteine-rich domains. It is involved in light stimulated actin bundling and chloroplast movement. Glutaredoxin family protein; FUNCTIONS IN: electron carrier activity, protein disulfide oxidoreductase activity; INVOLVED IN: N-terminal protein myristoylation, cell…	GO:0005634,GO:0005884,GO:0009902,GO:0051015,GO:0051017,GO:0005634
AT4G38080	no symbol available	other	vir1	col0	3.66504	3.82429	209.979	2.01916e-12	5.4747e-11	90	83	106	81	21	43	148	385.002	616	1419	892	465	2428.29	533	555	361	761	335	320	no full name available	hydroxyproline-rich glycoprotein family protein; FUNCTIONS IN: molecular_function unknown; INVOLVED IN: biological_process unknown; LOCATED IN: endomembrane system; EXPRESSED IN: embryo, hypocotyl, root; EXPRESSED DURING: C globular stage; BEST Arabidopsis thaliana protein match is: hydroxyproline-rich glycoprotein family protein (TAIR:AT2G22510.1); Has 4732 Blast hits to 2740 proteins in 428 spe…	GO:0003674
AT3G19430	no symbol available	other	vir1	col0	3.65286	-1.52839	38.7231	3.5449e-06	1.15829e-05	1	1	3	1	0	1	3	6	10	27	11	11	57	19	10	0	28	10	3	no full name available	late embryogenesis abundant protein-related / LEA protein-related; CONTAINS InterPro DOMAIN/s: Root cap (InterPro:IPR009646); BEST Arabidopsis thaliana protein match is: Late embryogenesis abundant (LEA) protein-related (TAIR:AT5G60520.1); Has 407828 Blast hits to 124211 proteins in 3571 species: Archae - 1492; Bacteria - 100012; Metazoa - 145570; Fungi - 58500; Plants - 39690; Viruses - 10531; O…	GO:0003674,GO:0005576,GO:0005634,GO:0008150
AT5G24655	LSU4	other	vir1	col0	3.63811	1.35924	221.421	1.21147e-12	3.51837e-11	17	16	27	10	7	3	16	81	98	234	140	113	263	132	67	115	57	119	111	RESPONSE TO LOW SULFUR 4	RESPONSE TO LOW SULFUR 4 (LSU4); BEST Arabidopsis thaliana protein match is: response to low sulfur 2 (TAIR:AT5G24660.1); Has 30201 Blast hits to 17322 proteins in 780 species: Archae - 12; Bacteria - 1396; Metazoa - 17338; Fungi - 3422; Plants - 5037; Viruses - 0; Other Eukaryotes - 2996 (source: NCBI BLink).	GO:0003674,GO:0005634,GO:0098869,GO:0009909,GO:0048587
AT4G13540	ADR	other	vir1	col0	3.63074	2.35081	541.458	1.68711e-16	1.71265e-14	19	20	29	26	32	9	28	119.022	121.031	439	245	215	540	301	217.141	214	208	340	158.009	ANTHER DEHISCENCE REPRESSOR	unknown protein; INVOLVED IN: N-terminal protein myristoylation; BEST Arabidopsis thaliana protein match is: unknown protein (TAIR:AT3G23930.1); Has 4658 Blast hits to 3455 proteins in 431 species: Archae - 39; Bacteria - 387; Metazoa - 1842; Fungi - 436; Plants - 133; Viruses - 38; Other Eukaryotes - 1783 (source: NCBI BLink).	GO:0003674,GO:0005737,GO:0005777,GO:0061692,GO:0120196
AT2G22860	PSK2, ATPSK2	other	vir1	col0	3.60783	0.322787	117.029	4.68996e-10	5.23402e-09	4	3	5	8	10	2	10	51	26	80	35	71	161	79	45	22	37	78	66	phytosulfokine 2 precursor	Phytosulfokine 2 precursor, coding for a unique plant peptide growth factor. phytosulfokine 2 precursor (PSK2); FUNCTIONS IN: growth factor activity; INVOLVED IN: cell proliferation, cell differentiation, organ morphogenesis; LOCATED IN: extracellular matrix; EXPRESSED IN: 21 plant structures; EXPRESSED DURING: 11 growth stages; CONTAINS InterPro DOMAIN/s: Phytosulfokine (InterPro:IPR009438); BES…	GO:0005576,GO:0008283,GO:0030154,GO:0031012,GO:1905392,GO:0002213,GO:0009414,GO:0009611,GO:0009737,GO:0009867,GO:0015994,GO:0042440,GO:0042546,GO:0044281,GO:0048589,GO:0050832,GO:0051641
AT3G02400	FHA3	other	vir1	col0	3.60096	3.02367	564.246	1.11008e-16	1.18153e-14	37	36	41	42	52	10	40	283	169	631.977	283.969	295.971	943.97	543	295	314	355.968	488.988	369.964	ForkheadAssociated domain 2	SMAD/FHA domain-containing protein ; FUNCTIONS IN: DNA binding; INVOLVED IN: regulation of transcription, DNA-dependent; LOCATED IN: nucleus; EXPRESSED IN: 21 plant structures; EXPRESSED DURING: 11 growth stages; CONTAINS InterPro DOMAIN/s: AT hook, DNA-binding motif (InterPro:IPR017956), SMAD/FHA domain (InterPro:IPR008984), Forkhead-associated (FHA) domain (InterPro:IPR000253); BEST Arabidopsis…	GO:0003729,GO:0005737,GO:0005737,GO:0016559,GO:0043565,GO:0032133
AT5G60900	RLK1	other	vir1	col0	3.58999	-0.267171	125.415	2.5102e-10	3.11402e-09	9	7	6	7	5	4	4	27	51	86	49	31	220.008	4	5	11	13	19	7	receptor-like protein kinase 1	Encodes a receptor-like protein kinase. receptor-like protein kinase 1 (RLK1); FUNCTIONS IN: in 6 functions; INVOLVED IN: protein amino acid phosphorylation; LOCATED IN: endomembrane system; EXPRESSED IN: 23 plant structures; EXPRESSED DURING: 13 growth stages; CONTAINS InterPro DOMAIN/s: Curculin-like (mannose-binding) lectin (InterPro:IPR001480), Protein kinase, ATP binding site (InterPro:IPR01…	GO:0004672,GO:0004674,GO:0005516,GO:0005576,GO:0006468,GO:0002237,GO:0009627,GO:0009751,GO:0009867,GO:0031347,GO:0042742,GO:0050832,GO:0071407
AT2G18660	AtPNP-A, PNP-A	defence	vir1	col0	3.58883	-0.297799	55.295	2.56937e-07	1.13195e-06	3	2	12	6	6	0	4	16	42	60	40	29	163	14	5	41	22	16	47	plant natriuretic peptide A	Encodes PNP-A (Plant Natriuretic Peptide A). PNPs are a class of systemically mobile molecules distantly related to expansins; their biological role has remained elusive. PNP-A contains a signal peptide domain and is secreted into the extracellular space. Co-expression analyses using microarray data suggest that PNP-A may function as a component of plant defence response and SAR in particular, an…	GO:0005576,GO:0009505,GO:0048046,GO:0010230,GO:0009627,GO:0005515,GO:0051428
AT2G24580	no symbol available	other	vir1	col0	3.58337	3.64424	1020.77	2.55299e-19	5.78436e-17	54	59	96	83	90	33	88	396	409	1157	610.827	632	1828	427	432	421.001	555	424	454	no full name available	FAD-dependent oxidoreductase family protein; FUNCTIONS IN: sarcosine oxidase activity; INVOLVED IN: tetrahydrofolate metabolic process, oxidation reduction; LOCATED IN: cellular_component unknown; EXPRESSED IN: 23 plant structures; EXPRESSED DURING: 13 growth stages; CONTAINS InterPro DOMAIN/s: FAD dependent oxidoreductase (InterPro:IPR006076), Sarcosine oxidase, monomeric (InterPro:IPR006281); H…	GO:0005737,GO:0008115,GO:0050660,GO:0008115,GO:0030154,GO:0048638,GO:0048646,GO:2000241
AT2G17870	ATCSP3, CSP3	other	vir1	col0	3.57637	4.16222	770.801	4.5934e-18	7.20153e-16	61	58	91	77	121	38	107	432	404	1380	704	671	1996	1089	859.171	843	735	940.797	850.416	ARABIDOPSIS COLD SHOCK DOMAIN PROTEIN 3, cold shock domain protein 3	Encodes COLD SHOCK DOMAIN PROTEIN 3 (CSP3), involved in the acquisition of freezing tolerance. cold shock domain protein 3 (CSP3); FUNCTIONS IN: DNA binding, zinc ion binding, nucleic acid binding; INVOLVED IN: response to cold, DNA duplex unwinding; LOCATED IN: nucleus, cytoplasm; EXPRESSED IN: 26 plant structures; EXPRESSED DURING: 14 growth stages; CONTAINS InterPro DOMAIN/s: Nucleic acid-bind…	GO:0005634,GO:0008270,GO:0009409,GO:0005634,GO:0005737,GO:0009409,GO:0009631,GO:0032508,GO:0009826,GO:0009826,GO:0005515,GO:0005515,GO:0005515,GO:0005515,GO:0003729,GO:0005739,GO:0003729
AT4G12240	no symbol available	other	vir1	col0	3.56426	1.11889	183.931	7.15131e-12	1.57946e-10	17	6	17	7	16	1	10	96	47	158	101	85	179	103	86	99	78	139	97	no full name available	zinc finger (C2H2 type) family protein; CONTAINS InterPro DOMAIN/s: Zinc finger, C2H2-like (InterPro:IPR015880), Zinc finger, C2H2-type (InterPro:IPR007087); BEST Arabidopsis thaliana protein match is: C2H2-like zinc finger protein (TAIR:AT5G52010.1); Has 77 Blast hits to 77 proteins in 17 species: Archae - 0; Bacteria - 0; Metazoa - 0; Fungi - 4; Plants - 71; Viruses - 0; Other Eukaryotes - 2 (s…	GO:0004540,GO:0009507,GO:0003700,GO:0006355,GO:0005739
AT4G37409	no symbol available	other	vir1	col0	3.5633	-0.0895181	238.494	5.90387e-13	1.94303e-11	6	6.005	5.002	6.006	2.002	2	6.004	26.059	37.07	78.015	52.015	31.015	91.076	50.042	29.044	40.068	40.02	50.049	25.025	no full name available	unknown protein; FUNCTIONS IN: molecular_function unknown; INVOLVED IN: biological_process unknown; LOCATED IN: cellular_component unknown; Has 30201 Blast hits to 17322 proteins in 780 species: Archae - 12; Bacteria - 1396; Metazoa - 17338; Fungi - 3422; Plants - 5037; Viruses - 0; Other Eukaryotes - 2996 (source: NCBI BLink).	GO:0003674,GO:0005739,GO:0005739,GO:0005739,GO:0005739,GO:0009611,GO:0010035,GO:0048638,GO:2000241
AT5G19470	NUDX24, atnudt24, NUDT24	other	vir1	col0	3.56248	0.589072	63.0479	9.14398e-08	4.54586e-07	14	9	37	14	8	4	10	184	76	122	90	61	301	0	14	9	24	4	6	nudix hydrolase homolog 24	nudix hydrolase homolog 24 (NUDT24); FUNCTIONS IN: hydrolase activity; INVOLVED IN: biological_process unknown; LOCATED IN: chloroplast; EXPRESSED IN: vascular tissue, male gametophyte; EXPRESSED DURING: L mature pollen stage; CONTAINS InterPro DOMAIN/s: NUDIX hydrolase domain-like (InterPro:IPR015797), NUDIX hydrolase domain (InterPro:IPR000086); BEST Arabidopsis thaliana protein match is: nudix…	GO:0008150,GO:0009507,GO:0009507,GO:0044715
AT1G74250	no symbol available	other	vir1	col0	3.53262	4.38723	681.199	1.62785e-17	2.2009e-15	93	105	128	104	185	35	131	745	556	1811	932	869	2346.53	1098	781.049	798	820.557	1026	826.351	no full name available	DNAJ heat shock N-terminal domain-containing protein; FUNCTIONS IN: heat shock protein binding, zinc ion binding, nucleic acid binding; INVOLVED IN: protein folding; LOCATED IN: intracellular; EXPRESSED IN: 22 plant structures; EXPRESSED DURING: 13 growth stages; CONTAINS InterPro DOMAIN/s: Zinc finger, C2H2-like (InterPro:IPR015880), Molecular chaperone, heat shock protein, Hsp40, DnaJ (InterPro…	GO:0003676,GO:0005634,GO:0008270,GO:0005515,GO:0005515
AT5G42600	MRN1	other	vir1	col0	3.52101	3.84292	255.216	3.05302e-13	1.10272e-11	118	120	161	151	89	53	121	609	718	1965.63	1198.12	856	1979	245	241	202	480	155	104	marneral synthase 1	Encodes an oxidosqualene synthase that produces the monocyclic triterpene marneral. Crucial for growth and development. marneral synthase (MRN1); CONTAINS InterPro DOMAIN/s: Terpene synthase, conserved site (InterPro:IPR002365), Terpenoid cylases/protein prenyltransferase alpha-alpha toroid (InterPro:IPR008930), Squalene cyclase (InterPro:IPR018333), Prenyltransferase/squalene oxidase (InterPro:I…	GO:0005811,GO:0016104,GO:0042300,GO:0016104,GO:0034074,GO:0005783
AT3G44300	AtNIT2, NIT2	other	vir1	col0	3.50933	5.64553	232.654	7.50824e-13	2.38855e-11	328.762	284.829	500.517	452.677	476.799	165.736	491.889	1721.26	2671.55	6704.26	4083.3	2607.45	5900.54	1260.13	660	452.969	1714.83	1585.11	787.001	nitrilase 2	Encodes an enzyme that catalyzes the hydrolysis of indole-3-acetonitrile (IAN) to indole-3-acetic acid (IAA) (nitrile aminohydrolase, EC 3.5.5.1) and IAN to indole-3-acetamide (IAM) at lower levels. Mutants have reduced sensitivity to IAN and are sensitive to IAA. This enzyme likely participates in other non-auxin-related metabolic pathways. nitrilase 2 (NIT2); FUNCTIONS IN: indole-3-acetonitrile…	GO:0000257,GO:0005886,GO:0009617,GO:0018822,GO:0051410,GO:0000257,GO:0080109,GO:0005829,GO:0005829,GO:0003729,GO:0080061,GO:0009684
AT3G49380	iqd15	other	vir1	col0	3.50388	-0.731468	122.228	3.16939e-10	3.77947e-09	5	2	7	6	2	2	7	24	34	48	45	28	111	10	3	4	14	16	11	IQ-domain 15	IQ-domain 15 (iqd15); CONTAINS InterPro DOMAIN/s: IQ calmodulin-binding region (InterPro:IPR000048); BEST Arabidopsis thaliana protein match is: IQ-domain 16 (TAIR:AT4G10640.1); Has 694 Blast hits to 691 proteins in 20 species: Archae - 0; Bacteria - 0; Metazoa - 0; Fungi - 1; Plants - 692; Viruses - 0; Other Eukaryotes - 1 (source: NCBI BLink).	GO:0005634,GO:0019761,GO:0030154,GO:0048364,GO:0072330,GO:0090558
AT1G03710	no symbol available	other	vir1	col0	3.50336	-1.07623	66.7746	5.75767e-08	3.02297e-07	5	4	4	3	3	3	2	19	19	70	23	40	54	7	6	7	16	1	0	no full name available	Cystatin/monellin superfamily protein; FUNCTIONS IN: cysteine-type endopeptidase inhibitor activity; INVOLVED IN: biological_process unknown; LOCATED IN: cellular_component unknown; EXPRESSED IN: 10 plant structures; EXPRESSED DURING: 8 growth stages; CONTAINS InterPro DOMAIN/s: Proteinase inhibitor I25, cystatin (InterPro:IPR000010), Proteinase inhibitor I25, cystatin, conserved region (InterPro…	GO:0003674,GO:0005634,GO:0005634,GO:0009908,GO:0036211,GO:0043170
AT2G33020	RLP24, AtRLP24	defence	vir1	col0	3.49855	-1.71087	64.7973	7.34061e-08	3.74613e-07	1	3	2	2	2	1	1	5	11	27	14	12	62	15	1	5	3	7	2	receptor like protein 24	receptor like protein 24 (RLP24); FUNCTIONS IN: kinase activity; INVOLVED IN: signal transduction; LOCATED IN: endomembrane system; EXPRESSED IN: root, cultured cell; CONTAINS InterPro DOMAIN/s: Leucine-rich repeat (InterPro:IPR001611); BEST Arabidopsis thaliana protein match is: receptor like protein 23 (TAIR:AT2G32680.1); Has 100923 Blast hits to 28307 proteins in 1116 species: Archae - 44; Bac…	GO:0005576,GO:0016301,GO:0007165
AT3G04050	no symbol available	other	vir1	col0	3.48908	-1.01647	62.9938	9.20701e-08	4.57152e-07	6	6	3	4	1	2	6	23	21	78	32	42	57	13	4	0	1	0	2	no full name available	Pyruvate kinase family protein; FUNCTIONS IN: pyruvate kinase activity, magnesium ion binding, potassium ion binding, catalytic activity; INVOLVED IN: glycolysis; LOCATED IN: cellular_component unknown; CONTAINS InterPro DOMAIN/s: Pyruvate kinase, C-terminal-like (InterPro:IPR015795), Pyruvate kinase, active site (InterPro:IPR018209), Pyruvate kinase, beta-barrel-like (InterPro:IPR011037), Pyruva…	GO:0000287,GO:0004743,GO:0005737,GO:0005737,GO:0006096,GO:0006096,GO:0030955,GO:0005829
AT1G80130	no symbol available	other	vir1	col0	3.48547	3.79332	428.571	1.78964e-15	1.36162e-13	104	113	118	77	103	28	53	395	447.053	1364	698	672	2109	665	367	518	450	637	387	no full name available	Tetratricopeptide repeat (TPR)-like superfamily protein; FUNCTIONS IN: binding; INVOLVED IN: response to oxidative stress; LOCATED IN: membrane; EXPRESSED IN: 18 plant structures; EXPRESSED DURING: 12 growth stages; CONTAINS InterPro DOMAIN/s: Tetratricopeptide-like helical (InterPro:IPR011990); BEST Arabidopsis thaliana protein match is: Tetratricopeptide repeat (TPR)-like superfamily protein (T…	GO:0006979
AT3G28550	EXT16	other	vir1	col0	3.48092	3.65753	106.347	1.10186e-09	1.06154e-08	98	82	125	110	56	84	122	625.56	752	1260	1041	462	1806	163	280	173	640	97	170	extensin 16	Proline-rich extensin-like family protein; FUNCTIONS IN: structural constituent of cell wall; INVOLVED IN: plant-type cell wall organization; LOCATED IN: endomembrane system; CONTAINS InterPro DOMAIN/s: Extensin-like repeat (InterPro:IPR006706); BEST Arabidopsis thaliana protein match is: Proline-rich extensin-like family protein (TAIR:AT3G54580.1); Has 433536 Blast hits to 44790 proteins in 1795…	GO:0005199,GO:0005575,GO:0009664
AT2G45130	SPX3, ATSPX3	other	vir1	col0	3.47137	1.65777	64.5452	7.57451e-08	3.84908e-07	20	15	40	7	28	4	7	43	153.03	256	140	158	279	50	89	171	82	175	229	ARABIDOPSIS THALIANA SPX DOMAIN GENE 3, SPX domain gene 3	Expression is upregulated in the shoot of cax1/cax3 mutant. SPX domain gene 3 (SPX3); CONTAINS InterPro DOMAIN/s: SPX, N-terminal (InterPro:IPR004331); BEST Arabidopsis thaliana protein match is: SPX domain gene 1 (TAIR:AT5G20150.1); Has 942 Blast hits to 942 proteins in 190 species: Archae - 0; Bacteria - 0; Metazoa - 232; Fungi - 375; Plants - 276; Viruses - 0; Other Eukaryotes - 59 (source: NC…	GO:0005737,GO:0016036,GO:0080040
AT1G32375	no symbol available	defence	vir1	col0	3.46392	-1.35622	128.854	1.9629e-10	2.51941e-09	2	3	3	4	4	2	2	18	14	49	27	25	52	7	1	3	2	8	4	no full name available	F-box/RNI-like/FBD-like domains-containing protein; FUNCTIONS IN: molecular_function unknown; INVOLVED IN: biological_process unknown; LOCATED IN: endomembrane system; EXPRESSED IN: 7 plant structures; EXPRESSED DURING: 4 anthesis, F mature embryo stage, petal differentiation and expansion stage, E expanded cotyledon stage, D bilateral stage; CONTAINS InterPro DOMAIN/s: FBD (InterPro:IPR013596), …	GO:0003674,GO:0005575,GO:0008150
AT5G60610	no symbol available	defence	vir1	col0	3.46272	1.58542	424.655	1.96261e-15	1.46587e-13	27.004	27	35	20	35	14	27.037	147	178	390	201	195	528	64	23	27	29	30	38	no full name available	F-box/RNI-like superfamily protein; CONTAINS InterPro DOMAIN/s: F-box domain, cyclin-like (InterPro:IPR001810), FBD (InterPro:IPR013596), F-box domain, Skp2-like (InterPro:IPR022364), Leucine-rich repeat 2 (InterPro:IPR013101); BEST Arabidopsis thaliana protein match is: FBD, F-box and Leucine Rich Repeat domains containing protein (TAIR:AT2G26860.1); Has 1807 Blast hits to 1807 proteins in 277 s…	GO:0003674,GO:0005634,GO:0005634,GO:0009266
AT2G04040	ATDTX1, DTX1, TX1	other	vir1	col0	3.4598	2.59834	107.424	1.00771e-09	9.8362e-09	26	49.009	127	63	79	8	20	325.145	331	611	586	409	563	103.019	53.023	81.022	87	148	95	detoxification 1	AtDTX1 (At2g04040) has been identified as a detoxifying efflux carrier for plant-derived antibiotics and other toxic compounds, including CD2+. Mistakenly referred to as At2g04070 in PMID:11739388. TX1; CONTAINS InterPro DOMAIN/s: MATE family transporter related protein (InterPro:IPR015521), Multi antimicrobial extrusion protein MatE (InterPro:IPR002528); BEST Arabidopsis thaliana protein match i…	GO:0009507,GO:0015297,GO:0016020,GO:0022857,GO:0042910,GO:1990961,GO:0005886,GO:0015562,GO:0015691
AT4G17710	HDG4	other	vir1	col0	3.45174	-1.95136	43.5695	1.53341e-06	5.46069e-06	0	1	1	5	3	0	2	13	16	18	12	14	35	8	0	3	4	3	0	homeodomain GLABROUS 4	Encodes a homeobox-leucine zipper family protein belonging to the HD-ZIP IV family. homeodomain GLABROUS 4 (HDG4); FUNCTIONS IN: DNA binding, sequence-specific DNA binding transcription factor activity; INVOLVED IN: regulation of transcription, DNA-dependent, regulation of transcription; LOCATED IN: nucleus; EXPRESSED IN: flower; CONTAINS InterPro DOMAIN/s: Homeobox, conserved site (InterPro:IPR0…	GO:0000981,GO:0005634,GO:0008289,GO:0003700,GO:0005515
AT4G36990	ATHSF4, TBF1, AT-HSFB1, HSF4, HSFB1	other	vir1	col0	3.44958	4.48442	506.045	3.3483e-16	3.10252e-14	179	173	238	164	212	31	143	830	1025	2335.9	1351	1042	3161.55	835	618.002	524	785	604	523	ARABIDOPSIS THALIANA HEAT SHOCK FACTOR 4, TL1-binding transcription factor 1, heat shock factor 4, ARABIDOPSIS THALIANA CLASS B HEAT SHOCK FACTOR B1, CLASS B HEAT SHOCK FACTOR B1	Encodes a protein whose sequence is similar to heat shock factors that regulate the expression of heat shock proteins. Transcript level is increased in response to heat shock. However, overexpression of this gene did not result in the increase of decrease of heat shock proteins. heat shock factor 4 (HSF4); FUNCTIONS IN: transcription repressor activity, DNA binding, sequence-specific DNA binding …	GO:0000978,GO:0003700,GO:0005634,GO:0005634,GO:0006357,GO:0003700,GO:0045892,GO:0009408
AT2G46880	PAP14, ATPAP14	other	vir1	col0	3.4453	2.11964	56.4691	2.18258e-07	9.78348e-07	28	17	55	13	28	1	16	71	245.125	247.064	131	176	396	57	181	248	110	254	347	purple acid phosphatase 14	purple acid phosphatase 14 (PAP14); FUNCTIONS IN: protein serine/threonine phosphatase activity, acid phosphatase activity; LOCATED IN: endomembrane system; EXPRESSED IN: leaf whorl, sepal, flower; EXPRESSED DURING: petal differentiation and expansion stage; CONTAINS InterPro DOMAIN/s: Metallophosphoesterase (InterPro:IPR004843), Phosphoesterase At2g46880 (InterPro:IPR011230); BEST Arabidopsis th…	GO:0005737,GO:0009507,GO:0016788,GO:0003993,GO:0009506
AT5G25260	flot2	other	vir1	col0	3.44522	-0.921243	52.6633	3.73928e-07	1.57555e-06	2	2	6	5	4	2	2	15	24	32	27	10	130	2	9	26	19	10	9	Flotilin2	SPFH/Band 7/PHB domain-containing membrane-associated protein family; FUNCTIONS IN: molecular_function unknown; INVOLVED IN: biological_process unknown; LOCATED IN: plasma membrane; EXPRESSED IN: cultured cell; CONTAINS InterPro DOMAIN/s: Band 7 protein (InterPro:IPR001107); BEST Arabidopsis thaliana protein match is: SPFH/Band 7/PHB domain-containing membrane-associated protein family (TAIR:AT5G…	GO:0005576,GO:0044853,GO:0072659,GO:0000325,GO:0009536,GO:0005515,GO:0005515,GO:0005515,GO:0005515,GO:0005515,GO:0005886,GO:0044853
AT5G06640	EXT10	other	vir1	col0	3.44463	0.813536	65.9745	6.34799e-08	3.29247e-07	16	15	28	24	6	1	20	89	170	141	146	76	178	35	17	22	74	8	19	extensin 10	Proline-rich extensin-like family protein; FUNCTIONS IN: structural constituent of cell wall; INVOLVED IN: plant-type cell wall organization; EXPRESSED IN: shoot apex, hypocotyl, sepal, root, leaf; EXPRESSED DURING: 4 anthesis, LP.12 twelve leaves visible; CONTAINS InterPro DOMAIN/s: Extensin-like repeat (InterPro:IPR006706); BEST Arabidopsis thaliana protein match is: Proline-rich extensin-like …	GO:0005199,GO:0005575,GO:0009664
AT5G35190	EXT13	other	vir1	col0	3.44351	0.520396	88.2044	5.63314e-09	4.20751e-08	7	8	19	9	8	8	17	59	97	141	120	52	141.436	17	56	29	69	20	18	extensin 13	proline-rich extensin-like family protein; FUNCTIONS IN: structural constituent of cell wall; INVOLVED IN: plant-type cell wall organization; LOCATED IN: endomembrane system; EXPRESSED IN: root; CONTAINS InterPro DOMAIN/s: Extensin-like repeat (InterPro:IPR006706); BEST Arabidopsis thaliana protein match is: Proline-rich extensin-like family protein (TAIR:AT4G13390.1); Has 1807 Blast hits to 1807…	GO:0005199,GO:0005575,GO:0009664
AT1G17180	GSTU25, ATGSTU25	other	vir1	col0	3.44078	2.65398	536.839	1.84031e-16	1.83577e-14	43	53	69	49	37	14	64	224	316.005	635.002	390	279	1050	204	159	172	222	116	137	glutathione S-transferase TAU 25	Encodes glutathione transferase belonging to the tau class of GSTs. Naming convention according to Wagner et al. (2002). glutathione S-transferase TAU 25 (GSTU25); CONTAINS InterPro DOMAIN/s: Thioredoxin fold (InterPro:IPR012335), Glutathione S-transferase, C-terminal (InterPro:IPR004046), Glutathione S-transferase, C-terminal-like (InterPro:IPR010987), Glutathione S-transferase/chloride channel,…	GO:0004364,GO:0005737,GO:0006749,GO:0009507,GO:0005737,GO:0009407,GO:0004364,GO:0046256,GO:0046256
AT4G34131	UGT73B3	other	vir1	col0	3.42913	3.41172	460.435	8.69395e-16	7.08018e-14	71	87	137	62	122	27	96	589.004	400.206	1140	683.004	630	1593	231	214	161	264	266	256	UDP-glucosyl transferase 73B3	UDP-glucosyl transferase 73B3 (UGT73B3); FUNCTIONS IN: transferase activity, transferring hexosyl groups, quercetin 3-O-glucosyltransferase activity, UDP-glycosyltransferase activity, UDP-glucosyltransferase activity; INVOLVED IN: response to cyclopentenone, response to other organism; LOCATED IN: endomembrane system; CONTAINS InterPro DOMAIN/s: UDP-glucuronosyl/UDP-glucosyltransferase (InterPro:…	GO:0009507,GO:0010294,GO:0047893,GO:0051555,GO:0080043,GO:0080044,GO:0102360,GO:0102425,GO:0035251,GO:0080043,GO:0051707,GO:0051707,GO:0071456
AT4G35180	LHT7	other	vir1	col0	3.42582	-1.25935	59.988	1.35824e-07	6.43885e-07	5	1	3	4	2	1	4	19	22	21	28	23	56	3	3	4	14	11	19	LYS/HIS transporter 7	LYS/HIS transporter 7 (LHT7); CONTAINS InterPro DOMAIN/s: Amino acid transporter, transmembrane (InterPro:IPR013057); BEST Arabidopsis thaliana protein match is: Transmembrane amino acid transporter family protein (TAIR:AT1G47670.1); Has 1572 Blast hits to 1571 proteins in 189 species: Archae - 0; Bacteria - 36; Metazoa - 144; Fungi - 199; Plants - 1047; Viruses - 0; Other Eukaryotes - 146 (sourc…	GO:0003333,GO:0015171,GO:0015171,GO:0016020
AT5G53820	no symbol available	other	vir1	col0	3.41541	-0.975591	100.173	1.86698e-09	1.66258e-08	6	3	7	2	5	2	2	15	36	53.989	34	37	38	13	10	6	13	7	9	no full name available	Late embryogenesis abundant protein (LEA) family protein; BEST Arabidopsis thaliana protein match is: Late embryogenesis abundant protein (LEA) family protein (TAIR:AT5G38760.1); Has 1807 Blast hits to 1807 proteins in 277 species: Archae - 0; Bacteria - 0; Metazoa - 736; Fungi - 347; Plants - 385; Viruses - 0; Other Eukaryotes - 339 (source: NCBI BLink).	GO:0003674,GO:0009507,GO:0009414,GO:0009737,GO:0048609,GO:0071310,GO:1901701
AT5G15780	no symbol available	other	vir1	col0	3.41433	5.88678	342.134	1.70125e-14	9.22548e-13	326	277	317	243	278	300	401	1620	1321.83	4982.96	2591	2572	7864.77	2760.2	2502.02	2637	3541.35	2113	2048.28	no full name available	Pollen Ole e 1 allergen and extensin family protein; FUNCTIONS IN: molecular_function unknown; INVOLVED IN: biological_process unknown; LOCATED IN: endomembrane system; EXPRESSED IN: 14 plant structures; EXPRESSED DURING: 10 growth stages; CONTAINS InterPro DOMAIN/s: Pollen Ole e 1 allergen/extensin (InterPro:IPR006041); Has 85252 Blast hits to 38354 proteins in 1825 species: Archae - 258; Bacter…	GO:0003674,GO:0003002,GO:0009908,GO:0010468,GO:0031326,GO:0048364,GO:0048827,GO:0051171,GO:0051301
AT5G58470	TAF15b	other	vir1	col0	3.39753	4.38631	1641.89	1.85573e-21	1.09215e-18	126	124	143	106	141	72	127	671	597.61	1738.03	964	831	2634.31	1037	763	870	1043.11	818	733	TBP-associated factor 15B	TBP-associated factor 15B (TAF15b); FUNCTIONS IN: binding, nucleotide binding, zinc ion binding, nucleic acid binding; INVOLVED IN: biological_process unknown; LOCATED IN: chloroplast; EXPRESSED IN: 22 plant structures; EXPRESSED DURING: 13 growth stages; CONTAINS InterPro DOMAIN/s: RNA recognition motif, RNP-1 (InterPro:IPR000504), Nucleotide-binding, alpha-beta plait (InterPro:IPR012677), Zinc …	GO:0009507,GO:0009507,GO:0010154,GO:0010468,GO:0018205,GO:0048367,GO:0050793,GO:0051171,GO:0080090,GO:2000241
AT5G57570	no symbol available	other	vir1	col0	3.38997	-0.609023	83.0359	9.43095e-09	6.49839e-08	4	0	3	2	6	3	3	19	19	50	13	20	74	45	28	31	47	21	14	no full name available	GCK domain-containing protein; FUNCTIONS IN: molecular_function unknown; INVOLVED IN: N-terminal protein myristoylation; LOCATED IN: cellular_component unknown; EXPRESSED IN: 9 plant structures; EXPRESSED DURING: LP.04 four leaves visible, petal differentiation and expansion stage, E expanded cotyledon stage, D bilateral stage; CONTAINS InterPro DOMAIN/s: GCK (InterPro:IPR012891); BEST Arabidopsi…	GO:0003674,GO:0005634,GO:0016070
AT1G61120	GES, TPS4, TPS04	defence	vir1	col0	3.38851	-0.150126	44.5413	1.3064e-06	4.73311e-06	6	5	9	8	6	4	10	20	62	88	56.142	29	177	20	0	7	29	54	5	terpene synthase 04, GERANYLLINALOOL SYNTHASE, TERPENE SYNTHASE 4	Encodes a geranyllinalool synthase that produces a precursor to TMTT, a volatile plant defense C16-homoterpene. GES transcript levels rise in response to alamethicin, a fungal peptide mixture that damages membranes. This transcriptional response is blocked in JA biosynthetic and JA signaling mutants, but GES transcript levels still rise in response to alamethicin in mutants with salicylic acid an…	GO:0000287,GO:0009507,GO:0010333,GO:0016102,GO:0000304,GO:0009536,GO:0009611,GO:0009753,GO:0016102,GO:0080013,GO:0080027,GO:0009617
AT2G02990	ATRNS1, RNS1	Jasm_sali	vir1	col0	3.38492	2.49167	92.9229	3.59417e-09	2.88429e-08	55	47	50	24	47	15	41	132	349.003	357	345	345	598	82	94	243	105	261	257	RIBONUCLEASE 1, ribonuclease 1	member of the ribonuclease T2 family, responds to inorganic phosphate starvation, and inhibits production of anthocyanin. Also involved in wound-induced signaling independent of jasmonic acid. ribonuclease 1 (RNS1); FUNCTIONS IN: ribonuclease activity, endoribonuclease activity; INVOLVED IN: cellular response to phosphate starvation, aging, response to wounding, anthocyanin biosynthetic process; …	GO:0003723,GO:0004521,GO:0005576,GO:0005576,GO:0006401,GO:0033897,GO:0009611,GO:0009867,GO:0009505,GO:0004540,GO:0016036,GO:0016036,GO:0005576,GO:0009718,GO:0016036,GO:0016036
AT5G51500	no symbol available	other	vir1	col0	3.37157	-0.797239	54.4738	2.8844e-07	1.25172e-06	6	3	2	7	4	0	9	48	22	48	25	16	102	5	12	7	18	3	21	no full name available	Plant invertase/pectin methylesterase inhibitor superfamily; FUNCTIONS IN: enzyme inhibitor activity, pectinesterase activity; INVOLVED IN: cell wall modification; LOCATED IN: endomembrane system, cell wall, plant-type cell wall; EXPRESSED IN: sperm cell, flower, root; EXPRESSED DURING: 4 anthesis; CONTAINS InterPro DOMAIN/s: Pectinesterase, active site (InterPro:IPR018040), Pectin lyase fold/vir…	GO:0005576,GO:0030599,GO:0042545,GO:0045490,GO:0046910
AT1G55460	KIN17, AtKIN17	other	vir1	col0	3.36421	4.08489	651.4	2.57065e-17	3.21492e-15	72	80	92	77	142	40	127	466	373.014	1408	675	653	1883	998	738.68	688	709	885	807		DNA/RNA-binding protein Kin17, conserved region; FUNCTIONS IN: zinc ion binding; INVOLVED IN: biological_process unknown; LOCATED IN: intracellular; EXPRESSED IN: 24 plant structures; EXPRESSED DURING: 15 growth stages; CONTAINS InterPro DOMAIN/s: Zinc finger, C2H2-like (InterPro:IPR015880), DNA/RNA-binding protein Kin17, conserved region (InterPro:IPR019447), KOW (InterPro:IPR005824); BEST Arabi…	GO:0003690,GO:0005634,GO:0006260,GO:0006974,GO:0005515,GO:0016607,GO:0035874,GO:0016607,GO:0048638
AT5G65390	AGP7	other	vir1	col0	3.36013	3.30869	226.054	9.9193e-13	2.96246e-11	52	47	40	51	41	39	99	324	262	626.156	381	276	1448.01	406	300	329	508	659.401	558	arabinogalactan protein 7	arabinogalactan protein 7 (AGP7); BEST Arabidopsis thaliana protein match is: arabinogalactan protein 4 (TAIR:AT5G10430.1); Has 30201 Blast hits to 17322 proteins in 780 species: Archae - 12; Bacteria - 1396; Metazoa - 17338; Fungi - 3422; Plants - 5037; Viruses - 0; Other Eukaryotes - 2996 (source: NCBI BLink).	GO:0005886,GO:0016020,GO:0016020,GO:0010015,GO:0014070,GO:0030154,GO:0033993,GO:0048589,GO:0071554,GO:0090558
AT4G14690	ELIP2	other	vir1	col0	3.35605	2.36556	78.4311	1.52632e-08	9.78214e-08	29	71	130	49	63	9	8	423	251.412	535	461	367	405	70	46	39	49	62	69	EARLY LIGHT-INDUCIBLE PROTEIN 2	Encodes an early light-induced protein. ELIPs are thought not to be directly involved in the synthesis and assembly of specific photosynthetic complexes, but rather affect the biogenesis of all chlorophyll-binding complexes. A study (PMID 17553115) has shown that the chlorophyll synthesis pathway was downregulated as a result of constitutive ELIP2 expression, leading to decreased chlorophyll avai…	GO:0009507,GO:0009535,GO:0009535,GO:0071486,GO:0071492,GO:0034605,GO:0071483,GO:0071490,GO:0071491,GO:0010117,GO:0071486,GO:0010114,GO:0010218,GO:0010380,GO:0010224,GO:0010030
AT1G35830	no symbol available	other	vir1	col0	3.35487	-0.834202	101.37	1.68196e-09	1.52428e-08	5	2	3	4	4	4	1	15	17	53	30	26	61	14	13	19	34	12	22	no full name available	VQ motif-containing protein; CONTAINS InterPro DOMAIN/s: VQ (InterPro:IPR008889); BEST Arabidopsis thaliana protein match is: VQ motif-containing protein (TAIR:AT5G65170.1); Has 1167 Blast hits to 1059 proteins in 155 species: Archae - 0; Bacteria - 36; Metazoa - 369; Fungi - 192; Plants - 292; Viruses - 57; Other Eukaryotes - 221 (source: NCBI BLink).	GO:0003674,GO:0005634,GO:0040007
AT2G38250	no symbol available	other	vir1	col0	3.3537	0.518233	106.686	1.07122e-09	1.03602e-08	11	10	11	8	16	4	6	84	41	94	83	61	150	78	36	19	37	64	78	no full name available	Homeodomain-like superfamily protein; FUNCTIONS IN: sequence-specific DNA binding transcription factor activity; INVOLVED IN: regulation of transcription; LOCATED IN: nucleolus; EXPRESSED IN: stamen; EXPRESSED DURING: 4 anthesis, petal differentiation and expansion stage; CONTAINS InterPro DOMAIN/s: SANT, DNA-binding (InterPro:IPR001005), MYB-like (InterPro:IPR017877); BEST Arabidopsis thaliana p…	GO:0005634,GO:0003700,GO:0006355,GO:0005515,GO:0005730,GO:0016592,GO:0005634,GO:0005515,GO:0005515,GO:0005515,GO:0005515,GO:0005515,GO:0005515
AT1G22380	UGT85A3, AtUGT85A3	other	vir1	col0	3.35269	1.07241	124.301	2.72186e-10	3.31897e-09	5	9	32	17	24	8	29	126	83	208	133	145	240	46	20	48	39	78	48	UDP-glucosyl transferase 85A3	Encodes a putative UDP-glucosyl transferase. At1g22380 was initially identified as encoding the protein AAF87154, which has been classified as a bHLH protein (AtbHLH152). Subsequently it has been found that the AAF87154 protein appears to be encoded by the AT1G23970 genomic locus. UDP-glucosyl transferase 85A3 (UGT85A3); FUNCTIONS IN: transferase activity, transferring glycosyl groups, glucuronos…	GO:0005737,GO:0016757,GO:0080043,GO:0080044,GO:0015020,GO:0044281
AT5G07560	GRP20, ATGRP20	other	vir1	col0	3.35073	-1.84883	45.0624	1.20005e-06	4.38517e-06	2	3	0	3	4	1	1	9	18	17	24	9	44	3	3	0	6	5	0	glycine-rich protein 20	Lipid-binding oleosins, glycine-rich protein. glycine-rich protein 20 (GRP20); FUNCTIONS IN: lipid binding, nutrient reservoir activity; INVOLVED IN: lipid storage, sexual reproduction; LOCATED IN: monolayer-surrounded lipid storage body, integral to membrane, membrane; EXPRESSED IN: petal, leaf whorl, sepal, flower; EXPRESSED DURING: 4 anthesis, petal differentiation and expansion stage; CONTAIN…	GO:0005576,GO:0012511,GO:0019915,GO:0019953,GO:0008289
AT4G10500	DLO1	other	vir1	col0	3.34997	-0.092092	122.189	3.17861e-10	3.78595e-09	5	7	8	11	6	9	11	40	60	87	62	64	155	20	4	10	26	11	7	DMR6-LIKE OXYGENASE 1	2-oxoglutarate (2OG) and Fe(II)-dependent oxygenase superfamily protein; FUNCTIONS IN: oxidoreductase activity, acting on paired donors, with incorporation or reduction of molecular oxygen, 2-oxoglutarate as one donor, and incorporation of one atom each of oxygen into both donors, oxidoreductase activity; INVOLVED IN: secondary metabolic process; EXPRESSED IN: 12 plant structures; EXPRESSED DURIN…	GO:0009507,GO:0009620,GO:0009751,GO:0010150,GO:0010150,GO:0046244,GO:0002229,GO:0002239,GO:0009617,GO:0009620,GO:0009751
AT2G16890	no symbol available	other	vir1	col0	3.33867	1.56486	163.095	2.22243e-11	4.07242e-10	39	45	34	19	15	2	13	124	115	331.018	211.999	139	440	84	68	81	85	53	73	no full name available	UDP-Glycosyltransferase superfamily protein; FUNCTIONS IN: transferase activity, transferring hexosyl groups, UDP-glycosyltransferase activity, transferase activity, transferring glycosyl groups; INVOLVED IN: metabolic process; LOCATED IN: endomembrane system; EXPRESSED IN: 17 plant structures; EXPRESSED DURING: 7 growth stages; CONTAINS InterPro DOMAIN/s: UDP-glucuronosyl/UDP-glucosyltransferase…	GO:0008194,GO:0009507,GO:0009507,GO:0009507,GO:0009507,GO:0016757,GO:0035251,GO:0009409,GO:0009611,GO:0009639,GO:0009813,GO:0009889,GO:0033993,GO:0042742,GO:0046148,GO:0048580,GO:0050793,GO:0080090
AT5G64990	AtRABH1a, RABH1a	other	vir1	col0	3.33848	-0.814569	73.5508	2.6076e-08	1.53646e-07	6	1	7	9	4	0	6	32	26	55	36	35	73	6	10	2	6	18	15	RAB GTPase homolog H1A	RAB GTPase homolog H1A (RABH1a); FUNCTIONS IN: GTP binding, GTPase activity; INVOLVED IN: intracellular protein transport, signal transduction, nucleocytoplasmic transport, protein transport, small GTPase mediated signal transduction; LOCATED IN: mitochondrion; EXPRESSED IN: 20 plant structures; EXPRESSED DURING: 12 growth stages; CONTAINS InterPro DOMAIN/s: Ran GTPase (InterPro:IPR002041), Ras (…	GO:0003924,GO:0003924,GO:0005525,GO:0005794,GO:0006886,GO:0006890,GO:0006891,GO:0012505,GO:0042147,GO:0005739,GO:0009536
AT5G17390	no symbol available	other	vir1	col0	3.33725	-0.0825446	75.1721	2.17593e-08	1.32261e-07	7	8	22	7	11	1	2	56	54	130	60	42	97	21	15	2	18	20	23	no full name available	Adenine nucleotide alpha hydrolases-like superfamily protein; FUNCTIONS IN: molecular_function unknown; INVOLVED IN: response to stress; CONTAINS InterPro DOMAIN/s: UspA (InterPro:IPR006016), Rossmann-like alpha/beta/alpha sandwich fold (InterPro:IPR014729); BEST Arabidopsis thaliana protein match is: Adenine nucleotide alpha hydrolases-like superfamily protein (TAIR:AT3G03290.1); Has 1807 Blast …	GO:0003674,GO:0005575,GO:0008150
AT3G16330	no symbol available	other	vir1	col0	3.33688	-0.353752	145.659	6.36929e-11	9.81891e-10	5	7	14	3	8	2	10	45	31	111	66	41	90	8	5	8	17	14	10	no full name available	unknown protein; BEST Arabidopsis thaliana protein match is: unknown protein (TAIR:AT1G52140.1); Has 109 Blast hits to 109 proteins in 16 species: Archae - 0; Bacteria - 0; Metazoa - 0; Fungi - 0; Plants - 109; Viruses - 0; Other Eukaryotes - 0 (source: NCBI BLink).	GO:0003674,GO:0005575,GO:0019748,GO:0033993,GO:0044281
AT4G26630	DEK3	other	vir1	col0	3.33485	7.42136	1139	8.23017e-20	2.2873e-17	1041	954	976	794	1033.13	418	999	4977	4003.68	13720.9	6716	5944.03	15861.6	11463.8	8607.37	7022.75	6960.75	9331	7166.04	DEK-domain containing protein 3	DEK domain-containing chromatin associated protein; CONTAINS InterPro DOMAIN/s: DEK, C-terminal (InterPro:IPR014876); BEST Arabidopsis thaliana protein match is: DEK domain-containing chromatin associated protein (TAIR:AT5G55660.1); Has 35333 Blast hits to 34131 proteins in 2444 species: Archae - 798; Bacteria - 22429; Metazoa - 974; Fungi - 991; Plants - 531; Viruses - 0; Other Eukaryotes - 9610…	GO:0005634,GO:0005634,GO:0005634,GO:0042393,GO:2000779,GO:0005730,GO:0003682,GO:0005515,GO:0005515,GO:0005515,GO:0005515,GO:0005515,GO:0005515,GO:0005515,GO:0005515,GO:0005515,GO:0005515,GO:0005515,GO:0005515,GO:0005515,GO:0005515,GO:0005515,GO:0005515,GO:0005515,GO:0005515,GO:0005515,GO:0005515,GO:0005515,GO:0005515,GO:0005515,GO:0005515,GO:0005515,GO:0005515,GO:0005515,GO:0005515,GO:0005515,GO:…
AT2G05520	GRP-3, ATGRP3, GRP3, ATGRP-3	Jasm_sali	vir1	col0	3.33082	8.26894	495.941	4.1062e-16	3.68453e-14	1509	2450.04	2795.87	2247	2803.92	690	1974	8262.41	10696.8	28997.7	15459.1	13868.7	43350.2	12668	10106.9	10386.9	10351.1	15269.1	10177.8	GLYCINE-RICH PROTEIN 3, glycine-rich protein 3, ARABIDOPSIS GLYCINE RICH PROTEIN 3	Encodes a glycine-rich protein that is expressed mainly in stems and leaves. mRNA levels are upregulated in response to ABA, salicylic acid and ethylene but downregulated in response to dessication. glycine-rich protein 3 (GRP-3); FUNCTIONS IN: molecular_function unknown; INVOLVED IN: response to ethylene stimulus, response to desiccation, response to abscisic acid stimulus, response to salicylic…	GO:0005576,GO:0005576,GO:0005576,GO:0005576,GO:0005576,GO:0005576,GO:0005515,GO:0009269,GO:0009723,GO:0009737,GO:0009751,GO:0008361,GO:0009826,GO:0010044,GO:0048364,GO:0005739
AT4G11890	ARCK1, CRK45	other	vir1	col0	3.32858	-0.0021032	83.9242	8.61588e-09	6.0071e-08	7	6	9	6	17	1	12	21	70	94	67	32	215	24	9	6	35	21	19	ABA- AND OSMOTIC-STRESS-INDUCIBLE RECEPTOR-LIKE CYTOSOLIC KINASE1, cysteine-rich receptor-like protein kinase 45	Encodes a receptor-like cytosolic kinase ARCK1. Negatively controls abscisic acid and osmotic stress signal transduction. Protein kinase superfamily protein; FUNCTIONS IN: protein serine/threonine kinase activity, protein kinase activity, kinase activity, ATP binding; INVOLVED IN: protein amino acid phosphorylation; LOCATED IN: endomembrane system; EXPRESSED IN: 22 plant structures; EXPRESSED DUR…	GO:0004672,GO:0004674,GO:0005524,GO:0005634,GO:0005886,GO:0006468,GO:0006468,GO:0002239,GO:0004674,GO:0005515,GO:0005829,GO:0009409,GO:0009414,GO:0009651,GO:0009737,GO:0009787,GO:0031349
AT4G08400	EXT7	other	vir1	col0	3.3283	0.119796	138.429	1.01864e-10	1.4405e-09	6.351	7.692	14.051	13.648	6.146	7.2	9.978	50.556	69.864	74.095	88.864	50.562	175.86	10.508	18.581	18.286	33.592	19.392	18.677	extensin 7	Proline-rich extensin-like family protein; FUNCTIONS IN: structural constituent of cell wall; INVOLVED IN: plant-type cell wall organization; LOCATED IN: cellular_component unknown; EXPRESSED IN: male gametophyte; EXPRESSED DURING: M germinated pollen stage; CONTAINS InterPro DOMAIN/s: Extensin-like repeat (InterPro:IPR006706); BEST Arabidopsis thaliana protein match is: Proline-rich extensin-lik…	GO:0005199,GO:0005575,GO:0009664
AT4G14090	no symbol available	other	vir1	col0	3.32672	0.236144	165.035	1.98916e-11	3.73738e-10	9	12	15	11	10	2	14	77	32	116	70	91	190	16	19	19	28	10	27	no full name available	The At4g14090 encodes a anthocyanidin 5-O-glucosyltransferase specifically glucosylating the 5-position of the flavonoid A-ring. UDP-Glycosyltransferase superfamily protein; FUNCTIONS IN: UDP-glycosyltransferase activity, UDP-glucosyltransferase activity, anthocyanin 5-O-glucosyltransferase activity; INVOLVED IN: metabolic process; LOCATED IN: mitochondrion; EXPRESSED IN: 14 plant structures; EXP…	GO:0005737,GO:0009507,GO:0009718,GO:0080043,GO:0080044,GO:0035251,GO:0080018,GO:0009718,GO:0009753,GO:0009962
AT4G22880	LDOX, TT18, TDS4, ANS	other	vir1	col0	3.32579	1.59442	361.24	9.90498e-15	5.76159e-13	20	28	28	31	20	10	24	128	105	360	142	153	472.003	116	92	99	81	47	75	leucoanthocyanidin dioxygenase, ANTHOCYANIDIN SYNTHASE, TANNIN DEFICIENT SEED 4	encodes leucoanthocyanidin dioxygenase, which is involved in proanthocyanin biosynthesis. Mutant analysis suggests that this gene is also involved in vacuole formation. leucoanthocyanidin dioxygenase (LDOX); CONTAINS InterPro DOMAIN/s: Oxoglutarate/iron-dependent oxygenase (InterPro:IPR005123); BEST Arabidopsis thaliana protein match is: flavonol synthase 1 (TAIR:AT5G08640.2); Has 35333 Blast hit…	GO:0005737,GO:0005737,GO:0005737,GO:0009718,GO:0016706,GO:0007033,GO:0010023,GO:0009611,GO:0009753,GO:0009718,GO:0050589
AT5G05250	no symbol available	other	vir1	col0	3.31689	3.26839	305.434	5.23575e-14	2.46511e-12	81	47	83	80	92	30	95	296	234	1125	729	563	1192	484	293	233	387	201	194	no full name available	unknown protein; BEST Arabidopsis thaliana protein match is: unknown protein (TAIR:AT3G56360.1); Has 30201 Blast hits to 17322 proteins in 780 species: Archae - 12; Bacteria - 1396; Metazoa - 17338; Fungi - 3422; Plants - 5037; Viruses - 0; Other Eukaryotes - 2996 (source: NCBI BLink).	GO:0003674,GO:0009414,GO:0019725
AT5G23680	no symbol available	other	vir1	col0	3.30602	3.47433	693.411	1.35743e-17	1.86043e-15	49	58	73	55	86	28	78	276	221.276	908.002	448	422	1409	764	474	471	479	582	423	no full name available	Sterile alpha motif (SAM) domain-containing protein; FUNCTIONS IN: molecular_function unknown; INVOLVED IN: biological_process unknown; LOCATED IN: cellular_component unknown; EXPRESSED IN: 12 plant structures; EXPRESSED DURING: 4 anthesis, F mature embryo stage, petal differentiation and expansion stage, E expanded cotyledon stage, D bilateral stage; CONTAINS InterPro DOMAIN/s: Sterile alpha mot…	GO:0003674,GO:0005737,GO:0006355,GO:0009416,GO:0018205,GO:0040029
AT1G29000	AtHMP06	other	vir1	col0	3.29835	-1.5644	57.9239	1.78925e-07	8.21169e-07	6	1	3	1	2	0	1	13	15	21	6	18	43	15	15	7	12	6	6	HEAVY METAL ASSOCIATED PROTEIN 6	Heavy metal transport/detoxification superfamily protein ; FUNCTIONS IN: metal ion binding; INVOLVED IN: metal ion transport; CONTAINS InterPro DOMAIN/s: Heavy metal transport/detoxification protein (InterPro:IPR006121); BEST Arabidopsis thaliana protein match is: Heavy metal transport/detoxification superfamily protein (TAIR:AT5G50740.1); Has 54430 Blast hits to 26412 proteins in 1651 species: A…	GO:0003674,GO:0005737,GO:0005737,GO:0008150
AT1G28290	AGP31	defence	vir1	col0	3.29662	5.90667	558.369	1.23468e-16	1.2998e-14	498	318	397	349	242.125	244	441.005	1867.07	1669.92	5224.43	2492.29	2266	7643.19	3201	2547.99	2500.06	3183.93	1947.7	2039	arabinogalactan protein 31	Encodes an atypical arabinogalactan protein that is localized to the plasma membrange. AGP31 is highly expressed in flowers and vascular tissue and is repressed by jasmonic acid. AGP31 may play a role in vascular tissue function during defense and development. arabinogalactan protein 31 (AGP31); CONTAINS InterPro DOMAIN/s: Pollen Ole e 1 allergen/extensin (InterPro:IPR006041); BEST Arabidopsis th…	GO:0005576,GO:0005576,GO:0071944,GO:0005886,GO:0009753,GO:0009506,GO:0009505,GO:0010306
AT1G63530	no symbol available	other	vir1	col0	3.29409	0.00472752	90.9568	4.32419e-09	3.36419e-08	8	5	8	11	7	7	10	27	53	71	80	61	151	9	27	13	54	20	17	no full name available	BEST Arabidopsis thaliana protein match is: hydroxyproline-rich glycoprotein family protein (TAIR:AT1G63540.1); Has 10212 Blast hits to 4024 proteins in 434 species: Archae - 1; Bacteria - 1259; Metazoa - 3608; Fungi - 2247; Plants - 291; Viruses - 90; Other Eukaryotes - 2716 (source: NCBI BLink).	GO:0003674,GO:0005634,GO:0005634,GO:0005634,GO:0005634,GO:0009860
AT2G39330	JAL23	other	vir1	col0	3.28885	2.79602	217.864	1.41627e-12	4.00841e-11	70	55	65	68	84	7	61	180.02	318	745	460	535	808	239	109	153	231	203	135	jacalin-related lectin 23	jacalin-related lectin 23 (JAL23); FUNCTIONS IN: molecular_function unknown; INVOLVED IN: biological_process unknown; LOCATED IN: vacuole; EXPRESSED IN: 24 plant structures; EXPRESSED DURING: 14 growth stages; CONTAINS InterPro DOMAIN/s: Mannose-binding lectin (InterPro:IPR001229); BEST Arabidopsis thaliana protein match is: jacalin-related lectin 22 (TAIR:AT2G39310.3); Has 1977 Blast hits to 736…	GO:0005737,GO:0005737,GO:0005737,GO:0000325,GO:0009506,GO:0005975,GO:0009620,GO:0016070,GO:0019760,GO:0031326,GO:0033993,GO:0080090
AT3G45940	no symbol available	other	vir1	col0	3.28145	-1.97472	62.9397	9.27053e-08	4.59736e-07	4	2	1	4	0	0	3	8	14	33	19	9	33	1	1	0	1	3	1	no full name available	Glycosyl hydrolases family 31 protein; FUNCTIONS IN: hydrolase activity, hydrolyzing O-glycosyl compounds; INVOLVED IN: carbohydrate metabolic process; LOCATED IN: endomembrane system; EXPRESSED IN: embryo, sepal, pedicel, flower; EXPRESSED DURING: 4 anthesis, C globular stage, petal differentiation and expansion stage; CONTAINS InterPro DOMAIN/s: Glycoside hydrolase, family 31 (InterPro:IPR00032…	GO:0004553,GO:0005886,GO:0030246,GO:0061634,GO:0009506,GO:0005829
AT1G20220	Atalba2, ALBA2	other	vir1	col0	3.28127	4.6899	1314.39	1.86844e-20	6.4461e-18	142	171	179	163	198	61	184	855	654	2237.81	1086.02	985	2987.66	1546.78	985	1086.23	1122	1134	913		Alba DNA/RNA-binding protein; FUNCTIONS IN: nucleic acid binding; INVOLVED IN: biological_process unknown; LOCATED IN: plant-type cell wall; EXPRESSED IN: 25 plant structures; EXPRESSED DURING: 15 growth stages; CONTAINS InterPro DOMAIN/s: Alba, DNA/RNA-binding protein (InterPro:IPR002775); BEST Arabidopsis thaliana protein match is: Alba DNA/RNA-binding protein (TAIR:AT1G76010.1); Has 46942 Blas…	GO:0003723,GO:0005634,GO:0009505,GO:0009506,GO:0003729,GO:0005634,GO:0003729,GO:0000932,GO:0010494,GO:0034605
AT3G25180	CYP82G1	other	vir1	col0	3.28108	-1.70266	35.6821	6.22119e-06	1.91541e-05	2	2	2	2	1	1	4	8	10	22	7	9	81	14	0	0	3	8	5	cytochrome P450, family 82, subfamily G, polypeptide 1	Encodes a cytochrome P450 monooxygenase (CYP82G1) that catalyzes the production of two volatile homoterpenes, TMTT and DMNT, although it is only likely to produce TMTT in planta. TMTT can be involved in attracting predatory insects to protect Arabidopsis plants from herbivorous pests. Homoterpene synthesis is also stimulated by fungal elicitors which increase the transcript levels of CYP82G1. "cy…	GO:0004497,GO:0005506,GO:0009507,GO:0009507,GO:0016114,GO:0020037,GO:0046246,GO:0046246,GO:0097007,GO:0097008,GO:0002213,GO:1901045,GO:0050832,GO:0009617
AT5G11990	no symbol available	other	vir1	col0	3.27895	-1.35031	69.0349	4.39126e-08	2.40145e-07	2	2	2	3	0	0	3	6	8	20	21	10	38	15	25	24	14	16	15	no full name available	proline-rich family protein; Has 1807 Blast hits to 1807 proteins in 277 species: Archae - 0; Bacteria - 0; Metazoa - 736; Fungi - 347; Plants - 385; Viruses - 0; Other Eukaryotes - 339 (source: NCBI BLink).	GO:0003674,GO:0005634,GO:0016020,GO:0016020,GO:0010468
AT3G07030	ALBA6	other	vir1	col0	3.27632	3.27922	782.971	3.91154e-18	6.2616e-16	45	51	63	56	66	33	85	241	232	881.001	404	359	1277	550	330	446	457.58	433	401		Alba DNA/RNA-binding protein; FUNCTIONS IN: nucleic acid binding; EXPRESSED IN: 24 plant structures; EXPRESSED DURING: 15 growth stages; CONTAINS InterPro DOMAIN/s: Alba, DNA/RNA-binding protein (InterPro:IPR002775); BEST Arabidopsis thaliana protein match is: Alba DNA/RNA-binding protein (TAIR:AT1G76010.1); Has 449 Blast hits to 441 proteins in 135 species: Archae - 3; Bacteria - 20; Metazoa - 1…	GO:0003676,GO:0003723,GO:0005576,GO:0005634,GO:0005634,GO:0003729,GO:0003729,GO:0009892,GO:0016053,GO:0016070,GO:0018205,GO:0019752,GO:0000932,GO:0010494,GO:0034605
AT5G26270	no symbol available	other	vir1	col0	3.27076	3.92641	418.614	2.26633e-15	1.63127e-13	187	183	177	126	118	61	120	487	634	1971	1168	724	3376.91	344	206	194	312	362	274	no full name available	unknown protein; FUNCTIONS IN: molecular_function unknown; INVOLVED IN: biological_process unknown; LOCATED IN: cellular_component unknown; EXPRESSED IN: 24 plant structures; EXPRESSED DURING: 15 growth stages.	GO:0003674,GO:0005634,GO:0005634,GO:0002213,GO:0006979,GO:0009059,GO:0009611,GO:0009617,GO:0009753,GO:0009832,GO:0010035,GO:0019760,GO:0044248,GO:0048878,GO:0050832
AT1G17745	PGDH2, PGDH	other	vir1	col0	3.2635	5.18045	341.815	1.71708e-14	9.28616e-13	361	377	645.998	297	379	71	303	1350	1881.9	4737	2502.17	2008.99	5769.52	787.016	510.052	674.003	799.299	681	583	phosphoglycerate dehydrogenase 2, 3-phosphoglycerate dehydrogenase	encodes a 3-Phosphoglycerate dehydrogenase D-3-phosphoglycerate dehydrogenase; CONTAINS InterPro DOMAIN/s: D-3-phosphoglycerate dehydrogenase (InterPro:IPR006236), D-isomer specific 2-hydroxyacid dehydrogenase, catalytic domain (InterPro:IPR006139), D-isomer specific 2-hydroxyacid dehydrogenase, NAD-binding (InterPro:IPR006140), D-3-phosphogylcerate Dehydrogenase (InterPro:IPR015508), NAD(P)-bind…	GO:0004617,GO:0009507,GO:0009507,GO:0051287,GO:0009507,GO:0005515,GO:0009570,GO:0005634,GO:0004617,GO:0006564,GO:0009507
AT1G67760	no symbol available	other	vir1	col0	3.26219	-1.05688	83.2052	9.26927e-09	6.40021e-08	5	4	5	1	6	2	4	19	12	75	34	20	66	2	4	5	15	12	5	no full name available	TCP-1/cpn60 chaperonin family protein; FUNCTIONS IN: unfolded protein binding, ATP binding; INVOLVED IN: response to salt stress; LOCATED IN: cellular_component unknown; EXPRESSED IN: 14 plant structures; EXPRESSED DURING: 8 growth stages; CONTAINS InterPro DOMAIN/s: Chaperonin Cpn60/TCP-1 (InterPro:IPR002423), T-complex protein 1, epsilon subunit (InterPro:IPR012718); BEST Arabidopsis thaliana p…	GO:0005737,GO:0140662
AT1G53540	HSP17.6C	other	vir1	col0	3.26033	1.1517	60.0591	1.34558e-07	6.3849e-07	7	6	30	34	46	4	43	195	122	240	164	166	205	15	5	8	19	39	32		HSP20-like chaperones superfamily protein; CONTAINS InterPro DOMAIN/s: Heat shock protein Hsp20 (InterPro:IPR002068), HSP20-like chaperone (InterPro:IPR008978); BEST Arabidopsis thaliana protein match is: heat shock protein 17.4 (TAIR:AT3G46230.1); Has 7090 Blast hits to 7089 proteins in 1610 species: Archae - 175; Bacteria - 4287; Metazoa - 66; Fungi - 302; Plants - 1606; Viruses - 0; Other Euka…	GO:0005737,GO:0006457,GO:0009408,GO:0009651,GO:0042542,GO:0043621,GO:0051082,GO:0051259
AT5G60470	EGRET	other	vir1	col0	3.25854	-1.37655	67.0154	5.59203e-08	2.95008e-07	2	4	8	4	2	1	3	20	12	68	28	24	32	8	2	4	2	1	0	EGRET	C2H2 and C2HC zinc fingers superfamily protein; FUNCTIONS IN: sequence-specific DNA binding transcription factor activity, zinc ion binding, nucleic acid binding; INVOLVED IN: regulation of transcription; LOCATED IN: intracellular; EXPRESSED IN: stem, sepal, carpel, stamen; EXPRESSED DURING: 4 anthesis; CONTAINS InterPro DOMAIN/s: Zinc finger, C2H2-like (InterPro:IPR015880), Zinc finger, C2H2-typ…	GO:0003700,GO:0005634,GO:0005634,GO:0005634,GO:0005634,GO:0003700,GO:0006355
AT5G41020	no symbol available	other	vir1	col0	3.25754	4.9732	531.14	2.05065e-16	2.02136e-14	154	160	196	144	258	54	210	829.987	652	2532	1239.42	1033	2908	2153	1576.99	1312.99	1197	1773.8	1522	no full name available	myb family transcription factor; FUNCTIONS IN: DNA binding, sequence-specific DNA binding transcription factor activity; CONTAINS InterPro DOMAIN/s: SANT, DNA-binding (InterPro:IPR001005), Homeodomain-like (InterPro:IPR009057), Myb, DNA-binding (InterPro:IPR014778), MYB-like (InterPro:IPR017877), Myb transcription factor (InterPro:IPR015495); Has 1807 Blast hits to 1807 proteins in 277 species: A…	GO:0003674,GO:0005634,GO:0048573
AT2G31083	AtCLE5, CLE5	other	vir1	col0	3.2501	-1.23815	42.5941	1.80549e-06	6.30282e-06	1	1	6	1	3	0	6	18	10	36	24	21	21	10	32	7	20	7	17	CLAVATA3/ESR-RELATED 5	Member of a large family of putative ligands homologous to the Clavata3 gene. Consists of a single exon. CLAVATA3/ESR-RELATED 5 (CLE5); BEST Arabidopsis thaliana protein match is: CLAVATA3/ESR-RELATED 6 (TAIR:AT2G31085.1); Has 35333 Blast hits to 34131 proteins in 2444 species: Archae - 798; Bacteria - 22429; Metazoa - 974; Fungi - 991; Plants - 531; Viruses - 0; Other Eukaryotes - 9610 (source: …	GO:0005739,GO:0005739,GO:0045168,GO:0045168,GO:0048046,GO:0033612,GO:0033612,GO:0033612
AT2G15490	UGT73B4	other	vir1	col0	3.24809	3.53316	286.249	9.92184e-14	4.19738e-12	110	104.409	244.937	102.7	134.776	28.283	106.275	671.183	524.677	1590.79	904.235	654.43	1619.75	165.804	138.234	103.106	237.532	174.656	129.829	UDP-glycosyltransferase 73B4	UDP-glycosyltransferase 73B4 (UGT73B4); FUNCTIONS IN: quercetin 3-O-glucosyltransferase activity, UDP-glycosyltransferase activity, quercetin 7-O-glucosyltransferase activity, UDP-glucosyltransferase activity, transferase activity, transferring glycosyl groups; INVOLVED IN: response to other organism; LOCATED IN: endomembrane system; EXPRESSED IN: root; CONTAINS InterPro DOMAIN/s: UDP-glucuronosy…	GO:0008194,GO:0009507,GO:0009507,GO:0009507,GO:0016757,GO:0047893,GO:0051555,GO:0080043,GO:0080044,GO:0102360,GO:0102425,GO:0035251,GO:0080043,GO:0080044,GO:0051707,GO:0035251
AT3G53235	no symbol available	other	vir1	col0	3.24542	-1.229	71.0268	3.47825e-08	1.96776e-07	2	2	3	2	4	0	3	8	7	42	14	24	36	10	22	12	15	16	26	no full name available	unknown protein; Has 9 Blast hits to 9 proteins in 4 species: Archae - 0; Bacteria - 0; Metazoa - 0; Fungi - 0; Plants - 9; Viruses - 0; Other Eukaryotes - 0 (source: NCBI BLink).	GO:0003674,GO:0005575,GO:0010468,GO:0010604,GO:0051173,GO:0080090
AT3G49570	LSU3	other	vir1	col0	3.24191	2.40591	251.334	3.54522e-13	1.26003e-11	24	34	59	29	40	6	27	110	124.004	434	239	235	564	364	147	222	223	315	229	RESPONSE TO LOW SULFUR 3	RESPONSE TO LOW SULFUR 3 (LSU3); BEST Arabidopsis thaliana protein match is: response to low sulfur 2 (TAIR:AT5G24660.1); Has 71 Blast hits to 71 proteins in 14 species: Archae - 0; Bacteria - 0; Metazoa - 1; Fungi - 0; Plants - 70; Viruses - 0; Other Eukaryotes - 0 (source: NCBI BLink).	GO:0003674,GO:0098869,GO:0006355,GO:0006790,GO:0006810,GO:0006979,GO:0009267,GO:0009414,GO:0009611,GO:0009620,GO:0009651,GO:0009737,GO:0010035,GO:0042742,GO:0043436,GO:0005634,GO:0005737,GO:0005739,GO:0009507
AT1G24070	CSLA10, ATCSLA10	other	vir1	col0	3.23814	2.71705	878.33	1.2011e-18	2.18491e-16	54	59	89	75	60	33	88	312	293.751	945	428	414	1181	104	60	82	121	87	88	cellulose synthase-like A10, CELLULOSE SYNTHASE LIKE A10	encodes a gene similar to cellulose synthase cellulose synthase-like A10 (CSLA10); FUNCTIONS IN: cellulose synthase activity, transferase activity, transferring glycosyl groups; LOCATED IN: endomembrane system; EXPRESSED IN: 22 plant structures; EXPRESSED DURING: 13 growth stages; CONTAINS InterPro DOMAIN/s: Glycosyl transferase, family 2 (InterPro:IPR001173); BEST Arabidopsis thaliana protein ma…	GO:0005794,GO:0005794,GO:0005794,GO:0016757,GO:0016759,GO:0047259,GO:0051753,GO:0009059,GO:0018130,GO:0019438,GO:0031326,GO:0033993,GO:0044271,GO:0080090,GO:1901362
AT3G47870	LBD27, SCP, ASL29	other	vir1	col0	3.2335	-1.85465	34.2598	8.18131e-06	2.44304e-05	4	2	1	2	1	3	1	15	9	48	8	8	30	2	0	0	7	9	2	ASYMMETRIC LEAVES 2-like 29, SIDECAR POLLEN, LOB domain-containing protein 27	Required for normal cell division during pollen development. Mutant has extra cell in pollen of vegetative cell identity. Male gametophytic mutation. LOB domain-containing protein 27 (LBD27); FUNCTIONS IN: molecular_function unknown; INVOLVED IN: pollen development; LOCATED IN: endomembrane system; CONTAINS InterPro DOMAIN/s: Lateral organ boundaries, LOB (InterPro:IPR004883); BEST Arabidopsis th…	GO:0005634,GO:0005634,GO:0009556,GO:0009786,GO:0005515,GO:0009555
AT4G39960	DJA5	other	vir1	col0	3.23298	4.60613	831.846	2.10066e-18	3.56223e-16	115	178	180	145	203.144	54	193	786.003	604	2018.25	1116	1005	2503.55	1328	1059.34	1031	1100.41	1016	871	DNA J protein A5	Molecular chaperone Hsp40/DnaJ family protein; FUNCTIONS IN: unfolded protein binding, heat shock protein binding, ATP binding; INVOLVED IN: protein folding, response to heat; LOCATED IN: chloroplast thylakoid membrane, chloroplast; EXPRESSED IN: 23 plant structures; EXPRESSED DURING: 13 growth stages; CONTAINS InterPro DOMAIN/s: Molecular chaperone, heat shock protein, Hsp40, DnaJ (InterPro:IPR0…	GO:0005524,GO:0005737,GO:0009408,GO:0031072,GO:0042026,GO:0051082,GO:0051085,GO:0009535,GO:0009507,GO:0009941,GO:0009507,GO:0005886,GO:0005506,GO:0005515
AT1G43910	no symbol available	other	vir1	col0	3.22906	0.372936	131.831	1.59364e-10	2.09519e-09	15	12	22	13	9	5	10	89	61	135	88	71	156	25	9	18	27	46	13	no full name available	P-loop containing nucleoside triphosphate hydrolases superfamily protein; FUNCTIONS IN: nucleoside-triphosphatase activity, ATPase activity, nucleotide binding, ATP binding; LOCATED IN: endomembrane system; EXPRESSED IN: 23 plant structures; EXPRESSED DURING: 13 growth stages; CONTAINS InterPro DOMAIN/s: ATPase, AAA-type, core (InterPro:IPR003959), ATPase, AAA+ type, core (InterPro:IPR003593); BE…	GO:0009507,GO:0051365,GO:0009506,GO:0005794,GO:0005783
AT4G15210	AT-BETA-AMY, ATBETA-AMY, BMY1, RAM1, BAM5	other	vir1	col0	3.22588	1.61539	28.7285	2.55721e-05	6.83082e-05	82	28	63	9	19	2	10	35	205	374	225	380	92	50	10	19	105	86	64	REDUCED BETA AMYLASE 1, beta-amylase 5, ARABIDOPSIS THALIANA BETA-AMYLASE	cytosolic beta-amylase expressed in rosette leaves and inducible by sugar. RAM1 mutants have reduced beta amylase in leaves and stems. ARABIDOPSIS THALIANA BETA-AMYLASE (ATBETA-AMY); FUNCTIONS IN: beta-amylase activity; INVOLVED IN: response to herbivore, starch catabolic process; LOCATED IN: endomembrane system; EXPRESSED IN: 19 plant structures; EXPRESSED DURING: 14 growth stages; CONTAINS Inte…	GO:0005576,GO:0005576,GO:0005576,GO:0005576,GO:0016161,GO:0102229,GO:0080027,GO:0099503,GO:0005983,GO:0016161
AT1G01680	ATPUB54, PUB54	other	vir1	col0	3.21644	-1.31003	54.5323	2.86059e-07	1.24301e-06	2	2	2	4	4	0	6	9	16	17	28	13	84	7	2	11	15	15	6	plant U-box 54, PLANT U-BOX 54	plant U-box 54 (PUB54); FUNCTIONS IN: ubiquitin-protein ligase activity; INVOLVED IN: response to stress, protein ubiquitination; LOCATED IN: ubiquitin ligase complex; CONTAINS InterPro DOMAIN/s: UspA (InterPro:IPR006016), U box domain (InterPro:IPR003613); BEST Arabidopsis thaliana protein match is: RING/U-box superfamily protein (TAIR:AT1G01660.1); Has 2251 Blast hits to 2122 proteins in 140 sp…	GO:0004842,GO:0005737,GO:0016567,GO:0007165,GO:0010035,GO:0010150,GO:0033993,GO:0043436,GO:0071310,GO:1901701
AT3G44900	ATCHX4, CHX4	other	vir1	col0	3.21605	0.892987	162.225	2.33665e-11	4.24122e-10	18	26	21	29	15	11	19	142	113	219	117	113	273	19	14	6	25	7	21	cation/H+ exchanger 4	member of Putative Na+/H+ antiporter family cation/H+ exchanger 4 (CHX4); FUNCTIONS IN: monovalent cation:hydrogen antiporter activity, sodium:hydrogen antiporter activity; INVOLVED IN: cation transport; LOCATED IN: integral to membrane; EXPRESSED IN: embryo, male gametophyte, leaf, pollen tube; EXPRESSED DURING: D bilateral stage; CONTAINS InterPro DOMAIN/s: Phospholipid/glycerol acyltransferase…	GO:0006885,GO:0012505,GO:0015385,GO:1902600,GO:0006812
AT4G18253	no symbol available	other	vir1	col0	3.2104	-1.90249	40.2651	2.69526e-06	9.03688e-06	3	0	4	3	1	1	1	11	15	18	13	7	39	14	2	0	4	4	5	no full name available		GO:0003674,GO:0005576,GO:0006952
AT5G52760	no symbol available	other	vir1	col0	3.20028	-0.884488	29.3788	2.22164e-05	6.00663e-05	3	4	5	1	3	4	7	5	27	40	16	11	156	24	4	0	10	30	7	no full name available	Copper transport protein family; BEST Arabidopsis thaliana protein match is: Heavy metal transport/detoxification superfamily protein (TAIR:AT5G52750.1); Has 1807 Blast hits to 1807 proteins in 277 species: Archae - 0; Bacteria - 0; Metazoa - 736; Fungi - 347; Plants - 385; Viruses - 0; Other Eukaryotes - 339 (source: NCBI BLink).	GO:0005634,GO:0005634,GO:0002237,GO:0009059,GO:0009611,GO:0009737,GO:0009751,GO:0031347,GO:0042742,GO:0044281,GO:0050832
AT1G66920	no symbol available	other	vir1	col0	3.18283	2.6451	365.05	8.92121e-15	5.29713e-13	54.646	65.751	88.432	50.395	78.254	15.762	62.848	248.953	297.157	706.558	406.401	355.971	995.763	168.858	76.834	111.72	112.491	193.701	129.399	no full name available	Protein kinase superfamily protein; FUNCTIONS IN: protein serine/threonine kinase activity, protein kinase activity, kinase activity, ATP binding; INVOLVED IN: protein amino acid phosphorylation; LOCATED IN: endomembrane system; CONTAINS InterPro DOMAIN/s: Protein kinase, ATP binding site (InterPro:IPR017441), Serine/threonine-protein kinase domain (InterPro:IPR002290), Serine-threonine/tyrosine-…	GO:0004672,GO:0004674,GO:0005576,GO:0005576,GO:0005576,GO:0006468,GO:0006468,GO:0016310,GO:0030247,GO:0007165,GO:0014070,GO:0031347,GO:0042742,GO:0050832,GO:0098542
AT2G29460	GST22, GSTU4, ATGSTU4	other	vir1	col0	3.18274	1.78968	129.657	1.8549e-10	2.38691e-09	34	39	82	22	39	13	27	135	200	457	286	207	533	74	16	17	42	74	43	GLUTATHIONE S-TRANSFERASE 22, glutathione S-transferase tau 4	Encodes glutathione transferase belonging to the tau class of GSTs. Naming convention according to Wagner et al. (2002). glutathione S-transferase tau 4 (GSTU4); CONTAINS InterPro DOMAIN/s: Thioredoxin fold (InterPro:IPR012335), Glutathione S-transferase, C-terminal (InterPro:IPR004046), Glutathione S-transferase, C-terminal-like (InterPro:IPR010987), Glutathione S-transferase/chloride channel, C…	GO:0004364,GO:0005737,GO:0006749,GO:0005737,GO:0009407,GO:0005515,GO:0010120,GO:1900367
AT2G43620	no symbol available	other	vir1	col0	3.18225	1.05418	144.55	6.83586e-11	1.04656e-09	21	20	29	19	25	4	27	87	129	205	126	100	420	47	10	17	58	50	28	no full name available	Chitinase family protein; FUNCTIONS IN: chitin binding, chitinase activity; INVOLVED IN: response to salt stress; LOCATED IN: apoplast; EXPRESSED IN: 12 plant structures; EXPRESSED DURING: 11 growth stages; CONTAINS InterPro DOMAIN/s: Chitin-binding, type 1, conserved site (InterPro:IPR018371), Glycoside hydrolase, family 19 (InterPro:IPR016283), Chitin-binding, type 1 (InterPro:IPR001002), Glyco…	GO:0004568,GO:0005576,GO:0016998,GO:0048046,GO:0099503,GO:0006790,GO:0009409,GO:0009611,GO:0009751,GO:0010035,GO:0031347,GO:0033993,GO:0042742,GO:0044550,GO:0050832
AT4G13390	EXT12	other	vir1	col0	3.1816	0.342776	77.2291	1.73715e-08	1.08967e-07	11	15	17	24	7	6	12	76	100.015	87	107	62	164	6	10	33	13	18	22	extensin 12	Proline-rich extensin-like family protein; FUNCTIONS IN: structural constituent of cell wall; INVOLVED IN: plant-type cell wall organization; LOCATED IN: endomembrane system; CONTAINS InterPro DOMAIN/s: Extensin-like repeat (InterPro:IPR006706); BEST Arabidopsis thaliana protein match is: Proline-rich extensin-like family protein (TAIR:AT5G06640.1); Has 154812 Blast hits to 45323 proteins in 1720…	GO:0005199,GO:0005575,GO:0009664
AT2G47400	CP12, CP12-1	other	vir1	col0	3.17567	8.66945	334.881	2.10477e-14	1.11125e-12	2046	2575	3118.02	2522.41	3327.98	524	2085	10357.9	9569.83	26608.7	16029.6	15008.4	35025.4	28449.7	20043	17612.4	16674	22564.1	19213.9	CP12 DOMAIN-CONTAINING PROTEIN 1, CP12 domain-containing protein 1	CP12-1 encodes a small peptide found in the chloroplast stroma. It belongs to the CP12 gene family thought to be involved in the formation of a supramolecular complex with glyceraldehyde-3-phosphate dehydrogenase (GAPDH) and phosphoribulokinase (PRK) embedded in the Calvin cycle. CP12 domain-containing protein 1 (CP12-1); FUNCTIONS IN: molecular_function unknown; INVOLVED IN: negative regulation …	GO:0005507,GO:0009507,GO:0009507,GO:0016151,GO:0080153,GO:0009416,GO:0009570,GO:0009744,GO:0009507,GO:0009416,GO:0034605,GO:0070417,GO:0071454,GO:0009570,GO:0009941,GO:0009507,GO:0032991,GO:0080153,GO:0005829,GO:0005829,GO:0003729
AT1G17170	GST, ATGSTU24, GSTU24	other	vir1	col0	3.17292	4.65598	116.46	4.9e-10	5.41408e-09	186	214	716	211	357	66	112	1416	1222.12	2917	1918.81	1545.93	3013	456	275	275	466	432	458	glutathione S-transferase TAU 24, Arabidopsis thaliana Glutathione S-transferase (class tau) 24	Encodes glutathione transferase belonging to the tau class of GSTs. Naming convention according to Wagner et al. (2002). glutathione S-transferase TAU 24 (GSTU24); FUNCTIONS IN: glutathione transferase activity, glutathione binding; INVOLVED IN: response to cyclopentenone, toxin catabolic process; LOCATED IN: cytoplasm; EXPRESSED IN: 15 plant structures; EXPRESSED DURING: 6 growth stages; CONTAIN…	GO:0004364,GO:0005737,GO:0005737,GO:0006749,GO:0005737,GO:0009407,GO:0043295,GO:0004364,GO:0046256,GO:0046256,GO:0005829
AT5G40340	PDP3	other	vir1	col0	3.17284	6.54563	318.567	3.45315e-14	1.70191e-12	392	399	397	395	732	208	626	2687	1746.29	5697.45	2829.19	2453	7674.51	6964.5	4131.52	3974.73	3941.75	6052	6284.78	PWWP domain protein 3	Tudor/PWWP/MBT superfamily protein; FUNCTIONS IN: molecular_function unknown; LOCATED IN: nucleolus; EXPRESSED IN: 24 plant structures; EXPRESSED DURING: 14 growth stages; CONTAINS InterPro DOMAIN/s: PWWP (InterPro:IPR000313); BEST Arabidopsis thaliana protein match is: Tudor/PWWP/MBT superfamily protein (TAIR:AT3G27860.1); Has 216308 Blast hits to 97367 proteins in 3295 species: Archae - 846; Ba…	GO:0005634,GO:0005634,GO:0005730,GO:0009506,GO:0005515,GO:0005515,GO:0005515,GO:0005515,GO:0005515,GO:0005515,GO:0005515,GO:0005515,GO:0006355,GO:0035098,GO:0040029,GO:2000028
AT2G32680	AtRLP23, RLP23	defence	vir1	col0	3.17234	-0.0342314	64.9623	7.19171e-08	3.67764e-07	5	7	11	10	14	8	7	20	55	132	34	35	275	10	2	8	15	18	24	receptor like protein 23	receptor like protein 23 (RLP23); FUNCTIONS IN: kinase activity; INVOLVED IN: signal transduction, defense response; LOCATED IN: endomembrane system; EXPRESSED IN: 17 plant structures; EXPRESSED DURING: 9 growth stages; CONTAINS InterPro DOMAIN/s: Leucine-rich repeat (InterPro:IPR001611); BEST Arabidopsis thaliana protein match is: receptor like protein 24 (TAIR:AT2G33020.1); Has 122044 Blast hit…	GO:0005576,GO:0016301,GO:0007165,GO:0019901,GO:0010555,GO:0002229,GO:0002237,GO:0002238,GO:0002240,GO:0002758,GO:0019901,GO:0032491,GO:0042742,GO:0050832,GO:0005783,GO:0140426
AT4G08230	no symbol available	other	vir1	col0	3.17068	3.15415	404.022	3.23532e-15	2.21708e-13	44	58	57	38	71	28	37	191	197	679	321	317	837.01	664	530	350	404	489	344	no full name available	glycine-rich protein; FUNCTIONS IN: molecular_function unknown; INVOLVED IN: biological_process unknown; LOCATED IN: cellular_component unknown; EXPRESSED IN: male gametophyte, pollen tube; EXPRESSED DURING: M germinated pollen stage.	GO:0003674,GO:0005789,GO:0005794,GO:0006816,GO:0032469,GO:0006955,GO:0009408,GO:0034976,GO:0044248,GO:0098542,GO:1901565
AT1G47970	no symbol available	other	vir1	col0	3.16422	4.4514	506.169	3.34e-16	3.10252e-14	86	147	136	101	199	46	176	502.002	586	1691.73	893	744	2094.89	1310.07	978	1027.03	1018	1119	988	no full name available	unknown protein; FUNCTIONS IN: molecular_function unknown; INVOLVED IN: biological_process unknown; LOCATED IN: cytosol; EXPRESSED IN: 21 plant structures; EXPRESSED DURING: 11 growth stages; Has 93717 Blast hits to 40765 proteins in 1891 species: Archae - 1046; Bacteria - 16276; Metazoa - 26677; Fungi - 16127; Plants - 6028; Viruses - 1519; Other Eukaryotes - 26044 (source: NCBI BLink).	GO:0003674,GO:0005634,GO:0016070
AT5G38900	PDI	defence	vir1	col0	3.16056	0.0713164	70.6751	3.62304e-08	2.03643e-07	15	12	10	7	10	3	17	32	54	101	81	61	235	2	6	4	26	30	7	Protein Disulfide Isomerase	Thioredoxin superfamily protein; FUNCTIONS IN: protein disulfide oxidoreductase activity; INVOLVED IN: defense response to fungus, incompatible interaction; LOCATED IN: cellular_component unknown; EXPRESSED IN: 16 plant structures; EXPRESSED DURING: 10 growth stages; CONTAINS InterPro DOMAIN/s: DSBA oxidoreductase (InterPro:IPR001853), Thioredoxin-like fold (InterPro:IPR012336); Has 2126 Blast hi…	GO:0009507,GO:0016491,GO:0050832
AT5G67310	CYP81G1	other	vir1	col0	3.15696	-1.58918	26.9569	3.78914e-05	9.74309e-05	4	4	3	4	3	0	1	12	13	27	19	20	53	0	0	2	22	4	0	cytochrome P450, family 81, subfamily G, polypeptide 1	member of CYP81G "cytochrome P450, family 81, subfamily G, polypeptide 1" (CYP81G1); FUNCTIONS IN: electron carrier activity, monooxygenase activity, iron ion binding, oxygen binding, heme binding; INVOLVED IN: oxidation reduction; LOCATED IN: endomembrane system; EXPRESSED IN: stem, stamen; EXPRESSED DURING: 4 anthesis; CONTAINS InterPro DOMAIN/s: Cytochrome P450 (InterPro:IPR001128), Cytochrome…	GO:0005506,GO:0005739,GO:0016020,GO:0016709,GO:0020037,GO:0006520,GO:0007165,GO:0009414,GO:0009416,GO:0009617,GO:0009651,GO:0009737,GO:1901701
AT1G43605	no symbol available	other	vir1	col0	3.14789	-1.93562	46.9454	8.87934e-07	3.36337e-06	3	1	0	3	1	0	6	16	8	25	8	13	35	8	3	3	2	1	5	no full name available		GO:0003674,GO:0005634,GO:0005634,GO:0008150
AT1G49570	no symbol available	other	vir1	col0	3.14676	-0.291919	36.8336	5.00979e-06	1.57619e-05	14	14	22	4	2	0	4	13	30	115	83	93	61	7	21	9	3	3	11	no full name available	Peroxidase superfamily protein; FUNCTIONS IN: peroxidase activity, heme binding; INVOLVED IN: oxidation reduction, response to oxidative stress; LOCATED IN: endomembrane system; EXPRESSED IN: leaf lamina base, leaf whorl, hypocotyl, sepal, root; EXPRESSED DURING: 4 anthesis; CONTAINS InterPro DOMAIN/s: Haem peroxidase (InterPro:IPR010255), Plant peroxidase (InterPro:IPR000823), Peroxidases heam-l…	GO:0005576,GO:0006979,GO:0020037,GO:0140825,GO:0009737
AT1G05894	no symbol available	other	vir1	col0	3.14647	-0.209392	122.589	3.08605e-10	3.69329e-09	10	11	15	6	11	0	6	55	33	93	60	45	117	19	8	12	23	15	12	no full name available	unknown protein; LOCATED IN: chloroplast; BEST Arabidopsis thaliana protein match is: unknown protein (TAIR:AT2G31480.1); Has 35333 Blast hits to 34131 proteins in 2444 species: Archae - 798; Bacteria - 22429; Metazoa - 974; Fungi - 991; Plants - 531; Viruses - 0; Other Eukaryotes - 9610 (source: NCBI BLink).	GO:0003674,GO:0005634,GO:0008150
AT5G61660	no symbol available	other	vir1	col0	3.14473	3.09448	186.539	6.25621e-12	1.41935e-10	37	59	57	34	107	7	71	194.981	171	771	291.498	325.962	1137.8	577.989	311	347	443	361	396	no full name available	glycine-rich protein; FUNCTIONS IN: molecular_function unknown; INVOLVED IN: biological_process unknown; LOCATED IN: endomembrane system; EXPRESSED IN: 19 plant structures; EXPRESSED DURING: 9 growth stages; Has 30201 Blast hits to 17322 proteins in 780 species: Archae - 12; Bacteria - 1396; Metazoa - 17338; Fungi - 3422; Plants - 5037; Viruses - 0; Other Eukaryotes - 2996 (source: NCBI BLink).	GO:0003674,GO:0005575,GO:0008150
AT1G67000	no symbol available	other	vir1	col0	3.14272	-1.24222	55.2967	2.56877e-07	1.13193e-06	4	5	3	4	3	1	7	11.018	27	48	26	15	79	8	0	9	3	0	5	no full name available	Protein kinase superfamily protein; FUNCTIONS IN: protein serine/threonine kinase activity, protein kinase activity, kinase activity, ATP binding; INVOLVED IN: protein amino acid phosphorylation; LOCATED IN: endomembrane system; EXPRESSED IN: stem; CONTAINS InterPro DOMAIN/s: Protein kinase, ATP binding site (InterPro:IPR017441), Protein kinase, catalytic domain (InterPro:IPR000719), Serine-threo…	GO:0004674,GO:0005576,GO:0006468,GO:0030247,GO:0006970,GO:0006979,GO:0007165,GO:0009611,GO:0010035,GO:0031347,GO:0033993,GO:0048367,GO:0071407,GO:0098542,GO:1901701
AT1G62981	no symbol available	other	vir1	col0	3.13902	-0.410504	129.88	1.82597e-10	2.35423e-09	5	7	2	4	7	3	3	21	18	60	26	33	74	36	27	17	49.124	35	35	no full name available	Protein of unknown function (DUF1191); FUNCTIONS IN: molecular_function unknown; INVOLVED IN: biological_process unknown; LOCATED IN: endomembrane system; CONTAINS InterPro DOMAIN/s: Protein of unknown function DUF1191 (InterPro:IPR010605); BEST Arabidopsis thaliana protein match is: Protein of unknown function (DUF1191) (TAIR:AT4G22900.1).	GO:0003674,GO:0005576,GO:0005576,GO:0003002,GO:0009059,GO:0009888,GO:0022607,GO:0030154,GO:0043170,GO:2000652
AT4G38560	no symbol available	other	vir1	col0	3.13895	-0.674703	53.2686	3.42599e-07	1.45736e-06	1	6	13	6	8	3	3	37	39	45	21	21	133	15	6	1	13	21	8	no full name available	Arabidopsis phospholipase-like protein (PEARLI 4) family; FUNCTIONS IN: molecular_function unknown; INVOLVED IN: biological_process unknown; LOCATED IN: cellular_component unknown; EXPRESSED IN: 9 plant structures; EXPRESSED DURING: 8 growth stages; CONTAINS InterPro DOMAIN/s: Phospholipase-like, arabidopsis (InterPro:IPR007942); BEST Arabidopsis thaliana protein match is: Arabidopsis phospholipa…	GO:0005634,GO:0005634,GO:0006970,GO:0007165,GO:0009737,GO:0019438,GO:0071396,GO:1901362,GO:1901701
AT2G20470	NDR5	other	vir1	col0	3.13202	-1.3948	54.8903	2.71962e-07	1.19054e-06	2	5	3	6	3	3	3	19	28	37	30.052	8	56	3	1	0	6	2	7	nuclear Dbf2-related 5	AGC (cAMP-dependent, cGMP-dependent and protein kinase C) kinase family protein; FUNCTIONS IN: kinase activity; INVOLVED IN: protein amino acid phosphorylation; EXPRESSED IN: male gametophyte; EXPRESSED DURING: M germinated pollen stage; CONTAINS InterPro DOMAIN/s: Protein kinase, ATP binding site (InterPro:IPR017441), Serine/threonine-protein kinase domain (InterPro:IPR002290), Serine/threonine-…	GO:0004674,GO:0005634,GO:0005634,GO:0005739,GO:0018105,GO:0035556,GO:0016301,GO:0016310,GO:0005515,GO:0005634,GO:0005737,GO:0009555,GO:0009846
AT5G16900	no symbol available	defence	vir1	col0	3.11816	0.181813	154.909	3.59605e-11	6.05932e-10	15	9	22	11	10	3	17	51	65	140	85	54	219	17	3	6	11	9	18	no full name available	Leucine-rich repeat protein kinase family protein; FUNCTIONS IN: kinase activity; INVOLVED IN: protein amino acid phosphorylation; LOCATED IN: endomembrane system; EXPRESSED IN: embryo, leaf whorl, sperm cell, sepal, root; EXPRESSED DURING: petal differentiation and expansion stage, D bilateral stage; CONTAINS InterPro DOMAIN/s: Protein kinase, ATP binding site (InterPro:IPR017441), Protein kinas…	GO:0004672,GO:0004672,GO:0004674,GO:0005634,GO:0006468,GO:0006468,GO:0016301,GO:0016310,GO:0005515,GO:0000271,GO:0001666,GO:0009059,GO:0009888,GO:0010015,GO:0021700,GO:0030154,GO:0044036,GO:0048364,GO:0048588,GO:0048589,GO:0060560,GO:0071554,GO:0071669,GO:0090558
AT2G42800	RLP29, AtRLP29	defence	vir1	col0	3.11425	1.10974	239.199	5.7369e-13	1.90059e-11	19	19	17	16	20	6	24	54	69	271	92	90	366	98	57	52	114	63	39	receptor like protein 29	receptor like protein 29 (RLP29); LOCATED IN: anchored to membrane, plant-type cell wall; EXPRESSED IN: 16 plant structures; EXPRESSED DURING: 8 growth stages; CONTAINS InterPro DOMAIN/s: Leucine-rich repeat (InterPro:IPR001611); BEST Arabidopsis thaliana protein match is: Leucine-rich repeat (LRR) family protein (TAIR:AT1G80080.1); Has 95156 Blast hits to 31366 proteins in 1102 species: Archae -…	GO:0005886,GO:0016020,GO:0016020,GO:0000910,GO:0006576,GO:0009956,GO:0010073,GO:0016053,GO:0048646
AT4G39260	RBGA6, CCR1, ATGRP8, GR-RBP8, GRP8	other	vir1	col0	3.11027	5.84918	937.391	6.14644e-19	1.20579e-16	244	302	342.001	330.016	319.001	167	412	1135	1431.8	3366.31	1891.51	1787	5874.48	3341	2776	3226	2817.34	3484	2894.71	cold, circadian rhythm, and RNA binding 1, glycine-rich RNA-binding protein 8, GLYCINE-RICH PROTEIN 8, RNA-binding glycine-rich protein A6	Encodes a glycine-rich protein with RNA binding domain at the N-terminus. Protein is structurally similar to proteins induced by stress in other plants. Gene expression is induced by cold. Transcript undergoes circadian oscillations that is depressed by overexpression of AtGRP7. A substrate of the type III effector HopU1 (mono-ADP-ribosyltransferase). cold, circadian rhythm, and RNA binding 1 (CC…	GO:0003729,GO:0005634,GO:0005634,GO:0005739,GO:1990428,GO:0005730,GO:0005730,GO:0005730,GO:0005730,GO:0009409,GO:0009505,GO:0009505,GO:0009505,GO:0009505,GO:0045087,GO:0005886,GO:0005886,GO:0005886,GO:0005886,GO:0005777,GO:0005777,GO:0005777,GO:0005777,GO:0005777,GO:0010043,GO:0005829,GO:0009506,GO:0005794,GO:0000380,GO:0005829,GO:0003729,GO:0005886,GO:0003727,GO:0005615,GO:0006858,GO:0035197,GO:…
AT1G54970	RHS7, ATPRP1, PRP1	other	vir1	col0	3.10418	-0.417998	67.3504	5.37013e-08	2.84954e-07	7	8	16	6	4	5	6	44	53	49	64	30	81	17	21	4	25	8	7	proline-rich protein 1, ROOT HAIR SPECIFIC 7	encodes a proline-rich protein that is specifically expressed in the root. proline-rich protein 1 (PRP1); CONTAINS InterPro DOMAIN/s: Pollen Ole e 1 allergen/extensin (InterPro:IPR006041); BEST Arabidopsis thaliana protein match is: proline-rich protein 3 (TAIR:AT3G62680.1); Has 45300 Blast hits to 21383 proteins in 1373 species: Archae - 227; Bacteria - 7064; Metazoa - 17109; Fungi - 5177; Plant…	GO:0009723,GO:0071944,GO:0009505
AT5G47330	no symbol available	other	vir1	col0	3.10357	2.31528	193.18	4.48459e-12	1.07727e-10	52	40	83	63	44	20	50	308	215	514	324	309	529	136	56	56	95	119	143	no full name available	alpha/beta-Hydrolases superfamily protein; FUNCTIONS IN: palmitoyl-(protein) hydrolase activity; INVOLVED IN: response to salt stress; LOCATED IN: endomembrane system; EXPRESSED IN: 12 plant structures; EXPRESSED DURING: LP.06 six leaves visible, LP.04 four leaves visible, 4 anthesis, petal differentiation and expansion stage; CONTAINS InterPro DOMAIN/s: Palmitoyl protein thioesterase (InterPro:I…	GO:0016790,GO:0043231
AT2G40080	ELF4	flowering	vir1	col0	3.09061	-1.34843	78.0115	1.59655e-08	1.01419e-07	1	1	2	5	5	1	6	17	11	28	24	18	50	5	14	11	9	8	12	EARLY FLOWERING 4	Encodes a novel nuclear 111 amino-acid phytochrome-regulated component of a negative feedback loop involving the circadian clock central oscillator components CCA1 and LHY. ELF4 is necessary for light-induced expression of both CCA1 and LHY, and conversely, CCA1 and LHY act negatively on light-induced ELF4 expression. ELF4 promotes clock accuracy and is required for sustained rhythms in the absen…	GO:0005634,GO:0005634,GO:0009649,GO:0009648,GO:0009909,GO:0042753,GO:0005634,GO:0010114,GO:0010017,GO:0009649,GO:0048573,GO:0009648,GO:0042753,GO:0042803,GO:0005515
AT4G25630	ATFIB2, FIB2	other	vir1	col0	3.08602	3.52002	459.46	8.88166e-16	7.16621e-14	74	117	106.003	79	115	17	97	318	325	1010	559.132	496	1580.05	547	431.995	443	494.637	400	396	fibrillarin 2	encodes a fibrillarin, a key nucleolar protein in eukaryotes which associates with box C/D small nucleolar RNAs (snoRNAs) directing 2'-O-ribose methylation of the rRNA. This gene also encodes a novel box C/D snoRNA, U60.2f in its fifth intron that accumulates in seedlings and that their targeted residue on the 25 S rRNA is methylated. fibrillarin 2 (FIB2); FUNCTIONS IN: snoRNA binding; INVOLVED I…	GO:0000494,GO:0003723,GO:0005634,GO:0005730,GO:0008649,GO:0031167,GO:0031428,GO:0032040,GO:1990259,GO:0001510,GO:0001510,GO:0005730,GO:0005730,GO:0006364,GO:0030515,GO:0005730,GO:0016592,GO:0005730,GO:0003723,GO:0005829,GO:0004540,GO:0003729
AT2G31910	CHX21, ATCHX21	other	vir1	col0	3.08014	0.685662	114.581	5.66993e-10	6.0932e-09	28	21	31	13	14	2	18	78	70.12	266	94	83	313	22	4	8	33	20	10	cation/H+ exchanger 21	member of Putative Na+/H+ antiporter family cation/H+ exchanger 21 (CHX21); FUNCTIONS IN: sodium:hydrogen antiporter activity; INVOLVED IN: cation transport, transmembrane transport; LOCATED IN: integral to membrane; EXPRESSED IN: male gametophyte, root, leaf, pollen tube; CONTAINS InterPro DOMAIN/s: Cation/H+ exchanger (InterPro:IPR006153); BEST Arabidopsis thaliana protein match is: cation/H+ e…	GO:0006885,GO:0012505,GO:0015297,GO:0015385,GO:1902600,GO:0010183
AT1G47890	AtRLP7, RLP7	defence	vir1	col0	3.07977	-1.35714	51.4235	4.48362e-07	1.84793e-06	6	0	6	5	1	3	7	17	26	50	29	13	59	0	0	1	6	2	1	receptor like protein 7	receptor like protein 7 (RLP7); FUNCTIONS IN: kinase activity; INVOLVED IN: signal transduction, defense response; LOCATED IN: endomembrane system; EXPRESSED IN: stem, stamen; EXPRESSED DURING: 4 anthesis; CONTAINS InterPro DOMAIN/s: Leucine-rich repeat-containing N-terminal domain, type 2 (InterPro:IPR013210), Leucine-rich repeat (InterPro:IPR001611); BEST Arabidopsis thaliana protein match is: …	GO:0005576,GO:0016301,GO:0007165
AT3G48700	ATCXE13, CXE13	other	vir1	col0	3.06832	0.903242	249.428	3.81814e-13	1.34746e-11	23	14	22	21	20	3	14	61	54	207	110	117	255	81	40	43	70	41	44	carboxyesterase 13	carboxyesterase 13 (CXE13); FUNCTIONS IN: hydrolase activity; INVOLVED IN: metabolic process; LOCATED IN: cellular_component unknown; EXPRESSED IN: 6 plant structures; EXPRESSED DURING: F mature embryo stage, petal differentiation and expansion stage, E expanded cotyledon stage, D bilateral stage; CONTAINS InterPro DOMAIN/s: Lipase, GDXG, active site (InterPro:IPR002168), Alpha/beta hydrolase fol…	GO:0016787,GO:0106435,GO:0005829,GO:0009408,GO:0009409,GO:0009889,GO:0034654,GO:0044283,GO:0071482,GO:0080090
AT5G04120	no symbol available	other	vir1	col0	3.05563	1.40382	134.64	1.31409e-10	1.78795e-09	21	28	43	37	16	15	39	75	136	357	298	143	246	35	57	31	64.002	41	31	no full name available	Encodes a cofactor-dependent phosphoglycerate mutase (dPGM) - like protein with phosphoserine phosphatase activity that may be responsible for serine anabolism. Phosphoglycerate mutase family protein; FUNCTIONS IN: catalytic activity; INVOLVED IN: metabolic process; LOCATED IN: cellular_component unknown; EXPRESSED IN: root; CONTAINS InterPro DOMAIN/s: Histidine phosphatase superfamily, clade-1 (…	GO:0005737,GO:0005737,GO:0016791,GO:0006564,GO:0036424,GO:0070179
AT1G26420	AtBBE7	other	vir1	col0	3.05294	0.602679	161.898	2.38125e-11	4.30044e-10	19	15	19	18	23	5	21	46	70	180	136	77	362	9	11	4	20	20	18		FAD-binding Berberine family protein; FUNCTIONS IN: electron carrier activity, oxidoreductase activity, FAD binding, catalytic activity; LOCATED IN: endomembrane system; EXPRESSED IN: stem, stamen; EXPRESSED DURING: 4 anthesis; CONTAINS InterPro DOMAIN/s: FAD-binding, type 2 (InterPro:IPR016166), Berberine/berberine-like (InterPro:IPR012951), FAD linked oxidase, N-terminal (InterPro:IPR006094); B…	GO:0005737,GO:0009505,GO:0071949,GO:0001666,GO:0002237,GO:0009627,GO:0009751,GO:0010035,GO:0010150,GO:0031347,GO:0033993,GO:0042435,GO:0042742,GO:0046394,GO:0050832,GO:0097305
AT1G18630	RBGA1, GR-RBP6	other	vir1	col0	3.04836	2.13216	339.716	1.82545e-14	9.81915e-13	30	19	37	29	45	8	31	81	123	331	171	195	445	231	234.474	167	210	247.005	163	RNA-binding glycine-rich protein A1, glycine-rich RNA-binding protein 6	encodes a glycine-rich RNA binding protein. glycine-rich RNA-binding protein 6 (GR-RBP6); FUNCTIONS IN: RNA binding, nucleotide binding, nucleic acid binding; INVOLVED IN: biological_process unknown; LOCATED IN: mitochondrion; EXPRESSED IN: 22 plant structures; EXPRESSED DURING: 13 growth stages; CONTAINS InterPro DOMAIN/s: RNA recognition motif, RNP-1 (InterPro:IPR000504), Nucleotide-binding, al…	GO:0003729,GO:0005634,GO:0005739,GO:0009651,GO:0009651,GO:0005768,GO:0005794,GO:0005802,GO:0005634,GO:0003729
AT1G02705	no symbol available	other	vir1	col0	3.04271	-0.865109	53.1133	3.50355e-07	1.4875e-06	6	4	4	6	0	3	4	35	9	48	15	26	43	21.342	24	19	27	24	7	no full name available		GO:0003674,GO:0005575,GO:0008150
AT2G38220	APD3	other	vir1	col0	3.04189	0.0128632	95.0198	2.96132e-09	2.43051e-08	9.912	14	12.665	14.593	13	1	11	43.36	52.662	126.625	65.973	61.147	145.542	22.826	7	2	30.854	14	10	ABERRANT POLLEN DEVELOPMENT 3	RING/U-box superfamily protein; FUNCTIONS IN: zinc ion binding; INVOLVED IN: biological_process unknown; LOCATED IN: cellular_component unknown; CONTAINS InterPro DOMAIN/s: Zinc finger, RING-type (InterPro:IPR001841); BEST Arabidopsis thaliana protein match is: RING/U-box superfamily protein (TAIR:AT2G38195.1); Has 30201 Blast hits to 17322 proteins in 780 species: Archae - 12; Bacteria - 1396; M…	GO:0005634,GO:0005634,GO:0005768,GO:0005768,GO:0007049,GO:0009705,GO:0009705,GO:0016567,GO:0016567,GO:0061630,GO:0000278,GO:0009555
AT3G55760	LESV	other	vir1	col0	3.01744	3.18535	611.196	4.92252e-17	5.6609e-15	60	81	77	77.999	88	34	77	246	250	808.001	485.003	392	1239	374	283.579	395	435.999	285	322	LIKE EARLY STARVATION	unknown protein; EXPRESSED IN: 16 plant structures; EXPRESSED DURING: 10 growth stages; BEST Arabidopsis thaliana protein match is: unknown protein (TAIR:AT1G42430.2).	GO:0005982,GO:2000904,GO:0009570,GO:0043036,GO:0009507,GO:0009507,GO:0009570,GO:0005829,GO:0005982,GO:0009570,GO:0043036,GO:2001070,GO:2000904,GO:2001070
AT3G56600	no symbol available	other	vir1	col0	3.01606	-1.08028	83.4581	9.03342e-09	6.25679e-08	5	4	5	6	7	1	4	26	12.003	51	25	41	45	4	4	7	11	11	11	no full name available	Protein kinase superfamily protein; FUNCTIONS IN: inositol or phosphatidylinositol kinase activity, phosphotransferase activity, alcohol group as acceptor; INVOLVED IN: biological_process unknown; EXPRESSED IN: 6 plant structures; EXPRESSED DURING: L mature pollen stage, M germinated pollen stage, 4 anthesis, petal differentiation and expansion stage; CONTAINS InterPro DOMAIN/s: Phosphatidylinosi…	GO:0004430
AT5G24660	LSU2	other	vir1	col0	3.01342	3.55673	194.754	4.15055e-12	1.01123e-10	106	87	205	112	103	13	72	452	448	1133.08	582	489	1044.17	579	434	435	394.017	412	332	RESPONSE TO LOW SULFUR 2	RESPONSE TO LOW SULFUR 2 (LSU2); BEST Arabidopsis thaliana protein match is: response to low sulfur 4 (TAIR:AT5G24655.1); Has 1807 Blast hits to 1807 proteins in 277 species: Archae - 0; Bacteria - 0; Metazoa - 736; Fungi - 347; Plants - 385; Viruses - 0; Other Eukaryotes - 339 (source: NCBI BLink).	GO:0005634,GO:0098869,GO:0010438,GO:0002229,GO:0031347,GO:0042742,GO:0005515,GO:0009658,GO:0045893,GO:0047484,GO:0009651,GO:0010438,GO:0005515,GO:0005515,GO:0005515,GO:0005515,GO:0005515,GO:0005515,GO:0005515,GO:0005634,GO:0005737,GO:0005739,GO:0009507
AT1G22340	AtUGT85A7, UGT85A7	other	vir1	col0	3.01217	-0.441267	119.585	3.86125e-10	4.43705e-09	10	4	5	10	8	1	7	19	21	94	27	41	122	29	11	22	19	12	17	UDP-glucosyl transferase 85A7	UDP-glucosyl transferase 85A7 (UGT85A7); FUNCTIONS IN: UDP-glycosyltransferase activity, transferase activity, transferring glycosyl groups, glucuronosyltransferase activity; INVOLVED IN: metabolic process; LOCATED IN: cellular_component unknown; EXPRESSED IN: 8 plant structures; CONTAINS InterPro DOMAIN/s: UDP-glucuronosyl/UDP-glucosyltransferase (InterPro:IPR002213); BEST Arabidopsis thaliana p…	GO:0005737,GO:0016757,GO:0080043,GO:0080044,GO:0015020,GO:0005829
AT3G45440	LecRK-I.6	other	vir1	col0	3.00787	0.694373	153.382	3.94351e-11	6.51898e-10	23	21	16	27	13	7	28	70	61	271	122	110	274.001	6	9	7	29	11	11	L-type lectin receptor kinase I.6	Concanavalin A-like lectin protein kinase family protein; FUNCTIONS IN: carbohydrate binding, kinase activity; INVOLVED IN: protein amino acid phosphorylation; LOCATED IN: endomembrane system; EXPRESSED IN: 7 plant structures; EXPRESSED DURING: 4 anthesis, petal differentiation and expansion stage, E expanded cotyledon stage, D bilateral stage; CONTAINS InterPro DOMAIN/s: Legume lectin, beta chai…	GO:0002229,GO:0004672,GO:0004675,GO:0005739,GO:0005886,GO:0005886,GO:0006468,GO:0016301,GO:0042742
AT3G48340	CEP2	other	vir1	col0	3.0051	2.37637	208.731	2.13807e-12	5.72729e-11	55	63	67	29	54	12	64	216	204	478	371	169	773	185	167	123	237	113	84	cysteine endopeptidase 2	Cysteine proteinases superfamily protein; FUNCTIONS IN: cysteine-type peptidase activity, protein binding; INVOLVED IN: proteolysis; LOCATED IN: endomembrane system; CONTAINS InterPro DOMAIN/s: Peptidase C1A, papain (InterPro:IPR013128), Proteinase inhibitor I29, cathepsin propeptide (InterPro:IPR013201), Peptidase C1A, papain C-terminal (InterPro:IPR000668), Peptidase, cysteine peptidase active …	GO:0004197,GO:0005576,GO:0005615,GO:0005764,GO:0051603
AT5G24200	PRLIP2	other	vir1	col0	3.00471	-1.02523	29.8147	2.02384e-05	5.51882e-05	7	9	7	6	2	0	6	16	58	33	17	9	107	0	3	1	14	4	6		alpha/beta-Hydrolases superfamily protein; FUNCTIONS IN: triglyceride lipase activity; INVOLVED IN: lipid metabolic process; LOCATED IN: cellular_component unknown; CONTAINS InterPro DOMAIN/s: Lipase, class 3 (InterPro:IPR002921); BEST Arabidopsis thaliana protein match is: alpha/beta-Hydrolases superfamily protein (TAIR:AT5G24210.1); Has 219 Blast hits to 218 proteins in 17 species: Archae - 0; …	GO:0005634,GO:0005634,GO:0005634,GO:0006629
AT3G05130	no symbol available	other	vir1	col0	2.99944	2.41024	378.112	6.28059e-15	3.93964e-13	24	30	39	23	46	20	55	143	95.036	409.612	206.001	210	517	313	222.002	232	252	277	267	no full name available	BEST Arabidopsis thaliana protein match is: Prefoldin chaperone subunit family protein (TAIR:AT5G27330.1); Has 171032 Blast hits to 82560 proteins in 3364 species: Archae - 2835; Bacteria - 33550; Metazoa - 71995; Fungi - 13365; Plants - 9598; Viruses - 592; Other Eukaryotes - 39097 (source: NCBI BLink).	GO:0009266,GO:0016070,GO:0018130,GO:0044271,GO:0048316,GO:0051301,GO:1903046
AT4G31940	CYP82C4	other	vir1	col0	2.99834	-0.015671	50.8112	4.90995e-07	1.99935e-06	6	6	14	9	14	6	23	94	49.002	72	75.002	43	94.072	41	11	5	30	6	8	cytochrome P450, family 82, subfamily C, polypeptide 4	The gene encodes a cytochrome P450 enzyme, CYP82C. It is involved in the early Fe deficiency response. "cytochrome P450, family 82, subfamily C, polypeptide 4" (CYP82C4); FUNCTIONS IN: electron carrier activity, monooxygenase activity, iron ion binding, oxygen binding, heme binding; INVOLVED IN: oxidation reduction; LOCATED IN: endomembrane system; EXPRESSED IN: root; CONTAINS InterPro DOMAIN/s: …	GO:0004497,GO:0005506,GO:0009507,GO:0020037,GO:0004497,GO:0071281,GO:0010039,GO:0106144,GO:0106146
AT3G54340	AP3, ATAP3	other	vir1	col0	2.99607	-2.14363	33.9957	8.61505e-06	2.55692e-05	1	3	4	2	0	0	2	12	9	15	12	8	22	7	0	1	4	9	4	APETALA 3	Floral homeotic gene encoding a MADS domain protein homologous to SRF transcription factors. Specifies petal and stamen identities. Associates with PISTILLATA. APETALA 3 (AP3); CONTAINS InterPro DOMAIN/s: Transcription factor, MADS-box (InterPro:IPR002100), Transcription factor, K-box (InterPro:IPR002487); BEST Arabidopsis thaliana protein match is: AGAMOUS-like 71 (TAIR:AT5G51870.1); Has 6838 Bl…	GO:0000978,GO:0000981,GO:0005634,GO:0006357,GO:0045944,GO:0046983,GO:0003700,GO:0003700,GO:0010093,GO:0010093,GO:0005634
AT5G51720	NEET, At-NEET	other	vir1	col0	2.9957	5.63051	137.72	1.06784e-10	1.49737e-09	172	328	455	299	380.009	26	187	944	986	2725	1416.37	1544.9	4014	3667.85	2824.61	2539.12	2016.13	3402.55	2737	NEET group protein	Encodes a protein with biochemical, structural, and biophysical characteristics of a NEET protein. It plays a key role in plant development, senescence, reactive oxygen homeostasis, and Fe metabolism. 2 iron, 2 sulfur cluster binding; FUNCTIONS IN: 2 iron, 2 sulfur cluster binding; INVOLVED IN: biological_process unknown; LOCATED IN: chloroplast stroma, chloroplast; EXPRESSED IN: 20 plant structu…	GO:0005741,GO:0010506,GO:0051537,GO:0009507,GO:0009570,GO:0009570,GO:0005739,GO:0009507,GO:0010150,GO:0051537,GO:0060586,GO:0072593,GO:0005829,GO:0009536
AT5G44570	CAD1, PROSCOOP5	other	vir1	col0	2.98517	-1.60323	53.7423	3.20085e-07	1.37444e-06	3	3	1	3	3	1	4	3	14	34	13	27	25	5	12	9	7	9	7		unknown protein; FUNCTIONS IN: molecular_function unknown; INVOLVED IN: biological_process unknown; LOCATED IN: endomembrane system; EXPRESSED IN: leaf whorl, hypocotyl, sepal, flower, leaf; EXPRESSED DURING: petal differentiation and expansion stage, LP.08 eight leaves visible; Has 7 Blast hits to 7 proteins in 2 species: Archae - 0; Bacteria - 0; Metazoa - 0; Fungi - 0; Plants - 7; Viruses - 0;…	GO:0005576,GO:0009507,GO:0030275,GO:0033612,GO:0048046,GO:0031930,GO:0005576,GO:0005783,GO:0002213,GO:0009611,GO:0009611,GO:0009625,GO:0080027
AT1G11785	no symbol available	other	vir1	col0	2.97991	-1.65103	36.9421	4.90971e-06	1.54811e-05	3	1	4	3	2	0	2	13	2.477	39	12.907	13	19	14	1	12	10	17	8	no full name available	unknown protein; FUNCTIONS IN: molecular_function unknown; INVOLVED IN: biological_process unknown; LOCATED IN: cellular_component unknown; Has 2 Blast hits to 2 proteins in 1 species: Archae - 0; Bacteria - 0; Metazoa - 0; Fungi - 0; Plants - 2; Viruses - 0; Other Eukaryotes - 0 (source: NCBI BLink).	GO:0003674,GO:0005575,GO:0008150
AT4G14365	XBAT34	other	vir1	col0	2.97714	1.2199	65.4263	6.79067e-08	3.503e-07	13	17	35	27.001	29	14	31	119	122	184	92	56	594	50	22	14	69	112	46	XB3 ortholog 4 in Arabidopsis thaliana	XB3 ortholog 4 in Arabidopsis thaliana (XBAT34); FUNCTIONS IN: zinc ion binding; EXPRESSED IN: 22 plant structures; EXPRESSED DURING: 13 growth stages; CONTAINS InterPro DOMAIN/s: Zinc finger, RING-type (InterPro:IPR001841), Ankyrin repeat-containing domain (InterPro:IPR020683), Ankyrin repeat (InterPro:IPR002110); BEST Arabidopsis thaliana protein match is: XB3 ortholog 5 in Arabidopsis thaliana…	GO:0005634,GO:0016567,GO:0002237,GO:0006970,GO:0009611,GO:0009627,GO:0009863,GO:0010035,GO:0010150,GO:0031347,GO:0042742,GO:0043436,GO:0050832,GO:0097305,GO:2000022
AT3G54580	EXT17	other	vir1	col0	2.97436	3.34242	82.9425	9.5214e-09	6.55169e-08	92	113	189	176	75	42	154	484.44	856.002	929	767.572	307.068	1415.33	76	178	116.512	325.184	80	116	extensin 17	Proline-rich extensin-like family protein; FUNCTIONS IN: structural constituent of cell wall; INVOLVED IN: plant-type cell wall organization; LOCATED IN: endomembrane system; EXPRESSED IN: male gametophyte, root, pollen tube; EXPRESSED DURING: L mature pollen stage; CONTAINS InterPro DOMAIN/s: Extensin-like repeat (InterPro:IPR006706); BEST Arabidopsis thaliana protein match is: Proline-rich exte…	GO:0005199,GO:0005575,GO:0009664
AT1G35710	no symbol available	defence	vir1	col0	2.97104	2.08286	148.015	5.48993e-11	8.65669e-10	48	45	58	77	43	25	51	172	250.005	533.003	224	156	1122.1	40	42	25	107	52	50	no full name available	Protein kinase family protein with leucine-rich repeat domain; FUNCTIONS IN: protein serine/threonine kinase activity, protein tyrosine kinase activity, protein kinase activity, ATP binding; INVOLVED IN: transmembrane receptor protein tyrosine kinase signaling pathway, protein amino acid phosphorylation; LOCATED IN: endomembrane system; EXPRESSED IN: 22 plant structures; EXPRESSED DURING: 13 grow…	GO:0004674,GO:0005886,GO:0005886,GO:0006468,GO:0009755,GO:0038023,GO:0005515,GO:0005515,GO:0005515
AT5G40490	HLP1, RBGD5	other	vir1	col0	2.97102	3.03811	636.447	3.25803e-17	3.88055e-15	63	64	64	65	77	35	61	243	187	703	376	330	1068	424	275	370	414.426	280	300	RNA-binding glycine-rich protein D5	RNA-binding (RRM/RBD/RNP motifs) family protein; FUNCTIONS IN: RNA binding, nucleotide binding, nucleic acid binding; INVOLVED IN: biological_process unknown; LOCATED IN: cellular_component unknown; EXPRESSED IN: 21 plant structures; EXPRESSED DURING: 13 growth stages; CONTAINS InterPro DOMAIN/s: RNA recognition motif, RNP-1 (InterPro:IPR000504), Nucleotide-binding, alpha-beta plait (InterPro:IPR…	GO:0003730,GO:0006378,GO:0048576,GO:0048578,GO:0097157,GO:0003729,GO:0009536,GO:0003729
AT1G52040	MBP1, ATMBP	defence	vir1	col0	2.969	6.0629	241.483	5.23121e-13	1.7652e-11	837	943	816	1047	542	365	1154	2897	2851.69	9842.72	4722.82	5150.61	10628	855.004	289	623	932.01	935	722	myrosinase-binding protein 1	Encodes myrosinase-binding protein expressed in flowers. myrosinase-binding protein 1 (MBP1); INVOLVED IN: defense response; LOCATED IN: nucleus, vacuole; EXPRESSED IN: vascular tissue, fruit, flower, leaf; EXPRESSED DURING: seedling growth, seed development stages; CONTAINS InterPro DOMAIN/s: Mannose-binding lectin (InterPro:IPR001229); BEST Arabidopsis thaliana protein match is: myrosinase-bind…	GO:0005737,GO:0006952,GO:0005634,GO:0000325
AT3G51940	no symbol available	other	vir1	col0	2.96628	1.31444	303.464	5.58109e-14	2.60929e-12	20	17	18	11	27	10	27	78	55	218	103	109	293.196	113	78	108	116.001	92	115	no full name available	unknown protein; BEST Arabidopsis thaliana protein match is: unknown protein (TAIR:AT5G03990.1); Has 215 Blast hits to 164 proteins in 38 species: Archae - 0; Bacteria - 35; Metazoa - 16; Fungi - 18; Plants - 121; Viruses - 0; Other Eukaryotes - 25 (source: NCBI BLink).	GO:0003674,GO:0005634,GO:0005634,GO:0009056,GO:0010468,GO:0033993,GO:0051246,GO:0098542
AT4G04490	CRK36	other	vir1	col0	2.96611	-0.269222	81.194	1.14036e-08	7.63016e-08	13	11	14	7	13	5	3	23	49.979	78	73	38	181.001	2	9	2	9	12	8	cysteine-rich RLK (RECEPTOR-like protein kinase) 36	Encodes a cysteine-rich receptor-like protein kinase. cysteine-rich RLK (RECEPTOR-like protein kinase) 36 (CRK36); FUNCTIONS IN: kinase activity; INVOLVED IN: protein amino acid phosphorylation; LOCATED IN: endomembrane system; EXPRESSED IN: 7 plant structures; EXPRESSED DURING: 7 growth stages; CONTAINS InterPro DOMAIN/s: Protein kinase, ATP binding site (InterPro:IPR017441), Protein kinase, cat…	GO:0004674,GO:0005576,GO:0005886,GO:0006468,GO:0016301,GO:0004674,GO:0005515,GO:0005886,GO:0009737
AT4G25000	ATAMY1, AMY1	other	vir1	col0	2.96543	0.0668869	76.3389	1.91385e-08	1.18674e-07	16	10	14	10	8	4	9	25	48	81	120	43	104	32	14	18	42	47	11	alpha-amylase-like	Predicted to be secreted protein based on signalP prediction. Involved in starch mobilization. Mutants are defective in alpha-amylase activity. (Note: AMY1 has been found in the literature to be referred to as AMY3, which is not to be confused with AMY3/At1g69830). alpha-amylase-like (AMY1); FUNCTIONS IN: alpha-amylase activity; INVOLVED IN: response to gibberellin stimulus, response to abscisic …	GO:0004556,GO:0005509,GO:0005576,GO:0005987,GO:0005576,GO:0009739,GO:0004556,GO:0009737,GO:0048046
AT3G22330	PMH2, ATRH53	other	vir1	col0	2.95545	4.2914	2306.03	5.39726e-23	7.71422e-20	172	154	182	160	179	72	171	654	520	1717	893	814	2434	919	697	699	857	774	712	putative mitochondrial RNA helicase 2	DEAD-box protein required for efficient group II intron splicing in mitochondria. putative mitochondrial RNA helicase 2 (PMH2); FUNCTIONS IN: helicase activity, ATP-dependent helicase activity, ATP binding, nucleic acid binding; INVOLVED IN: response to cold, Group II intron splicing; LOCATED IN: mitochondrion, nucleolus, cell wall, protein complex; EXPRESSED IN: guard cell; CONTAINS InterPro DOM…	GO:0000373,GO:0003724,GO:0005634,GO:0005737,GO:0005739,GO:0005739,GO:0005730,GO:0009505,GO:0000373,GO:0009409,GO:0032991,GO:0005829,GO:0003729
AT1G33030	no symbol available	other	vir1	col0	2.94682	-0.389722	58.7679	1.59716e-07	7.43409e-07	14	3	17	2	13	3	7	40	43	84	50	26	120	11	10	1	9	24	12	no full name available	O-methyltransferase family protein; CONTAINS InterPro DOMAIN/s: Winged helix-turn-helix transcription repressor DNA-binding (InterPro:IPR011991), Plant methyltransferase dimerisation (InterPro:IPR012967), O-methyltransferase, family 2 (InterPro:IPR001077), O-methyltransferase, COMT, eukaryota (InterPro:IPR016461); BEST Arabidopsis thaliana protein match is: O-methyltransferase 1 (TAIR:AT5G54160.1…	GO:0008171,GO:0008757,GO:0019438,GO:0032259,GO:0046983,GO:0005829
AT1G05420	OFP12, ATOFP12	other	vir1	col0	2.946	-0.0753716	114.595	5.66347e-10	6.0928e-09	17	3	8	7	8	5	5	30	34	107	43	33	90	47	33	29	42	20	35	ovate family protein 12, ARABIDOPSIS THALIANA OVATE FAMILY PROTEIN 12	ovate family protein 12 (OFP12); CONTAINS InterPro DOMAIN/s: Protein of unknown function DUF623 (InterPro:IPR006458); BEST Arabidopsis thaliana protein match is: ovate family protein 16 (TAIR:AT2G32100.1); Has 358 Blast hits to 358 proteins in 17 species: Archae - 0; Bacteria - 0; Metazoa - 0; Fungi - 0; Plants - 358; Viruses - 0; Other Eukaryotes - 0 (source: NCBI BLink).	GO:0003674,GO:0005634,GO:0005634,GO:0045892
AT3G22600	LTPG5	other	vir1	col0	2.94108	4.48276	355.521	1.16122e-14	6.60113e-13	211	241	294	259	122	79	271	799.178	950.542	1914.75	1438	762	3163.82	724	806	499	832	768	571.083	glycosylphosphatidylinositol-anchored lipid protein transfer 5	Bifunctional inhibitor/lipid-transfer protein/seed storage 2S albumin superfamily protein; FUNCTIONS IN: lipid binding; INVOLVED IN: lipid transport; LOCATED IN: anchored to membrane; EXPRESSED IN: 14 plant structures; EXPRESSED DURING: 10 growth stages; CONTAINS InterPro DOMAIN/s: Bifunctional inhibitor/plant lipid transfer protein/seed storage (InterPro:IPR016140), Plant lipid transfer protein/…	GO:0005576,GO:0006869,GO:0008289,GO:0016020,GO:0016020,GO:0002237,GO:0002240,GO:0140426,GO:0005829,GO:0050832,GO:0009624
AT3G62680	ATPRP3, PRP3	other	vir1	col0	2.92813	1.36267	75.9018	2.00774e-08	1.23425e-07	23	32	45	39	16	11	30	123	186	183	181	104	273	51	103	67	77	18	35	proline-rich protein 3, ARABIDOPSIS THALIANA PROLINE-RICH PROTEIN 3	Proline-rich protein proline-rich protein 3 (PRP3); CONTAINS InterPro DOMAIN/s: Pollen Ole e 1 allergen/extensin (InterPro:IPR006041); BEST Arabidopsis thaliana protein match is: proline-rich protein 1 (TAIR:AT1G54970.1); Has 50468 Blast hits to 23098 proteins in 1486 species: Archae - 263; Bacteria - 8049; Metazoa - 18736; Fungi - 5929; Plants - 9093; Viruses - 1757; Other Eukaryotes - 6641 (sou…	GO:0009723,GO:0071944,GO:0009505,GO:0010054,GO:0071365,GO:0071369,GO:0072732,GO:0009506
AT1G76010	ALBA1, Atalba1, ALBA4	other	vir1	col0	2.92805	6.62248	748.287	6.22456e-18	9.36493e-16	824	935	999	735.521	1153.07	293	823	3289.43	2582.93	8986.6	4594.83	4225	12539.4	4661.8	3531.75	3282	4236.22	3990.78	3147.69		Alba DNA/RNA-binding protein; FUNCTIONS IN: nucleic acid binding; INVOLVED IN: biological_process unknown; LOCATED IN: cellular_component unknown; EXPRESSED IN: 25 plant structures; EXPRESSED DURING: 15 growth stages; CONTAINS InterPro DOMAIN/s: Alba, DNA/RNA-binding protein (InterPro:IPR002775); BEST Arabidopsis thaliana protein match is: Alba DNA/RNA-binding protein (TAIR:AT1G20220.1); Has 8292…	GO:0003723,GO:0005576,GO:0005576,GO:0003729,GO:0005739,GO:0003729,GO:0009059,GO:0009888,GO:0010468,GO:0016070,GO:0030154,GO:0033365,GO:0044271,GO:0000932,GO:0003729,GO:0010494,GO:0034605
AT4G13840	CER26	other	vir1	col0	2.92325	5.54357	980.722	3.85794e-19	7.95849e-17	481	497	458	410	387	161	419.342	1626	1460.01	4354.02	2208.07	1898	6019.01	2063.77	1599	1687	2074.2	1660	1194	ECERIFERUM 26	HXXXD-type acyl-transferase family protein; FUNCTIONS IN: transferase activity, transferring acyl groups other than amino-acyl groups, transferase activity; INVOLVED IN: biological_process unknown; EXPRESSED IN: 13 plant structures; EXPRESSED DURING: 8 growth stages; CONTAINS InterPro DOMAIN/s: Transferase (InterPro:IPR003480); BEST Arabidopsis thaliana protein match is: HXXXD-type acyl-transfera…	GO:0016747,GO:0005829,GO:0010025,GO:0042761,GO:0005829
AT2G32830	PHT5, PHT1;5	other	vir1	col0	2.92156	0.805582	122.156	3.18649e-10	3.79308e-09	26	15	29	22	18	2	16	44	76	206	105	130	183	33	42	59	32	55	35	phosphate transporter 1;5, PHOSPHATE TRANSPORTER 5	Encodes Pht1;5, a member of the Pht1 family of phosphate transporters which include: Pht1;1/At5g43350, Pht1;2/At5g43370, Pht1;3/At5g43360, Pht1;4/At2g38940, Pht1;5/At2g32830, Pht1;6/At5g43340, Pht1;7/At3g54700, Pht1;8/At1g20860, Pht1;9/At1g76430 (Plant Journal 2002, 31:341). phosphate transporter 1;5 (PHT1;5); FUNCTIONS IN: phosphate transmembrane transporter activity, inorganic phosphate transme…	GO:0005737,GO:0015114,GO:0055085,GO:0006817,GO:0005315,GO:0055085
AT2G43570	CHI	other	vir1	col0	2.92036	3.22158	143.261	7.42556e-11	1.11718e-09	136	113	138	126	97.129	57	134	244.368	527.625	1190.39	674.077	472	2300.68	127	69	43	202	182.991	60	chitinase, putative	chitinase, putative (CHI); FUNCTIONS IN: chitin binding, chitinase activity; INVOLVED IN: carbohydrate metabolic process, cell wall macromolecule catabolic process; LOCATED IN: apoplast, plant-type cell wall; EXPRESSED IN: 15 plant structures; EXPRESSED DURING: 10 growth stages; CONTAINS InterPro DOMAIN/s: Chitin-binding, type 1, conserved site (InterPro:IPR018371), Glycoside hydrolase, family 19…	GO:0004568,GO:0005576,GO:0016998,GO:0009615,GO:0010150,GO:0010272,GO:0072722,GO:0048046,GO:0009627,GO:0099503
AT2G34655	no symbol available	other	vir1	col0	2.91875	-0.440537	94.4945	3.10751e-09	2.53594e-08	10	10	10	4	7	0	8	17	21	87	44	43	100	11	18	14	18	30	18	no full name available	unknown protein; FUNCTIONS IN: molecular_function unknown; INVOLVED IN: biological_process unknown; LOCATED IN: endomembrane system; EXPRESSED IN: stem, root, inflorescence, cultured cell, leaf; Has 35333 Blast hits to 34131 proteins in 2444 species: Archae - 798; Bacteria - 22429; Metazoa - 974; Fungi - 991; Plants - 531; Viruses - 0; Other Eukaryotes - 9610 (source: NCBI BLink).	GO:0003674,GO:0010605,GO:0016070,GO:0042742
AT5G08250	no symbol available	other	vir1	col0	2.91611	-0.741281	96.6365	2.55668e-09	2.14774e-08	5	7	7	4	8	1	6	15	22	54	44	17	96	25	5	11	23	16	11	no full name available	Cytochrome P450 superfamily protein; FUNCTIONS IN: electron carrier activity, monooxygenase activity, iron ion binding, oxygen binding, heme binding; INVOLVED IN: oxidation reduction; LOCATED IN: cellular_component unknown; EXPRESSED IN: male gametophyte, flower; EXPRESSED DURING: 4 anthesis, petal differentiation and expansion stage; CONTAINS InterPro DOMAIN/s: Cytochrome P450 (InterPro:IPR00112…	GO:0005506,GO:0005575,GO:0016705,GO:0020037,GO:0019438,GO:0043436,GO:0044550,GO:0050793,GO:1901362
AT3G54590	EXT2, ATHRGP1, HRGP1	other	vir1	col0	2.91339	2.3756	93.9718	3.26085e-09	2.64704e-08	49	41	96	74	50	44	75	231	466.004	383	390.428	209.932	615.681	43.754	79.17	81.488	150.816	66	67	hydroxyproline-rich glycoprotein, extensin 2	Encodes a hydroxyproline-rich glycoprotein. hydroxyproline-rich glycoprotein (HRGP1); FUNCTIONS IN: structural constituent of cell wall; INVOLVED IN: plant-type cell wall organization; LOCATED IN: endomembrane system; EXPRESSED IN: 24 plant structures; EXPRESSED DURING: 15 growth stages; CONTAINS InterPro DOMAIN/s: Extensin-like repeat (InterPro:IPR006706); BEST Arabidopsis thaliana protein match…	GO:0005199,GO:0009664
AT5G50790	SWEET10, AtSWEET10	other	vir1	col0	2.91334	-1.76542	42.7927	1.74607e-06	6.11566e-06	3	2	3	3	4	2	1	7	10	42	11	20	25.019	2	3	2	4	15	3		Encodes a member of the SWEET sucrose efflux transporter family proteins. Nodulin MtN3 family protein; FUNCTIONS IN: molecular_function unknown; INVOLVED IN: biological_process unknown; LOCATED IN: endomembrane system, integral to membrane, membrane; EXPRESSED IN: 13 plant structures; EXPRESSED DURING: 6 growth stages; CONTAINS InterPro DOMAIN/s: MtN3/saliva-related transmembrane protein, conserv…	GO:0008643,GO:0009507,GO:0051119,GO:0005886,GO:0051119,GO:0008515,GO:0015770,GO:0005515,GO:0048571
AT2G33410	RBGD2	other	vir1	col0	2.91088	5.14397	588.32	7.25866e-17	8.06921e-15	278	338	351	258	405.327	85	308	1083	884.734	3284.7	1658	1443	4135.4	1523	1387.7	1348.41	1459.42	1514	1328	RNA-binding glycine-rich protein D2	RNA-binding (RRM/RBD/RNP motifs) family protein; FUNCTIONS IN: RNA binding, nucleotide binding, nucleic acid binding; INVOLVED IN: biological_process unknown; LOCATED IN: cellular_component unknown; EXPRESSED IN: 24 plant structures; EXPRESSED DURING: 14 growth stages; CONTAINS InterPro DOMAIN/s: RNA recognition motif, RNP-1 (InterPro:IPR000504), Nucleotide-binding, alpha-beta plait (InterPro:IPR…	GO:0005737,GO:0003729,GO:0005783,GO:0003729,GO:0010468,GO:0010629,GO:0018130,GO:0018205,GO:0019438,GO:0031326,GO:0044271,GO:0048316,GO:0048507,GO:0048827,GO:0050793,GO:0051171,GO:0080090,GO:1901362,GO:2000241
AT3G58510	RH11	other	vir1	col0	2.90695	4.63888	931.719	6.54298e-19	1.25889e-16	202	252	277	201	252	97	205	857	767	2204	1135.09	1142	2922.26	1038	907.098	821	1210.62	919	713	RNA Helicase 11	DEA(D/H)-box RNA helicase family protein; FUNCTIONS IN: helicase activity, ATP binding, nucleic acid binding, ATP-dependent helicase activity; LOCATED IN: nucleolus, peroxisome, plasma membrane; EXPRESSED IN: 24 plant structures; EXPRESSED DURING: 15 growth stages; CONTAINS InterPro DOMAIN/s: RNA helicase, DEAD-box type, Q motif (InterPro:IPR014014), DNA/RNA helicase, DEAD/DEAH box type, N-termin…	GO:0003723,GO:0003724,GO:0005634,GO:0005730,GO:0005730,GO:0005730,GO:0005777,GO:0005777,GO:0005777,GO:0005777,GO:0005829,GO:0005829,GO:0005829,GO:0003729,GO:0005829,GO:0010494,GO:0003729,GO:0009908,GO:0043170,GO:0080090
AT5G23020	MAM-L, MAM3, IMS2	other	vir1	col0	2.90689	3.54769	418.334	2.28161e-15	1.63178e-13	148	131	181	133	144	41	164	504	598	1338	653	709	1617	249	153	229	342	263	156	METHYLTHIOALKYMALATE SYNTHASE-LIKE, 2-isopropylmalate synthase 2	methylthioalkymalate synthase-like. Also known as 2-isopropylmalate synthase (IMS2). encodes a methylthioalkylmalate synthase involved in the biosynthesis of aliphatic glucosinolates which accepts all the omega-methylthio-2-oxoalkanoic acids needed to form the known C3 to C8 glucosinolates in Arabidopsis. 2-isopropylmalate synthase 2 (IMS2); CONTAINS InterPro DOMAIN/s: Aldolase-type TIM barrel (I…	GO:0009507,GO:0009507,GO:0003852,GO:0009098,GO:0003852,GO:0019761,GO:0019761,GO:0009507,GO:0010177,GO:0019761
AT1G67590	no symbol available	other	vir1	col0	2.90316	4.73512	506.034	3.34905e-16	3.10252e-14	123	157	186	144	209	53	199	448	440.966	1699	825	782	2888	1687	1362.11	1557	1375.53	1575.23	1378	no full name available	Remorin family protein; FUNCTIONS IN: DNA binding; INVOLVED IN: biological_process unknown; LOCATED IN: nucleus; EXPRESSED IN: 23 plant structures; EXPRESSED DURING: 12 growth stages; CONTAINS InterPro DOMAIN/s: Remorin, C-terminal (InterPro:IPR005516); BEST Arabidopsis thaliana protein match is: Remorin family protein (TAIR:AT2G02170.2); Has 35333 Blast hits to 34131 proteins in 2444 species: Ar…	GO:0003674,GO:0005634,GO:0005737,GO:0009416,GO:0009606
AT3G21520	AtDMP1, DMP1	other	vir1	col0	2.90104	0.434837	130.028	1.80715e-10	2.33147e-09	15	13	28	15	11	8	15	78	65	151	90	47	183	53	35	15	22	16	20	Arabidopsis thaliana DUF679 domain membrane protein 1, DUF679 domain membrane protein 1	Encodes a protein is directly or indirectly involved in membrane fission during breakdown of the ER and the tonoplast during leaf senescence and in membrane fusion during vacuole biogenesis in roots. DUF679 domain membrane protein 1 (DMP1); CONTAINS InterPro DOMAIN/s: Protein of unknown function DUF679 (InterPro:IPR007770); BEST Arabidopsis thaliana protein match is: DUF679 domain membrane protei…	GO:0003674,GO:0009507,GO:0010256,GO:0005783,GO:0009705,GO:0090693,GO:0005783,GO:0009705,GO:0010256,GO:0061025,GO:0090148,GO:0090158,GO:0090693
AT1G61800	ATGPT2, GPT2	other	vir1	col0	2.90101	0.696362	91.3026	4.1848e-09	3.28255e-08	23	30	26	20	19	7	10	83	96	184	107	111	154.001	21	9	17	26	33	45	ARABIDOPSIS GLUCOSE-6-PHOSPHATE/PHOSPHATE TRANSLOCATOR 2, glucose-6-phosphate/phosphate translocator 2	glucose6-Phosphate/phosphate transporter 2. Expression is upregulated in the shoot of cax1/cax3 mutant. glucose-6-phosphate/phosphate translocator 2 (GPT2); FUNCTIONS IN: antiporter activity, glucose-6-phosphate transmembrane transporter activity; INVOLVED IN: in 7 processes; LOCATED IN: plasma membrane; EXPRESSED IN: 16 plant structures; EXPRESSED DURING: 10 growth stages; CONTAINS InterPro DOMA…	GO:0005794,GO:0005794,GO:0015120,GO:0015297,GO:0015297,GO:0071917,GO:0005315,GO:0007276,GO:0015120,GO:0015152,GO:0015713,GO:0015714,GO:0015760,GO:0035436,GO:0071917,GO:0009744,GO:0009749,GO:0000325,GO:0009624,GO:0009643,GO:0010109,GO:0015979,GO:0009507
AT2G38230	ATPDX1.1, PDX1.1	other	vir1	col0	2.88614	7.3302	151.211	4.50262e-11	7.3131e-10	772.819	1171.11	1570.48	1156.1	1747.91	141.893	1000.4	4185.44	2918.43	10609	5983.37	5835.75	13470.1	10256.4	8241.41	7677.28	7471.69	8460.96	7887.42	pyridoxine biosynthesis 1.1, ARABIDOPSIS THALIANA PYRIDOXINE BIOSYNTHESIS 1.1	Encodes a protein predicted to function in tandem with PDX2 to form glutamine amidotransferase complex with involved in vitamin B6 biosynthesis. pyridoxine biosynthesis 1.1 (PDX1.1); FUNCTIONS IN: protein heterodimerization activity; INVOLVED IN: vitamin B6 biosynthetic process, response to absence of light; LOCATED IN: cytosol, chloroplast; EXPRESSED IN: 14 plant structures; CONTAINS InterPro DO…	GO:0005737,GO:0006520,GO:0008615,GO:0016843,GO:0036381,GO:0042823,GO:0042823,GO:0005829,GO:0042819,GO:0046982,GO:0009507,GO:0005829,GO:0005783
AT1G74230	ORRM4, GR-RBP5, RBGA2	other	vir1	col0	2.88389	4.66924	614.716	4.64274e-17	5.37001e-15	143	190	192	164	250	58	197	545.041	558	1813	1008	934.323	2360.14	1454	1346	1221	1283.72	1334	1039	RNA-binding glycine-rich protein A2, Organelle RNA Recognition Motif-containing4, glycine-rich RNA-binding protein 5	encodes a glycine-rich RNA binding protein. glycine-rich RNA-binding protein 5 (GR-RBP5); FUNCTIONS IN: RNA binding, copper ion binding, ATP binding; INVOLVED IN: biological_process unknown; LOCATED IN: mitochondrion; EXPRESSED IN: 23 plant structures; EXPRESSED DURING: 14 growth stages; CONTAINS InterPro DOMAIN/s: RNA recognition motif, glycine rich protein (InterPro:IPR015465), RNA recognition …	GO:0003729,GO:0005634,GO:0005737,GO:0005739,GO:0080156,GO:0003697,GO:0003723,GO:0003723,GO:0005739,GO:0005739,GO:0005524,GO:0005739,GO:0005739,GO:0005507,GO:0005829,GO:0005515,GO:0005515,GO:0005515,GO:0016554,GO:0042803,GO:0043621,GO:0080156,GO:0003729,GO:0005739,GO:0003729
AT2G40955	no symbol available	other	vir1	col0	2.88131	-0.136842	93.7505	3.32824e-09	2.69301e-08	12.58	13.754	18.26	6.195	15.54	4.289	14.218	61.136	40.318	127.418	56.692	59.975	152.132	0	6.063	0	5.231	1.013	4	no full name available	unknown protein; FUNCTIONS IN: molecular_function unknown; INVOLVED IN: biological_process unknown; LOCATED IN: cellular_component unknown; EXPRESSED IN: cultured cell; BEST Arabidopsis thaliana protein match is: unknown protein (TAIR:AT4G15096.1); Has 89 Blast hits to 89 proteins in 21 species: Archae - 0; Bacteria - 3; Metazoa - 18; Fungi - 0; Plants - 12; Viruses - 0; Other Eukaryotes - 56 (so…	GO:0003674,GO:0005739,GO:0008150
AT4G05091	no symbol available	other	vir1	col0	2.8738	-1.7877	52.6993	3.71978e-07	1.56833e-06	3	1	1	6	3	1	5	14	12	31	13	9	49	2	1	0	2	6	4	no full name available	This gene encodes a small protein and has either evidence of transcription or purifying selection. unknown protein; Has 30201 Blast hits to 17322 proteins in 780 species: Archae - 12; Bacteria - 1396; Metazoa - 17338; Fungi - 3422; Plants - 5037; Viruses - 0; Other Eukaryotes - 2996 (source: NCBI BLink).	GO:0003674,GO:0005575,GO:0008150
AT4G23230	CRK15	other	vir1	col0	2.87313	-1.5642	45.7229	1.07864e-06	3.98883e-06	5	2	6	5	5	0	2	15	19	42	10	11	62	4	2	0	7	2	0	cysteine-rich RLK (RECEPTOR-like protein kinase) 15	Encodes a cysteine-rich receptor-like protein kinase. cysteine-rich RLK (RECEPTOR-like protein kinase) 15 (CRK15); FUNCTIONS IN: kinase activity; INVOLVED IN: protein amino acid phosphorylation; CONTAINS InterPro DOMAIN/s: Protein kinase, ATP binding site (InterPro:IPR017441), Serine/threonine-protein kinase domain (InterPro:IPR002290), Protein of unknown function DUF26 (InterPro:IPR002902), Seri…	GO:0004674,GO:0005886,GO:0006468,GO:0016301,GO:0042742,GO:0005829
AT3G58660	no symbol available	other	vir1	col0	2.87158	4.06707	368.659	8.0871e-15	4.87418e-13	116	154	166	129	221	32	187	530	439	1513	790	730	1899.07	890	613.006	579	625	612	680	no full name available	Ribosomal protein L1p/L10e family; FUNCTIONS IN: structural constituent of ribosome, RNA binding; INVOLVED IN: translation, RNA processing; LOCATED IN: nucleolus, membrane; EXPRESSED IN: 22 plant structures; EXPRESSED DURING: 13 growth stages; CONTAINS InterPro DOMAIN/s: Ribosomal protein L1 (InterPro:IPR002143), Ribosomal protein L1, 2-layer alpha/beta-sandwich (InterPro:IPR016094); BEST Arabido…	GO:0000470,GO:0003723,GO:0005634,GO:0022625,GO:0030686,GO:0005730,GO:0005829
AT5G56840	no symbol available	other	vir1	col0	2.86475	-1.42173	37.6744	4.28906e-06	1.37209e-05	4	3	8	2	2	3	3	13	17	39	20	20	38	2	10	8	6	0	16	no full name available	myb-like transcription factor family protein; CONTAINS InterPro DOMAIN/s: SANT, DNA-binding (InterPro:IPR001005), Homeodomain-like (InterPro:IPR009057), Myb, DNA-binding (InterPro:IPR014778), Zinc finger, CCHC-type (InterPro:IPR001878), HTH transcriptional regulator, Myb-type, DNA-binding (InterPro:IPR017930), Myb-like DNA-binding domain, SHAQKYF class (InterPro:IPR006447); BEST Arabidopsis thali…	GO:0003677,GO:0005634,GO:0008270,GO:0009723,GO:0009739,GO:0003700,GO:0006355
AT1G55265	no symbol available	other	vir1	col0	2.86236	2.10634	269.841	1.77083e-13	6.89384e-12	56	52	54	32	29	9	42	141	148.002	405	251	159	470.031	211	145	132	216.002	115	128	no full name available	Protein of unknown function, DUF538; INVOLVED IN: biological_process unknown; LOCATED IN: vacuole; EXPRESSED IN: 23 plant structures; EXPRESSED DURING: 13 growth stages; CONTAINS InterPro DOMAIN/s: Protein of unknown function DUF538 (InterPro:IPR007493); BEST Arabidopsis thaliana protein match is: Protein of unknown function, DUF538 (TAIR:AT5G19860.1); Has 529 Blast hits to 529 proteins in 37 spe…	GO:0003674,GO:0005576,GO:0000325,GO:0099503,GO:0009737,GO:0010556,GO:0044248,GO:0044281,GO:1901361,GO:1901565
AT4G21830	ATMSRB7, MSRB7	other	vir1	col0	2.86187	1.68507	81.0839	1.1535e-08	7.69898e-08	51.958	41.969	66.928	30.934	24	14.905	36.689	95.959	146.426	435.986	278.794	238.095	239.434	58.93	29	20.236	110.422	95.54	49.457	methionine sulfoxide reductase B7	methionine sulfoxide reductase B7 (MSRB7); CONTAINS InterPro DOMAIN/s: Methionine sulphoxide reductase B (InterPro:IPR002579), Mss4-like (InterPro:IPR011057); BEST Arabidopsis thaliana protein match is: methionine sulfoxide reductase B8 (TAIR:AT4G21840.1); Has 8390 Blast hits to 8387 proteins in 2248 species: Archae - 76; Bacteria - 4942; Metazoa - 265; Fungi - 135; Plants - 208; Viruses - 1; Oth…	GO:0005739,GO:0009507,GO:0030091,GO:0033743,GO:0005829,GO:0008113,GO:0000304
AT3G26830	PAD3, CYP71B15	other	vir1	col0	2.86162	1.37494	47.254	8.4585e-07	3.22813e-06	54	29	55	29	18	16	22	33	107	315	141	144	894	19	10	6	38	78	22	PHYTOALEXIN DEFICIENT 3	Mutations in pad3 are defective in biosynthesis of the indole derived phytoalexin camalexin. Encodes a cytochrome P450 enzyme that catalyzes the conversion of dihydrocamalexic acid to camalexin. PHYTOALEXIN DEFICIENT 3 (PAD3); FUNCTIONS IN: dihydrocamalexic acid decarboxylase activity, monooxygenase activity, oxygen binding; INVOLVED IN: in 6 processes; LOCATED IN: endoplasmic reticulum, microsom…	GO:0005506,GO:0016705,GO:0020037,GO:0004497,GO:0009737,GO:0005783,GO:0010120,GO:0010120,GO:0010298,GO:0043231,GO:0009617,GO:0006952,GO:0010112,GO:0009617,GO:0009414,GO:0009625,GO:0050832,GO:0005515,GO:0005515,GO:0005783,GO:0005788,GO:0009700
AT4G16540	no symbol available	other	vir1	col0	2.85997	0.194274	70.5323	3.68368e-08	2.06472e-07	7	13	13	15	9	2	15	25	77	75	60	59	83.007	22	34.01	38	37.006	65	44	no full name available	Heat shock protein HSP20/alpha crystallin family; FUNCTIONS IN: aspartic-type endopeptidase activity; INVOLVED IN: proteolysis; LOCATED IN: cellular_component unknown; CONTAINS InterPro DOMAIN/s: Heat shock protein Hsp20 (InterPro:IPR002068), Small heat shock protein, predicted, plant (InterPro:IPR016952), Peptidase A1 (InterPro:IPR001461), HSP20-like chaperone (InterPro:IPR008978); BEST Arabidop…	GO:0003674,GO:0005737,GO:0009507
AT2G28210	ATACA2, ACA2	other	vir1	col0	2.85106	-0.399762	85.4564	7.38539e-09	5.27227e-08	6	12	15	8	9	2	3	34	31	82	39	27	120	31	20	9	23	7	10	alpha carbonic anhydrase 2	alpha carbonic anhydrase 2 (ACA2); FUNCTIONS IN: carbonate dehydratase activity, zinc ion binding; INVOLVED IN: response to carbon dioxide, one-carbon metabolic process; LOCATED IN: cellular_component unknown; EXPRESSED IN: stem, root; CONTAINS InterPro DOMAIN/s: Carbonic anhydrase, alpha-class, catalytic domain (InterPro:IPR001148), Carbonic anhydrase, alpha-class, conserved site (InterPro:IPR01…	GO:0004089,GO:0005737,GO:0005737,GO:0006730,GO:0008270,GO:0016836,GO:0016020,GO:0010037
AT3G23550	DTX18	other	vir1	col0	2.84754	1.64242	51.6583	4.33108e-07	1.79282e-06	19	22	79	27	63	18	36	126	147	315	199	167	635	59	2	20	70	115	55	DETOXIFICATION 18	MATE efflux family protein; FUNCTIONS IN: antiporter activity, drug transmembrane transporter activity, transporter activity; INVOLVED IN: drug transmembrane transport, transmembrane transport; LOCATED IN: membrane; EXPRESSED IN: 10 plant structures; EXPRESSED DURING: 6 growth stages; CONTAINS InterPro DOMAIN/s: Multi antimicrobial extrusion protein MatE (InterPro:IPR002528); BEST Arabidopsis tha…	GO:0005886,GO:0015297,GO:0016020,GO:0022857,GO:0042910,GO:1990961,GO:0002229,GO:0098542
AT1G02460	no symbol available	other	vir1	col0	2.84748	-0.874155	70.1217	3.86436e-08	2.15033e-07	4	4	10	6	5	3	7	18	20	48	33	40	63	18	6	4	18	4	20	no full name available	Pectin lyase-like superfamily protein; FUNCTIONS IN: polygalacturonase activity; INVOLVED IN: carbohydrate metabolic process; EXPRESSED IN: stem, root, stamen, seed; EXPRESSED DURING: 4 anthesis, E expanded cotyledon stage; CONTAINS InterPro DOMAIN/s: Pectin lyase fold/virulence factor (InterPro:IPR011050), Glycoside hydrolase, family 28 (InterPro:IPR000743), Pectin lyase fold (InterPro:IPR012334…	GO:0004650,GO:0005576,GO:0005975,GO:0006629,GO:0009416,GO:0016053,GO:0016070,GO:0018130,GO:0019438,GO:0019748,GO:0032787,GO:0033993,GO:0044271,GO:1901362
AT4G19690	IRT1, ATIRT1	other	vir1	col0	2.847	2.01979	64.0167	8.09196e-08	4.0858e-07	39	36	56	34	59	26	90	259	209.009	373	377	132	390	116	115	37	147	24	31	iron-regulated transporter 1, ARABIDOPSIS IRON-REGULATED TRANSPORTER 1	The gene encodes Fe2+ transporter protein. It is a member of the Zrt/Irt-like protein (ZIP) family of transporters. AtIRT1 has broad specificity for divalent heavy metals, mediating the transport of zinc, manganese, cobalt and cadmium under Fe-deficient conditions. IRT1 is monoubiquitinated to promote endocytic trafficking. iron-regulated transporter 1 (IRT1); FUNCTIONS IN: manganese ion transmem…	GO:0005385,GO:0005886,GO:0009507,GO:0009507,GO:0071577,GO:0005381,GO:0005381,GO:0005381,GO:0005384,GO:0005385,GO:0006826,GO:0006828,GO:0006829,GO:0015086,GO:0015691,GO:0006879,GO:0005375,GO:0005381,GO:0009617,GO:0005802,GO:0005886,GO:0030001,GO:0015675,GO:0005768,GO:0005802
AT5G39350	no symbol available	other	vir1	col0	2.84684	0.766205	219.594	1.3123e-12	3.76745e-11	20	16	15	10	18	9	15	50	49	141	72	90	222.002	62	46	46	104	58	60	no full name available	Tetratricopeptide repeat (TPR)-like superfamily protein; FUNCTIONS IN: molecular_function unknown; INVOLVED IN: biological_process unknown; LOCATED IN: mitochondrion; EXPRESSED IN: shoot apex, embryo, sperm cell, flower, seed; EXPRESSED DURING: F mature embryo stage, petal differentiation and expansion stage, E expanded cotyledon stage, D bilateral stage; CONTAINS InterPro DOMAIN/s: Pentatricopep…	GO:0003723,GO:0005739,GO:0009451,GO:0043231
AT2G23340	DEAR3	defence	vir1	col0	2.84468	3.03192	424.634	1.96354e-15	1.46587e-13	62	65	103	74	76	12	86	250	246	639	392	316	818.027	426	307	302	307	403	328	DREB and EAR motif protein 3	encodes a member of the DREB subfamily A-5 of ERF/AP2 transcription factor family. The protein contains one AP2 domain. There are 16 members in this subfamily including RAP2.1, RAP2.9 and RAP2.10. DREB and EAR motif protein 3 (DEAR3); FUNCTIONS IN: DNA binding, sequence-specific DNA binding transcription factor activity; INVOLVED IN: regulation of transcription, DNA-dependent; LOCATED IN: nucleus…	GO:0005634,GO:0006355,GO:0003700,GO:0006355,GO:0000976,GO:0009059,GO:0009414,GO:0009611,GO:0009620,GO:0009812,GO:0030154,GO:0033993,GO:0046394,GO:0048589,GO:0098771,GO:1901566
AT1G17710	AtPEPC1, PEPC1	other	vir1	col0	2.84257	3.29646	35.7496	6.14197e-06	1.89399e-05	113	71	200	38	98	11	35	130	557.264	603.005	345	435	864.104	114	254	478	224	596.766	782	phosphoethanolamine/phosphocholine phosphatase 1, Arabidopsis thaliana phosphoethanolamine/phosphocholine phosphatase 1	Encodes a phosphoethanolamine/phosphocholine phosphatase. It is likely to be involved in the liberation of inorganic phosphate from intracellular sources. Expression is upregulated in the shoot of cax1/cax3 mutant. Pyridoxal phosphate phosphatase-related protein; FUNCTIONS IN: phosphatase activity; EXPRESSED IN: 9 plant structures; EXPRESSED DURING: L mature pollen stage, M germinated pollen stag…	GO:0004427,GO:0005634,GO:0016791,GO:0051262,GO:0016311,GO:0052731,GO:0052732
AT3G53150	UGT73D1	other	vir1	col0	2.84223	-1.97115	43.0464	1.67327e-06	5.89579e-06	2	4	5	4	2	0	2	16	19	20	10	8	35	2	3	0	2	0	2	UDP-glucosyl transferase 73D1	UDP-glucosyl transferase 73D1 (UGT73D1); FUNCTIONS IN: transferase activity, transferring hexosyl groups, UDP-glycosyltransferase activity; INVOLVED IN: metabolic process; LOCATED IN: endomembrane system; EXPRESSED IN: stem, sepal, stamen; EXPRESSED DURING: 4 anthesis; CONTAINS InterPro DOMAIN/s: UDP-glucuronosyl/UDP-glucosyltransferase (InterPro:IPR002213); BEST Arabidopsis thaliana protein matc…	GO:0035251,GO:0006979,GO:0010015,GO:0010035,GO:0014070,GO:0019438,GO:0031347,GO:0042742,GO:0044550,GO:0050832,GO:0070542,GO:0072330,GO:0090558,GO:0098771,GO:1901362
AT1G67810	SUFE2	other	vir1	col0	2.83971	1.8844	216.454	1.50767e-12	4.22878e-11	34	42	101	34	43	20	40	163	185	399	236	193	620	83	37	59	65	90	60	sulfur E2	Encodes a protein capable of stimulating the cysteine desulfurase activity of CpNifS (AT1G08490) in vitro. SufE2:GFP localizes to the chloroplasts where it is likely to play a role in iron-sulfur cluster assembly. Transcript levels for this gene are high in the pollen relative to other organs based on RT-PCR analysis. sulfur E2 (SUFE2); CONTAINS InterPro DOMAIN/s: Fe-S metabolism associated SufE …	GO:0009507,GO:0008047,GO:0009507,GO:0016226,GO:0051176,GO:0009507
AT1G63930	ROH1A, ROH1	other	vir1	col0	2.83841	-1.25813	40.1811	2.73528e-06	9.15668e-06	8	1	7	5	2	1	2	32	13	32	12	18	32	27	12	4	10	14	8	from the Czech 'roh' meaning 'corner'	from the Czech 'roh' meaning 'corner' (ROH1); CONTAINS InterPro DOMAIN/s: Protein BYPASS related (InterPro:IPR008511); BEST Arabidopsis thaliana protein match is: Protein of unknown function (DUF793) (TAIR:AT4G23530.1); Has 150 Blast hits to 147 proteins in 21 species: Archae - 0; Bacteria - 0; Metazoa - 3; Fungi - 1; Plants - 145; Viruses - 0; Other Eukaryotes - 1 (source: NCBI BLink).	GO:0005634,GO:0005515,GO:0005515,GO:0010214,GO:0048354,GO:0005515,GO:0005515,GO:0005515
AT3G29590	AT5MAT	other	vir1	col0	2.83739	-0.299116	72.6974	2.87187e-08	1.66352e-07	8	10	17	12	5	2	9	52	29	56	39	39	149	7	19	18	28	6	18		At3g29590 (At5MAT) encodes a malonyl-CoA:anthocyanidin 5-O-glucoside-6"-O-malonyltransferase that is coordinately expressed with a epistatic 5-O-anthocyanidin glucosyltransferase (At4g14090). The enzyme is involved in the malonylation of anthocyanins in Arabidopsis. AT5MAT; CONTAINS InterPro DOMAIN/s: Transferase (InterPro:IPR003480); BEST Arabidopsis thaliana protein match is: HXXXD-type acyl-tr…	GO:0009507,GO:0009718,GO:0050736
AT3G04360	no symbol available	other	vir1	col0	2.83597	-0.9096	59.1694	1.51382e-07	7.10067e-07	0	7	4	3	8	2	6	14	17	33	22	15	94	10	20	21	16	17	20	no full name available	Calcium-dependent lipid-binding (CaLB domain) family protein; CONTAINS InterPro DOMAIN/s: C2 membrane targeting protein (InterPro:IPR018029), C2 calcium/lipid-binding domain, CaLB (InterPro:IPR008973), C2 calcium-dependent membrane targeting (InterPro:IPR000008); BEST Arabidopsis thaliana protein match is: Calcium-dependent lipid-binding (CaLB domain) family protein (TAIR:AT1G04540.1); Has 385 Bl…	GO:0003674,GO:0005576,GO:0006952
AT3G22070	no symbol available	other	vir1	col0	2.83469	1.66144	362.575	9.54741e-15	5.60245e-13	17	19	24	25	18	17	29	60	71	240	116	97	358	175	169	132	168	185	122	no full name available	proline-rich family protein; FUNCTIONS IN: molecular_function unknown; INVOLVED IN: biological_process unknown; LOCATED IN: endomembrane system; EXPRESSED IN: shoot apex, inflorescence meristem, root, flower, seed; EXPRESSED DURING: petal differentiation and expansion stage, E expanded cotyledon stage; Has 95281 Blast hits to 41469 proteins in 1893 species: Archae - 292; Bacteria - 17580; Metazoa…	GO:0003674,GO:0006810,GO:0006952,GO:0009059,GO:0009826,GO:0030154,GO:0051252,GO:0051254,GO:2000652
AT1G22150	SULTR1;3	other	vir1	col0	2.83181	-1.84293	39.3091	3.19162e-06	1.05075e-05	6	3	3	1	5	0	0	4	8	36	12	18	35	3	3	2	4	3	8	sulfate transporter 1;3	sulfate transporter Sultr1;3 sulfate transporter 1;3 (SULTR1;3); FUNCTIONS IN: sulfate transmembrane transporter activity; INVOLVED IN: sulfate transport, transport, transmembrane transport; LOCATED IN: integral to membrane, membrane; EXPRESSED IN: petal, leaf whorl, sperm cell, flower, pollen tube; EXPRESSED DURING: 4 anthesis, petal differentiation and expansion stage; CONTAINS InterPro DOMAIN/…	GO:0008271,GO:0009507,GO:0015116,GO:0006811,GO:0009267,GO:0016070,GO:1903046
AT1G06540	no symbol available	other	vir1	col0	2.82806	-1.02494	84.9747	7.75012e-09	5.48373e-08	4	6.01	1.001	5	6	1	10	13.023	25.048	37.035	33	19	62.04	17.02	12.006	14.035	12.006	10.016	8	no full name available	unknown protein; BEST Arabidopsis thaliana protein match is: unknown protein (TAIR:AT2G30930.1); Has 16 Blast hits to 16 proteins in 3 species: Archae - 0; Bacteria - 0; Metazoa - 0; Fungi - 0; Plants - 16; Viruses - 0; Other Eukaryotes - 0 (source: NCBI BLink).	GO:0003674,GO:0008150,GO:0009507
AT5G38150	PMI15	other	vir1	col0	2.82572	4.07965	317.563	3.56274e-14	1.75161e-12	143	199	134	128	278	60	192	637	512	1707.03	868.003	692	2250.01	747	458	448	715	549	521	plastid movement impaired 15	Involved in chloroplast avoidance movement under high-light intensities plastid movement impaired 15 (PMI15); CONTAINS InterPro DOMAIN/s: Protein of unknown function DUF827, plant (InterPro:IPR008545); BEST Arabidopsis thaliana protein match is: Plant protein of unknown function (DUF827) (TAIR:AT1G66840.1); Has 1807 Blast hits to 1807 proteins in 277 species: Archae - 0; Bacteria - 0; Metazoa - 7…	GO:0003674,GO:0005737,GO:0005829,GO:0009903,GO:0009904,GO:0009637,GO:0009903
AT1G02930	ATGSTF3, ATGSTF6, GST1, ERD11, GSTF6, ATGST1	other	vir1	col0	2.8237	4.56377	127.187	2.20988e-10	2.79694e-09	359.737	336.379	418.516	334	237.505	161.392	266.393	643.071	1152.44	2926.06	1520.33	1442.25	5924.86	307	118	147.685	501.996	507.137	278.41	EARLY RESPONSIVE TO DEHYDRATION 11, ARABIDOPSIS GLUTATHIONE S-TRANSFERASE 1, ARABIDOPSIS THALIANA GLUATIONE S-TRANSFERASE F3, glutathione S-transferase 6, GLUTATHIONE S-TRANSFERASE 1, GLUTATHIONE S-TRANSFERASE	Encodes glutathione transferase belonging to the phi class of GSTs. Naming convention according to Wagner et al. (2002). glutathione S-transferase 6 (GSTF6); FUNCTIONS IN: glutathione transferase activity, cobalt ion binding; INVOLVED IN: response to oxidative stress, response to water deprivation, toxin catabolic process, response to stress; LOCATED IN: mitochondrion, cytoplasm; EXPRESSED DURING…	GO:0004364,GO:0004364,GO:0005737,GO:0006749,GO:0009507,GO:0009507,GO:0043295,GO:0005737,GO:0009407,GO:0005739,GO:0005739,GO:0043295,GO:0000325,GO:0009505,GO:0005507,GO:0046686,GO:0050897,GO:0009506,GO:2001147,GO:2001227,GO:0005829,GO:0005576,GO:0010494,GO:0009414,GO:0006979
AT4G28110	MYB41, AtMYB41	other	vir1	col0	2.82236	-2.00913	21.901	0.000127403	0.00029333	4	1	5	5	0	0	1	8	18	21	9	5	34	0	4	4	11	0	2	myb domain protein 41	Member of the R2R3 factor gene family. Expression is induced in response to dessication, ABA and salt treatment. Overexpression of Myb41 results in abnormal cuticle development and decreased cell expansion. myb domain protein 41 (MYB41); CONTAINS InterPro DOMAIN/s: SANT, DNA-binding (InterPro:IPR001005), Homeodomain-like (InterPro:IPR009057), Myb, DNA-binding (InterPro:IPR014778), HTH transcripti…	GO:0005634,GO:0005634,GO:0003700,GO:0009825,GO:0010143,GO:0045892,GO:0080090,GO:0080091,GO:0005515,GO:0000976,GO:0005515
AT5G55670	no symbol available	other	vir1	col0	2.82127	4.11757	590.13	7.03535e-17	7.86466e-15	118	160	143	124	209	60	158	473	427	1415.33	763	669	2045	996	647.003	733	851.132	650	662	no full name available	RNA-binding (RRM/RBD/RNP motifs) family protein; FUNCTIONS IN: RNA binding, nucleotide binding, nucleic acid binding; INVOLVED IN: biological_process unknown; LOCATED IN: cellular_component unknown; EXPRESSED IN: 23 plant structures; EXPRESSED DURING: 14 growth stages; CONTAINS InterPro DOMAIN/s: RNA recognition motif, glycine rich protein (InterPro:IPR015465), RNA recognition motif, RNP-1 (Inter…	GO:0003729,GO:0005634,GO:0005634,GO:0005847,GO:0110104
AT2G29420	GST25, ATGSTU7, GSTU7	Jasm_sali	vir1	col0	2.82035	5.00234	134.322	1.34285e-10	1.8205e-09	367	393	707	318	551.005	41	310	1546	1247	3355	2055.37	1713	4102.01	995.014	637	517	621	909	727	glutathione S-transferase tau 7, GLUTATHIONE S-TRANSFERASE 25	Encodes glutathione transferase belonging to the tau class of GSTs. Naming convention according to Wagner et al. (2002). Induced by Salicylic acid. Independent of NPR1 for their induction by salicylic acid. glutathione S-transferase tau 7 (GSTU7); CONTAINS InterPro DOMAIN/s: Thioredoxin fold (InterPro:IPR012335), Glutathione S-transferase, C-terminal (InterPro:IPR004046), Glutathione S-transferas…	GO:0004364,GO:0005737,GO:0005737,GO:0006749,GO:0005737,GO:0009407,GO:0004364,GO:0009751
AT1G13480	no symbol available	other	vir1	col0	2.82025	-2.09043	22.2786	0.000115778	0.000269041	1	3	2	3	2	0	1	13	2	13	11	8	26	4	0	2	4	14	12	no full name available	Protein of unknown function (DUF1262); CONTAINS InterPro DOMAIN/s: Protein of unknown function DUF1262 (InterPro:IPR010683); BEST Arabidopsis thaliana protein match is: Protein of unknown function (DUF1262) (TAIR:AT1G13520.1); Has 111 Blast hits to 104 proteins in 9 species: Archae - 0; Bacteria - 0; Metazoa - 0; Fungi - 0; Plants - 111; Viruses - 0; Other Eukaryotes - 0 (source: NCBI BLink).	GO:0003674,GO:0005575,GO:0008150
AT5G13930	ATCHS, CHS, TT4	other	vir1	col0	2.82022	5.21719	175.981	1.08657e-11	2.25532e-10	347	482	884.064	532	360	123	303	1981.8	1463.89	3923.97	2362	1835.02	4155	939.437	944.083	884	903	592.269	876	TRANSPARENT TESTA 4, CHALCONE SYNTHASE	Encodes chalcone synthase (CHS), a key enzyme involved in the biosynthesis of flavonoids. Required for the accumulation of purple anthocyanins in leaves and stems. Also involved in the regulation of auxin transport and the modulation of root gravitropism. TRANSPARENT TESTA 4 (TT4); FUNCTIONS IN: naringenin-chalcone synthase activity; INVOLVED IN: in 11 processes; LOCATED IN: plant-type vacuole me…	GO:0005737,GO:0009813,GO:0016210,GO:0016747,GO:0030639,GO:0102128,GO:0005515,GO:0005515,GO:0009926,GO:0005783,GO:0009705,GO:0010224,GO:0005634,GO:0005783,GO:0031540,GO:0009611,GO:0009753,GO:0009629,GO:0005515,GO:0009733,GO:0009813,GO:0005515,GO:0005515,GO:0005515,GO:0009813,GO:0009715,GO:0009813,GO:0016210,GO:0006979
AT3G18535	no symbol available	other	vir1	col0	2.81733	3.54627	546.502	1.53559e-16	1.57575e-14	65.693	84.688	107.565	78.75	73.56	58.001	92.843	289.458	237.853	783.243	430.001	384.623	1315	567.109	540.748	558	729.138	524.795	555	no full name available	tubulin-tyrosine ligases; FUNCTIONS IN: tubulin-tyrosine ligase activity; INVOLVED IN: protein modification process; LOCATED IN: cellular_component unknown; CONTAINS InterPro DOMAIN/s: Tubulin-tyrosine ligase (InterPro:IPR004344).	GO:0003674,GO:0005634,GO:0005634,GO:0005634,GO:0008610,GO:0009888,GO:0010016,GO:0043412,GO:0048869,GO:1901362,GO:1903046
AT1G21520	no symbol available	other	vir1	col0	2.81457	2.24838	112.965	6.43811e-10	6.80902e-09	47	82	117	58	56	23	39	266	199.595	554	321	328	553	109	43	24	74	106	96	no full name available	unknown protein; Has 9 Blast hits to 9 proteins in 2 species: Archae - 0; Bacteria - 0; Metazoa - 0; Fungi - 0; Plants - 9; Viruses - 0; Other Eukaryotes - 0 (source: NCBI BLink).	GO:0003674,GO:0005783,GO:0006979
AT4G36020	CSDP1, AtCSP1, CSP1	other	vir1	col0	2.80882	3.5082	365.907	8.71494e-15	5.20328e-13	64	120	93	109	140	26	96	332	288	886	508	405	1358	605.028	452	409	505	519	480	cold shock protein 1, cold shock domain protein 1	Encodes a cold shock domain protein. Involved in cold acclimation by blocking the secondary structure of mRNA which in turn facilitates translation at cold temperature. cold shock domain protein 1 (CSDP1); CONTAINS InterPro DOMAIN/s: Nucleic acid-binding, OB-fold (InterPro:IPR012340), Cold-shock conserved site (InterPro:IPR019844), Zinc finger, CCHC retroviral-type (InterPro:IPR013084), Cold shoc…	GO:0003676,GO:0005634,GO:0005737,GO:0008270,GO:0009409,GO:0003690,GO:0003697,GO:0003723,GO:0009409,GO:0009409,GO:0009414,GO:0009651,GO:0010501,GO:0032508,GO:0009631,GO:0003729,GO:0005886,GO:0003729
AT2G03720	MRH6	other	vir1	col0	2.80781	-1.87578	24.0855	7.41255e-05	0.000178985	5	1	3	2	1	1	2	8	9	11	24	10	21	12	14	0	9	1	10	morphogenesis of root hair 6	Involved in root hair development morphogenesis of root hair 6 (MRH6); CONTAINS InterPro DOMAIN/s: UspA (InterPro:IPR006016), Rossmann-like alpha/beta/alpha sandwich fold (InterPro:IPR014729); BEST Arabidopsis thaliana protein match is: Adenine nucleotide alpha hydrolases-like superfamily protein (TAIR:AT1G69080.1); Has 237 Blast hits to 237 proteins in 19 species: Archae - 0; Bacteria - 0; Metaz…	GO:0003674,GO:0005575,GO:0048765
AT5G01840	OFP1, ATOFP1	other	vir1	col0	2.80742	0.771995	167.677	1.71354e-11	3.31604e-10	15	18	20	20	21	8	13	61	70	170	82	83	163	46	49	63	67	35	74	ovate family protein 1, ARABIDOPSIS THALIANA OVATE FAMILY PROTEIN 1	Encodes a member of the plant specific ovate protein family. Members of this family have been shown to bind to KNOX and BELL- like TALE class homeodomain proteins. This interaction may mediate relocalization of the TALE homeodomain from the nucleus to the cytoplasm. Functions as a transcriptional repressor that suppresses cell elongation. ovate family protein 1 (OFP1); FUNCTIONS IN: protein bindi…	GO:0005634,GO:0005515,GO:0005730,GO:0005856,GO:0045892,GO:0051510,GO:0045892,GO:0005515,GO:0016049,GO:0043622,GO:0071548
AT1G79680	WAKL10, ATWAKL10	other	vir1	col0	2.80659	-0.280683	117.296	4.59479e-10	5.14791e-09	8	12	13	12	5	4	13	31	34	93	63	32	143	23	17	5	18	8	6	WALL ASSOCIATED KINASE (WAK)-LIKE 10	Encodes a twin-domain, kinase-GC signaling molecule that may function in biotic stress responses that is critically dependent on the second messenger cGMP. WALL ASSOCIATED KINASE (WAK)-LIKE 10 (WAKL10); FUNCTIONS IN: kinase activity; INVOLVED IN: protein amino acid phosphorylation; LOCATED IN: endomembrane system, integral to membrane; EXPRESSED IN: 10 plant structures; EXPRESSED DURING: 8 growth…	GO:0005509,GO:0005576,GO:0005886,GO:0006468,GO:0007166,GO:0016301,GO:0030247,GO:0004383,GO:0006952,GO:0009617,GO:0009620,GO:0009751
AT1G02920	ATGSTF8, GSTF7, ATGSTF7, ATGST11, GST11	defence	vir1	col0	2.8048	4.89835	77.6358	1.66245e-08	1.04906e-07	563.263	477.621	511.496	402	280.497	209.608	370.607	697.929	1530.64	3629.7	2318.13	1934.75	7680.42	316	129	80.315	630.626	444.862	138.59	GLUTATHIONE S-TRANSFERASE 11, glutathione S-transferase 7, ARABIDOPSIS GLUTATHIONE S-TRANSFERASE 11	Encodes glutathione transferase belonging to the phi class of GSTs. Naming convention according to Wagner et al. (2002). glutathione S-transferase 7 (GSTF7); FUNCTIONS IN: glutathione transferase activity, copper ion binding, cobalt ion binding, glutathione binding; INVOLVED IN: defense response to fungus, incompatible interaction, response to cadmium ion, response to salt stress, defense respons…	GO:0004364,GO:0005737,GO:0006749,GO:0009507,GO:0043295,GO:0005737,GO:0009407,GO:0043295,GO:0000325,GO:0005634,GO:0005737,GO:0005507,GO:0046686,GO:0050832,GO:0050897,GO:0005829,GO:0005576,GO:0010494
AT2G24945	no symbol available	other	vir1	col0	2.803	2.18373	482.68	5.40016e-16	4.76023e-14	52	64	61.716	59	38.957	24	70	151	247.005	470	291	240	638	129	85	91	111	93	92	no full name available	unknown protein; BEST Arabidopsis thaliana protein match is: unknown protein (TAIR:AT4G36925.1); Has 6 Blast hits to 6 proteins in 2 species: Archae - 0; Bacteria - 0; Metazoa - 0; Fungi - 0; Plants - 6; Viruses - 0; Other Eukaryotes - 0 (source: NCBI BLink).	GO:0003674,GO:0005739,GO:0008150
AT2G41260	ATM17, M17	other	vir1	col0	2.79932	2.27878	104.961	1.23752e-09	1.17185e-08	51	24	51	38	44	41	34	179	134	373	289	221	296	248	174	114	249	309	103		Late-embryogenesis-abundant gene. Involved in the acquisition of desiccation tolerance during late phase of embryogenesis. M17; FUNCTIONS IN: molecular_function unknown; INVOLVED IN: embryo development; LOCATED IN: endomembrane system; EXPRESSED IN: cotyledon; BEST Arabidopsis thaliana protein match is: late embryogenesis abundant protein (M10) / LEA protein M10 (TAIR:AT2G41280.1); Has 35333 Blas…	GO:0003674,GO:0005576,GO:0005576,GO:0009793,GO:0005773
AT2G25650	GPL1	other	vir1	col0	2.79866	3.62088	468.814	7.24792e-16	6.11945e-14	113.35	132	99	91	148	30	137	412.789	324.165	1008.67	581	519.845	1298.82	642.954	488.283	446	479	485	454.966	GeBP-like protein 1	DNA-binding storekeeper protein-related transcriptional regulator; FUNCTIONS IN: transcription regulator activity; INVOLVED IN: biological_process unknown; LOCATED IN: cellular_component unknown; EXPRESSED IN: 21 plant structures; EXPRESSED DURING: 10 growth stages; CONTAINS InterPro DOMAIN/s: Protein of unknown function DUF573 (InterPro:IPR007592); BEST Arabidopsis thaliana protein match is: DNA…	GO:0005634,GO:0005634,GO:0006355,GO:0005515,GO:0000976,GO:0005515,GO:0005515,GO:0005515,GO:0005515,GO:0005515,GO:0005515,GO:0005515
AT4G15393	CYP702A5	other	vir1	col0	2.78443	1.13899	133.872	1.38474e-10	1.86842e-09	28	32	30	36	12	10	41	74	146	219	141	88	376	45	29	27	65	30	51	cytochrome P450, family 702, subfamily A, polypeptide 5	a member of the cytochrome P450 gene family. molecular function unknown. "cytochrome P450, family 702, subfamily A, polypeptide 5" (CYP702A5); FUNCTIONS IN: electron carrier activity, monooxygenase activity, iron ion binding, heme binding; INVOLVED IN: biological_process unknown; LOCATED IN: endomembrane system; CONTAINS InterPro DOMAIN/s: Cytochrome P450 (InterPro:IPR001128), Cytochrome P450, E-…	GO:0004497,GO:0005506,GO:0005506,GO:0007275,GO:0010268,GO:0016125,GO:0016132,GO:0016705,GO:0016705,GO:0020037,GO:0005783
AT4G15280	UGT71B5	other	vir1	col0	2.78366	-1.94392	22.3799	0.00011286	0.000263085	4	2	4	4	0	0	2	7	8	29	16	13	16	0	0	4	9	8	11	UDP-glucosyl transferase 71B5	UDP-glucosyl transferase 71B5 (UGT71B5); FUNCTIONS IN: quercetin 3-O-glucosyltransferase activity, UDP-glycosyltransferase activity, transferase activity, transferring glycosyl groups; INVOLVED IN: metabolic process; LOCATED IN: cellular_component unknown; CONTAINS InterPro DOMAIN/s: UDP-glucuronosyl/UDP-glucosyltransferase (InterPro:IPR002213); BEST Arabidopsis thaliana protein match is: UDP-Gly…	GO:0008194,GO:0009507,GO:0009507,GO:0016757,GO:0080043,GO:0080043,GO:0009414,GO:0009611,GO:0009753,GO:0043436,GO:0071396,GO:0098542
AT3G21080	no symbol available	other	vir1	col0	2.77884	-1.32761	36.8928	4.95492e-06	1.56114e-05	5	2	5	3	8	1	2	9	7	53	16	9	81	12	6	0	7	16	4	no full name available	ABC transporter-related; BEST Arabidopsis thaliana protein match is: ABC-2 type transporter family protein (TAIR:AT3G21090.1); Has 247 Blast hits to 244 proteins in 18 species: Archae - 0; Bacteria - 0; Metazoa - 0; Fungi - 0; Plants - 247; Viruses - 0; Other Eukaryotes - 0 (source: NCBI BLink).	GO:0003674,GO:0005634,GO:0009620,GO:0009751,GO:0014070,GO:0016070,GO:0031347,GO:0033993,GO:0042742,GO:0050832,GO:0071396,GO:1901701
AT3G27150	no symbol available	other	vir1	col0	2.77744	0.286586	144.944	6.66617e-11	1.02442e-09	8	16	19.003	19	12	4	14	38	56	147	78	37	166	30	38	19	30.943	28	39	no full name available	Target gene of MIR2111-5p. Galactose oxidase/kelch repeat superfamily protein; CONTAINS InterPro DOMAIN/s: Galactose oxidase/kelch, beta-propeller (InterPro:IPR011043), Kelch repeat type 1 (InterPro:IPR006652), Kelch related (InterPro:IPR013089), Kelch-type beta propeller (InterPro:IPR015915); BEST Arabidopsis thaliana protein match is: Galactose oxidase/kelch repeat superfamily protein (TAIR:AT5…	GO:0003674,GO:0005829,GO:0005634,GO:0048364,GO:0048878
AT4G14630	GLP9	other	vir1	col0	2.77227	-0.591317	32.1745	1.23906e-05	3.53788e-05	8	9	5	13	5	5	6	12	34	45	31	28	183	0	2	10	8	13	25	germin-like protein 9	germin-like protein with N-terminal signal sequence that may target it to the vacuole, plasma membrane and/or outside the cell. germin-like protein 9 (GLP9); FUNCTIONS IN: manganese ion binding, nutrient reservoir activity; INVOLVED IN: response to salt stress; LOCATED IN: extracellular region, plasma membrane, plant-type vacuole; EXPRESSED IN: stem, hypocotyl, sepal, root, stamen; EXPRESSED DURI…	GO:0005576,GO:0030145,GO:0019748,GO:0033993,GO:0043436,GO:0000325,GO:0005576,GO:0005886
AT2G35980	NHL10, ATNHL10, YLS9	defence	vir1	col0	2.77029	0.204534	95.8238	2.75195e-09	2.28113e-08	15	11	21	11	8	8	18	26	44	148	65	46	252	20	24	10	45	20	9	NDR1/HIN1-LIKE, ARABIDOPSIS NDR1/HIN1-LIKE 10, YELLOW-LEAF-SPECIFIC GENE 9	Encodes a protein whose sequence is similar to tobacco hairpin-induced gene (HIN1) and Arabidopsis non-race specific disease resistance gene (NDR1). Expression of this gene is induced by cucumber mosaic virus, spermine and during senescence. The gene product is localized to the chloroplast. YELLOW-LEAF-SPECIFIC GENE 9 (YLS9); FUNCTIONS IN: molecular_function unknown; INVOLVED IN: defense response…	GO:0005739,GO:0009506,GO:0051707,GO:0009507,GO:0010150,GO:0051607
AT2G02350	SKIP3, AtPP2-B9	other	vir1	col0	2.76953	0.659684	171.684	1.37199e-11	2.74535e-10	17	19	18	21	26	6	18	78	85	174	73	62	189	47	35	37	25	54	34	SKP1 interacting partner 3, Phloem protein 2-B9	encodes a protein containing an F-box domain and physically interacts with SCF subunit SKP1/ASK1. The protein also exhibits similarity in sequence to phloem protein 2 (PP2) from cucumber. SKP1 interacting partner 3 (SKIP3); BEST Arabidopsis thaliana protein match is: phloem protein 2-B10 (TAIR:AT2G02360.1); Has 311 Blast hits to 302 proteins in 22 species: Archae - 0; Bacteria - 0; Metazoa - 0; F…	GO:0009507,GO:0016567,GO:0030246,GO:0006259,GO:0010605,GO:0019219
AT2G26480	UGT76D1	other	vir1	col0	2.76522	-0.678408	78.4286	1.52672e-08	9.78214e-08	6	7	11	7	5	3	10	38	37	40	30	23	85	11	14	7	25	18	6	UDP-glucosyl transferase 76D1	UDP-glucosyl transferase 76D1 (UGT76D1); FUNCTIONS IN: UDP-glycosyltransferase activity, quercetin 7-O-glucosyltransferase activity, transferase activity, transferring glycosyl groups; INVOLVED IN: metabolic process; EXPRESSED IN: 10 plant structures; EXPRESSED DURING: 4 anthesis, LP.02 two leaves visible, petal differentiation and expansion stage, E expanded cotyledon stage, D bilateral stage; C…	GO:0005737,GO:0016757,GO:0080043,GO:0080044,GO:0080044,GO:0009611,GO:0009888,GO:0010015,GO:0010035,GO:0048589
AT5G04290	SPT5L, KTF1	other	vir1	col0	2.76345	4.03401	755.043	5.67679e-18	8.73789e-16	158	138	169	159.002	177	94	183	534	400	1508	802.254	741	2382	601	503	519	773.005	612	517	kow domain-containing transcription factor 1, SPT5-LIKE	Encodes SPT5-Like, a member of the nuclear SPT5 (Suppressor of Ty insertion 5) RNA polymerase (RNAP) elongation factor family that is characterized by the presence of a carboxy-terminal extension with more than 40 WG/GW motifs. Interacts with AGO4. Required for RNA-directed DNA methylation. kow domain-containing transcription factor 1 (KTF1); CONTAINS InterPro DOMAIN/s: KOW (InterPro:IPR005824), …	GO:0003729,GO:0005634,GO:0005634,GO:0006357,GO:0006368,GO:0032044,GO:0032784,GO:0005515,GO:0006306,GO:0030422,GO:0080188,GO:0003723,GO:0005515,GO:0005654,GO:0080188,GO:0006306,GO:0003682,GO:0031507
AT5G38865	no symbol available	other	vir1	col0	2.76176	1.53703	108.193	9.45853e-10	9.328e-09	35	27	28	21	22.006	34	41.004	66	97	267	218	115	532.163	57	64	93	129	85	53	no full name available		GO:0003674,GO:0005739,GO:0005739,GO:0016070
AT1G52070	no symbol available	other	vir1	col0	2.76093	0.410585	49.8413	5.67906e-07	2.27768e-06	19	20	32	11	20	1	18	100	30	127	74	82	230	18	21	10	58	12	4	no full name available	Mannose-binding lectin superfamily protein; FUNCTIONS IN: molecular_function unknown; INVOLVED IN: biological_process unknown; LOCATED IN: endomembrane system; EXPRESSED IN: root; CONTAINS InterPro DOMAIN/s: Mannose-binding lectin (InterPro:IPR001229); BEST Arabidopsis thaliana protein match is: Mannose-binding lectin superfamily protein (TAIR:AT1G52060.1); Has 1736 Blast hits to 822 proteins in …	GO:0003674,GO:0005576,GO:0005576,GO:0008150
AT5G14890	no symbol available	other	vir1	col0	2.76027	2.17275	255.621	3.00623e-13	1.09571e-11	74	76.009	88	54	58	23	55	252	191	612.269	332	290	528.002	95	49	31	64	51	57	no full name available	NHL domain-containing protein; LOCATED IN: endomembrane system; EXPRESSED IN: 7 plant structures; EXPRESSED DURING: L mature pollen stage, M germinated pollen stage, 4 anthesis, petal differentiation and expansion stage; CONTAINS InterPro DOMAIN/s: NHL repeat (InterPro:IPR001258), Six-bladed beta-propeller, TolB-like (InterPro:IPR011042); BEST Arabidopsis thaliana protein match is: NHL domain-con…	GO:0003674,GO:0005576,GO:0010150,GO:1901565
AT3G22860	EIF3C-2, ATEIF3C-2, ATTIF3C2, TIF3C2	other	vir1	col0	2.7601	-1.78557	32.0907	1.26034e-05	3.59559e-05	1	2	4	5	3	1	5	14	7	35	9	16	42	13	0	1	4	1	0	eukaryotic translation initiation factor 3 subunit C2, EUKARYOTIC INITIATION FACTOR 3C-2	member of eIF3c - eukaryotic initiation factor 3c eukaryotic translation initiation factor 3 subunit C2 (TIF3C2); FUNCTIONS IN: translation initiation factor activity; INVOLVED IN: translational initiation; LOCATED IN: eukaryotic translation initiation factor 3 complex; EXPRESSED IN: sperm cell, sepal, flower; EXPRESSED DURING: petal differentiation and expansion stage; CONTAINS InterPro DOMAIN/s…	GO:0003723,GO:0003743,GO:0005737,GO:0005852,GO:0006413,GO:0031369
AT5G59390	no symbol available	other	vir1	col0	2.7597	-1.33888	31.5234	1.41541e-05	3.99863e-05	0	7	9	3	7	1	3	10	21	53	22	26	24	0	6	8	10	11	6	no full name available	XH/XS domain-containing protein; CONTAINS InterPro DOMAIN/s: Domain of unknown function XS (InterPro:IPR005380), Domain of unknown function XH (InterPro:IPR005379); BEST Arabidopsis thaliana protein match is: XH/XS domain-containing protein (TAIR:AT4G01180.1); Has 1807 Blast hits to 1807 proteins in 277 species: Archae - 0; Bacteria - 0; Metazoa - 736; Fungi - 347; Plants - 385; Viruses - 0; Othe…	GO:0005737,GO:0005737,GO:0005737,GO:0005737,GO:0005737,GO:0080188,GO:0003725,GO:0005515,GO:0006306
AT1G61600	no symbol available	other	vir1	col0	2.75519	1.01326	251.872	3.47211e-13	1.23845e-11	24	25	22	17	22	5	19	61	64	220	98	83	210	98	62	86	58	63	69	no full name available	Protein of unknown function (DUF1262); FUNCTIONS IN: molecular_function unknown; INVOLVED IN: biological_process unknown; LOCATED IN: membrane; EXPRESSED IN: leaf; CONTAINS InterPro DOMAIN/s: Protein of unknown function DUF1262 (InterPro:IPR010683); BEST Arabidopsis thaliana protein match is: Protein of unknown function (DUF1262) (TAIR:AT1G13540.1); Has 103 Blast hits to 96 proteins in 9 species:…	GO:0003674,GO:0005739,GO:0009737,GO:0010035,GO:0018130,GO:0019438,GO:0044271,GO:1901362
AT1G33520	MOS2	defence	vir1	col0	2.75496	4.33233	515.993	2.74932e-16	2.6449e-14	157	183	192	153	262	50	191	571	499.205	1628.09	819	783	2314.21	968	768	844	918	907	848	modifier of snc1, 2	Has single homolog in Arabidopsis, also homologs in human, mouse and C. elegans; contains one G-patch domain (known to mediate RNA-protein interactions) and two KOW domains (may bind RNA and/or protein); localized to the nucleus; mutant suppresses high SA levels and constitutive disease resistance in snc1 npr1 background; required for basal resistance against Pseudomonas syringae maculicola ES432…	GO:0000398,GO:0005634,GO:0005681,GO:0002758,GO:0003723,GO:0005634,GO:0042742
AT1G62440	LRX2	defence	vir1	col0	2.75423	0.630991	45.7472	1.07445e-06	3.97555e-06	11	14	19	13	16	5	32	102.081	43	98	57	48	248	58	16	8	83	93	50	leucine-rich repeat/extensin 2	encodes a paralog of LRX1 (LEUCINE-RICH REPEAT/EXTENSIN 1) which acts synergistically with LRX1 in root hair cell morphogenesis. leucine-rich repeat/extensin 2 (LRX2); CONTAINS InterPro DOMAIN/s: Leucine-rich repeat-containing N-terminal domain, type 2 (InterPro:IPR013210), Leucine-rich repeat (InterPro:IPR001611); BEST Arabidopsis thaliana protein match is: leucine-rich repeat/extensin 1 (TAIR:A…	GO:0005886,GO:0005199,GO:0000904,GO:0009505
AT4G18670	LRX5	defence	vir1	col0	2.75383	5.29564	232.482	7.56225e-13	2.40191e-11	461	371	370	342	363	337	472	1232	1305.87	3818.38	2022	1701.7	6795.58	1044	982	1111	2038.2	1116	983.999	leucine-rich repeat extensin 5	Leucine-rich repeat (LRR) family protein; FUNCTIONS IN: structural constituent of cell wall; LOCATED IN: endomembrane system; EXPRESSED IN: 22 plant structures; EXPRESSED DURING: 12 growth stages; CONTAINS InterPro DOMAIN/s: Leucine-rich repeat-containing N-terminal domain, type 2 (InterPro:IPR013210); BEST Arabidopsis thaliana protein match is: Leucine-rich repeat (LRR) family protein (TAIR:AT3G…	GO:0005199,GO:0009506,GO:0007389,GO:0009059,GO:0009642,GO:0009733,GO:0009832,GO:0010015,GO:0016049,GO:0019684,GO:0030154,GO:0060560,GO:0065008
AT1G06420	no symbol available	other	vir1	col0	2.7474	0.306191	168.659	1.62198e-11	3.1695e-10	10	13	14	6	7	4	16	31	33	114	61	33	118	85	45	51	40	51	52	no full name available	unknown protein; FUNCTIONS IN: molecular_function unknown; INVOLVED IN: biological_process unknown; LOCATED IN: cellular_component unknown; EXPRESSED IN: 14 plant structures; EXPRESSED DURING: 6 growth stages.	GO:0003674,GO:0005575,GO:0008150
AT5G01015	no symbol available	other	vir1	col0	2.74483	2.69526	248.741	3.92208e-13	1.37928e-11	30	42	52	51	48	4	44	133	103	378	176	197	489	493	369	268	365	450.438	346	no full name available	unknown protein; FUNCTIONS IN: molecular_function unknown; INVOLVED IN: biological_process unknown; LOCATED IN: endomembrane system; EXPRESSED IN: 23 plant structures; EXPRESSED DURING: 13 growth stages.	GO:0003674,GO:0005576,GO:0005576,GO:0008150
AT1G26760	SDG35, ATXR1	other	vir1	col0	2.73602	-0.435393	90.5348	4.50118e-09	3.47353e-08	5	8	9	5	9	4	8	18	18	96	40	24	84	32	26	27	35	11	10	SET domain protein 35	SET domain protein 35 (SDG35); FUNCTIONS IN: binding; INVOLVED IN: biological_process unknown; EXPRESSED IN: 21 plant structures; EXPRESSED DURING: 12 growth stages; CONTAINS InterPro DOMAIN/s: SET domain (InterPro:IPR001214), Tetratricopeptide-like helical (InterPro:IPR011990), Tetratricopeptide repeat-containing (InterPro:IPR013026), Tetratricopeptide repeat (InterPro:IPR019734); BEST Arabidops…	GO:0008150
AT3G15650	no symbol available	other	vir1	col0	2.7352	-0.120756	76.5241	1.87553e-08	1.16556e-07	4	19	11	10	11	1	3	26	24	96	44	34	113	56	24	28	27	24	34	no full name available	alpha/beta-Hydrolases superfamily protein; FUNCTIONS IN: hydrolase activity, carboxylesterase activity; EXPRESSED IN: 16 plant structures; EXPRESSED DURING: 11 growth stages; CONTAINS InterPro DOMAIN/s: Phospholipase/carboxylesterase (InterPro:IPR003140); BEST Arabidopsis thaliana protein match is: alpha/beta-Hydrolases superfamily protein (TAIR:AT1G52700.1).	GO:0009507,GO:0016787,GO:0005515,GO:0065008
AT1G78090	TPPB, ATTPPB	other	vir1	col0	2.7328	0.640642	155.717	3.42576e-11	5.83399e-10	18	15	22	16	10	7	32	48	68	149	98	60	229	55	51	31	66	23	32	trehalose-6-phosphate phosphatase B, Arabidopsis thaliana trehalose-6-phosphate phosphatase B	homologous to the C-terminal part of microbial trehalose-6-phosphate phosphatases trehalose-6-phosphate phosphatase (TPPB); CONTAINS InterPro DOMAIN/s: HAD-superfamily hydrolase, subfamily IIB (InterPro:IPR006379), Trehalose-phosphatase (InterPro:IPR003337); BEST Arabidopsis thaliana protein match is: Haloacid dehalogenase-like hydrolase (HAD) superfamily protein (TAIR:AT1G22210.1); Has 2381 Blas…	GO:0004805,GO:0004805,GO:0005634,GO:0005634,GO:0005992,GO:0005992,GO:0004805,GO:0005992
AT3G19040	HAF2, TAF1, TAF1B	other	vir1	col0	2.73108	-1.30694	48.7989	6.65567e-07	2.61291e-06	6	8	4	3	7	0	3	18	7	50	16	29	54	8	2	8	12	2	4	TBP-ASSOCIATED FACTOR 1, TBP-ASSOCIATED FACTOR 1B, histone acetyltransferase of the TAFII250 family 2	Encodes a protein similar to TATA-binding protein-associated factor TAF1 (a.k.a. TAFII250) with histone acetyltransferase activity. It is required in integrating light signals to regulate gene expression and growth. histone acetyltransferase of the TAFII250 family 2 (HAF2); FUNCTIONS IN: histone acetyltransferase activity, transcription cofactor activity, DNA binding; INVOLVED IN: histone acetyla…	GO:0001091,GO:0004402,GO:0005634,GO:0005634,GO:0005669,GO:0005669,GO:0006366,GO:0016251,GO:0017025,GO:0017025,GO:0051123,GO:0004402,GO:0009416
AT1G30475	no symbol available	other	vir1	col0	2.72901	1.23249	275.541	1.44274e-13	5.77385e-12	27	23	29	15	34	8	20	80	85.001	206	113	99	221	113	92.001	71.999	84	99	71	no full name available	FUNCTIONS IN: molecular_function unknown; INVOLVED IN: biological_process unknown; BEST Arabidopsis thaliana protein match is: embryo defective 1303 (TAIR:AT1G56200.1); Has 30201 Blast hits to 17322 proteins in 780 species: Archae - 12; Bacteria - 1396; Metazoa - 17338; Fungi - 3422; Plants - 5037; Viruses - 0; Other Eukaryotes - 2996 (source: NCBI BLink).	GO:0003674,GO:0009507,GO:0009658,GO:0010027
AT1G20860	PHT1;8	other	vir1	col0	2.72517	-1.70346	20.4966	0.000183335	0.000408886	1	2	3	1	2	0	4	10	6	16	9	4	31	2	7	31	5	21	13	phosphate transporter 1;8	Encodes Pht1;8, a member of the Pht1 family of phosphate transporters which include: Pht1;1/At5g43350, Pht1;2/At5g43370, Pht1;3/At5g43360, Pht1;4/At2g38940, Pht1;5/At2g32830, Pht1;6/At5g43340, Pht1;7/At3g54700, Pht1;8/At1g20860, Pht1;9/At1g76430 (Plant Journal 2002, 31:341). phosphate transporter 1;8 (PHT1;8); FUNCTIONS IN: phosphate transmembrane transporter activity, carbohydrate transmembrane …	GO:0015114,GO:0022857,GO:0055085
AT4G14510	SPRT2, ATCFM3B, CFM3B	other	vir1	col0	2.72257	3.80957	399.99	3.5774e-15	2.41837e-13	166.038	168	193.034	152	218.039	45	169.051	566	558.278	1648.31	755	651.256	1469	422.463	367.116	329	531	402	322	CRM family member 3B	Encodes a CRM domain protein CFM3b. Homolog of CFM3a (AT3G23070). CFM3a is shown to function in the splicing of group IIB introns in chloroplasts. CRM family member 3B (CFM3B); FUNCTIONS IN: RNA binding; INVOLVED IN: seed development; LOCATED IN: chloroplast; EXPRESSED IN: 23 plant structures; EXPRESSED DURING: 13 growth stages; CONTAINS InterPro DOMAIN/s: RNA-binding, CRM domain (InterPro:IPR001…	GO:0009507,GO:0009507,GO:0000373,GO:0048316,GO:0048316,GO:0005515,GO:0006364,GO:0008380,GO:0009536,GO:0042794,GO:0003729
AT4G07825	no symbol available	other	vir1	col0	2.72244	4.9175	1001.6	3.10456e-19	6.67981e-17	339	273	389	268	244.416	129	363	815	895.074	2804.61	1367	1116	4468.8	1290	1144	1007	1450	1113.26	923.079	no full name available	unknown protein; Has 4 Blast hits to 4 proteins in 2 species: Archae - 0; Bacteria - 0; Metazoa - 0; Fungi - 0; Plants - 4; Viruses - 0; Other Eukaryotes - 0 (source: NCBI BLink).	GO:0003674,GO:0005739,GO:0016070,GO:0018193,GO:0048367,GO:0050793
AT1G20070	no symbol available	other	vir1	col0	2.71932	2.81862	71.5592	3.27099e-08	1.87061e-07	167	139	144	65	54	27	59	454	312	725	646	351	451	252	101	77	115	91	112	no full name available	unknown protein; FUNCTIONS IN: molecular_function unknown; INVOLVED IN: biological_process unknown; LOCATED IN: chloroplast; EXPRESSED IN: 20 plant structures; EXPRESSED DURING: 11 growth stages; Has 26 Blast hits to 26 proteins in 9 species: Archae - 0; Bacteria - 0; Metazoa - 0; Fungi - 2; Plants - 24; Viruses - 0; Other Eukaryotes - 0 (source: NCBI BLink).	GO:0003674,GO:0005739,GO:0019748
AT5G01890	PXC2	defence	vir1	col0	2.71663	4.01406	497.919	3.94414e-16	3.57114e-14	228	220	203	160	181	92	170	613	528	1814	821	867	2228.56	445	347	474	611.129	405	400	PXY/TDR-correlated 2	Leucine-rich receptor-like protein kinase family protein; FUNCTIONS IN: protein serine/threonine kinase activity, kinase activity, ATP binding; INVOLVED IN: transmembrane receptor protein tyrosine kinase signaling pathway, protein amino acid phosphorylation; LOCATED IN: plasma membrane; EXPRESSED IN: 22 plant structures; EXPRESSED DURING: 13 growth stages; CONTAINS InterPro DOMAIN/s: Protein kina…	GO:0004672,GO:0005886,GO:0005886,GO:0006468,GO:0016301,GO:0005515,GO:0005515,GO:0005515,GO:0005515,GO:0005515,GO:0005515,GO:0005515,GO:0005515,GO:0005515,GO:0005515,GO:0005515,GO:0005515,GO:0005515,GO:0000278,GO:0000910,GO:0003002,GO:0009793,GO:0010088,GO:0016051,GO:0030154,GO:0044085,GO:0048316,GO:0048367,GO:0048589,GO:0048646,GO:0051301,GO:0051726,GO:0090558,GO:1905392
AT5G02780	GSTL1	other	vir1	col0	2.71532	0.345263	159.597	2.72255e-11	4.82108e-10	20	14	23	19	7	10	15	38	74.073	110	89	60	206	31	23	23	29	18	24	glutathione transferase lambda 1	Encodes a member of the lambda family of glutathione transferases. It has thiol transferase activity and self S-glutathionylation activity in vitro. glutathione transferase lambda 1 (GSTL1); FUNCTIONS IN: molecular_function unknown; INVOLVED IN: protein amino acid glutathionylation; LOCATED IN: cellular_component unknown; EXPRESSED IN: stem, male gametophyte, root, pollen tube; EXPRESSED DURING: …	GO:0004364,GO:0005737,GO:0005737,GO:0005737,GO:0010731,GO:0010731,GO:0004364,GO:0010731
AT3G09940	MDAR3, AtMDAR3	Jasm_sali	vir1	col0	2.71148	1.20509	58.3481	1.68974e-07	7.8123e-07	26	28	44	25	25	14	29	103	96	222	178.063	94	278	18	22	24	78	142	49	MONODEHYDROASCORBATE REDUCTASE 3	Encodes a member of the monodehydroascorbate reductase gene family. Critical for a mutualistic symbiosis between the host Arabidopsis and the root colonizing fungus Piriformospora indica. monodehydroascorbate reductase (MDHAR); FUNCTIONS IN: monodehydroascorbate reductase (NADH) activity; INVOLVED IN: response to jasmonic acid stimulus, regulation of symbiosis, encompassing mutualism through para…	GO:0005737,GO:0005737,GO:0005737,GO:0016491,GO:0016651,GO:0050660,GO:0005829,GO:0016656,GO:0009753,GO:0009414,GO:0009610,GO:0043903,GO:0005829,GO:0005829
AT3G46550	FLA4, SOS5	other	vir1	col0	2.70602	4.03263	564.654	1.10197e-16	1.17917e-14	197	162	192	168	137	101	161	541	496	1660.01	798.747	629	2099.39	603	588	534	810	504	447	fasciclin-like arabinogalactan-protein 4, salt overly sensitive 5	Isolated in a screen for salt hypersensitive mutants. Mutants have thinner cell walls, abnormal siliques and root growth is inhibited under salt stress. The gene has similarity to arabinogalactan proteins and domains associated with cell adhesion. salt overly sensitive 5 (SOS5); FUNCTIONS IN: polysaccharide binding; INVOLVED IN: multidimensional cell growth, cell adhesion, response to stress; LOC…	GO:0005576,GO:0009738,GO:0009825,GO:0048354,GO:0016020,GO:0007155,GO:0009651,GO:0009825,GO:0009897,GO:0030247,GO:0016020,GO:0005886,GO:0005886,GO:0009738,GO:0010192,GO:0048354
AT4G19460	no symbol available	other	vir1	col0	2.70449	0.543174	162.88	2.25011e-11	4.11185e-10	23	19	20	15	13	7	21	44	48	176	72	93	214	63	31	25	48	28	15	no full name available	UDP-Glycosyltransferase superfamily protein; FUNCTIONS IN: transferase activity, transferring glycosyl groups; INVOLVED IN: biosynthetic process; LOCATED IN: cellular_component unknown; EXPRESSED IN: 10 plant structures; EXPRESSED DURING: 4 anthesis, C globular stage, petal differentiation and expansion stage; CONTAINS InterPro DOMAIN/s: Glycosyl transferase, group 1 (InterPro:IPR001296); BEST Ar…	GO:0009507,GO:0016757,GO:0048364,GO:0050832
AT2G46440	ATCNGC11, CNGC11	other	vir1	col0	2.70289	2.18486	285.368	1.0227e-13	4.29923e-12	67.849	63.763	81.449	58.331	66.719	21.398	64.66	230.65	198.326	504.737	268.166	223.664	841.352	78.509	43.626	52.074	97.813	122.242	60.749	CYCLIC NUCLEOTIDE-GATED CHANNEL 11, cyclic nucleotide-gated channel 11	Member of Cyclic nucleotide gated channel family. Positive regulator of resistance against avirulent fungal pathogen. cyclic nucleotide-gated channels (CNGC11); FUNCTIONS IN: ion channel activity, cyclic nucleotide binding, calmodulin binding, cation channel activity; INVOLVED IN: response to fungus; LOCATED IN: membrane; CONTAINS InterPro DOMAIN/s: Cyclic nucleotide-binding (InterPro:IPR000595),…	GO:0005216,GO:0005739,GO:0005739,GO:0006952,GO:0005261,GO:0009617,GO:0009620,GO:0009620
AT4G23200	CRK12	other	vir1	col0	2.69934	0.395838	120.933	3.48971e-10	4.08835e-09	20	19	28	13	23	12	12	78	74	147	73	52	268	14	9	5	14	23	9	cysteine-rich RLK (RECEPTOR-like protein kinase) 12	Encodes a cysteine-rich receptor-like protein kinase. cysteine-rich RLK (RECEPTOR-like protein kinase) 12 (CRK12); FUNCTIONS IN: protein serine/threonine kinase activity, protein kinase activity, ATP binding; INVOLVED IN: protein amino acid phosphorylation; LOCATED IN: vacuole; EXPRESSED IN: 7 plant structures; EXPRESSED DURING: 8 growth stages; CONTAINS InterPro DOMAIN/s: Protein kinase, ATP bin…	GO:0004674,GO:0005886,GO:0006468,GO:0006468,GO:0009507,GO:0042742,GO:0000325
AT3G22570	LTPG17	other	vir1	col0	2.69701	-0.798481	56.119	2.29078e-07	1.01954e-06	5	7	10	6	9	4	10	17	30	48	55	36	69	14	6	9	13.296	0	3	glycosylphosphatidylinositol-anchored lipid protein transfer 17	Bifunctional inhibitor/lipid-transfer protein/seed storage 2S albumin superfamily protein; FUNCTIONS IN: lipid binding; INVOLVED IN: lipid transport; LOCATED IN: endomembrane system; EXPRESSED IN: root, pollen tube; CONTAINS InterPro DOMAIN/s: Bifunctional inhibitor/plant lipid transfer protein/seed storage (InterPro:IPR016140), Plant lipid transfer protein/seed storage/trypsin-alpha amylase inhi…	GO:0003674,GO:0005576,GO:0005576,GO:0015698,GO:0048364,GO:0090558
AT5G53800	no symbol available	other	vir1	col0	2.6934	3.81197	374.335	6.94316e-15	4.31468e-13	84	84	80	77	130	51	131	320	252.393	954	409.482	371	1204	1076	805.016	698.535	595	837	678	no full name available	unknown protein; Has 30201 Blast hits to 17322 proteins in 780 species: Archae - 12; Bacteria - 1396; Metazoa - 17338; Fungi - 3422; Plants - 5037; Viruses - 0; Other Eukaryotes - 2996 (source: NCBI BLink).	GO:0003674,GO:0005737,GO:0010468
AT3G05220	AtHMP23	other	vir1	col0	2.69186	6.01684	465.67	7.75701e-16	6.46741e-14	471	486	513.001	473	672	306	695	1625.47	1337	4537.58	2373	2288	8988.83	3150	2478.52	2557.87	3284.51	3724.02	2795	HEAVY METAL ASSOCIATED PROTEIN 23	Heavy metal transport/detoxification superfamily protein ; Has 35333 Blast hits to 34131 proteins in 2444 species: Archae - 798; Bacteria - 22429; Metazoa - 974; Fungi - 991; Plants - 531; Viruses - 0; Other Eukaryotes - 9610 (source: NCBI BLink).	GO:0005576,GO:0009506,GO:0006790,GO:0007165,GO:0009059,GO:0010468,GO:0032870,GO:0040007,GO:0042742,GO:0071396,GO:1901701
AT5G18690	ATAGP25, AGP25	other	vir1	col0	2.68507	1.78807	311.349	4.33194e-14	2.08872e-12	39	36	35	25	25	16	49	104	105	291	142	135	428	130	150	145	170	149	78	arabinogalactan protein 25, ARABIDOPSIS THALIANA ARABINOGALACTAN PROTEINS 25	arabinogalactan protein 25 (AGP25); Has 1807 Blast hits to 1807 proteins in 277 species: Archae - 0; Bacteria - 0; Metazoa - 736; Fungi - 347; Plants - 385; Viruses - 0; Other Eukaryotes - 339 (source: NCBI BLink).	GO:0003674,GO:0005886,GO:0016020,GO:0016020,GO:0019538,GO:0030154
AT3G06360	AGP27, ATAGP27	other	vir1	col0	2.67987	-1.06946	87.3378	6.13081e-09	4.52184e-08	7	4	5	4	3	1	6	10	14	50	24	22	36	9	20	17	18	17	14	arabinogalactan protein 27, ARABINOGALACTAN PROTEIN 27	Encodes an arabinogalactan-protein (AGP27). arabinogalactan protein 27 (AGP27); Has 143 Blast hits to 114 proteins in 33 species: Archae - 0; Bacteria - 2; Metazoa - 17; Fungi - 12; Plants - 53; Viruses - 8; Other Eukaryotes - 51 (source: NCBI BLink).	GO:0005886,GO:0008150,GO:0016020,GO:0016020
AT3G50390	no symbol available	other	vir1	col0	2.67826	-1.76604	32.6339	1.12914e-05	3.25377e-05	0	0	2	5	7	0	6	13	7	30	12	12	34	7	2.002	7	10	3	6	no full name available	Transducin/WD40 repeat-like superfamily protein; CONTAINS InterPro DOMAIN/s: WD40 repeat 2 (InterPro:IPR019782), WD40 repeat-like-containing domain (InterPro:IPR011046), WD40-repeat-containing domain (InterPro:IPR017986), WD40/YVTN repeat-like-containing domain (InterPro:IPR015943), WD40 repeat (InterPro:IPR001680), WD40 repeat, subgroup (InterPro:IPR019781), G-protein beta WD-40 repeat, region (…	GO:0003674,GO:0005634,GO:0001558,GO:0048588,GO:0048638,GO:0051239,GO:0060560,GO:2000241
AT5G11410	SZE2, BKN2	other	vir1	col0	2.67814	1.12259	224.298	1.06954e-12	3.15396e-11	34	32	35	32	25	7	29	74	98	249	151	139	238	52	33	29	57	56	48	SUPPRESSOR OF ZED1-D2, BRASSIKIN2	Protein kinase superfamily protein; FUNCTIONS IN: protein kinase activity, kinase activity, ATP binding; INVOLVED IN: protein amino acid phosphorylation; EXPRESSED IN: 12 plant structures; EXPRESSED DURING: 8 growth stages; CONTAINS InterPro DOMAIN/s: Protein kinase, catalytic domain (InterPro:IPR000719), Serine/threonine-protein kinase-like domain (InterPro:IPR017442), Protein kinase-like domain…	GO:0004672,GO:0005524,GO:0006468,GO:0006468,GO:0009507,GO:0009507,GO:0016310,GO:0002757,GO:0005515,GO:0005515,GO:0005515,GO:0005634,GO:0005886,GO:1900426,GO:0005886,GO:0140301
AT5G10100	TPPI	other	vir1	col0	2.67653	3.53767	47.3508	8.33107e-07	3.1893e-06	86	82	102	70	53	28	87	99.908	685.866	315	257.995	186	716	1428.87	658	513.818	498	565.995	474.594	trehalose-6-phosphate phosphatase I	Haloacid dehalogenase-like hydrolase (HAD) superfamily protein; FUNCTIONS IN: catalytic activity, trehalose-phosphatase activity; INVOLVED IN: trehalose biosynthetic process, metabolic process; LOCATED IN: chloroplast; EXPRESSED IN: embryo, root; EXPRESSED DURING: C globular stage; CONTAINS InterPro DOMAIN/s: HAD-superfamily hydrolase, subfamily IIB (InterPro:IPR006379), Trehalose-phosphatase (In…	GO:0004805,GO:0004805,GO:0005737,GO:0005737,GO:0005992,GO:0005992,GO:0009507,GO:0009507
AT1G29195	no symbol available	other	vir1	col0	2.67595	0.748371	168.665	1.62146e-11	3.1695e-10	32	24	30	19	21	8	25.001	80	101	205	117	86	154	31	22	19	43	31.012	23	no full name available	unknown protein; FUNCTIONS IN: molecular_function unknown; INVOLVED IN: biological_process unknown; LOCATED IN: chloroplast; EXPRESSED IN: 13 plant structures; EXPRESSED DURING: 4 anthesis, C globular stage, 4 leaf senescence stage, petal differentiation and expansion stage; BEST Arabidopsis thaliana protein match is: unknown protein (TAIR:AT2G30230.1); Has 180 Blast hits to 180 proteins in 14 sp…	GO:0003674,GO:0009507,GO:0009620
AT2G43100	IPMI2, IPMI SSU2, ATLEUD1	other	vir1	col0	2.6694	5.39283	599.763	5.96634e-17	6.745e-15	525	415	644	473	310	238	510	1435	1685.55	3902	1968	1912.08	4759.58	1844	1300.01	1269	1313	1287	1283	isopropylmalate isomerase 2, isopropylmalate isomerase small sub-unit 2	isopropylmalate isomerase 2 (IPMI2); FUNCTIONS IN: hydro-lyase activity, 3-isopropylmalate dehydratase activity; INVOLVED IN: leucine biosynthetic process, metabolic process; LOCATED IN: plastid; EXPRESSED IN: 20 plant structures; EXPRESSED DURING: 10 growth stages; CONTAINS InterPro DOMAIN/s: 3-isopropylmalate dehydratase, small subunit-like (InterPro:IPR012305), Aconitase A/isopropylmalate dehy…	GO:0009098,GO:0009507,GO:0009536,GO:0003861,GO:0009570,GO:0019761,GO:0009536
AT3G50690	no symbol available	defence	vir1	col0	2.66552	4.7729	984.033	3.72618e-19	7.84852e-17	226	221	270.089	236	316	98	321	719	688.099	2059.97	1263	1008	3110.61	1424	1130	1232	1145	1169	1037	no full name available	Leucine-rich repeat (LRR) family protein; BEST Arabidopsis thaliana protein match is: U2 small nuclear ribonucleoprotein A (TAIR:AT1G09760.1); Has 87837 Blast hits to 40058 proteins in 1793 species: Archae - 912; Bacteria - 10630; Metazoa - 29004; Fungi - 15487; Plants - 5654; Viruses - 1023; Other Eukaryotes - 25127 (source: NCBI BLink).	GO:0005634,GO:0005634,GO:0042393,GO:0009057,GO:0009648,GO:0009793,GO:0009892,GO:0010468,GO:0019439,GO:0044270,GO:0046700,GO:0048367,GO:0050793,GO:1901361
AT2G25150	no symbol available	other	vir1	col0	2.6647	0.0525315	80.0946	1.27937e-08	8.42113e-08	9	15	17	26	6	4	18	32	64	100	76	60	124	18	10	21	21	10	28	no full name available	HXXXD-type acyl-transferase family protein; FUNCTIONS IN: transferase activity, transferring acyl groups other than amino-acyl groups, transferase activity; INVOLVED IN: biological_process unknown; LOCATED IN: cellular_component unknown; EXPRESSED IN: 9 plant structures; EXPRESSED DURING: petal differentiation and expansion stage, E expanded cotyledon stage, D bilateral stage; CONTAINS InterPro D…	GO:0005575,GO:0008216,GO:0016410,GO:0080073,GO:0016114
AT2G02230	AtPP2-B1, PP2-B1, AFA1	other	vir1	col0	2.66385	2.61878	526.582	2.23788e-16	2.17379e-14	44	63	57	50	70	26	69	140	151	496	259	279	693	326.547	260	223	298	293	197	ARABIDOPSIS F-BOX PROTEIN HYPERSENSITIVE TO ABA 1, phloem protein 2-B1	phloem protein 2-B1 (PP2-B1); CONTAINS InterPro DOMAIN/s: F-box domain, cyclin-like (InterPro:IPR001810), F-box domain, Skp2-like (InterPro:IPR022364); BEST Arabidopsis thaliana protein match is: F-box family protein (TAIR:AT2G02240.1); Has 552 Blast hits to 533 proteins in 37 species: Archae - 0; Bacteria - 0; Metazoa - 0; Fungi - 0; Plants - 552; Viruses - 0; Other Eukaryotes - 0 (source: NCBI …	GO:0005634,GO:0016567,GO:0030246,GO:0005515,GO:0005515,GO:0005515,GO:0006355,GO:0009888,GO:0019219
AT1G09932	no symbol available	other	vir1	col0	2.66333	0.722348	122.404	3.12857e-10	3.73748e-09	24	23	26	27	13	7	26	95	71	149	78	61	305.999	54	15	18	37	48	35	no full name available	Phosphoglycerate mutase family protein; FUNCTIONS IN: molecular_function unknown; INVOLVED IN: biological_process unknown; LOCATED IN: cellular_component unknown; CONTAINS InterPro DOMAIN/s: Histidine phosphatase superfamily, clade-1 (InterPro:IPR013078); BEST Arabidopsis thaliana protein match is: Phosphoglycerate mutase family protein (TAIR:AT2G17280.2); Has 475 Blast hits to 475 proteins in 96…	GO:0005634,GO:0005737,GO:0005739,GO:0016791,GO:0009266,GO:0009611,GO:0033993
AT1G35910	AtTPPD, TPPD	other	vir1	col0	2.65793	-0.0292225	85.3659	7.45244e-09	5.31444e-08	19	18	18	9	7	2	13	37	46	135	57	38	126	27	17	9	33	8	20	trehalose-6-phosphate phosphatase D	Haloacid dehalogenase-like hydrolase (HAD) superfamily protein; FUNCTIONS IN: catalytic activity, trehalose-phosphatase activity; INVOLVED IN: trehalose biosynthetic process, metabolic process; EXPRESSED IN: 14 plant structures; EXPRESSED DURING: 4 anthesis, C globular stage, F mature embryo stage, petal differentiation and expansion stage, E expanded cotyledon stage; CONTAINS InterPro DOMAIN/s: …	GO:0004805,GO:0005737,GO:0005992,GO:0005992,GO:0004805,GO:0006970,GO:0006979,GO:0009507,GO:0009651,GO:0015927
AT2G26560	PLA IIA, PLP2, PLA2A, PLAII alpha	other	vir1	col0	2.64483	2.03318	84.6091	8.0401e-09	5.64301e-08	24	48	48	51	54	26	79	111	147	320.08	238	166	884.026	85	42	73	126.057	164	183	PHOSPHOLIPASE A 2A, PATATIN-LIKE PROTEIN 2, phospholipase A 2A	Encodes a lipid acyl hydrolase with wide substrate specificity that accumulates upon infection by fungal and bacterial pathogens. Protein is localized in the cytoplasm in healthy leaves, and in membranes in infected cells. Plays a role in cell death and differentially affects the accumulation of oxylipins. Contributes to resistance to virus. phospholipase A 2A (PLA2A); FUNCTIONS IN: lipase activi…	GO:0004620,GO:0009507,GO:0047372,GO:0005737,GO:0006629,GO:0009626,GO:0009626,GO:0016020,GO:0016298,GO:0046686,GO:0012501,GO:0031408,GO:0051607,GO:0071456,GO:0042802,GO:0005777,GO:0005515,GO:0005515,GO:0042802
AT4G37820	no symbol available	other	vir1	col0	2.64428	4.24296	417.713	2.31593e-15	1.64917e-13	188	185	177	100	221	62	215	522	424.814	1642	724.017	681	1991.41	1111	736	673	860	956	818	no full name available	unknown protein; BEST Arabidopsis thaliana protein match is: unknown protein (TAIR:AT2G22795.1); Has 433572 Blast hits to 177005 proteins in 4263 species: Archae - 2016; Bacteria - 67591; Metazoa - 157995; Fungi - 49745; Plants - 22011; Viruses - 2192; Other Eukaryotes - 132022 (source: NCBI BLink).	GO:0003674,GO:0005634,GO:0005634,GO:0008150,GO:0005794,GO:0005794,GO:0005768,GO:0005794,GO:0005802,GO:0000138
AT1G56200	EMB1303, GSM3	other	vir1	col0	2.64248	5.97403	297.395	6.81168e-14	3.08375e-12	414	523	555	509.001	798.884	123	566.002	1363	1450.69	4359.81	2437.12	2110	5789	4085	3182.99	2505.86	2842.03	3594.12	2716.15	glucose sensitive mutant 3, embryo defective 1303	Encodes a chloroplast localized protein that is essential for chloroplast development. embryo defective 1303 (emb1303); FUNCTIONS IN: molecular_function unknown; INVOLVED IN: embryo development ending in seed dormancy; LOCATED IN: chloroplast; EXPRESSED IN: 23 plant structures; EXPRESSED DURING: 15 growth stages; BEST Arabidopsis thaliana protein match is: unknown protein (TAIR:AT1G30475.1); Has …	GO:0003674,GO:0009507,GO:0009507,GO:0009507,GO:0009658,GO:0009793,GO:0010027,GO:0009507,GO:0009658,GO:0009793,GO:0010027,GO:0090056,GO:0005634
AT3G45130	LAS1	other	vir1	col0	2.6409	-1.24831	35.0066	7.07913e-06	2.15279e-05	5	1	5	7	4	1	12	18	17	43	33	16	43	0	3	13	5	11	10	lanosterol synthase 1	lanosterol synthase 1 (LAS1); CONTAINS InterPro DOMAIN/s: Terpene synthase, conserved site (InterPro:IPR002365), Terpenoid cylases/protein prenyltransferase alpha-alpha toroid (InterPro:IPR008930), Squalene cyclase (InterPro:IPR018333), Prenyltransferase/squalene oxidase (InterPro:IPR001330); BEST Arabidopsis thaliana protein match is: cycloartenol synthase 1 (TAIR:AT2G07050.1); Has 2160 Blast hi…	GO:0005811,GO:0016104,GO:0000250,GO:0033993
AT4G21140	no symbol available	other	vir1	col0	2.64086	1.24905	153.403	3.93854e-11	6.51862e-10	10	19	25	20	31	6	28	68	39	150	119	96	223	151	105	87	103	87	134	no full name available	BEST Arabidopsis thaliana protein match is: copper ion binding (TAIR:AT4G05400.2); Has 41 Blast hits to 41 proteins in 16 species: Archae - 0; Bacteria - 0; Metazoa - 0; Fungi - 0; Plants - 40; Viruses - 0; Other Eukaryotes - 1 (source: NCBI BLink).	GO:0003674,GO:0005761,GO:0005762,GO:0009507,GO:0016070
AT4G09820	AtTT8, BHLH42, TT8	other	vir1	col0	2.64077	-1.94298	37.6876	4.27863e-06	1.36963e-05	5	4	4	2	1	1	1	10	6	35	8	14	22	3	1	9	7	4	2	TRANSPARENT TESTA 8	TT8 is a regulation factor that acts in a concerted action with TT1, PAP1 and TTG1 on the regulation of flavonoid pathways, namely proanthocyanidin and anthocyanin biosynthesis. Affects dihydroflavonol 4-reductase gene expression. It is thought that a ternary complex composed of TT2, TT8 and TTG1 is necessary for correct expression of BAN in seed endothelium. Also important for important for marg…	GO:0005634,GO:0046983,GO:0009962,GO:0003700,GO:0003700,GO:0005515,GO:0005515,GO:0005515,GO:0005515,GO:0005515,GO:0005515,GO:0005515,GO:2000029,GO:0005515,GO:0010026,GO:0005515,GO:0009867,GO:0031542,GO:0000976,GO:0000976,GO:0010214,GO:0048316,GO:0005515,GO:0005515,GO:0005515,GO:0005515,GO:0005515
AT1G17070	STIPL1, NTR1	other	vir1	col0	2.63506	2.69224	441.802	1.3181e-15	1.02627e-13	83	71	73	53	96	27	79	208	174	616	387	288	778	241	185	227	205	234	220	NTC-Related protein 1, SPLICEOSOMAL TIMEKEEPER LOCUS1, NTR1	GC-rich sequence DNA-binding factor-like protein with Tuftelin interacting domain; FUNCTIONS IN: nucleic acid binding; INVOLVED IN: biological_process unknown; LOCATED IN: intracellular; EXPRESSED IN: 24 plant structures; EXPRESSED DURING: 15 growth stages; CONTAINS InterPro DOMAIN/s: Tuftelin interacting protein N-terminal (InterPro:IPR022159), D111/G-patch (InterPro:IPR000467); BEST Arabidopsis…	GO:0000390,GO:0005634,GO:0071008,GO:0000398,GO:0031981,GO:0042752,GO:0000398,GO:0005515,GO:1990446
AT3G46280	no symbol available	other	vir1	col0	2.62801	1.72842	92.5148	3.73382e-09	2.97461e-08	48	33	73	45	59	13	55	83	257	311.034	277.242	171	331	49	41	40	108	71	45	no full name available	protein kinase-related; FUNCTIONS IN: molecular_function unknown; INVOLVED IN: biological_process unknown; LOCATED IN: endomembrane system; EXPRESSED IN: 6 plant structures; EXPRESSED DURING: 4 anthesis, petal differentiation and expansion stage; BEST Arabidopsis thaliana protein match is: receptor protein kinase-related (TAIR:AT3G46270.1); Has 639 Blast hits to 634 proteins in 40 species: Archae…	GO:0003674,GO:0005576,GO:0006979,GO:0007165,GO:0008610,GO:0009059,GO:0009611,GO:0009617,GO:0010015,GO:0010035,GO:0014070,GO:0019538,GO:0030154,GO:0036211,GO:0043170,GO:0048468,GO:0050832,GO:0071554,GO:0090558,GO:0097305,GO:0098542,GO:1901362
AT2G05510	no symbol available	other	vir1	col0	2.62766	3.80989	193.392	4.43797e-12	1.06864e-10	90	80	146	100	76	18	133	236.212	290	781.405	519.148	334	941.877	816	1038	987.315	688.372	587	704.477	no full name available	Glycine-rich protein family; FUNCTIONS IN: molecular_function unknown; INVOLVED IN: biological_process unknown; LOCATED IN: endomembrane system; CONTAINS InterPro DOMAIN/s: Glycine rich protein (InterPro:IPR010800); BEST Arabidopsis thaliana protein match is: GLYCINE RICH PROTEIN 9 (TAIR:AT2G05440.6); Has 30201 Blast hits to 17322 proteins in 780 species: Archae - 12; Bacteria - 1396; Metazoa - 1…	GO:0003674,GO:0018130,GO:0019438,GO:0033993,GO:0044271,GO:0046394,GO:1901362
AT1G43160	ERF113, RAP2.6	defence	vir1	col0	2.62721	-0.271803	86.6548	6.55696e-09	4.76589e-08	10	12	22	10	9	5	10	38	40	78	82	48	56	18	18	9	19	12	9	ETHYLENE RESPONSIVE FACTOR113, related to AP2 6	encodes a member of the ERF (ethylene response factor) subfamily B-4 of ERF/AP2 transcription factor family (RAP2.6). The protein contains one AP2 domain. There are 7 members in this subfamily. related to AP2 6 (RAP2.6); CONTAINS InterPro DOMAIN/s: DNA-binding, integrase-type (InterPro:IPR016177), Pathogenesis-related transcriptional factor/ERF, DNA-binding (InterPro:IPR001471); BEST Arabidopsis …	GO:0005634,GO:0003700,GO:0009611,GO:0005634,GO:0006970,GO:0009409,GO:0009651,GO:0009737,GO:0045893,GO:0009414,GO:0009651,GO:0009737,GO:0009751,GO:0009753,GO:0034605,GO:0045893,GO:0009658,GO:0045893,GO:0003677,GO:0003700,GO:0006355
AT4G25280	no symbol available	other	vir1	col0	2.62629	4.81423	603.159	5.63296e-17	6.44088e-15	385	376	453	389.001	439	155	510	1277	1252	3342	1731.57	1625	3752.76	682	366	340.128	648.859	563	476	no full name available	P-loop containing nucleoside triphosphate hydrolases superfamily protein; FUNCTIONS IN: nucleobase, nucleoside, nucleotide kinase activity, nucleotide kinase activity, phosphotransferase activity, phosphate group as acceptor, ATP binding; INVOLVED IN: nucleobase, nucleoside, nucleotide and nucleic acid metabolic process; EXPRESSED IN: 23 plant structures; EXPRESSED DURING: 15 growth stages; CONTA…	GO:0004127,GO:0005634,GO:0005737,GO:0006225,GO:0009507,GO:0009507,GO:0033862,GO:0046705,GO:0005829
AT2G14890	AGP9	other	vir1	col0	2.62153	5.92605	445.943	1.19994e-15	9.41604e-14	483	463	460	432	452	360	605	1609	1250	4075.83	2234.61	1786	7018.86	3293	2899.03	2735.01	3605.8	3005	2363	arabinogalactan protein 9	putative proline-rich protein (At2g14890) mRNA, complete arabinogalactan protein 9 (AGP9); Has 35333 Blast hits to 34131 proteins in 2444 species: Archae - 798; Bacteria - 22429; Metazoa - 974; Fungi - 991; Plants - 531; Viruses - 0; Other Eukaryotes - 9610 (source: NCBI BLink).	GO:0005886,GO:0005886,GO:0005886,GO:0016020,GO:0016020,GO:0009059,GO:0009832,GO:0016049,GO:0032870,GO:0071396,GO:0071407,GO:1901701
AT5G07780	FH19, AtFH19	other	vir1	col0	2.62107	-1.67897	37.9397	4.08579e-06	1.31505e-05	2	5	4.015	3	4	1	5	10	9	39	10	9	61	0	6	3	6	0	5	formin homolog 19	Encodes a class II formin that nucleates actin assembly, binds to the barbed-end of actin filaments and antagonizes the effect of FH1 on actin dynamics. Actin-binding FH2 (formin homology 2) family protein; FUNCTIONS IN: actin binding; INVOLVED IN: cellular component organization, actin cytoskeleton organization; LOCATED IN: chloroplast; EXPRESSED IN: root, flower; EXPRESSED DURING: petal differe…	GO:0005634,GO:0003779,GO:0003779,GO:0045010,GO:0051016
AT3G18250	no symbol available	other	vir1	col0	2.61876	-1.13283	53.3414	3.39029e-07	1.44401e-06	6	2	9	6	6	3	8	15	19	40	34	18	84.071	7	1	0	7	12	4	no full name available	Putative membrane lipoprotein; Has 25 Blast hits to 25 proteins in 10 species: Archae - 0; Bacteria - 2; Metazoa - 2; Fungi - 1; Plants - 18; Viruses - 0; Other Eukaryotes - 2 (source: NCBI BLink).	GO:0003674,GO:0005783,GO:0002229,GO:0002237,GO:0006091,GO:0009414,GO:0009611,GO:0009627,GO:0009751,GO:0010109,GO:0015979,GO:0031347,GO:0033993,GO:0042430,GO:0042742,GO:0048589,GO:0050832,GO:0098542
AT1G73290	scpl5	other	vir1	col0	2.61734	-1.22303	65.0864	7.08198e-08	3.63546e-07	4	3	7	7.101	3	0	7	15	15	38	15	18	59	11	4	14	19	10	7	serine carboxypeptidase-like 5	serine carboxypeptidase-like 5 (scpl5); FUNCTIONS IN: serine-type carboxypeptidase activity; INVOLVED IN: proteolysis; LOCATED IN: endomembrane system; EXPRESSED IN: hypocotyl, root; CONTAINS InterPro DOMAIN/s: Peptidase S10, serine carboxypeptidase (InterPro:IPR001563); BEST Arabidopsis thaliana protein match is: serine carboxypeptidase-like 3 (TAIR:AT1G73280.1); Has 4100 Blast hits to 3987 prot…	GO:0004185,GO:0005576,GO:0005576,GO:0005576,GO:0006508,GO:0016747,GO:0019748
AT5G18570	Obg A-2, CPSAR1, ATOBGL, OBGL, OBGC, EMB3138, EMB269, ATOBGC	other	vir1	col0	2.61709	4.42528	739.776	6.99854e-18	1.02971e-15	186	176	204	186	244	96	190	648	473	1575	897	804	1997.52	1311	922.005	928	1089	878	800	EMBRYO DEFECTIVE 269, chloroplastic SAR1, EMBRYO DEFECTIVE 3138, OBG-like protein	Encodes AtObgC, a plant ortholog of bacterial Obg. AtObgC is a chloroplast-targeting GTPase essential for early embryogenesis. Mutations in this locus result in embryo lethality. The protein is dually localized in the stroma and the inner envelope membrane and is involved in thylakoid membrane biogenesis and functions primarily in plastid ribosome biogenesis during chloroplast development. EMBRYO…	GO:0000287,GO:0003924,GO:0005525,GO:0005634,GO:0005739,GO:0009793,GO:0003924,GO:0009416,GO:0009507,GO:0009793,GO:0003924,GO:0009507,GO:0009570,GO:0009706,GO:0009793,GO:0010027,GO:0006364,GO:0009658,GO:0003729
AT3G15720	no symbol available	other	vir1	col0	2.61674	0.999588	81.8889	1.06107e-08	7.19486e-08	28	30	65	26	33	2	15	59	64	284	114	131	400.999	27	24	38	43	18	21	no full name available	Pectin lyase-like superfamily protein; FUNCTIONS IN: polygalacturonase activity; INVOLVED IN: response to cyclopentenone, carbohydrate metabolic process; LOCATED IN: anchored to membrane, plant-type cell wall; EXPRESSED IN: 20 plant structures; EXPRESSED DURING: 13 growth stages; CONTAINS InterPro DOMAIN/s: Pectin lyase fold/virulence factor (InterPro:IPR011050), Pectin lyase fold (InterPro:IPR01…	GO:0004650,GO:0004650,GO:0005975,GO:0016020,GO:0016020,GO:0005886,GO:0009505,GO:0007049,GO:0009611,GO:0009753,GO:0009793,GO:0010073,GO:0016053,GO:0016070,GO:0042343,GO:0044085,GO:1905393
AT5G03435	MCTP13	other	vir1	col0	2.61623	-1.63234	29.7704	2.04304e-05	5.56737e-05	6	1	4	3	6	1	4	9	21	30	23	10	25	11	1	8	12	4	0	multiple C2 domain and transmembrane region protein 13	Ca2+dependent plant phosphoribosyltransferase family protein; CONTAINS InterPro DOMAIN/s: C2 membrane targeting protein (InterPro:IPR018029), C2 calcium/lipid-binding domain, CaLB (InterPro:IPR008973), Phosphoribosyltransferase C-terminal (InterPro:IPR013583), C2 calcium-dependent membrane targeting (InterPro:IPR000008); BEST Arabidopsis thaliana protein match is: Ca2+dependent plant phosphoribos…	GO:0003674,GO:0005634,GO:0005634,GO:0008150,GO:0005829,GO:0005886
AT1G15415	no symbol available	other	vir1	col0	2.61541	-1.24598	46.7039	9.22468e-07	3.47947e-06	10	5	8	8	5	0	3	26	31	31	24	21	35	3	6	5	8	9	4	no full name available	The protein encoded by this gene was identified as a part of pollen proteome by mass spec analysis. It has weak homology to LEA (late embryo abundant) proteins. Encodes protein phosphatase 2A (PP2A) B'gamma subunit. Targeted to nucleus and cytosol. FUNCTIONS IN: molecular_function unknown; INVOLVED IN: biological_process unknown; LOCATED IN: cytosol, nucleus; EXPRESSED IN: male gametophyte; Has 2…	GO:0003674,GO:0005634,GO:0005634,GO:0005829,GO:0001558,GO:0018130,GO:0019438,GO:0044271,GO:0048588,GO:0048638,GO:0060560,GO:1901362
AT2G17740	VLG	other	vir1	col0	2.61127	-0.560491	41.3768	2.22184e-06	7.58428e-06	4	6	6	5	7	9	5	13	28	49	22	29	82	41	17	12	25	53	6	VACUOLELESS GAMETOPHYTES	Cysteine/Histidine-rich C1 domain family protein; CONTAINS InterPro DOMAIN/s: DC1 (InterPro:IPR004146), C1-like (InterPro:IPR011424); BEST Arabidopsis thaliana protein match is: Cysteine/Histidine-rich C1 domain family protein (TAIR:AT2G44370.1); Has 1973 Blast hits to 753 proteins in 27 species: Archae - 0; Bacteria - 0; Metazoa - 2; Fungi - 2; Plants - 1961; Viruses - 0; Other Eukaryotes - 8 (s…	GO:0005634,GO:0002237,GO:0002238,GO:0002240,GO:0009617,GO:0005515,GO:0005515,GO:0005515,GO:0005770,GO:0009561,GO:0055046
AT5G12860	DiT1	other	vir1	col0	2.60978	6.94856	565.823	1.07905e-16	1.16085e-14	1539	1231	1724	1406	1177.65	554	1222	4350.01	3412	11315.9	6018.83	5306	12340.1	5206	4763.74	4443.38	6081.08	3778.47	3412.45	dicarboxylate transporter 1	AtpOMT1 encodes dicarboxylate transporter functions both as as an oxaloacetate/malate transporter and as a 2-oxoglutarate/malate transporter. dicarboxylate transporter 1 (DiT1); FUNCTIONS IN: oxoglutarate:malate antiporter activity; INVOLVED IN: N-terminal protein myristoylation, malate transport, response to nematode; LOCATED IN: mitochondrion, chloroplast, plastid, membrane; EXPRESSED IN: 23 pl…	GO:0005215,GO:0009507,GO:0009507,GO:0015367,GO:0015131,GO:0015139,GO:0015140,GO:0015729,GO:0015742,GO:0019676,GO:0071423,GO:0009941,GO:0009941,GO:0009624,GO:0009507,GO:0009507,GO:0009534,GO:0009941,GO:0015131,GO:0015139,GO:0009536,GO:0009536
AT5G42530	no symbol available	other	vir1	col0	2.60868	5.02112	192.109	4.7287e-12	1.12244e-10	414	426	428	493	345	221	457	778.005	1756.44	3783.74	1335	1052.1	6959.97	1135.06	786	643.046	1058.78	756	567	no full name available	unknown protein; FUNCTIONS IN: molecular_function unknown; INVOLVED IN: biological_process unknown; LOCATED IN: endomembrane system; BEST Arabidopsis thaliana protein match is: unknown protein (TAIR:AT2G25510.2); Has 30201 Blast hits to 17322 proteins in 780 species: Archae - 12; Bacteria - 1396; Metazoa - 17338; Fungi - 3422; Plants - 5037; Viruses - 0; Other Eukaryotes - 2996 (source: NCBI BLin…	GO:0003674,GO:0005739,GO:0042742,GO:0071310,GO:1901701
AT4G15160	PAC2	other	vir1	col0	2.60669	1.26304	108.84	8.97072e-10	8.91724e-09	35	38	35	25	16	15	22	126	74.042	211	116	70	342	80	64	75	141	56	40		Bifunctional inhibitor/lipid-transfer protein/seed storage 2S albumin superfamily protein; FUNCTIONS IN: lipid binding; INVOLVED IN: lipid transport; LOCATED IN: endomembrane system; EXPRESSED IN: 18 plant structures; EXPRESSED DURING: 9 growth stages; CONTAINS InterPro DOMAIN/s: Bifunctional inhibitor/plant lipid transfer protein/seed storage (InterPro:IPR016140), Plant lipid transfer protein/se…	GO:0003674,GO:0005575,GO:0006351,GO:0009888,GO:1905392
AT3G43110	no symbol available	other	vir1	col0	2.60626	1.03422	53.049	3.53621e-07	1.49946e-06	15	12	37	8	15	4	19	31	93	98	46	87	127	63	106	137	72	127	130	no full name available	unknown protein; FUNCTIONS IN: molecular_function unknown; INVOLVED IN: biological_process unknown; LOCATED IN: endomembrane system; EXPRESSED IN: petal, flower; EXPRESSED DURING: 4 anthesis, petal differentiation and expansion stage; BEST Arabidopsis thaliana protein match is: unknown protein (TAIR:AT5G20790.1); Has 30 Blast hits to 30 proteins in 10 species: Archae - 0; Bacteria - 0; Metazoa - …	GO:0003674,GO:0005576,GO:0006633,GO:0009416,GO:0010015,GO:0019438,GO:0044550,GO:0048589,GO:0090558,GO:1901137,GO:1901362
AT4G14540	NF-YB3	flowering	vir1	col0	2.60611	4.2967	450.783	1.07632e-15	8.47921e-14	166.111	205	255	191	284	58	229	514	585.851	1624.79	977	819.019	2329	1014	736	645.03	692	909.155	633.014	nuclear factor Y, subunit B3	nuclear factor Y, subunit B3 (NF-YB3); FUNCTIONS IN: sequence-specific DNA binding transcription factor activity; INVOLVED IN: regulation of transcription, DNA-dependent; LOCATED IN: nucleus, intracellular; EXPRESSED IN: 21 plant structures; EXPRESSED DURING: 13 growth stages; CONTAINS InterPro DOMAIN/s: Transcription factor, CBFA/NFYB, DNA topoisomerase (InterPro:IPR003957), Transcription factor…	GO:0000978,GO:0000981,GO:0001228,GO:0005634,GO:0006357,GO:0016602,GO:0046982,GO:0003700,GO:0005515,GO:0005515,GO:0005515,GO:0005515,GO:0005634,GO:0009408,GO:0009408,GO:0009414,GO:0045893,GO:0005515,GO:0005515,GO:0005515,GO:0005515,GO:0005515,GO:0005515,GO:0005829,GO:0009408,GO:0009414,GO:0005515
AT4G21990	APR3, PRH26, PRH-26, ATAPR3	other	vir1	col0	2.60469	6.55697	271.302	1.67957e-13	6.6028e-12	1023	998.441	2155	1193	1374.01	315	1175	4387.97	2851.39	9804.73	5287.77	4597	10889.1	2931	2074.75	2509.84	2821.14	2847	2444	PAPS REDUCTASE HOMOLOG 26, APS reductase 3	Encodes a protein disulfide isomerase-like (PDIL) protein, a member of a multigene family within the thioredoxin (TRX) superfamily. This protein also belongs to the adenosine 5'-phosphosulfate reductase-like (APRL) group. APS reductase 3 (APR3); CONTAINS InterPro DOMAIN/s: Rossmann-like alpha/beta/alpha sandwich fold (InterPro:IPR014729), Phosphoadenosine phosphosulphate reductase (InterPro:IPR00…	GO:0004604,GO:0005737,GO:0009507,GO:0019379,GO:0033741,GO:0009507,GO:0000103,GO:0009507,GO:0000103,GO:0009973
AT1G15150	no symbol available	other	vir1	col0	2.60333	-1.34302	77.4173	1.70215e-08	1.07006e-07	4	3	3	2	2	3	7	9	13	33	13	16	40	18	11	16	7	16	12	no full name available	MATE efflux family protein; FUNCTIONS IN: antiporter activity, drug transmembrane transporter activity, transporter activity; INVOLVED IN: drug transmembrane transport, transmembrane transport; LOCATED IN: membrane; CONTAINS InterPro DOMAIN/s: MATE family transporter related protein (InterPro:IPR015521), Multi antimicrobial extrusion protein MatE (InterPro:IPR002528); BEST Arabidopsis thaliana pr…	GO:0005886,GO:0015297,GO:0016020,GO:0022857,GO:0042910,GO:1990961,GO:0005975,GO:0009266,GO:0009889,GO:0043436,GO:0043455,GO:1901615
AT1G06500	no symbol available	other	vir1	col0	2.60172	2.48607	177.994	9.75857e-12	2.05763e-10	42	44	50.001	40.001	73	4	55.999	140	115.001	349.999	229	168.001	495.001	405	311	205.999	242.999	327	246	no full name available	unknown protein; FUNCTIONS IN: molecular_function unknown; INVOLVED IN: biological_process unknown; LOCATED IN: cellular_component unknown; EXPRESSED IN: 22 plant structures; EXPRESSED DURING: 13 growth stages; Has 25 Blast hits to 25 proteins in 10 species: Archae - 0; Bacteria - 0; Metazoa - 0; Fungi - 0; Plants - 25; Viruses - 0; Other Eukaryotes - 0 (source: NCBI BLink).	GO:0003674,GO:0009507,GO:0009507,GO:0009507,GO:0009507,GO:0010468,GO:0016070
AT1G32350	AOX1D	other	vir1	col0	2.59885	0.0724054	81.8214	1.06851e-08	7.23792e-08	10	13	28	15	19	7	12	24	51	127	88	66	159.066	21	5	3	16	21	10	alternative oxidase 1D	alternative oxidase 1D (AOX1D); FUNCTIONS IN: alternative oxidase activity; INVOLVED IN: oxidation reduction, response to cyclopentenone; LOCATED IN: mitochondrial envelope, mitochondrion; EXPRESSED IN: stem, sepal, leaf, stamen; EXPRESSED DURING: LP.04 four leaves visible, 4 anthesis, petal differentiation and expansion stage; CONTAINS InterPro DOMAIN/s: Alternative oxidase (InterPro:IPR002680);…	GO:0005739,GO:0005739,GO:0005739,GO:0009916,GO:0009916,GO:0010230,GO:0102721,GO:0005739,GO:0106292
AT5G61740	ABCA10, ATATH14, ATH14	other	vir1	col0	2.59486	0.302453	158.639	2.88009e-11	5.0642e-10	16	13	17	26	16	8	17	47	60	134	71	66	172	36	32	18	28	19	10	ATP-binding cassette A10, ARABIDOPSIS THALIANA ABC2 HOMOLOG 14, ABC2 homolog 14	member of ATH subfamily ABC2 homolog 14 (ATH14); FUNCTIONS IN: ATPase activity, coupled to transmembrane movement of substances, transporter activity; LOCATED IN: plasma membrane; EXPRESSED IN: 15 plant structures; EXPRESSED DURING: 7 growth stages; CONTAINS InterPro DOMAIN/s: ATPase, AAA+ type, core (InterPro:IPR003593), ABC transporter-like (InterPro:IPR003439), ABC transporter, conserved site …	GO:0005319,GO:0006869,GO:0016887,GO:0042626,GO:0042626,GO:0043231,GO:0055085,GO:0140359,GO:0022857,GO:0005886,GO:0009506,GO:0005783,GO:0009960
AT1G26410	AtBBE6	other	vir1	col0	2.59173	-0.711904	36.6548	5.17965e-06	1.62326e-05	6	13	10	10	11	3	6	9	32	61	17	31	203	0	0	0	1	7	1		FAD-binding Berberine family protein; FUNCTIONS IN: electron carrier activity, oxidoreductase activity, FAD binding, catalytic activity; LOCATED IN: cellular_component unknown; CONTAINS InterPro DOMAIN/s: FAD-binding, type 2 (InterPro:IPR016166), Berberine/berberine-like (InterPro:IPR012951), FAD linked oxidase, N-terminal (InterPro:IPR006094); BEST Arabidopsis thaliana protein match is: FAD-bind…	GO:0005737,GO:0009505,GO:0071949,GO:0071456
AT5G61490	no symbol available	other	vir1	col0	2.59007	-1.31431	69.3404	4.23562e-08	2.32715e-07	5	6	10	6	5	0	3	22	15	52	18	21	36	8	7	4	7	6	4	no full name available	Uncharacterised conserved protein (UCP012943); CONTAINS InterPro DOMAIN/s: Uncharacterised conserved protein UCP012943 (InterPro:IPR016606); BEST Arabidopsis thaliana protein match is: Uncharacterised conserved protein (UCP012943) (TAIR:AT4G25170.1); Has 1807 Blast hits to 1807 proteins in 277 species: Archae - 0; Bacteria - 0; Metazoa - 736; Fungi - 347; Plants - 385; Viruses - 0; Other Eukaryot…	GO:0003674,GO:0005634,GO:0006952,GO:0009737
AT4G02750	SSTPR	other	vir1	col0	2.58854	0.801954	131.97	1.57838e-10	2.07648e-09	23	23	29	18	28	2	23	87	55	215.002	75	66	199	75	48	35	64	50	31		Tetratricopeptide repeat (TPR)-like superfamily protein; LOCATED IN: mitochondrion; EXPRESSED IN: 16 plant structures; EXPRESSED DURING: 7 growth stages; CONTAINS InterPro DOMAIN/s: Pentatricopeptide repeat (InterPro:IPR002885); BEST Arabidopsis thaliana protein match is: pentatricopeptide (PPR) repeat-containing protein (TAIR:AT1G09410.1); Has 56089 Blast hits to 14902 proteins in 275 species: A…	GO:0003723,GO:0005739,GO:0008270,GO:0009451,GO:0043231,GO:0010214,GO:0140547
AT5G44610	MAP18, PCAP2	other	vir1	col0	2.58699	2.96261	321.073	3.19541e-14	1.5985e-12	88	69	121	87	89	25	98	286	280	581	401	265	861.999	393	368.084	229	327	250	189	PLASMA MEMBRANE ASSOCIATED CA2+-BINDING PROTEIN-2, microtubule-associated protein 18	Encodes a protein with seven repeated VEEKK motifs. RNAi and overexpression experiments suggest that the gene is not involved in cell division but might be consequential for cell shape of epidermal and cortical cells. The protein encoded by this gene binds to cortical microtubules and inhibits tubulin polymerization. Associates to the plasma membrane and interacts with calmodulin and phosphatidyl…	GO:0005886,GO:0000902,GO:0008017,GO:0031115,GO:0043622,GO:0051301,GO:0055028,GO:0046685,GO:0005516,GO:0005545,GO:0005886,GO:0007165,GO:0009409,GO:0009651,GO:0009737,GO:0009739,GO:0010038,GO:0090406,GO:0010150,GO:0005516,GO:0005886,GO:0038023,GO:0048768,GO:1901981,GO:0005886
AT4G25980	no symbol available	other	vir1	col0	2.58303	1.03447	148.108	5.45802e-11	8.61336e-10	40	30	32	38	32	15	37	136	85	260	141.329	118	322	18	10	7	31	23	6	no full name available	Peroxidase superfamily protein; FUNCTIONS IN: peroxidase activity; INVOLVED IN: response to oxidative stress, oxidation reduction; LOCATED IN: endomembrane system; EXPRESSED IN: shoot apex, embryo, seed; EXPRESSED DURING: E expanded cotyledon stage, D bilateral stage; CONTAINS InterPro DOMAIN/s: Haem peroxidase (InterPro:IPR010255), Plant peroxidase (InterPro:IPR000823), Peroxidases heam-ligand b…	GO:0004601,GO:0004601,GO:0005576,GO:0005576,GO:0006950,GO:0006979,GO:0009505,GO:0020037,GO:0140825
AT1G15340	MBD10	other	vir1	col0	2.58229	6.71333	752.338	5.88948e-18	8.99285e-16	705	794	949.006	796	1128	383	1165	2315	2116.39	7378.18	4016.8	3511.89	10588.7	6271	4796.71	4968.79	5106.23	5287.89	4856.19	methyl-CPG-binding domain 10	Protein containing methyl-CpG-binding domain.Has sequence similarity to human MBD proteins. methyl-CPG-binding domain 10 (MBD10); FUNCTIONS IN: methyl-CpG binding, DNA binding; INVOLVED IN: biological_process unknown; LOCATED IN: nucleus; EXPRESSED IN: 23 plant structures; EXPRESSED DURING: 13 growth stages; CONTAINS InterPro DOMAIN/s: DNA-binding, integrase-type (InterPro:IPR016177), Methyl-CpG …	GO:0005634,GO:0005634,GO:0008327,GO:0005634,GO:0005829,GO:0006355,GO:0009314,GO:0009892,GO:0009966,GO:0018205,GO:0048507,GO:0048827,GO:0051641,GO:2000026
AT2G03010	no symbol available	other	vir1	col0	2.58209	-1.95277	25.2662	5.59544e-05	0.000138776	4	1	2	1	1	0	3	12	6	19	2	7.031	13	6	11	15	12	14	5	no full name available	Family of unknown function (DUF577); CONTAINS InterPro DOMAIN/s: Protein of unknown function DUF577 (InterPro:IPR007598); BEST Arabidopsis thaliana protein match is: Family of unknown function (DUF577) (TAIR:AT5G37410.1); Has 114 Blast hits to 63 proteins in 11 species: Archae - 0; Bacteria - 0; Metazoa - 2; Fungi - 0; Plants - 106; Viruses - 0; Other Eukaryotes - 6 (source: NCBI BLink).	GO:0003674,GO:0005575,GO:0016070,GO:0050793
AT3G44326	CFB	other	vir1	col0	2.58052	0.644242	106.627	1.07648e-09	1.04009e-08	9	12	30	30	8	8	20	38	43	110	97	86	192	60	45	36	80	52	52	Cytokinin-induced F-box	F-box family protein; FUNCTIONS IN: molecular_function unknown; INVOLVED IN: biological_process unknown; LOCATED IN: chloroplast; CONTAINS InterPro DOMAIN/s: F-box domain, cyclin-like (InterPro:IPR001810), F-box domain, Skp2-like (InterPro:IPR022364); BEST Arabidopsis thaliana protein match is: F-box family protein (TAIR:AT2G27310.1); Has 35333 Blast hits to 34131 proteins in 2444 species: Archae…	GO:0003674,GO:0009507,GO:0016020,GO:0019005,GO:0019218
AT5G13900	LTPG30	other	vir1	col0	2.57707	0.51657	162.122	2.35057e-11	4.26041e-10	23	11	16	20	11	8	18	48	45.003	110	81	47	209	62	52	25	69	49	33	glycosylphosphatidylinositol-anchored lipid protein transfer 30	Bifunctional inhibitor/lipid-transfer protein/seed storage 2S albumin superfamily protein; CONTAINS InterPro DOMAIN/s: Bifunctional inhibitor/plant lipid transfer protein/seed storage (InterPro:IPR016140), Plant lipid transfer protein/seed storage/trypsin-alpha amylase inhibitor (InterPro:IPR003612); BEST Arabidopsis thaliana protein match is: Bifunctional inhibitor/lipid-transfer protein/seed st…	GO:0005576,GO:0016020,GO:0016020
AT2G28790	no symbol available	defence	vir1	col0	2.57418	3.43521	398.138	3.74773e-15	2.49973e-13	113	104	142	126	96	78	151	288	312	1245	521	510	1218.09	507	307	382	464	318	291	no full name available	Pathogenesis-related thaumatin superfamily protein; CONTAINS InterPro DOMAIN/s: Thaumatin, pathogenesis-related (InterPro:IPR001938); BEST Arabidopsis thaliana protein match is: Pathogenesis-related thaumatin superfamily protein (TAIR:AT1G75800.1); Has 1542 Blast hits to 1521 proteins in 166 species: Archae - 0; Bacteria - 19; Metazoa - 54; Fungi - 86; Plants - 1377; Viruses - 0; Other Eukaryotes…	GO:0003674,GO:0005576,GO:0005576,GO:0006952,GO:0009505,GO:0009506,GO:0099503
AT4G02520	ATGSTF2, GSTF2, ATPM24.1, GST2, ATPM24	other	vir1	col0	2.5739	6.28738	162.727	2.27003e-11	4.13691e-10	868	1056	1134	1018.99	1053.29	696.122	1460.91	1992.85	3656.57	9021.35	5388.94	3509	15556.9	1714.91	1010.92	891	2319.92	2349.86	1020.16	glutathione S-transferase PHI 2	Encodes glutathione transferase belonging to the phi class of GSTs. Naming convention according to Wagner et al. (2002). The expression of this gene is upregulated by herbicide safeners such as benoxacor and fenclorim. glutathione S-transferase PHI 2 (GSTF2); FUNCTIONS IN: glutathione transferase activity, glutathione binding; INVOLVED IN: in 6 processes; LOCATED IN: in 7 components; EXPRESSED IN…	GO:0004364,GO:0005737,GO:0006749,GO:0043295,GO:0009407,GO:0009409,GO:0043295,GO:0000325,GO:0009570,GO:0046686,GO:0009507,GO:0048046,GO:0009570,GO:0010043,GO:0009570,GO:0009506,GO:2001147,GO:2001227,GO:0002239,GO:0005829,GO:1901149,GO:0005829,GO:0010494,GO:0004364,GO:0005886,GO:0043231
AT5G17220	GSTF12, GST26, TT19, ATGSTF12	other	vir1	col0	2.57353	1.1617	144.783	6.73491e-11	1.0319e-09	21	28	44	39	20	15	32	122	95	188.011	92	131	271	64	50	71.232	67	33	50	glutathione S-transferase phi 12, GLUTATHIONE S-TRANSFERASE 26, ARABIDOPSIS THALIANA GLUTATHIONE S-TRANSFERASE PHI 12, TRANSPARENT TESTA 19	Encodes glutathione transferase belonging to the phi class of GSTs. Naming convention according to Wagner et al. (2002). Mutants display no pigments on leaves and stems. Likely to function as a carrier to transport anthocyanin from the cytosol to tonoplasts. glutathione S-transferase phi 12 (GSTF12); CONTAINS InterPro DOMAIN/s: Thioredoxin fold (InterPro:IPR012335), Glutathione S-transferase, C-t…	GO:0004364,GO:0005737,GO:0006749,GO:0043295,GO:0005737,GO:0009407,GO:0005737,GO:0009705,GO:0043169,GO:0046283,GO:1900384,GO:0005634
AT2G37970	AtHBP2, HBP2, SOUL-1, cHBP2, SOUL2	other	vir1	col0	2.57031	4.61714	344.79	1.57534e-14	8.70787e-13	255	287	368	249	312	52	261	791.919	666	2001	1053.92	976	3049.94	1347	818	880	899	1006	870	haem-binding protein 2, cytosolic heme (tetrapyrrole) binding protein 2	SOUL-1; FUNCTIONS IN: binding; INVOLVED IN: N-terminal protein myristoylation, red or far-red light signaling pathway; LOCATED IN: plasma membrane, vacuole; EXPRESSED IN: 25 plant structures; EXPRESSED DURING: 15 growth stages; CONTAINS InterPro DOMAIN/s: SOUL haem-binding protein (InterPro:IPR006917); BEST Arabidopsis thaliana protein match is: SOUL heme-binding family protein (TAIR:AT3G10130.1)…	GO:0005737,GO:0005886,GO:0000325,GO:0010017,GO:0005886,GO:0020037,GO:0005829,GO:0005794,GO:0005886,GO:0020037,GO:0005783
AT1G18980	no symbol available	other	vir1	col0	2.55861	2.63808	162.618	2.28429e-11	4.1527e-10	84	79.086	107	116	39	38	125	236	269.921	543	425	313.997	986	163	174.987	100	215	87	88	no full name available	RmlC-like cupins superfamily protein; FUNCTIONS IN: manganese ion binding, nutrient reservoir activity; INVOLVED IN: biological_process unknown; LOCATED IN: endomembrane system, apoplast; EXPRESSED IN: inflorescence meristem, hypocotyl, root, flower, pollen tube; EXPRESSED DURING: petal differentiation and expansion stage; CONTAINS InterPro DOMAIN/s: Cupin, RmlC-type (InterPro:IPR011051), Cupin 1…	GO:0005576,GO:0030145,GO:0006720,GO:0010035,GO:0019438,GO:0019748,GO:0033993,GO:0048364,GO:0048878,GO:1901362
AT5G03990	no symbol available	other	vir1	col0	2.5542	1.91917	283.645	1.08544e-13	4.53437e-12	42	51	41	33	38	12	41	134	127	284	112	142	410	202	180	130	146.012	149	143.077	no full name available	unknown protein; BEST Arabidopsis thaliana protein match is: unknown protein (TAIR:AT3G51940.1); Has 30201 Blast hits to 17322 proteins in 780 species: Archae - 12; Bacteria - 1396; Metazoa - 17338; Fungi - 3422; Plants - 5037; Viruses - 0; Other Eukaryotes - 2996 (source: NCBI BLink).	GO:0003674,GO:0005634,GO:0005634,GO:0006355,GO:0009266,GO:0009415,GO:0009651,GO:0033993
AT1G51890	no symbol available	defence	vir1	col0	2.55409	0.460458	89.1972	5.11668e-09	3.87821e-08	14	22	14	29	24	13	28	42	92	126	82	91	265.999	12	9	6	31	11	13	no full name available	Leucine-rich repeat protein kinase family protein; FUNCTIONS IN: kinase activity; INVOLVED IN: protein amino acid phosphorylation; LOCATED IN: endomembrane system; EXPRESSED IN: 9 plant structures; EXPRESSED DURING: 8 growth stages; CONTAINS InterPro DOMAIN/s: Protein kinase, ATP binding site (InterPro:IPR017441), Protein kinase, catalytic domain (InterPro:IPR000719), Serine/threonine-protein kin…	GO:0004672,GO:0004674,GO:0005634,GO:0006468,GO:0016301,GO:0042742,GO:0005515,GO:0005515,GO:0005515,GO:0005515,GO:0005515,GO:0005515,GO:0005515
AT5G42780	ZHD13, RHD1, AtHB27, HB27	other	vir1	col0	2.55208	1.43852	238.635	5.87004e-13	1.93639e-11	28	26	34	30	31	9	26	58	61	255	116	103	352	194	101	105	88	94	94	ROS1-associated homeodomain protein 1, homeobox protein 27, ZINC FINGER HOMEODOMAIN 13	homeobox protein 27 (HB27); FUNCTIONS IN: DNA binding, sequence-specific DNA binding transcription factor activity; INVOLVED IN: regulation of transcription; LOCATED IN: cellular_component unknown; EXPRESSED IN: 16 plant structures; EXPRESSED DURING: 6 growth stages; CONTAINS InterPro DOMAIN/s: Homeobox domain, ZF-HD class (InterPro:IPR006455), ZF-HD homeobox protein, Cys/His-rich dimerisation do…	GO:0000976,GO:0003700,GO:0005634,GO:0005634,GO:0005634,GO:0006355,GO:0042803,GO:0003677,GO:0005515,GO:0005515,GO:0005515,GO:0005515,GO:0005515,GO:0005515,GO:0005515
AT5G46900	no symbol available	other	vir1	col0	2.54986	2.05369	130.719	1.7218e-10	2.23867e-09	59.75	43.942	83.012	52.637	28.357	10.549	62.347	126.999	123.714	386.244	322.377	156.351	424.509	133.903	148.521	105.936	233.02	113.195	89.947	no full name available	Bifunctional inhibitor/lipid-transfer protein/seed storage 2S albumin superfamily protein; FUNCTIONS IN: lipid binding; INVOLVED IN: lipid transport; LOCATED IN: endomembrane system; CONTAINS InterPro DOMAIN/s: Bifunctional inhibitor/plant lipid transfer protein/seed storage (InterPro:IPR016140), Plant lipid transfer protein/seed storage/trypsin-alpha amylase inhibitor (InterPro:IPR003612), Plant…	GO:0003674,GO:0005576,GO:0019438,GO:0030154,GO:0044550,GO:0048364,GO:0048589,GO:0090558,GO:1901362
AT5G24930	COL4, ATCOL4, BBX5	other	vir1	col0	2.54941	7.38727	924.645	7.07728e-19	1.34873e-16	1455	1598	1736	1713	1868.04	597	2041	4451.88	3846.97	13163.3	6903.56	6158.2	19306.5	8683.03	6355.32	7785.36	7598.84	7485.83	6281.47	B-box domain protein 5, CONSTANS-like 4	CONSTANS-like 4 (COL4); FUNCTIONS IN: sequence-specific DNA binding transcription factor activity, zinc ion binding; INVOLVED IN: regulation of transcription; LOCATED IN: intracellular, chloroplast; EXPRESSED IN: 21 plant structures; EXPRESSED DURING: 13 growth stages; CONTAINS InterPro DOMAIN/s: CCT domain (InterPro:IPR010402), Zinc finger, B-box (InterPro:IPR000315); BEST Arabidopsis thaliana p…	GO:0005634,GO:0005634,GO:0008270,GO:0009909,GO:0003700,GO:0006355,GO:0016607,GO:0032922
AT1G64330	no symbol available	other	vir1	col0	2.54219	3.34145	392.937	4.27511e-15	2.78648e-13	97	117	90	77	126	38	116	347	244	793	374	330	1074	459	359	387	508	542	426	no full name available	myosin heavy chain-related; FUNCTIONS IN: molecular_function unknown; INVOLVED IN: biological_process unknown; LOCATED IN: plasma membrane, vacuole; EXPRESSED IN: 23 plant structures; EXPRESSED DURING: 13 growth stages; BEST Arabidopsis thaliana protein match is: COP1-interactive protein 1 (TAIR:AT5G41790.1); Has 217439 Blast hits to 106017 proteins in 3642 species: Archae - 3189; Bacteria - 4576…	GO:0003779,GO:0000325,GO:0000325,GO:0005773,GO:0005634,GO:0009888,GO:0040007
AT2G33210	HSP60, HSP60-2	other	vir1	col0	2.53565	4.22322	275.794	1.42983e-13	5.73364e-12	232	241	221	196	292	43	176	546	479.396	1750	900	713	2411	908	677	664	821	651	560	heat shock protein 60-2	heat shock protein 60-2 (HSP60-2); CONTAINS InterPro DOMAIN/s: Chaperonin Cpn60/TCP-1 (InterPro:IPR002423), Chaperonin Cpn60, conserved site (InterPro:IPR018370), Chaperonin Cpn60 (InterPro:IPR001844); BEST Arabidopsis thaliana protein match is: heat shock protein 60 (TAIR:AT3G23990.1).	GO:0005739,GO:0005739,GO:0006457,GO:0042026,GO:0140662,GO:0005739,GO:0005739,GO:0005739,GO:0005524,GO:0005739,GO:0000325,GO:0005507,GO:0009570,GO:0009941,GO:0005739,GO:0005829,GO:0005783,GO:0003723,GO:0005739
AT5G42590	MRO, CYP71A16	other	vir1	col0	2.53419	2.53297	151.811	4.33988e-11	7.0775e-10	77	88	138	90	42	30	96	188	219	652	462	282.428	800.246	157	149	101	199	70	81	marneral oxidase, "cytochrome P450, family 71, subfamily A, polypeptide 16"	putative cytochrome P450 "cytochrome P450, family 71, subfamily A, polypeptide 16" (CYP71A16); FUNCTIONS IN: electron carrier activity, monooxygenase activity, iron ion binding, oxygen binding, heme binding; INVOLVED IN: oxidation reduction; LOCATED IN: chloroplast; EXPRESSED IN: root, cultured cell; CONTAINS InterPro DOMAIN/s: Cytochrome P450 (InterPro:IPR001128), Cytochrome P450, conserved site…	GO:0005506,GO:0005576,GO:0020037,GO:0009507,GO:0005783,GO:0006722,GO:0016705,GO:0006722,GO:0016705
AT4G38710	no symbol available	other	vir1	col0	2.52538	5.43149	460.381	8.70427e-16	7.08018e-14	359	409	439	419	460.001	104	444	1315	942.005	3022.01	1563	1403.34	3511.06	2681	2148.54	1990	2115	2041	1664	no full name available	glycine-rich protein; FUNCTIONS IN: translation initiation factor activity; INVOLVED IN: biological_process unknown; LOCATED IN: cellular_component unknown; EXPRESSED IN: 23 plant structures; EXPRESSED DURING: 14 growth stages; CONTAINS InterPro DOMAIN/s: Plant specific eukaryotic initiation factor 4B (InterPro:IPR010433); BEST Arabidopsis thaliana protein match is: eukaryotic translation initiat…	GO:0003729,GO:0003743,GO:0003743,GO:0005737,GO:0005737,GO:0042803,GO:0005515,GO:0003729,GO:0005886,GO:0003729,GO:0040007,GO:0048316,GO:0050793
AT4G22214	no symbol available	other	vir1	col0	2.52028	-0.815835	35.982	5.87745e-06	1.81915e-05	5	5	15	9	4	0	9	13	19	63	36	20	74	3	4	27	14	17	16	no full name available	Encodes a defensin-like (DEFL) family protein. Defensin-like (DEFL) family protein; INVOLVED IN: biological_process unknown; LOCATED IN: endomembrane system; CONTAINS InterPro DOMAIN/s: Defensin-like protein, Arabidopsis (InterPro:IPR022618), Low-molecular-weight cysteine-rich family (InterPro:IPR020191); BEST Arabidopsis thaliana protein match is: Arabidopsis defensin-like protein (TAIR:AT4G2223…	GO:0003674,GO:0005576,GO:1901135
AT4G00310	MEE46, EDA8	other	vir1	col0	2.52015	1.67275	252.383	3.40409e-13	1.22071e-11	33	37	45	38	35	7	35	128	71	268.117	120	122	355	129	108	110	137	162	123	MATERNAL EFFECT EMBRYO ARREST 46, EMBRYO SAC DEVELOPMENT ARREST 8	EMBRYO SAC DEVELOPMENT ARREST 8 (EDA8); Has 35333 Blast hits to 34131 proteins in 2444 species: Archae - 798; Bacteria - 22429; Metazoa - 974; Fungi - 991; Plants - 531; Viruses - 0; Other Eukaryotes - 9610 (source: NCBI BLink).	GO:0003674,GO:0005634,GO:0005634,GO:0009561,GO:0009793
AT3G09070	OPS	other	vir1	col0	2.51981	2.72363	452.87	1.02738e-15	8.15791e-14	76	81	99	87	90	33	82	209	195	766	329.027	311	805.001	199	207	217	277	166	177	OCTOPUS	Encodes a a polarly localised membrane-associated protein that regulates phloem differentiation entry. Protein of unknown function (DUF740); FUNCTIONS IN: molecular_function unknown; INVOLVED IN: biological_process unknown; LOCATED IN: plasma membrane; EXPRESSED IN: 17 plant structures; EXPRESSED DURING: 8 growth stages; CONTAINS InterPro DOMAIN/s: Protein of unknown function DUF740 (InterPro:IPR…	GO:0005634,GO:0005886,GO:0010088,GO:0010233,GO:0010588,GO:0016324,GO:0022622,GO:0010088,GO:2000280,GO:0005515,GO:0010588,GO:0009507,GO:0005737,GO:0010088,GO:0016324,GO:2000280
AT3G10020	HUP26	other	vir1	col0	2.51781	6.53338	122.307	3.151e-10	3.76203e-09	232	473	478	513	797	160	678	929	936.288	3182	1959.62	1880	9059.39	7876.93	6031.94	5962.97	5073.12	6658.83	5483	HYPOXIA RESPONSE UNKNOWN PROTEIN 26	unknown protein; FUNCTIONS IN: molecular_function unknown; INVOLVED IN: response to oxidative stress, anaerobic respiration; LOCATED IN: cellular_component unknown; EXPRESSED IN: 23 plant structures; EXPRESSED DURING: 13 growth stages; Has 30201 Blast hits to 17322 proteins in 780 species: Archae - 12; Bacteria - 1396; Metazoa - 17338; Fungi - 3422; Plants - 5037; Viruses - 0; Other Eukaryotes - …	GO:0003674,GO:0005634,GO:0005634,GO:0006979,GO:0009061,GO:0009061,GO:0005829,GO:0005829,GO:0071456
AT5G67060	HEC1	other	vir1	col0	2.516	-1.3239	21.5768	0.00013841	0.0003162	3	2	4	3	3	2	7	2	5	30	6	19	74	19	5	1	17	31	9	HECATE 1	HECATE 1 (HEC1); FUNCTIONS IN: sequence-specific DNA binding transcription factor activity; INVOLVED IN: transmitting tissue development, carpel formation, regulation of transcription; LOCATED IN: nucleus; EXPRESSED IN: 9 plant structures; EXPRESSED DURING: 6 growth stages; CONTAINS InterPro DOMAIN/s: Helix-loop-helix DNA-binding domain (InterPro:IPR001092), Helix-loop-helix DNA-binding (InterPro…	GO:0003700,GO:0005634,GO:0005634,GO:0006355,GO:0046983,GO:0003700,GO:0006355,GO:0003700,GO:0010500,GO:0048462,GO:0043565,GO:0045893,GO:0048467,GO:2000012,GO:0005515,GO:0010468,GO:0009266,GO:0005515,GO:0005515,GO:0005634,GO:0048480
AT2G27550	ATC	other	vir1	col0	2.51329	1.7232	278.399	1.30383e-13	5.33529e-12	58	28	49	39	42	24	72	120	149	336	221	166	397.212	78	79	69	87	92	55	centroradialis	encodes a protein similar to TFL1. overexpression leads to similar phenotype as TFL1 overexpression. expressed specifically in the hypocotyl and null mutation does not result in phenotypes exhibited by TFL1 null mutations. It acts non-cell autonomously to inhibit floral initiation. centroradialis (ATC); CONTAINS InterPro DOMAIN/s: Phosphatidylethanolamine-binding, conserved site (InterPro:IPR0018…	GO:0005634,GO:0005737,GO:0005737,GO:0009910,GO:0010228,GO:0005634,GO:0005737,GO:0009910,GO:0010228
AT4G24000	ATCSLG2, CSLG2	other	vir1	col0	2.51243	0.202391	53.8773	3.1397e-07	1.35108e-06	30	19	26	16	9	13	18	48	72.001	187	102	75	64	9	3	3	7	18	4	cellulose synthase like G2, ARABIDOPSIS THALIANA CELLULOSE SYNTHASE LIKE G2	encodes a protein similar to cellulose synthase cellulose synthase like G2 (CSLG2); FUNCTIONS IN: cellulose synthase activity, transferase activity, transferring glycosyl groups, transferase activity; INVOLVED IN: cellulose biosynthetic process, polysaccharide biosynthetic process; LOCATED IN: membrane; EXPRESSED IN: 19 plant structures; EXPRESSED DURING: 12 growth stages; CONTAINS InterPro DOMAI…	GO:0005794,GO:0005886,GO:0005886,GO:0009833,GO:0016757,GO:0016759,GO:0016760,GO:0030244,GO:0051753
AT5G19110	no symbol available	other	vir1	col0	2.51205	-0.429519	39.575	3.04417e-06	1.00751e-05	13	1	14	12	4	5	12	39	18	55	28	51	75	27	5	9	29	37	23	no full name available	Eukaryotic aspartyl protease family protein; FUNCTIONS IN: aspartic-type endopeptidase activity; INVOLVED IN: proteolysis, N-terminal protein myristoylation; LOCATED IN: endomembrane system; EXPRESSED IN: shoot apex, leaf apex, hypocotyl, root, leaf; CONTAINS InterPro DOMAIN/s: Peptidase aspartic (InterPro:IPR021109), Peptidase aspartic, catalytic (InterPro:IPR009007), Peptidase A1 (InterPro:IPR0…	GO:0004190,GO:0005576,GO:0005576,GO:0009059,GO:0009414,GO:0009611,GO:0009753,GO:0009755,GO:0019752,GO:0031347,GO:0042546,GO:0043170,GO:0071396,GO:0098542,GO:1901135,GO:1901701
AT3G27250	AITR1, DIL4	other	vir1	col0	2.51137	3.57615	138.652	1.00369e-10	1.42539e-09	114	154.001	183	144	180	13	107	322	295	1129	525	530	1335.53	660	504	506	384.088	384	387	DIG-like 4	unknown protein; BEST Arabidopsis thaliana protein match is: unknown protein (TAIR:AT5G40800.1); Has 104 Blast hits to 104 proteins in 13 species: Archae - 0; Bacteria - 0; Metazoa - 0; Fungi - 0; Plants - 104; Viruses - 0; Other Eukaryotes - 0 (source: NCBI BLink).	GO:0003674,GO:0005634,GO:0005634,GO:0005634,GO:2000143
AT2G34030	no symbol available	other	vir1	col0	2.51039	-1.6954	22.8194	0.000101105	0.000237929	1	6	6	8	3	3	1	14	14	27	19	25	21	0	4	1	0	7	8	no full name available	Calcium-binding EF-hand family protein; FUNCTIONS IN: calcium ion binding; INVOLVED IN: biological_process unknown; LOCATED IN: endomembrane system; CONTAINS InterPro DOMAIN/s: EF-Hand 1, calcium-binding site (InterPro:IPR018247), EF-HAND 2 (InterPro:IPR018249), EF-hand-like domain (InterPro:IPR011992), Calcium-binding EF-hand (InterPro:IPR002048), Calcium/calmodulin-dependent protein kinase-like…	GO:0005509,GO:0006874,GO:0009507,GO:0015369,GO:0070588
AT3G02240	RGF7, GLV4	other	vir1	col0	2.50865	-1.77956	27.1818	3.60167e-05	9.30768e-05	1	2	6	0	5	1	4	7	20	12	8	8	32	5	10	4	12	12	9	GOLVEN 4, root meristem growth factor 7	Encodes a root meristem growth factor (RGF). Belongs to a family of functionally redundant homologous peptides that are secreted, tyrosine-sulfated, and expressed mainly in the stem cell area and the innermost layer of central columella cells. RGFs are required for maintenance of the root stem cell niche and transit amplifying cell proliferation. Members of this family include: At5g60810 (RGF1), …	GO:0005576,GO:0009786,GO:0010082,GO:2000023,GO:2000067,GO:0005615,GO:0008083,GO:0008284,GO:0030154
AT4G26220	CCoAOMT7	other	vir1	col0	2.50715	2.20318	559.418	1.21136e-16	1.28251e-14	82	73	82	55	57	32	85	175	185	562	277	263	731	106	64	64	84	97	88	caffeoyl coenzyme A ester O-methyltransferase 7	Encodes a caffeoyl-coenzyme A O-methyltransferase (CCoAOMT)-like protein with a strong preference for methylating the para position of flavanones and dihydroflavonols, whereas flavones and flavonols are methylated in the meta-position. S-adenosyl-L-methionine-dependent methyltransferases superfamily protein; FUNCTIONS IN: O-methyltransferase activity; LOCATED IN: cytosol; EXPRESSED IN: shoot, inf…	GO:0008757,GO:0042409,GO:0042409,GO:0005829
AT3G11480	BSMT1, ATBSMT1	defence	vir1	col0	2.50666	-0.594861	30.3771	1.79669e-05	4.95339e-05	8	13	20	8	15	1	2	52	20	73	43	38	46	21	13	4	7	1	16		The gene encodes a SABATH methyltransferase that methylates both salicylic acid and benzoic acid. It is highly expressed in flowers, induced by biotic and abiotic stress and thought to be involved in direct defense mechanism. BSMT1; CONTAINS InterPro DOMAIN/s: SAM dependent carboxyl methyltransferase (InterPro:IPR005299); BEST Arabidopsis thaliana protein match is: S-adenosyl-L-methionine-depende…	GO:0005634,GO:0008757,GO:0032259,GO:0006952,GO:0008757,GO:0009611,GO:0032259,GO:0051707,GO:0052624,GO:0080150
AT1G17250	RFO2, AtRLP3, RLP3	defence	vir1	col0	2.50475	-1.0872	39.5693	3.04729e-06	1.0082e-05	7	10	4	4	4	2	10	17	17	55	15	15	93	0	7	11	12	9	3	RESISTANCE TO FUSARIUM OXYSPORUM 2, receptor like protein 3	receptor like protein 3 (RLP3); CONTAINS InterPro DOMAIN/s: Leucine-rich repeat-containing N-terminal domain, type 2 (InterPro:IPR013210), Leucine-rich repeat (InterPro:IPR001611); BEST Arabidopsis thaliana protein match is: receptor like protein 2 (TAIR:AT1G17240.1); Has 81484 Blast hits to 24794 proteins in 958 species: Archae - 37; Bacteria - 4331; Metazoa - 15807; Fungi - 760; Plants - 53957;…	GO:0004672,GO:0005886,GO:0010073,GO:0007165,GO:0009620,GO:0050832,GO:0045087,GO:0050832
AT4G38340	NLP3	other	vir1	col0	2.4986	0.331376	83.3867	9.09933e-09	6.29591e-08	23	16	18	26	9	9	20	37	53	158	68	59	221	34	20	14	39	27	4	NIN-like protein 3	Plant regulator RWP-RK family protein; CONTAINS InterPro DOMAIN/s: Octicosapeptide/Phox/Bem1p (InterPro:IPR000270), Plant regulator RWP-RK (InterPro:IPR003035), GAF (InterPro:IPR003018); BEST Arabidopsis thaliana protein match is: Plant regulator RWP-RK family protein (TAIR:AT1G76350.1); Has 720 Blast hits to 573 proteins in 47 species: Archae - 0; Bacteria - 4; Metazoa - 0; Fungi - 7; Plants - 6…	GO:0003700,GO:0005634,GO:0005634,GO:0003700,GO:0006355,GO:0000987
AT3G49080	RPS9M	other	vir1	col0	2.49468	3.34548	530.078	2.09268e-16	2.05268e-14	90	103	107	82	134	35	133	251.997	232	890	417	387	1005.88	538	382	427	489	471	403	Ribosomal Protein S9 M	Ribosomal protein S5 domain 2-like superfamily protein; FUNCTIONS IN: structural constituent of ribosome; INVOLVED IN: translation; LOCATED IN: cytosolic small ribosomal subunit, ribosome, intracellular; EXPRESSED IN: 23 plant structures; EXPRESSED DURING: 13 growth stages; CONTAINS InterPro DOMAIN/s: Ribosomal protein S9 (InterPro:IPR000754), Ribosomal protein S5 domain 2-type fold (InterPro:IPR…	GO:0003723,GO:0003735,GO:0005739,GO:0006412,GO:0022627,GO:0005829,GO:0005515,GO:0005515,GO:0005739,GO:0005739,GO:0009555,GO:0009559,GO:0048229
AT2G32230	PRORP1	other	vir1	col0	2.49419	5.18589	173.691	1.2296e-11	2.49032e-10	509	474	615	445	578.032	70	308	1214	1136.03	3282.04	1741	1722	3851.59	1655.05	1377.18	1049	1295.81	1223	1074	proteinaceous RNase P 1	RNase P able to cleave tRNA-like structures involved in the maturation of plant mitochondrial mRNAs. proteinaceous RNase P 1 (PRORP1); CONTAINS InterPro DOMAIN/s: Multi antimicrobial extrusion protein MatE (InterPro:IPR002528), Pentatricopeptide repeat (InterPro:IPR002885); BEST Arabidopsis thaliana protein match is: proteinaceous RNase P 3 (TAIR:AT4G21900.1); Has 2190 Blast hits to 1686 proteins…	GO:0001682,GO:0004526,GO:0005739,GO:0005739,GO:0004526,GO:0004526,GO:0005739,GO:0008033,GO:0009507,GO:0001682
AT4G17520	HLN	other	vir1	col0	2.49401	6.21718	175.513	1.11425e-11	2.2962e-10	574	736	788	590	954	100	606	1724	1411.95	5179.65	2562	2415	6051.23	4882	3823.93	3614.02	3705.49	3928.97	3276.9	HYALURONAN/mRNA BINDING FAMILY PROTEIN	Hyaluronan / mRNA binding family; FUNCTIONS IN: RNA binding; INVOLVED IN: biological_process unknown; LOCATED IN: nucleus, peroxisome; EXPRESSED IN: 23 plant structures; EXPRESSED DURING: 14 growth stages; CONTAINS InterPro DOMAIN/s: Stm1, N-terminal (InterPro:IPR019084), Hyaluronan/mRNA-binding protein (InterPro:IPR006861); BEST Arabidopsis thaliana protein match is: Hyaluronan / mRNA binding fa…	GO:0003729,GO:0005634,GO:0005634,GO:0005737,GO:0005777,GO:0005777,GO:0003729,GO:0005829,GO:0003729,GO:0010468,GO:0016070,GO:0051171,GO:0080090
AT2G38860	DJ1E, YLS5, DJ-1e	other	vir1	col0	2.49215	3.54942	289.239	8.95779e-14	3.84647e-12	130	163	202	171	129	30	174	316	363	933.999	624	481	2107.55	422	338	327	422.384	401	375		Encodes protease I (pfpI)-like protein YLS5. YLS5; INVOLVED IN: response to ethylene stimulus, response to salt stress, leaf senescence, response to abscisic acid stimulus; LOCATED IN: endomembrane system; EXPRESSED IN: 23 plant structures; EXPRESSED DURING: 13 growth stages; CONTAINS InterPro DOMAIN/s: ThiJ/PfpI (InterPro:IPR002818); BEST Arabidopsis thaliana protein match is: Class I glutamine …	GO:0005737,GO:0005737,GO:0004462,GO:0005794,GO:0008219,GO:0009620,GO:0014070,GO:0018130,GO:0019438,GO:0042742,GO:0044271,GO:0071310,GO:1901362
AT2G32190	AthCYSTM4	other	vir1	col0	2.48768	0.588962	42.822	1.7375e-06	6.09314e-06	20	18	26	23	11	7	13	112	50	79	48	44	146.034	50	25	22	56	104.999	72.364	Cysteine-Rich Transmembrane Module 4	unknown protein; FUNCTIONS IN: molecular_function unknown; INVOLVED IN: biological_process unknown; BEST Arabidopsis thaliana protein match is: unknown protein (TAIR:AT2G32210.1); Has 74 Blast hits to 74 proteins in 7 species: Archae - 0; Bacteria - 0; Metazoa - 0; Fungi - 0; Plants - 74; Viruses - 0; Other Eukaryotes - 0 (source: NCBI BLink).	GO:0005886,GO:0005515,GO:0005515,GO:0005515,GO:0005515,GO:0005515,GO:0005515,GO:0005737,GO:0005886,GO:0033993
AT1G72260	THI2.1.1, THI2.1	defence	vir1	col0	2.4851	-0.569324	40.4288	2.61911e-06	8.80073e-06	11	10	10	5	6	4	14	13	18	94	42	39	79	2	7	9	15	36	13	thionin 2.1	Encodes a thionin which is a cysteine rich protein having antimicrobial properties. Thi2.1 is expressed in response to a variety of pathogens and induced by ethylene and jasmonic acid. Belongs to the plant thionin (PR-13) family with the following members: At1g66100, At5g36910, At1g72260, At2g15010, At1g12663, At1g12660. thionin 2.1 (THI2.1); FUNCTIONS IN: toxin receptor binding; INVOLVED IN: res…	GO:0005576,GO:0009751,GO:0006952,GO:0090729,GO:0006952,GO:0009867
AT2G05320	GNT2, GNT-II	other	vir1	col0	2.48434	2.46255	241.836	5.15752e-13	1.74623e-11	64	75	76	46	92	16	51	172	169.325	465	280	205	583	213	222.038	187	278	204	162	N-acetylglucosaminyltransferase II	beta-1,2-N-acetylglucosaminyltransferase II; FUNCTIONS IN: acetylglucosaminyltransferase activity, alpha-1,6-mannosylglycoprotein 2-beta-N-acetylglucosaminyltransferase activity; INVOLVED IN: oligosaccharide biosynthetic process; LOCATED IN: Golgi stack, integral to membrane; EXPRESSED IN: 22 plant structures; EXPRESSED DURING: 13 growth stages; CONTAINS InterPro DOMAIN/s: N-acetylglucosaminyltra…	GO:0000139,GO:0005794,GO:0005795,GO:0006487,GO:0008455,GO:0008455,GO:0009312
AT5G05340	PRX52	other	vir1	col0	2.48339	2.02231	59.1276	1.52227e-07	7.13697e-07	91	79	70	87	35	33	75	63	271	613	386.693	311	328	32	18	17	70	41	31	peroxidase 52	Peroxidase superfamily protein; FUNCTIONS IN: protein binding, peroxidase activity; INVOLVED IN: response to oxidative stress, oxidation reduction; LOCATED IN: apoplast, cell wall; EXPRESSED IN: 9 plant structures; EXPRESSED DURING: LP.04 four leaves visible, 4 anthesis, C globular stage, petal differentiation and expansion stage; CONTAINS InterPro DOMAIN/s: Haem peroxidase (InterPro:IPR010255), …	GO:0005576,GO:0006979,GO:0020037,GO:0140825,GO:0009505,GO:0048046,GO:0005515,GO:0005794,GO:0009809,GO:0010089,GO:1901430,GO:0009505
AT3G52520	no symbol available	other	vir1	col0	2.48029	-0.552455	87.3836	6.10331e-09	4.50321e-08	7	7	11	8	7	6	8	35	19.001	39	31	24	105	18	11	14	23	26	27	no full name available	unknown protein; BEST Arabidopsis thaliana protein match is: unknown protein (TAIR:AT5G06280.3); Has 24 Blast hits to 24 proteins in 7 species: Archae - 0; Bacteria - 0; Metazoa - 0; Fungi - 0; Plants - 24; Viruses - 0; Other Eukaryotes - 0 (source: NCBI BLink).	GO:0003674,GO:0005739,GO:0006970,GO:0007165,GO:0009627,GO:0009733,GO:0010035,GO:0033993,GO:0042742,GO:0050832,GO:0071310
AT1G36622	no symbol available	other	vir1	col0	2.47358	-0.292157	47.3801	8.29291e-07	3.17712e-06	13	8	16	15	5	2	11	17	46	90	31	33	97	45	29	3	17	23	19	no full name available	unknown protein; LOCATED IN: endomembrane system; BEST Arabidopsis thaliana protein match is: unknown protein (TAIR:AT1G36640.1); Has 12 Blast hits to 12 proteins in 2 species: Archae - 0; Bacteria - 0; Metazoa - 0; Fungi - 0; Plants - 12; Viruses - 0; Other Eukaryotes - 0 (source: NCBI BLink).	GO:0005576,GO:0030275,GO:0033612,GO:0048046,GO:0001666,GO:0002237,GO:0006979,GO:0007165,GO:0009416,GO:0009627,GO:0009751,GO:0009753,GO:0010035,GO:0010150,GO:0031347,GO:0042742,GO:0050793,GO:0050832,GO:0097305
AT5G19410	ABCG23	other	vir1	col0	2.47274	0.0863318	55.3162	2.56178e-07	1.12935e-06	16	11	21	16	6	10	15	43	53.149	76	87	23	131	56	25	9	40	22	15	ATP-binding cassette G23	ABC-2 type transporter family protein; FUNCTIONS IN: ATPase activity, coupled to transmembrane movement of substances; LOCATED IN: chloroplast, membrane; CONTAINS InterPro DOMAIN/s: ATPase, AAA+ type, core (InterPro:IPR003593), ABC transporter-like (InterPro:IPR003439), ABC-2 type transporter (InterPro:IPR013525), ABC transporter, conserved site (InterPro:IPR017871); BEST Arabidopsis thaliana pro…	GO:0016020,GO:0016887,GO:0042626,GO:0042626,GO:0055085,GO:0055085,GO:0140359
AT4G32810	CCD8, ATCCD8, MAX4	other	vir1	col0	2.46804	0.0569673	37.2506	4.63701e-06	1.47023e-05	10	15	15	13	28	4	12	53	85	57	66	23	77	19	23	16	31	56.851	22	carotenoid cleavage dioxygenase 8, MORE AXILLARY BRANCHING 4	Encodes a protein with similarity to carotenoid cleaving deoxygenases, the enzymes that cleave beta-carotene. Involved in the production of a graft transmissable signal to suppress axillary branching. Protein is localized to chloroplast stroma and expressed primarily in root tip. Mutants in the gene exhibit increased shoot branching, and light-dependent defects in hook opening and hypocotyl/root …	GO:0009507,GO:0009507,GO:0009507,GO:0010436,GO:0016121,GO:0016702,GO:0102251,GO:0102396,GO:0009733,GO:0010223,GO:0016702,GO:0009570,GO:0009850,GO:0009965,GO:0010223,GO:0010223,GO:0016121,GO:0016124,GO:0009926,GO:0016121,GO:0016702,GO:1901601
AT5G42100	BG_PPAP, ATBG_PPAP	other	vir1	col0	2.46799	5.69593	680.248	1.65127e-17	2.20281e-15	518	433	580	535	439	284	584	1673	1187.98	3567	1962.48	1683	5425.38	2363.18	2021.31	2090	3042.01	2584	2038.88	beta-1,3-glucanase_putative, "ARABIDOPSIS THALIANA BETA-1,3-GLUCANASE_PUTATIVE"	encodes a plasmodesmal (Pd)-associated membrane protein involved in plasmodesmal callose degradation, i.e. beta-1,3-glucanase (EC 3.2.1.39), and functions in the gating of Pd ATBG_PAP; FUNCTIONS IN: hydrolase activity, hydrolyzing O-glycosyl compounds, glucan endo-1,3-beta-D-glucosidase activity; INVOLVED IN: cell communication; LOCATED IN: in 7 components; EXPRESSED IN: 25 plant structures; EXPR…	GO:0005576,GO:0005886,GO:0005975,GO:0042973,GO:0016020,GO:0016020,GO:0005886,GO:0005886,GO:0009505,GO:0009505,GO:0009505,GO:0005783,GO:0007154,GO:0009506,GO:0042973,GO:0009506,GO:0009506
AT2G37630	ATMYB91, LL2, AS1, ATPHAN, MYB91	other	vir1	col0	2.46664	5.25523	231.168	7.98897e-13	2.50957e-11	635	636.483	667	460	645	102	493	1333.23	1188.05	4467	2041.2	1942	5339.58	1463	897.634	959	1154.83	956	774	ASYMMETRIC LEAVES 1, LOTUS LEAF 2, ARABIDOPSIS PHANTASTICA-LIKE 1, MYB DOMAIN PROTEIN 91	Encodes a MYB-domain protein involved in specification of the leaf proximodistal axis. Mutation results in lobed and dissected leaves with a characteristic asymmetry. Homologous to the Antirrhinum PHANTASTICA (PHAN) and maize ROUGH SHEATH2 (RS2) genes Asymmetric placement of auxin response at the distal leaf tip precedes visible asymmetric leaf growth. Acts alongside AXR1 to exclude BP expression…	GO:0005634,GO:0003700,GO:0003700,GO:0009946,GO:0009965,GO:0008356,GO:0042803,GO:0010338,GO:0005634,GO:0009944,GO:0042742,GO:0045088,GO:0050832,GO:0003677,GO:0045892,GO:0000793,GO:0005730,GO:0009615,GO:0005515,GO:0005515,GO:0000976,GO:0000976,GO:0000976,GO:0000976,GO:0005515,GO:0005515,GO:0005515,GO:0005515,GO:0005515,GO:0005515,GO:0005515,GO:0005515,GO:0005515,GO:0005515,GO:0005515,GO:0042802
AT4G13410	ATCSLA15, CSLA15	other	vir1	col0	2.46642	-0.0533354	78.7967	1.46787e-08	9.47182e-08	16	24	17	17	9	7	8	45	44	98	40	77	117	30	9	8	17	13	17	CELLULOSE SYNTHASE LIKE A15	encodes a gene similar to cellulose synthase ATCSLA15; FUNCTIONS IN: cellulose synthase activity, transferase activity, transferring glycosyl groups; INVOLVED IN: biological_process unknown; LOCATED IN: endomembrane system; EXPRESSED IN: 14 plant structures; EXPRESSED DURING: 9 growth stages; CONTAINS InterPro DOMAIN/s: Glycosyl transferase, family 2 (InterPro:IPR001173); BEST Arabidopsis thalian…	GO:0005794,GO:0005794,GO:0005794,GO:0005794,GO:0016757,GO:0016759,GO:0047259,GO:0051753
AT5G50940	no symbol available	other	vir1	col0	2.46538	-0.622108	34.771	7.40818e-06	2.23992e-05	11	7	7	6	2	4	8	8	25	57	17	33	71	47	11	10	8	33	36	no full name available	RNA-binding KH domain-containing protein; FUNCTIONS IN: DNA binding; INVOLVED IN: transcription from RNA polymerase II promoter; LOCATED IN: DNA-directed RNA polymerase II, core complex; EXPRESSED IN: 13 plant structures; EXPRESSED DURING: 7 growth stages; CONTAINS InterPro DOMAIN/s: RNA polymerase II, heptapeptide repeat, eukaryotic (InterPro:IPR000684); BEST Arabidopsis thaliana protein match i…	GO:0003723,GO:0005634,GO:0006366
AT4G12670	no symbol available	Jasm_sali	vir1	col0	2.46132	3.11003	639.774	3.08926e-17	3.74643e-15	102	103	113	89	128	45	119	318	273	826	373	349	974.785	422.004	299	225	329	294	260	no full name available	Homeodomain-like superfamily protein; FUNCTIONS IN: DNA binding; INVOLVED IN: response to jasmonic acid stimulus, response to salicylic acid stimulus; CONTAINS InterPro DOMAIN/s: SANT, DNA-binding (InterPro:IPR001005), Homeodomain-related (InterPro:IPR012287), MYB-like (InterPro:IPR017877); BEST Arabidopsis thaliana protein match is: TRF-like 10 (TAIR:AT5G03780.1); Has 538 Blast hits to 521 prote…	GO:0005634,GO:0005634,GO:0009506,GO:0010468,GO:0048367
AT4G14400	DEG16, ACD6	other	vir1	col0	2.46064	2.38226	57.5201	1.89001e-07	8.61681e-07	124	105	105	108	57	29	57	197	348	584.001	183	159	1455	80	39	41	153.788	50	28	ACCELERATED CELL DEATH 6	encodes a novel protein with putative ankyrin and transmembrane regions. It is a member of one of the largest uncharacterized gene families in higher plants. The gene is involved in resistance to Pseudomonas syringae. ACCELERATED CELL DEATH 6 (ACD6); CONTAINS InterPro DOMAIN/s: Ankyrin repeat-containing domain (InterPro:IPR020683), Ankyrin repeat (InterPro:IPR002110); BEST Arabidopsis thaliana pr…	GO:0005737,GO:0005737,GO:0016020,GO:0009751,GO:0042742,GO:2000031,GO:0009416,GO:0009617,GO:0009751,GO:0016020,GO:1900426,GO:2000031,GO:0005886,GO:0016020,GO:2000031,GO:0050826,GO:0009615,GO:1900150,GO:1900426,GO:1902290,GO:0005789,GO:0005886,GO:0016567,GO:0071446
AT1G05680	UGT74E2	other	vir1	col0	2.45508	4.79541	47.7895	7.77927e-07	2.99814e-06	276	406	1348	435	560	117	156	1722.74	1199.8	3138	2259.67	1649.19	2292.49	436.054	206	163	445.039	459	352.042	Uridine diphosphate glycosyltransferase 74E2	Encodes a UDP-glucosyltransferase, UGT74E2, that acts on IBA (indole-3-butyric acid) and affects auxin homeostasis. The transcript and protein levels of this enzyme are strongly induced by H2O2 and may allow integration of ROS (reactive oxygen species) and auxin signaling. This enzyme can also transfer glycosyl groups to several compounds related to the explosive TNT when this synthetic compound …	GO:0005737,GO:0009507,GO:0016757,GO:0080043,GO:0080044,GO:0035251,GO:0010016,GO:0042631,GO:0052638,GO:0070301,GO:0071215,GO:0071475,GO:0080024
AT2G40380	PRA1.B2	other	vir1	col0	2.45344	3.50168	600.356	5.90657e-17	6.71537e-15	123	95	147	122	99	61	182	375	346	818	513	395	1117.19	514	454	436.002	447	482	443	prenylated RAB acceptor 1.B2	prenylated RAB acceptor 1.B2 (PRA1.B2); CONTAINS InterPro DOMAIN/s: Prenylated rab acceptor PRA1 (InterPro:IPR004895); BEST Arabidopsis thaliana protein match is: prenylated RAB acceptor 1.B1 (TAIR:AT3G56110.2); Has 573 Blast hits to 573 proteins in 149 species: Archae - 0; Bacteria - 0; Metazoa - 116; Fungi - 100; Plants - 320; Viruses - 0; Other Eukaryotes - 37 (source: NCBI BLink).	GO:0005783,GO:0005794,GO:0005886,GO:0016192,GO:0005783,GO:0016192,GO:0005515,GO:0005794,GO:0005768,GO:0005794,GO:0005802,GO:0005794,GO:0000138
AT5G03350	SAI-LLP1	other	vir1	col0	2.45192	2.72124	194.592	4.18376e-12	1.01646e-10	83	92	67	91	61	51	107	168	264	530.003	345	258	1046	207	123	198.036	253.786	297	189	SA-induced legume lectin-like protein 1	Legume lectin family protein; FUNCTIONS IN: carbohydrate binding, binding; INVOLVED IN: biological_process unknown; LOCATED IN: apoplast, cell wall, chloroplast; EXPRESSED IN: 19 plant structures; EXPRESSED DURING: 12 growth stages; CONTAINS InterPro DOMAIN/s: Legume lectin, beta chain (InterPro:IPR001220), Concanavalin A-like lectin/glucanase, subgroup (InterPro:IPR013320), Concanavalin A-like l…	GO:0005576,GO:0009505,GO:0071446,GO:0048046,GO:0005886,GO:0009617,GO:0009627,GO:0005886
AT1G73010	PS2, ATPS2, AtPPsPase1, PPsPase1	other	vir1	col0	2.4463	4.01727	31.0935	1.54687e-05	4.32181e-05	213	161	517	141	214	18	83	260	878	1170	737	802	1236.54	313	332.004	830	243	812	946	pyrophosphate-specific phosphatase1, phosphate starvation-induced gene 2	Encodes PPsPase1, a pyrophosphate-specific phosphatase catalyzing the specific cleavage of pyrophosphate (Km 38.8 uM) with an alkaline catalytic pH optimum. Expression is upregulated in the shoot of cax1/cax3 mutant. phosphate starvation-induced gene 2 (PS2); FUNCTIONS IN: phosphatase activity; INVOLVED IN: metabolic process; LOCATED IN: cellular_component unknown; EXPRESSED IN: 19 plant structur…	GO:0005634,GO:0016791,GO:0004427,GO:0016036,GO:0016462,GO:0051262,GO:0071456,GO:0005783
AT1G09750	no symbol available	other	vir1	col0	2.44079	5.89824	390.491	4.55083e-15	2.947e-13	661	478	612	700.682	491	400	842	1500	1374.41	4762.13	2470.76	2493	7281.97	2414	2392.86	2311.43	3237.33	2485	2135.39	no full name available	Eukaryotic aspartyl protease family protein; FUNCTIONS IN: aspartic-type endopeptidase activity; INVOLVED IN: proteolysis; LOCATED IN: apoplast, cell wall, plant-type cell wall; EXPRESSED IN: 22 plant structures; EXPRESSED DURING: 14 growth stages; CONTAINS InterPro DOMAIN/s: Peptidase aspartic (InterPro:IPR021109), Peptidase aspartic, catalytic (InterPro:IPR009007), Peptidase A1 (InterPro:IPR001…	GO:0005576,GO:0009505,GO:0048046,GO:0009627,GO:0099503
AT2G35350	PLL1	other	vir1	col0	2.43773	1.60774	136.032	1.19583e-10	1.64797e-09	26	29	36	28	60	13	47	121	72	323	113	98	361.679	141	79	71	169	112	117	poltergeist like 1	Encodes a protein most similar to the POLTERGEIST locus. Double mutant analysis of loss of function alleles indicate PLL1 functions redundantly with POL to regulate meristem size and pedicel length. Acts in a dose dependent manner with POL to suppress the clv1, clv2 and clv3 phenotypes. poltergeist like 1 (PLL1); FUNCTIONS IN: phospholipid binding, protein serine/threonine phosphatase activity; I…	GO:0006470,GO:0009507,GO:0017018,GO:0005886,GO:0009826,GO:0009933,GO:0006355,GO:0010074,GO:0005543,GO:0005886
AT3G23630	ATIPT7, IPT7	other	vir1	col0	2.4355	-1.58012	33.2189	1.00439e-05	2.92844e-05	6	4	4	4	1	3	4	17	15	19	17	14	24	3	5	4	17	15	8	ARABIDOPSIS THALIANA ISOPENTENYLTRANSFERASE 7, isopentenyltransferase 7	Encodes an isopentenyl transferase involved in cytokinin biosynthesis. isopentenyltransferase 7 (IPT7); CONTAINS InterPro DOMAIN/s: tRNA isopentenyltransferase (InterPro:IPR002627); BEST Arabidopsis thaliana protein match is: isopentenyltransferase 5 (TAIR:AT5G19040.1); Has 8574 Blast hits to 7864 proteins in 2586 species: Archae - 0; Bacteria - 5836; Metazoa - 176; Fungi - 188; Plants - 290; Vir…	GO:0005739,GO:0006400,GO:0009691,GO:0052381,GO:0005739,GO:0009824,GO:0052622,GO:0052623,GO:0009691,GO:0009691,GO:0009860
AT5G40230	UMAMIT37	other	vir1	col0	2.43429	-0.123164	66.7816	5.75277e-08	3.02134e-07	9	12	23	11	9	9	14	14	50	100	60	52	99	11	13	20	27	20	28	Usually multiple acids move in and out Transporters 37	nodulin MtN21-like transporter family protein nodulin MtN21 /EamA-like transporter family protein; FUNCTIONS IN: molecular_function unknown; LOCATED IN: membrane; EXPRESSED IN: stem, hypocotyl, root; CONTAINS InterPro DOMAIN/s: Protein of unknown function DUF6, transmembrane (InterPro:IPR000620); BEST Arabidopsis thaliana protein match is: nodulin MtN21 /EamA-like transporter family protein (TAIR…	GO:0005886,GO:0022857,GO:0009888,GO:0010015,GO:0019438,GO:1901362
AT5G19950	no symbol available	other	vir1	col0	2.43068	2.59434	403.098	3.3104e-15	2.26079e-13	52	66	50.002	56	78	25	84	154	156.266	461	227	177	724.093	355	219.001	234	319	263	252	no full name available	CONTAINS InterPro DOMAIN/s: Domain of unknown function DUF1767 (InterPro:IPR013894); BEST Arabidopsis thaliana protein match is: Domain of unknown function (DUF1767) (TAIR:AT5G63540.1); Has 35333 Blast hits to 34131 proteins in 2444 species: Archae - 798; Bacteria - 22429; Metazoa - 974; Fungi - 991; Plants - 531; Viruses - 0; Other Eukaryotes - 9610 (source: NCBI BLink).	GO:0005634,GO:0005634,GO:0005634,GO:0005634,GO:0005739
AT2G28910	CXIP4	other	vir1	col0	2.42971	7.31346	452.304	1.04042e-15	8.22876e-14	1092	1274	1439	1197	1757	505	1775	3389	3018.8	9842.85	5224.23	4625	14293.4	11039.1	8018.74	7376.99	6639.48	10300.2	7724.05	CAX interacting protein 4	Encodes a CAX-interacting protein (CXIP4). The gene product is located in the nucleus of GFP-CXIP4-expressing yeast cells. When transiently expressed in the tobacco leaves, GFP-CXIP4 locates to the nucleus as well as in discrete areas of the cytoplasm (which do not overlap with mitochondria). CAX interacting protein 4 (CXIP4); FUNCTIONS IN: zinc ion binding, nucleic acid binding; INVOLVED IN: pos…	GO:0003676,GO:0005634,GO:0005634,GO:0005634,GO:0008270,GO:0005634,GO:0005737,GO:0051928,GO:0005515
AT1G65440	SPT6L, GTB1	other	vir1	col0	2.42894	6.04836	1036.69	2.17606e-19	5.06313e-17	784.999	808	792.001	663	802	404	823.021	2125	1749.62	5757.09	3035.49	2502	8003.08	3026	2148	2277.71	2959.29	2597.01	2158	global transcription factor group B1, Arabidopsis Suppressor of Ty insertion 6-like	Related to yeast Spt6 protein, which functions as part of a protein complex in transcription initiation and also plays a role in chromatin structure / assembly. global transcription factor group B1 (GTB1); FUNCTIONS IN: transcription elongation regulator activity, hydrolase activity, acting on ester bonds, RNA binding; INVOLVED IN: chromatin assembly or disassembly, transcription initiation; LOCA…	GO:0003676,GO:0005634,GO:0005634,GO:0005634,GO:0005634,GO:0006139,GO:0006352,GO:0006368,GO:0008023,GO:0031491,GO:0032968,GO:0034728,GO:0042393,GO:0005515,GO:0009506,GO:0009793,GO:0005515
AT3G15356	no symbol available	defence	vir1	col0	2.42456	4.29251	117.402	4.55775e-10	5.11214e-09	202	371	357	221	426	156	325	631	720	2217	1177.82	897	4588.03	300	192	225	449.516	605	369	no full name available	Legume lectin family protein; FUNCTIONS IN: carbohydrate binding, binding; INVOLVED IN: defense response to fungus, incompatible interaction; LOCATED IN: apoplast, cell wall; EXPRESSED IN: 7 plant structures; CONTAINS InterPro DOMAIN/s: Legume lectin, beta chain (InterPro:IPR001220), Concanavalin A-like lectin/glucanase, subgroup (InterPro:IPR013320), Concanavalin A-like lectin/glucanase (InterPr…	GO:0005576,GO:0009505,GO:0009505,GO:0048046,GO:0009611,GO:0071323,GO:0071369,GO:0071395,GO:0050832,GO:0005829
AT4G16140	no symbol available	other	vir1	col0	2.42367	3.19013	298.644	6.53607e-14	2.99283e-12	146	102	109	95	72	74	106	327	270.715	754	373	382	1004	396	344	252	431	354	282	no full name available	proline-rich family protein; Has 22415 Blast hits to 11533 proteins in 665 species: Archae - 22; Bacteria - 2059; Metazoa - 8248; Fungi - 2655; Plants - 6106; Viruses - 637; Other Eukaryotes - 2688 (source: NCBI BLink).	GO:0003674,GO:0005634,GO:0016020,GO:0016020,GO:0009416,GO:0051301,GO:1901566,GO:1901605
AT3G09950	no symbol available	other	vir1	col0	2.41636	-1.7759	18.0123	0.000360987	0.000756767	5	3	5	1	2	0	0	12	2	28	5	9	16	19	14	2	8	20	7	no full name available	unknown protein; BEST Arabidopsis thaliana protein match is: unknown protein (TAIR:AT5G41761.1); Has 128 Blast hits to 128 proteins in 12 species: Archae - 0; Bacteria - 0; Metazoa - 0; Fungi - 0; Plants - 128; Viruses - 0; Other Eukaryotes - 0 (source: NCBI BLink).	GO:0003674,GO:0005634,GO:0006952,GO:0007165,GO:0009753,GO:0071310,GO:1901701
AT1G06970	CHX14, ATCHX14	other	vir1	col0	2.41554	-1.7294	20.014	0.000208395	0.000458896	8	3	3	6	2	2	3	9	6	31	39	4	31	10	4	6	1	0	0	cation/hydrogen exchanger 14	member of Putative Na+/H+ antiporter family cation/hydrogen exchanger 14 (CHX14); FUNCTIONS IN: monovalent cation:hydrogen antiporter activity, sodium:hydrogen antiporter activity; INVOLVED IN: cation transport; LOCATED IN: integral to membrane; EXPRESSED IN: 6 plant structures; EXPRESSED DURING: L mature pollen stage, M germinated pollen stage, 4 anthesis; CONTAINS InterPro DOMAIN/s: Cation/H+ e…	GO:0006885,GO:0012505,GO:0015385,GO:1902600,GO:0006812
AT5G42830	no symbol available	other	vir1	col0	2.41531	1.05993	102.393	1.53971e-09	1.41264e-08	19	23.027	52	43	26	19	38	69	115	151	131	77	472.092	48	27	18	53.01	41	31	no full name available	HXXXD-type acyl-transferase family protein; FUNCTIONS IN: transferase activity, transferring acyl groups other than amino-acyl groups, transferase activity; INVOLVED IN: biological_process unknown; LOCATED IN: cellular_component unknown; EXPRESSED IN: 17 plant structures; EXPRESSED DURING: 12 growth stages; CONTAINS InterPro DOMAIN/s: Transferase (InterPro:IPR003480); BEST Arabidopsis thaliana pr…	GO:0005737,GO:0002237,GO:0009611,GO:0009751,GO:0009812,GO:0010035,GO:0019438,GO:0019748,GO:0031347,GO:0032787,GO:0033993,GO:0042180,GO:0042742,GO:0044283,GO:0050832,GO:0055082,GO:0098771,GO:1901362
AT3G49580	LSU1	other	vir1	col0	2.41512	3.06517	182.829	7.57067e-12	1.65925e-10	108	97	215	126	128	26	107	266	282	974	528	386	950.652	390	190	170	199	258	208	RESPONSE TO LOW SULFUR 1	RESPONSE TO LOW SULFUR 1 (LSU1); FUNCTIONS IN: molecular_function unknown; INVOLVED IN: biological_process unknown; LOCATED IN: cellular_component unknown; EXPRESSED IN: 10 plant structures; EXPRESSED DURING: 7 growth stages; BEST Arabidopsis thaliana protein match is: response to low sulfur 3 (TAIR:AT3G49570.1).	GO:0005634,GO:0005634,GO:0005634,GO:0098869,GO:0010438,GO:0009651,GO:0010438,GO:0005515,GO:0005515,GO:0005634,GO:0005737
AT4G13850	ATGRP2, GR-RBP2, RBGA5, GRP2	other	vir1	col0	2.41487	4.89023	698.46	1.26037e-17	1.73931e-15	237	248	264	244	288	92	323	517.001	540	1910.37	1033.58	921	2731.13	1965.02	1538.75	1571	1449	1629	1363.77	GLYCINE-RICH RNA-BINDING PROTEIN 2, glycine-rich RNA-binding protein 2, glycine rich protein 2, RNA-binding glycine-rich protein A5	Encodes a glycine-rich RNA-binding protein. Gene expression is induced by cold. GLYCINE-RICH RNA-BINDING PROTEIN 2 (ATGRP2); FUNCTIONS IN: double-stranded DNA binding, RNA binding, single-stranded DNA binding, copper ion binding, ATP binding; INVOLVED IN: response to cold, seed germination, response to osmotic stress; LOCATED IN: mitochondrion; EXPRESSED IN: 23 plant structures; EXPRESSED DURING:…	GO:0003729,GO:0005634,GO:0005739,GO:0009651,GO:0005739,GO:0005739,GO:0003697,GO:0003723,GO:0003723,GO:0005739,GO:0005739,GO:0009409,GO:0009409,GO:0005739,GO:0003690,GO:0003697,GO:0003723,GO:0009409,GO:0009414,GO:0005524,GO:0005524,GO:0005524,GO:0005524,GO:0005739,GO:0005739,GO:0005739,GO:0005739,GO:0009409,GO:0006970,GO:0009409,GO:0009631,GO:0009651,GO:0009845,GO:0034336,GO:0005739,GO:0005739,GO:…
AT3G04220	no symbol available	defence	vir1	col0	2.41243	-1.1483	49.1428	6.31455e-07	2.49712e-06	9	2	13	4	2	5	8	25	25	32	23	16	56	7	4	10	7	11	8	no full name available	Disease resistance protein (TIR-NBS-LRR class) family; FUNCTIONS IN: transmembrane receptor activity, nucleoside-triphosphatase activity, nucleotide binding, ATP binding; INVOLVED IN: signal transduction, defense response, apoptosis, innate immune response; LOCATED IN: intrinsic to membrane; EXPRESSED IN: 21 plant structures; EXPRESSED DURING: 13 growth stages; CONTAINS InterPro DOMAIN/s: ATPase,…	GO:0005737,GO:0007165,GO:0043531,GO:0050832
AT4G17940	no symbol available	other	vir1	col0	2.4095	4.54405	396.715	3.88452e-15	2.58236e-13	185.039	259.002	279	200	353	92	367	560	679.03	1858.72	997.007	851	2636.52	1206	869	914	952.467	1062	877	no full name available	Tetratricopeptide repeat (TPR)-like superfamily protein; FUNCTIONS IN: binding; INVOLVED IN: biological_process unknown; EXPRESSED IN: 23 plant structures; EXPRESSED DURING: 15 growth stages; CONTAINS InterPro DOMAIN/s: Tetratricopeptide-like helical (InterPro:IPR011990), Tetratricopeptide repeat-containing (InterPro:IPR013026); BEST Arabidopsis thaliana protein match is: Tetratricopeptide repeat…	GO:0003674,GO:0009507,GO:0001666,GO:0036211,GO:0048364,GO:0065008,GO:2000241
AT4G23210	CRK13	defence	vir1	col0	2.40602	-0.498283	45.0506	1.20235e-06	4.39033e-06	7.551	10.981	12.706	12.881	11.727	3.234	8.525	27.238	27.453	64.762	32.432	22.366	143.52	5.158	3.085	9.482	24.857	29.602	6.141	cysteine-rich RLK (RECEPTOR-like protein kinase) 13	Encodes a Cysteine-rich receptor-like kinase (CRK13). Overexpression of CRK13 leads to hypersensitive response cell death, and induces defense against pathogens by causing increased accumulation of salicylic acid. cysteine-rich RLK (RECEPTOR-like protein kinase) 13 (CRK13); FUNCTIONS IN: kinase activity; INVOLVED IN: defense response to bacterium, response to molecule of bacterial origin, plant-t…	GO:0004672,GO:0004674,GO:0005576,GO:0005886,GO:0006468,GO:0006468,GO:0016301,GO:0042742,GO:0002237,GO:0009626,GO:0042742
AT4G26190	no symbol available	other	vir1	col0	2.40451	5.74184	353.047	1.24484e-14	7.03651e-13	531	587	671	461	794	155	641.001	1532	1168	4410.32	2116	1832	5498	3064.95	2298.45	2099	2164.47	2598.17	2078	no full name available	Haloacid dehalogenase-like hydrolase (HAD) superfamily protein; CONTAINS InterPro DOMAIN/s: NLI interacting factor (InterPro:IPR004274); BEST Arabidopsis thaliana protein match is: Haloacid dehalogenase-like hydrolase (HAD) superfamily protein (TAIR:AT2G36540.1); Has 27570 Blast hits to 17450 proteins in 1040 species: Archae - 84; Bacteria - 2677; Metazoa - 10403; Fungi - 2363; Plants - 1406; Vir…	GO:0005634,GO:0005634,GO:0005634,GO:0005634,GO:0005634,GO:0005744,GO:0030150
AT1G76560	CP12-3	other	vir1	col0	2.40322	3.03562	148.653	5.27545e-11	8.36465e-10	35	59	70	51	106	17	89	125	152	395	225	222	830	693	407	375	363	571	445	CP12 domain-containing protein 3	CP12 domain-containing protein 3 (CP12-3); FUNCTIONS IN: molecular_function unknown; INVOLVED IN: negative regulation of reductive pentose-phosphate cycle; LOCATED IN: chloroplast; EXPRESSED IN: 20 plant structures; EXPRESSED DURING: 13 growth stages; CONTAINS InterPro DOMAIN/s: Protein of unknown function CP12 (InterPro:IPR003823); BEST Arabidopsis thaliana protein match is: CP12 domain-containi…	GO:0005507,GO:0009507,GO:0009507,GO:0016151,GO:0080153,GO:0009416,GO:0034605,GO:0070417,GO:0071454,GO:0009507,GO:0032991,GO:0080153
AT3G44320	NIT3, AtNIT3	other	vir1	col0	2.39897	2.78957	372.331	7.32533e-15	4.45953e-13	117	97	134	95	102	28	100	235	289	685.009	401	321.01	844.126	249	133	138	204	209	190	NITRILASE 3, nitrilase 3	This enzyme catalyzes the hydrolysis of indole-3-acetonitrile (IAN) to indole-3-acetic acid (IAA) (EC 3.5.5.1) and IAN to indole-3-acetamide (IAM) at lower levels. It is the only one of the four Arabidopsis nitrilases whose mRNA levels are strongly induced when plants experience sulphur deprivation. This enzyme likely participates in other non-auxin-related metabolic pathways. nitrilase 3 (NIT3);…	GO:0000257,GO:0005886,GO:0018822,GO:0051410,GO:0000257,GO:0019762,GO:0009970,GO:0080109,GO:0005515,GO:0005829,GO:0005829,GO:0003729,GO:0080061
AT2G05380	GRP3S	other	vir1	col0	2.39777	8.97397	107.181	1.02816e-09	1.00017e-08	6729.44	7306.84	11465.2	6016.62	10905	1137	6032	15509.7	17447.3	51461.7	25340.6	25255.8	72794.6	13437.2	11234.4	11103.7	13481.3	22051.9	13780.4	glycine-rich protein 3 short isoform	glycine-rich protein 3 short isoform (GRP3S) mRNA, complete glycine-rich protein 3 short isoform (GRP3S); FUNCTIONS IN: molecular_function unknown; INVOLVED IN: biological_process unknown; LOCATED IN: endomembrane system; EXPRESSED IN: 16 plant structures; EXPRESSED DURING: 13 growth stages; CONTAINS InterPro DOMAIN/s: Glycine rich protein (InterPro:IPR010800); BEST Arabidopsis thaliana protein m…	GO:0005576,GO:0005576,GO:0005576,GO:0005515,GO:0005739,GO:0009611,GO:0010035,GO:0031347,GO:0042742,GO:0050832
AT1G30160	AtDOA3	other	vir1	col0	2.3909	0.669063	224.283	1.07024e-12	3.15396e-11	27	34	36	27	23	12	21	62	73	214	94	95.004	236	32	13	18	18	18	18	DUF295 Organellar A 3	Protein of unknown function (DUF295); CONTAINS InterPro DOMAIN/s: Protein of unknown function DUF295 (InterPro:IPR005174); BEST Arabidopsis thaliana protein match is: Protein of unknown function (DUF295) (TAIR:AT1G05540.1); Has 35333 Blast hits to 34131 proteins in 2444 species: Archae - 798; Bacteria - 22429; Metazoa - 974; Fungi - 991; Plants - 531; Viruses - 0; Other Eukaryotes - 9610 (source:…	GO:0003674,GO:0005634,GO:0008150,GO:0009507
AT2G48130	LTPG15	other	vir1	col0	2.39064	2.55545	93.8832	3.28764e-09	2.66447e-08	97	73	106	77	20	43	102	141	277	497	328	206.999	754	195.001	230	147	294.116	180.045	100	glycosylphosphatidylinositol-anchored lipid protein transfer 15	Bifunctional inhibitor/lipid-transfer protein/seed storage 2S albumin superfamily protein; FUNCTIONS IN: lipid binding; INVOLVED IN: lipid transport; LOCATED IN: anchored to membrane; EXPRESSED IN: hypocotyl, root, flower; EXPRESSED DURING: petal differentiation and expansion stage; CONTAINS InterPro DOMAIN/s: Bifunctional inhibitor/plant lipid transfer protein/seed storage (InterPro:IPR016140), …	GO:0008289,GO:0016020,GO:0016020,GO:0005319,GO:0005886,GO:0009845,GO:0010214,GO:0015908
AT1G58983	no symbol available	other	vir1	col0	2.38323	6.98612	190.4	5.14864e-12	1.20257e-10	1159.19	1461.9	1595.02	1124.73	1845.32	237.342	1349.18	3370.18	2705.47	8939.02	4844.81	4544.45	11130.6	7891.22	6132.6	5523.73	5715.99	5808.65	5101.19	no full name available	Ribosomal protein S5 family protein; FUNCTIONS IN: structural constituent of ribosome, RNA binding; INVOLVED IN: translation; LOCATED IN: cytosolic small ribosomal subunit, ribosome, cell wall; CONTAINS InterPro DOMAIN/s: Ribosomal protein S5, eukaryotic/archaeal (InterPro:IPR005711), Ribosomal protein S5, N-terminal (InterPro:IPR013810), Double-stranded RNA-binding-like (InterPro:IPR014720), Rib…	GO:0009505,GO:0022627,GO:0009506,GO:0005794,GO:0005634,GO:0003729
AT3G49730	no symbol available	other	vir1	col0	2.37957	1.58171	286.397	9.87126e-14	4.18483e-12	36	31	45	32	48	13	47	113	90	270	128	124	312	107	80	101.592	134	99	119	no full name available	Tetratricopeptide repeat (TPR)-like superfamily protein; CONTAINS InterPro DOMAIN/s: Pentatricopeptide repeat (InterPro:IPR002885); BEST Arabidopsis thaliana protein match is: Pentatricopeptide repeat (PPR) superfamily protein (TAIR:AT5G65820.1); Has 44976 Blast hits to 14279 proteins in 285 species: Archae - 4; Bacteria - 30; Metazoa - 692; Fungi - 575; Plants - 42339; Viruses - 0; Other Eukaryo…	GO:0003729,GO:0005739,GO:0005739,GO:0008150
AT4G24120	YSL1, ATYSL1	other	vir1	col0	2.3748	4.15272	185.008	6.76589e-12	1.51115e-10	328	335	419	250	340	73	198	740	739	1982	1089	1080.04	1927.56	369	249.003	365.005	422	404	329	YELLOW STRIPE LIKE 1, YELLOW STRIPE like 1	Member of a small family of oligopeptide transporters similar to the yellow stripe locus of maize (ZmYS1). YELLOW STRIPE like 1 (YSL1); CONTAINS InterPro DOMAIN/s: Oligopeptide transporter OPT superfamily (InterPro:IPR004813); BEST Arabidopsis thaliana protein match is: YELLOW STRIPE like 3 (TAIR:AT5G53550.2); Has 1803 Blast hits to 1757 proteins in 564 species: Archae - 19; Bacteria - 895; Metaz…	GO:0005737,GO:0005886,GO:0010039,GO:0035673,GO:0048316,GO:0051980,GO:0010039,GO:0003006,GO:0005886,GO:0048316,GO:0051980
AT1G02110	no symbol available	other	vir1	col0	2.37285	3.88084	1110.94	1.06512e-19	2.69786e-17	214	156	209.013	178	172	83	195	483	397	1228.31	678	579	1828	686	472	535	648	520	435	no full name available	Protein of unknown function (DUF630 and DUF632); FUNCTIONS IN: molecular_function unknown; INVOLVED IN: N-terminal protein myristoylation; LOCATED IN: plasma membrane; EXPRESSED IN: 22 plant structures; EXPRESSED DURING: 14 growth stages; CONTAINS InterPro DOMAIN/s: Protein of unknown function DUF630 (InterPro:IPR006868), Protein of unknown function DUF632 (InterPro:IPR006867); BEST Arabidopsis t…	GO:0003674,GO:0005634,GO:0010468,GO:0016070,GO:0048367
AT5G63390	no symbol available	other	vir1	col0	2.37074	-0.805357	92.4418	3.7594e-09	2.99108e-08	11	13	10	9	6	2	7	22	22	58	42	23	77	9	11	11	4	9	9	no full name available	O-fucosyltransferase family protein; CONTAINS InterPro DOMAIN/s: GDP-fucose protein O-fucosyltransferase (InterPro:IPR019378); BEST Arabidopsis thaliana protein match is: O-fucosyltransferase family protein (TAIR:AT2G44500.1); Has 826 Blast hits to 816 proteins in 29 species: Archae - 0; Bacteria - 0; Metazoa - 0; Fungi - 0; Plants - 826; Viruses - 0; Other Eukaryotes - 0 (source: NCBI BLink).	GO:0005737,GO:0008150,GO:0009507,GO:0016757
AT2G18620	GGPPS2, IDS2	other	vir1	col0	2.36879	-0.831917	51.7486	4.27391e-07	1.77172e-06	5	10	7	6	7	4	12	33	19	56	28	12	65	11	12	4	17	12	23	geranylgeranyl pyrophosphate synthase 2, ISOPRENYL DIPHOSPHATE SYNTHASE2	Terpenoid synthases superfamily protein; INVOLVED IN: isoprenoid biosynthetic process; EXPRESSED IN: root; CONTAINS InterPro DOMAIN/s: Polyprenyl synthetase-related (InterPro:IPR017446), Terpenoid synthase (InterPro:IPR008949), Polyprenyl synthetase (InterPro:IPR000092); BEST Arabidopsis thaliana protein match is: geranylgeranyl pyrophosphate synthase 1 (TAIR:AT4G36810.1); Has 16483 Blast hits to…	GO:0004161,GO:0004311,GO:0004337,GO:0009507,GO:0033384,GO:0033386,GO:0045337,GO:0009507,GO:0006576,GO:0009611,GO:0016114,GO:0033993,GO:0046394,GO:0051301,GO:1901566,GO:1901605
AT1G78340	ATGSTU22, GSTU22	other	vir1	col0	2.36179	1.87324	107.072	1.03748e-09	1.00826e-08	35	26	80	64	39	28	76	140	139	294	211	130	547	135	155	65	149	71	63	glutathione S-transferase TAU 22	Encodes glutathione transferase belonging to the tau class of GSTs. Naming convention according to Wagner et al. (2002). glutathione S-transferase TAU 22 (GSTU22); CONTAINS InterPro DOMAIN/s: Thioredoxin fold (InterPro:IPR012335), Glutathione S-transferase, C-terminal (InterPro:IPR004046), Glutathione S-transferase, C-terminal-like (InterPro:IPR010987), Glutathione S-transferase/chloride channel,…	GO:0004364,GO:0005737,GO:0005737,GO:0006749,GO:0005737,GO:0009407
AT4G14723	EPFL4, CLL2	other	vir1	col0	2.36177	-0.890741	50.3295	5.2766e-07	2.1351e-06	6	6	10	8	6	2	9	21	17	45	17	30	66	3	16	22	23	13	8	epidermal patterning factor like 4, CHALLAH-LIKE 2	BEST Arabidopsis thaliana protein match is: allergen-related (TAIR:AT3G22820.1); Has 35333 Blast hits to 34131 proteins in 2444 species: Archae - 798; Bacteria - 22429; Metazoa - 974; Fungi - 991; Plants - 531; Viruses - 0; Other Eukaryotes - 9610 (source: NCBI BLink).	GO:0010052,GO:0010052,GO:0010374,GO:0007267,GO:0048018,GO:0010073,GO:0048481,GO:0080086
AT1G73300	scpl2	other	vir1	col0	2.35831	0.472115	166.673	1.81302e-11	3.47163e-10	21.397	19	24.279	26.735	18	9	28.197	50	68.409	139.225	100	50.967	192.248	42.242	33.345	15	28.233	27	19	serine carboxypeptidase-like 2	serine carboxypeptidase-like 2 (scpl2); FUNCTIONS IN: serine-type carboxypeptidase activity; INVOLVED IN: proteolysis; LOCATED IN: endomembrane system; CONTAINS InterPro DOMAIN/s: Peptidase S10, serine carboxypeptidase (InterPro:IPR001563); BEST Arabidopsis thaliana protein match is: serine carboxypeptidase-like 1 (TAIR:AT5G36180.1); Has 4062 Blast hits to 3951 proteins in 474 species: Archae - 0…	GO:0004185,GO:0005576,GO:0005576,GO:0016747,GO:0019748
AT3G25760	AOC1, ERD12	Jasm_sali	vir1	col0	2.35523	5.57949	62.6051	9.67406e-08	4.77616e-07	386	452	841	654	373	295	466	1063.51	1572.46	3288	1718.12	1670	5679.48	2401.77	695	1486	1015.7	3259.97	3441.91	early-responsive to dehydration 12, allene oxide cyclase 1	encodes allene oxide cyclase. One of four genes in Arabidopsis that encode this enzyme, which catalyzes an essential step in jasmonic acid biosynthesis. Gene expression is induced during senescence, a process that involves jasmonic acid signalling pathway. allene oxide cyclase 1 (AOC1); FUNCTIONS IN: allene-oxide cyclase activity; INVOLVED IN: response to desiccation, response to water deprivatio…	GO:0009507,GO:0009695,GO:0046423,GO:0009941,GO:0009535,GO:0009507,GO:0009941,GO:0005829,GO:0009269
AT2G22930	no symbol available	other	vir1	col0	2.3548	-0.325622	48.8366	6.61733e-07	2.60092e-06	9	18	17	12	6	0	12	24	32	77	50	35	71	43	12	24	31	15	10	no full name available	UDP-Glycosyltransferase superfamily protein; FUNCTIONS IN: transferase activity, transferring glycosyl groups; INVOLVED IN: metabolic process; LOCATED IN: endomembrane system; EXPRESSED IN: hypocotyl, root, flower; EXPRESSED DURING: petal differentiation and expansion stage; CONTAINS InterPro DOMAIN/s: UDP-glucuronosyl/UDP-glucosyltransferase (InterPro:IPR002213); BEST Arabidopsis thaliana protei…	GO:0009507,GO:0009507,GO:0016757,GO:0035251,GO:0006576,GO:0009611,GO:0009753,GO:0019438,GO:0019752,GO:0019761,GO:0030154,GO:0048364,GO:0090558,GO:1901362
AT3G09405	PAE4, AtPAE4	other	vir1	col0	2.35407	1.61427	193.005	4.52346e-12	1.08013e-10	65	53	61	50	55	14	60	124	141	379.297	181	137	566.278	39	35	41	62	26	56	Pectin Acetyesterase 4	Pectinacetylesterase family protein; FUNCTIONS IN: molecular_function unknown; INVOLVED IN: biological_process unknown; LOCATED IN: cellular_component unknown; CONTAINS InterPro DOMAIN/s: Pectinacetylesterase (InterPro:IPR004963); BEST Arabidopsis thaliana protein match is: Pectinacetylesterase family protein (TAIR:AT3G09410.1); Has 559 Blast hits to 551 proteins in 94 species: Archae - 2; Bacter…	GO:0005576,GO:0005576,GO:0007165,GO:0009415,GO:0018130,GO:0019438,GO:0044271,GO:0071310,GO:1901362,GO:1901566
AT2G45135	no symbol available	other	vir1	col0	2.35262	-0.346147	26.6105	4.09936e-05	0.000104654	15	7	15	2	9	2	8	14	25	62	43	24	72	21	19	65	5	29	46	no full name available	RING/U-box superfamily protein; FUNCTIONS IN: zinc ion binding; INVOLVED IN: biological_process unknown; LOCATED IN: cellular_component unknown; CONTAINS InterPro DOMAIN/s: Zinc finger, RING-type, conserved site (InterPro:IPR017907), Zinc finger, RING-type (InterPro:IPR001841); Has 5 Blast hits to 5 proteins in 1 species: Archae - 0; Bacteria - 0; Metazoa - 0; Fungi - 0; Plants - 5; Viruses - 0; …	GO:0003674,GO:0005575,GO:0009737,GO:0090693
AT1G56060	AthCYSTM3	other	vir1	col0	2.3494	-1.80788	16.9875	0.000484012	0.00099012	0	4	5	4	3	1	3	5	15	16	3	10	40	9	0	5	4	17	13	Cysteine-Rich Transmembrane Module 3	unknown protein; BEST Arabidopsis thaliana protein match is: unknown protein (TAIR:AT2G32210.1); Has 180 Blast hits to 180 proteins in 22 species: Archae - 0; Bacteria - 0; Metazoa - 0; Fungi - 10; Plants - 170; Viruses - 0; Other Eukaryotes - 0 (source: NCBI BLink).	GO:0005515,GO:0005515,GO:0005737,GO:0005739,GO:1901000
AT1G02020	no symbol available	other	vir1	col0	2.34744	3.00382	424.258	1.98109e-15	1.46821e-13	74	76	91	93	72	58	91	196	206.001	634.001	313	252	803.001	431	273	381	419.001	382	303	no full name available	nitroreductase family protein; FUNCTIONS IN: oxidoreductase activity, acting on NADH or NADPH, nitrogenous group as acceptor, oxidoreductase activity; INVOLVED IN: metabolic process; LOCATED IN: chloroplast; EXPRESSED IN: 23 plant structures; EXPRESSED DURING: 13 growth stages; CONTAINS InterPro DOMAIN/s: Nitroreductase-like (InterPro:IPR000415); Has 35333 Blast hits to 34131 proteins in 2444 spe…	GO:0005634,GO:0005634,GO:0005739,GO:0016491,GO:0009507,GO:0009507,GO:0006355,GO:0043170
AT3G22740	HMT3	other	vir1	col0	2.34509	3.49786	116.866	4.74928e-10	5.27669e-09	105	115	160	167	147	61	199	280	407.626	955	518	502	1196	645	216	322.017	256.764	399	645	homocysteine S-methyltransferase 3	homocysteine S-methyltransferase (HMT3) homocysteine S-methyltransferase 3 (HMT3); FUNCTIONS IN: homocysteine S-methyltransferase activity; INVOLVED IN: biological_process unknown; LOCATED IN: plasma membrane; EXPRESSED IN: 16 plant structures; EXPRESSED DURING: 7 growth stages; CONTAINS InterPro DOMAIN/s: Homocysteine S-methyltransferase (InterPro:IPR003726); BEST Arabidopsis thaliana protein ma…	GO:0005737,GO:0008270,GO:0008898,GO:0009086,GO:0033528
AT5G01830	PUB16	other	vir1	col0	2.34482	1.34227	146.062	6.20874e-11	9.62331e-10	28	27	31	19	43	15	64	109	73	237	98	88	359.201	116	65	67	109	75	69		ARM repeat superfamily protein; FUNCTIONS IN: ubiquitin-protein ligase activity, binding; INVOLVED IN: response to chitin; LOCATED IN: ubiquitin ligase complex; EXPRESSED IN: root; CONTAINS InterPro DOMAIN/s: U box domain (InterPro:IPR003613), Armadillo-like helical (InterPro:IPR011989), Armadillo (InterPro:IPR000225), Armadillo-type fold (InterPro:IPR016024); BEST Arabidopsis thaliana protein ma…	GO:0004842,GO:0005634,GO:0005737,GO:0005737,GO:0016567,GO:0006576,GO:0009414,GO:0009611,GO:0009617,GO:0009620,GO:0009892,GO:0010015,GO:0030154,GO:0033036,GO:0033993,GO:0036211,GO:0046394,GO:0048589,GO:0090558,GO:0098542,GO:1901566,GO:1901605
AT3G18485	ILR2	other	vir1	col0	2.34431	-0.104116	57.9628	1.77988e-07	8.17619e-07	16	23	17	10	6	1	16	53	26	86	53	40	76	24	25	34	33	16	22	IAA-LEUCINE RESISTANT 2	Encodes a novel protein with no predicted membrane-spanning domains that is polymorphic among Arabidopsis accessions. The protein may modulate a metal transporter. Mutants are resistant to IAA-Leu, IAA-Phe, and the divalent metals cobalt and manganese but remain sensitive to free IAA; they are defective in lateral root formation and primary root elongation. IAA-LEUCINE RESISTANT 2 (ILR2); FUNCTIO…	GO:0003674,GO:0005829,GO:0010038,GO:0010102,GO:0010249,GO:0048364
AT1G58380	XW6	other	vir1	col0	2.34298	3.85257	334.053	2.1571e-14	1.1329e-12	183.805	173.095	207.092	175.227	220.314	35.658	229.97	426.854	385.102	1198.84	686.952	620.545	1612.95	691.715	543.789	492.854	488.962	599.348	476.611		XW6; FUNCTIONS IN: structural constituent of ribosome; INVOLVED IN: translation; LOCATED IN: cytosolic small ribosomal subunit, plasma membrane, chloroplast, membrane; EXPRESSED IN: guard cell, pollen tube, leaf; CONTAINS InterPro DOMAIN/s: Ribosomal protein S5, eukaryotic/archaeal (InterPro:IPR005711), Ribosomal protein S5, N-terminal (InterPro:IPR013810), Double-stranded RNA-binding-like (Inter…	GO:0003735,GO:0006412,GO:0022627,GO:0022627,GO:0009506,GO:0005794,GO:0005634,GO:0003729
AT3G58990	IPMI SSU3, IPMI1	other	vir1	col0	2.34204	5.14597	218.289	1.38987e-12	3.95046e-11	438	467	624	523	429	248	428	967	1361.78	3338	1406.65	1582	4947.38	1953.24	688.215	963	928.014	1132	1308	isopropylmalate isomerase 1	isopropylmalate isomerase 1 (IPMI1); FUNCTIONS IN: hydro-lyase activity, 3-isopropylmalate dehydratase activity; INVOLVED IN: leucine biosynthetic process, metabolic process; LOCATED IN: plastid; EXPRESSED IN: 19 plant structures; EXPRESSED DURING: 9 growth stages; CONTAINS InterPro DOMAIN/s: 3-isopropylmalate dehydratase, small subunit-like (InterPro:IPR012305), Aconitase A/isopropylmalate dehyd…	GO:0009098,GO:0009507,GO:0009536,GO:0003861,GO:0009570,GO:0019761,GO:0009507,GO:0009536
AT2G39240	no symbol available	other	vir1	col0	2.33771	-0.419148	96.9785	2.47908e-09	2.09272e-08	13	9	14	12	12	6	7	24	29	73	45	38	91.711	12	7	17	23	25	13	no full name available	RNA polymerase I specific transcription initiation factor RRN3 protein; FUNCTIONS IN: RNA polymerase I transcription factor activity, binding; CONTAINS InterPro DOMAIN/s: RNA polymerase I specific transcription initiation factor RRN3 (InterPro:IPR007991), Armadillo-type fold (InterPro:IPR016024); BEST Arabidopsis thaliana protein match is: RNA polymerase I specific transcription initiation factor…	GO:0001042,GO:0001181,GO:0005634,GO:0005634,GO:0005634,GO:0006361
AT4G12510	AZI5	other	vir1	col0	2.33448	2.19664	55.6772	2.4358e-07	1.07785e-06	59.466	85.411	88.12	71.952	24.88	34.011	99.827	161.938	140.384	524.454	325.595	191.123	569.938	85.972	107.181	88.076	296.918	40.789	82.795		Bifunctional inhibitor/lipid-transfer protein/seed storage 2S albumin superfamily protein; FUNCTIONS IN: lipid binding; INVOLVED IN: lipid transport; LOCATED IN: endomembrane system; CONTAINS InterPro DOMAIN/s: Bifunctional inhibitor/plant lipid transfer protein/seed storage (InterPro:IPR016140), Plant lipid transfer protein/seed storage/trypsin-alpha amylase inhibitor (InterPro:IPR003612), Plant…	GO:0005576,GO:0005783,GO:0009506
AT2G18690	no symbol available	other	vir1	col0	2.33093	2.13403	139.342	9.58861e-11	1.37935e-09	81	73	114	62	77	31	76	233	198	359	209	186	1021	57	53	38	85	107	59	no full name available	unknown protein; FUNCTIONS IN: molecular_function unknown; INVOLVED IN: biological_process unknown; LOCATED IN: membrane; EXPRESSED IN: 16 plant structures; EXPRESSED DURING: 9 growth stages; CONTAINS InterPro DOMAIN/s: Protein of unknown function DUF975 (InterPro:IPR010380); BEST Arabidopsis thaliana protein match is: unknown protein (TAIR:AT2G18680.1); Has 186 Blast hits to 184 proteins in 18 s…	GO:0003674,GO:0009507,GO:0001666,GO:0002237,GO:0006979,GO:0007165,GO:0009611,GO:0009627,GO:0009753,GO:0010035,GO:0010150,GO:0010243,GO:0031347,GO:0032787,GO:0042742,GO:0050832,GO:0071446,GO:0097305,GO:1901615
AT1G74590	GSTU10, ATGSTU10	other	vir1	col0	2.328	1.32594	102.082	1.58162e-09	1.44513e-08	50	29	60	50	36	20	50	103	141	275	159	108	401.392	54	44	6	45	41	29	GLUTATHIONE S-TRANSFERASE TAU 10, glutathione S-transferase TAU 10	Encodes glutathione transferase belonging to the tau class of GSTs. Naming convention according to Wagner et al. (2002). glutathione S-transferase TAU 10 (GSTU10); CONTAINS InterPro DOMAIN/s: Thioredoxin fold (InterPro:IPR012335), Glutathione S-transferase, C-terminal-like (InterPro:IPR010987), Glutathione S-transferase/chloride channel, C-terminal (InterPro:IPR017933), Glutathione S-transferase,…	GO:0004364,GO:0005737,GO:0005737,GO:0006749,GO:0005737,GO:0009407
AT3G04510	LSH2	other	vir1	col0	2.32334	-1.59662	21.9198	0.000126795	0.000292098	7	2	5	2	1	2	4	2	16	35	15	10	14	22	9	3	8	19	7	LIGHT SENSITIVE HYPOCOTYLS 2	LIGHT SENSITIVE HYPOCOTYLS 2 (LSH2); FUNCTIONS IN: molecular_function unknown; INVOLVED IN: biological_process unknown; LOCATED IN: chloroplast; EXPRESSED IN: 12 plant structures; EXPRESSED DURING: 4 leaf senescence stage, petal differentiation and expansion stage; CONTAINS InterPro DOMAIN/s: Protein of unknown function DUF640 (InterPro:IPR006936); BEST Arabidopsis thaliana protein match is: Prot…	GO:0005634,GO:0005634,GO:0005634,GO:0009299,GO:0009299,GO:0009416,GO:0090698,GO:0009414,GO:0048878
AT2G20750	ATEXPB1, EXPB1, ATHEXP BETA 1.5	other	vir1	col0	2.32322	2.73365	132.827	1.48771e-10	1.98328e-09	126	97	98	113	78	41	124	247	256.038	752	399	264	808	188	127	224	292	130	73	expansin B1	member of BETA-EXPANSINS. Naming convention from the Expansin Working Group (Kende et al, 2004. Plant Mol Bio) expansin B1 (EXPB1); INVOLVED IN: plant-type cell wall organization, unidimensional cell growth, plant-type cell wall loosening; LOCATED IN: endomembrane system, extracellular region; EXPRESSED IN: 15 plant structures; EXPRESSED DURING: 10 growth stages; CONTAINS InterPro DOMAIN/s: Barwi…	GO:0005576,GO:0005576,GO:0006949,GO:0009507,GO:0019953,GO:0009826,GO:0009828
AT1G65500	STMP6	other	vir1	col0	2.31776	0.874583	58.5345	1.64793e-07	7.64372e-07	19	22	42	21	35	11	20	26	84	195	78	84	254.024	51	49	18	43	91	77		unknown protein; FUNCTIONS IN: molecular_function unknown; INVOLVED IN: biological_process unknown; LOCATED IN: endomembrane system; EXPRESSED IN: 14 plant structures; EXPRESSED DURING: 9 growth stages; BEST Arabidopsis thaliana protein match is: unknown protein (TAIR:AT1G65486.1); Has 23 Blast hits to 23 proteins in 2 species: Archae - 0; Bacteria - 0; Metazoa - 0; Fungi - 0; Plants - 23; Viruse…	GO:0005739,GO:0030275,GO:0033612,GO:0048046,GO:0005886,GO:0009409,GO:0009409,GO:0009414,GO:0009414,GO:0009617,GO:0009651,GO:0009651,GO:0009723,GO:0009751,GO:0009753,GO:0048046
AT1G50300	TAF15	other	vir1	col0	2.31708	3.18833	330.791	2.37772e-14	1.23089e-12	87	96	98	103	137	26	122.008	233	176.994	692	358.071	314	1049	490	359	401	399.209	412	410	TBP-associated factor 15	TBP-associated factor 15 (TAF15); FUNCTIONS IN: RNA binding, nucleotide binding, zinc ion binding, nucleic acid binding; INVOLVED IN: biological_process unknown; LOCATED IN: intracellular; EXPRESSED IN: 22 plant structures; EXPRESSED DURING: 9 growth stages; CONTAINS InterPro DOMAIN/s: RNA recognition motif, RNP-1 (InterPro:IPR000504), Nucleotide-binding, alpha-beta plait (InterPro:IPR012677), Zi…	GO:0003674,GO:0005634,GO:0000398,GO:0006355,GO:0009908,GO:0036211,GO:0044085,GO:0048581
AT5G02270	ABCI20, NAP9, ATNAP9	other	vir1	col0	2.31562	3.35667	166.251	1.85668e-11	3.5383e-10	100	147	192	134	133	14	134	341.062	286	819.268	439.082	397	955.04	512	388	346	448	377	402	ATP-binding cassette I20, non-intrinsic ABC protein 9, ARABIDOPSIS THALIANA NON-INTRINSIC ABC PROTEIN 9	member of NAP subfamily non-intrinsic ABC protein 9 (NAP9); CONTAINS InterPro DOMAIN/s: ATPase, AAA+ type, core (InterPro:IPR003593), ABC transporter-like (InterPro:IPR003439); BEST Arabidopsis thaliana protein match is: P-loop containing nucleoside triphosphate hydrolases superfamily protein (TAIR:AT1G03905.1).	GO:0005829,GO:0022857,GO:0006979,GO:0009414,GO:0009962,GO:0010114,GO:0010218,GO:0044281
AT4G37900	AtGRDP2, GRDP2	other	vir1	col0	2.31534	0.924491	197.1	3.70227e-12	9.23722e-11	21	32	31	26	35	7	41	81	58.059	200	115	79	232	63	34	39	58	57	43	GLYCINE RICH DOMAIN PROTEIN 2	Protein of unknown function (duplicated DUF1399); CONTAINS InterPro DOMAIN/s: Protein of unknown function DUF1399 (InterPro:IPR009836); BEST Arabidopsis thaliana protein match is: Protein of unknown function (duplicated DUF1399) (TAIR:AT2G22660.2); Has 24258 Blast hits to 6156 proteins in 640 species: Archae - 4; Bacteria - 13513; Metazoa - 5207; Fungi - 694; Plants - 2964; Viruses - 274; Other E…	GO:0005737,GO:0005737,GO:0010928,GO:0071470,GO:2000028
AT3G62790	no symbol available	other	vir1	col0	2.31336	4.13136	232.209	7.64876e-13	2.42554e-11	134	164	148	116	230	34	163	332	359	1009	520	420	1372.01	1272	1067.07	878	844	976	903	no full name available	NADH-ubiquinone oxidoreductase-related; CONTAINS InterPro DOMAIN/s: NADH:ubiquinone oxidoreductase, iron-sulphur subunit 5 (InterPro:IPR019342); BEST Arabidopsis thaliana protein match is: NADH-ubiquinone oxidoreductase-related (TAIR:AT2G47690.1); Has 129 Blast hits to 129 proteins in 63 species: Archae - 0; Bacteria - 0; Metazoa - 2; Fungi - 62; Plants - 56; Viruses - 0; Other Eukaryotes - 9 (so…	GO:0003674,GO:0005634,GO:0005747,GO:0032981,GO:0005739,GO:0005747,GO:0005829
AT1G67148	no symbol available	other	vir1	col0	2.30981	-0.288256	50.6641	5.01886e-07	2.04079e-06	6	15	17	14	8	7	23	31	55	112	31	23	111	22	7	4	20	17	7	no full name available	unknown protein; Has 1 Blast hits to 1 proteins in 1 species: Archae - 0; Bacteria - 0; Metazoa - 0; Fungi - 0; Plants - 1; Viruses - 0; Other Eukaryotes - 0 (source: NCBI BLink).	GO:0003674,GO:0005575,GO:0008150
AT1G12630	no symbol available	defence	vir1	col0	2.30863	-1.12504	28.6069	2.62594e-05	6.99482e-05	3	7	11	4	9	0	5	3	9	40	22	17	93	23	8	9	8	15	2	no full name available	encodes a member of the DREB subfamily A-4 of ERF/AP2 transcription factor family. The protein contains one AP2 domain. There are 17 members in this subfamily including TINY. Integrase-type DNA-binding superfamily protein; FUNCTIONS IN: DNA binding, transcription activator activity, sequence-specific DNA binding transcription factor activity; INVOLVED IN: regulation of transcription, DNA-dependen…	GO:0005634,GO:0006355,GO:0003700,GO:0000976,GO:0019760,GO:0000976,GO:0000976,GO:0000976,GO:0000976,GO:0000976
AT2G15300	no symbol available	defence	vir1	col0	2.30801	-0.638886	40.0132	2.8173e-06	9.40422e-06	14	7	21	11	3	3	8	35	28	57	33	21	87	10	18	17	10	17	1	no full name available	Leucine-rich repeat protein kinase family protein; FUNCTIONS IN: protein serine/threonine kinase activity, kinase activity, ATP binding; INVOLVED IN: transmembrane receptor protein tyrosine kinase signaling pathway, protein amino acid phosphorylation; LOCATED IN: endomembrane system; EXPRESSED IN: root; CONTAINS InterPro DOMAIN/s: Protein kinase, catalytic domain (InterPro:IPR000719), Leucine-ric…	GO:0004672,GO:0005524,GO:0006468,GO:0009507,GO:0016301,GO:0016310,GO:0000902,GO:0006952,GO:0006996,GO:0009414,GO:0016049,GO:0016070,GO:0042545,GO:0048364,GO:0048589,GO:0065008,GO:1905392
AT2G47880	ROXY9, CEPD2	other	vir1	col0	2.30686	0.746824	62.5205	9.77904e-08	4.81967e-07	23	52	20	29	15	15	28	76	58	119	111	99	278	67	11	25	44	23	22	CEP DOWNSTREAM 2	Glutaredoxin family protein; FUNCTIONS IN: electron carrier activity, arsenate reductase (glutaredoxin) activity, protein disulfide oxidoreductase activity; INVOLVED IN: cell redox homeostasis; LOCATED IN: endomembrane system; EXPRESSED IN: 11 plant structures; EXPRESSED DURING: 7 growth stages; CONTAINS InterPro DOMAIN/s: Glutaredoxin-like, plant II (InterPro:IPR011905), Thioredoxin fold (InterP…	GO:0005634,GO:0005737,GO:0005737,GO:0005515,GO:0005634,GO:0005737,GO:0006995,GO:0005515,GO:0005515,GO:0005515
AT4G20770	no symbol available	other	vir1	col0	2.30599	-1.20033	59.9623	1.36285e-07	6.45765e-07	4	6	6	5	8	1	6	10	16	42	19	19	38	25	6	6	11	14	14	no full name available	Pentatricopeptide repeat (PPR) superfamily protein; FUNCTIONS IN: molecular_function unknown; INVOLVED IN: biological_process unknown; LOCATED IN: mitochondrion; CONTAINS InterPro DOMAIN/s: Pentatricopeptide repeat (InterPro:IPR002885); BEST Arabidopsis thaliana protein match is: Pentatricopeptide repeat (PPR) superfamily protein (TAIR:AT3G02330.1); Has 56027 Blast hits to 13813 proteins in 239 s…	GO:0003723,GO:0005739,GO:0009451,GO:0043231
AT2G23670	YCF37	other	vir1	col0	2.30593	5.98289	91.4524	4.12597e-09	3.24431e-08	867	829	1120	805	751	85	469	1836.67	1526.36	4662.51	2681	2481	4790.27	3975	3208	2543.22	2137.31	2747.83	2257	homolog of Synechocystis YCF37	homolog of Synechocystis YCF37 (YCF37); FUNCTIONS IN: molecular_function unknown; INVOLVED IN: biological_process unknown; LOCATED IN: thylakoid, chloroplast thylakoid membrane, chloroplast thylakoid lumen, chloroplast; EXPRESSED IN: 20 plant structures; EXPRESSED DURING: 13 growth stages; Has 42 Blast hits to 42 proteins in 13 species: Archae - 0; Bacteria - 0; Metazoa - 0; Fungi - 0; Plants - 3…	GO:0003674,GO:0009507,GO:0009534,GO:0009535,GO:0009579,GO:0009535,GO:0009579,GO:0009507,GO:0009534,GO:0005773,GO:0009543,GO:0009059,GO:0009416,GO:0015994,GO:0016070,GO:0044271
AT5G61980	VAL1, AGD1	other	vir1	col0	2.30082	2.33356	165.134	1.97804e-11	3.72427e-10	116	95	111	88	90	32	103	312	169	592	329	281	796	49	33	32	83	88	56	VAN3-like protein1, ARF-GAP domain 1	A member of ARF GAP domain (AGD), A thaliana has 15 members, grouped into four classes. AGD1 belongs to the class 1, together with AGD2, AGD3 and AGD4. Not expressed in hypocotyls and cotyledons. ARF-GAP domain 1 (AGD1); FUNCTIONS IN: ARF GTPase activator activity, zinc ion binding; INVOLVED IN: cytoskeleton organization; LOCATED IN: endocytic vesicle; EXPRESSED IN: 18 plant structures; EXPRESSED…	GO:0007010,GO:0030139,GO:0005886,GO:0035618,GO:0048768
AT4G15440	HPL1, CYP74B2	other	vir1	col0	2.29644	1.91106	109.325	8.62259e-10	8.63554e-09	58	75.012	70	77	31	21	46	111.035	98	389	213	227	510	150	43	80	103	119	115.006	hydroperoxide lyase 1	Encodes a hydroperoxide lyase. Also a member of the CYP74B cytochrome p450 family. In the ecotype Columbia (Col) the gene contains a 10-nucleotide deletion in its first exon that causes it to code for a truncated protein that results in a non-functional hydroperoxide lyase. hydroperoxide lyase 1 (HPL1); FUNCTIONS IN: electron carrier activity, monooxygenase activity, iron ion binding, heme bindin…	GO:0004497,GO:0005506,GO:0016125,GO:0016705,GO:0020037,GO:0009941,GO:0006631,GO:0009611
AT4G05410	YAO	other	vir1	col0	2.29558	2.7879	545.557	1.56282e-16	1.59551e-14	85	76	105	71	109	40	112	229	193.002	603	332	291	688	281	260	240	253.006	281	202	YAOZHE	Encodes a nucleolar protein with seven WD40-repeats that plays a role in embryo sac development and is critical for the correct positioning of the division plane of zygote and the apical cell lineage in Arabidopsis. YAO may act by modulating nucleolar function, such as rRNA biogenesis, during early embryogenesis and gametogenesis. YAOZHE (YAO); FUNCTIONS IN: nucleotide binding, nucleic acid bindi…	GO:0005634,GO:0030515,GO:0032040,GO:0005730,GO:0080008,GO:0080008,GO:0005730,GO:0009553,GO:0009793,GO:0060321
[truncated: 568 more rows]

## Sheet: GO terms enriched upreg. genes
source	term_name	term_id	adjusted_p_value	negative_log10_of_adjusted_p_value	term_size	query_size	intersection_size	effective_domain_size	intersections
[truncated: 40 more rows]
