# Supplementary material for: Disruption of the mRNA m6A writer complex triggers autoimmunity in Arabidopsis
Source: PLoS Genet. 2025 Nov 6;21(11):e1011925. doi: 10.1371/journal.pgen.1011925 (PMC12617952; doi:10.1371/journal.pgen.1011925)
Supplement: S3 File — (XLSX) [file pgen.1011925.s010.xlsx]

## Sheet: README
Supplementary Data Table 3 – Differential Gene Expression Results from ONT direct RNA sequencing of fip37-4 at 22ºC
This table contains results of differential gene expression analysis comparing fip37-4 mutants versus Col-0 wild type in Arabidopsis thaliana using edgeR version 4.2.2
Tab 1 lists the logged fold change and false discovery rate for each gene
Tab 2 list the GO terms significantly enriched in genes with significant upregulation (p < 0.001) in fip37-4 compared to Col-0

## Sheet: Differential gene expression
	logFC	logCPM	F	PValue	FDR
AT5G35375	7.30512	2.74811	78.1608	1.15e-09	2.78e-07
AT4G21840	7.1981	2.55691	63.9557	8.51e-09	1.52e-06
AT1G52040	6.91221	4.71739	127.002	1.05e-12	7.6e-10
AT2G14560	6.7376	4.30826	127.595	5.6e-13	4.6e-10
AT3G57260	6.02894	3.68685	114.768	1.88e-12	1.22e-09
AT1G76960	5.89538	6.00938	200.114	1.44e-14	2.5e-11
AT1G14880	5.69273	3.7835	77.5051	1.86e-10	5.48e-08
AT5G42530	5.58659	8.22062	417.639	8.14e-19	1e-14
AT3G22231	5.51048	5.07724	91.3375	1.75e-10	5.26e-08
AT1G35710	5.48918	2.59545	54.4387	1.7e-08	2.74e-06
AT1G64795	5.48653	4.17563	144.353	4.64e-13	4.09e-10
AT4G11890	5.38227	3.2377	89.7025	7.01e-11	2.34e-08
AT5G10760	5.37689	3.50762	153.155	6.57e-13	5.07e-10
AT5G54610	5.34026	2.51123	45.252	7.53e-08	9.48e-06
AT1G21250	5.26627	3.81082	115.241	4.91e-12	2.89e-09
AT3G30720	4.88634	3.24475	74.1375	8.67e-10	2.23e-07
AT1G76955	4.78375	3.26824	72.8939	1.17e-09	2.78e-07
AT4G14400	4.77845	4.81894	175.725	7.63e-14	8.56e-11
AT3G45140	4.73302	5.62236	202.488	1.24e-14	2.5e-11
AT1G75945	4.66479	4.19267	42.1158	2.82e-07	2.72e-05
AT1G33960	4.3085	3.43816	64.443	2.38e-09	5.24e-07
AT1G52000	4.24371	5.99729	198.104	1.62e-14	2.5e-11
AT3G54170	4.22163	6.30013	331.071	1.91e-17	1.18e-13
AT3G25770	4.15224	4.80559	107.276	2.85e-11	1.14e-08
AT3G22235	4.10255	6.27529	101.98	5.05e-11	1.83e-08
AT5G03350	4.03764	4.40447	128.727	3.48e-12	2.14e-09
AT3G60415	3.97794	3.55435	77.265	7.72e-10	2.03e-07
AT4G14365	3.95472	3.3129	67.2794	4.01e-09	8.37e-07
AT1G24145	3.88274	4.02439	71.6434	2.44e-09	5.27e-07
AT1G21270	3.87826	2.83027	39.4558	5.46e-07	4.43e-05
AT2G29350	3.85799	4.33657	83.7998	4.67e-10	1.31e-07
AT3G56400	3.5844	3.76069	74.6939	1.6e-09	3.73e-07
AT1G72910	3.55106	3.0477	37.8519	9.34e-07	6.7e-05
AT5G39670	3.50257	3.3657	49.2973	8.81e-08	1.07e-05
AT1G19960	3.49706	4.60959	63.6859	8.27e-09	1.5e-06
AT5G55450	3.48112	4.23559	136.852	1.67e-12	1.14e-09
AT5G11410	3.47852	2.76817	42.067	3.29e-07	3.12e-05
AT3G15356	3.41985	6.29542	281.506	1.64e-16	6.77e-13
AT2G42540	3.40628	3.50576	33.8365	2.56e-06	0.00015249
AT5G08760	3.40441	4.55006	123.389	5.72e-12	3.21e-09
AT2G25510	3.38226	8.46365	259.853	4.71e-16	1.3e-12
AT1G52400	3.35705	6.63281	120.342	7.34e-12	3.94e-09
AT1G68190	3.34624	3.80363	50.1003	8.25e-08	1.02e-05
AT2G17040	3.33332	2.89021	34.2862	2.13e-06	0.00013264
AT1G09932	3.32897	2.97537	40.1864	5.3e-07	4.38e-05
AT1G72060	3.32766	4.20182	93.3496	1.41e-10	4.47e-08
AT1G24147	3.27496	5.23132	113.139	1.53e-11	6.97e-09
AT3G26740	3.19352	6.83386	119.647	7.86e-12	4.04e-09
AT2G43620	3.16183	5.30571	117.361	9.92e-12	4.71e-09
AT3G15720	3.09709	3.15323	46.2409	1.76e-07	1.85e-05
AT1G31580	3.07532	9.17147	177.311	6.46e-14	7.97e-11
AT5G52750	2.96529	3.58913	65.6928	6.14e-09	1.18e-06
AT1G02930	2.94798	8.3625	257.607	5.28e-16	1.3e-12
AT1G18020	2.90634	3.32906	32.6468	3.4e-06	0.00019338
AT4G02520	2.86027	8.40137	188.567	2.97e-14	4.07e-11
AT1G52410	2.84175	3.89167	39.6777	6.98e-07	5.42e-05
AT3G62550	2.84093	4.61645	49.048	1.04e-07	1.24e-05
AT5G25980	2.80959	7.33431	156.529	3.06e-13	2.9e-10
AT3G28300	2.75555	3.8924	68.3068	4.07e-09	8.37e-07
AT3G26830	2.71318	3.49966	43.053	3.46e-07	3.21e-05
AT1G21520	2.70763	4.13358	71.6491	2.48e-09	5.27e-07
AT2G43820	2.70644	5.3237	81.094	6.48e-10	1.78e-07
AT1G72930	2.65652	6.60926	100.977	5.63e-11	1.99e-08
AT1G05680	2.58561	4.26347	48.4302	1.18e-07	1.38e-05
AT2G25200	2.51307	3.50929	28.1238	1.08e-05	0.00047686
AT1G71030	2.49582	6.01489	108.592	2.44e-11	1.01e-08
AT2G43570	2.45618	4.87057	90.0605	2.06e-10	5.9e-08
AT3G50480	2.4378	5.96652	103.113	4.44e-11	1.71e-08
AT1G10657	2.42989	3.64879	39.396	7.45e-07	5.71e-05
AT3G28220	2.42502	7.22264	118.52	8.79e-12	4.34e-09
AT3G28540	2.38135	3.44951	40.8252	5.51e-07	4.44e-05
AT2G41100	2.37111	6.03065	73.1428	1.95e-09	4.45e-07
AT3G16530	2.35951	6.79756	170.531	1.05e-13	1.08e-10
AT5G45650	2.33976	3.32612	31.3772	4.78e-06	0.00025428
AT3G28930	2.33605	4.65508	77.4759	1.06e-09	2.64e-07
AT5G02440	2.30651	3.07688	25.9001	1.97e-05	0.00076771
AT3G28290	2.30003	3.54858	36.8691	1.3e-06	8.99e-05
AT1G19670	2.27022	6.06128	99.514	6.65e-11	2.28e-08
AT2G25900	2.26955	5.67966	91.8505	1.64e-10	5.07e-08
AT2G41730	2.22396	3.90002	44.9077	2.35e-07	2.38e-05
AT1G65500	2.22125	5.32281	80.0331	7.46e-10	2e-07
AT2G29460	2.20956	4.08983	33.1617	3.07e-06	0.00017702
AT1G54120	2.10609	3.54268	35.8643	1.64e-06	0.00010572
AT1G75380	2.1022	6.22519	66.9642	4.89e-09	9.57e-07
AT4G27440	2.08103	5.57862	57.2254	2.37e-08	3.61e-06
AT1G18710	2.06563	4.61481	33.9123	2.55e-06	0.00015249
AT1G17990	2.06145	3.72263	26.7711	1.56e-05	0.00064822
AT1G69490	2.05826	4.91513	60.7964	1.31e-08	2.27e-06
AT3G15510	2.05137	4.02004	30.1758	6.39e-06	0.00032161
AT4G36430	2.0507	3.88274	39.1047	7.89e-07	5.83e-05
AT2G34430	2.02671	9.29103	47.0885	1.51e-07	1.63e-05
AT1G19610	2.0264	4.61251	48.0345	1.26e-07	1.43e-05
AT4G23600	2.01901	4.89765	46.1082	1.83e-07	1.9e-05
AT2G45220	1.98723	3.95663	25.2932	2.32e-05	0.00086021
AT5G44575	1.9835	4.71411	67.6669	4.43e-09	8.81e-07
AT2G43530	1.95737	5.27896	50.7693	7.5e-08	9.48e-06
AT4G27450	1.94143	6.14462	65.3784	6.25e-09	1.19e-06
AT2G15890	1.93319	4.39641	27.9858	1.12e-05	0.00049023
AT1G01240	1.91012	4.42292	28.9361	8.75e-06	0.0004044
AT1G17170	1.90333	5.18416	50.5954	7.75e-08	9.66e-06
AT2G18700	1.89835	4.56465	29.6928	7.2e-06	0.00034982
AT2G29320	1.87522	5.23011	55.3108	3.31e-08	4.88e-06
AT1G23390	1.87396	7.25801	94.2604	1.23e-10	3.99e-08
AT5G44568	1.85651	3.64157	29.2532	8.13e-06	0.00038164
AT4G17810	1.84493	4.62744	47.1078	1.51e-07	1.63e-05
AT4G12490	1.83738	4.53883	46.1669	1.81e-07	1.9e-05
AT5G22920	1.83194	5.57623	50.9285	7.28e-08	9.35e-06
AT5G06870	1.8289	3.93965	26.6006	1.62e-05	0.0006723
AT2G03310	1.81824	5.09408	51.854	6.14e-08	8.24e-06
AT1G02920	1.81792	8.20806	112.057	1.69e-11	7.47e-09
AT1G21130	1.80742	5.42375	53.1008	4.89e-08	6.71e-06
AT4G29190	1.80001	4.43877	28.6759	9.35e-06	0.00043054
AT4G13575	1.7942	5.52797	59.0819	1.73e-08	2.74e-06
AT3G51660	1.76643	3.47429	25.8229	2.02e-05	0.00077789
AT2G03760	1.75258	3.90923	29.3538	7.87e-06	0.00037208
AT1G30820	1.74419	5.16996	55.3211	3.3e-08	4.88e-06
AT5G54585	1.7345	5.4864	26.9823	1.46e-05	0.00061472
AT2G43010	1.73099	5.28111	60.6636	1.33e-08	2.28e-06
AT4G24350	1.71887	3.9538	30.697	5.6e-06	0.00028793
AT1G29460	1.71861	4.28727	25.3827	2.26e-05	0.00084481
AT2G32100	1.68458	4.29958	26.2259	1.79e-05	0.0007206
AT2G37770	1.67714	4.8234	45.7014	1.98e-07	2.04e-05
AT4G36040	1.66702	7.5093	77.3759	1.07e-09	2.64e-07
AT2G02710	1.65082	4.91244	35.2545	1.86e-06	0.00011832
AT2G43550	1.64816	4.96324	40.4123	5.9e-07	4.69e-05
AT5G61590	1.62154	5.08891	37.3382	1.16e-06	8.11e-05
AT1G74670	1.60395	6.97159	31.2585	4.85e-06	0.00025445
AT2G25000	1.59464	4.49744	41.493	4.7e-07	3.99e-05
AT3G19710	1.58948	6.13946	28.6026	9.52e-06	0.00043642
AT1G08450	1.58918	5.18414	52.9714	5.01e-08	6.79e-06
AT5G62280	1.5887	4.23938	28.3242	1.03e-05	0.00046004
AT5G19240	1.58184	6.01687	59.1338	1.72e-08	2.74e-06
AT1G53870	1.57807	4.47485	29.4776	7.6e-06	0.00036346
AT1G70290	1.57534	5.00209	28.0978	1.09e-05	0.00047865
AT4G26530	1.5728	7.60257	41.0678	5.12e-07	4.33e-05
AT5G24210	1.56672	5.73816	44.6423	2.45e-07	2.46e-05
AT2G01755	1.55561	4.54649	29.2128	8.14e-06	0.00038164
AT5G49450	1.53721	5.23315	37.2853	1.17e-06	8.16e-05
AT1G80920	1.53094	7.47583	58.4082	1.94e-08	3.03e-06
AT1G78370	1.53074	7.43409	59.8095	1.53e-08	2.59e-06
AT1G19660	1.52545	6.77687	55.2718	3.33e-08	4.88e-06
AT1G80440	1.52453	6.21733	41.5396	4.64e-07	3.99e-05
AT5G26270	1.5183	4.8174	40.9776	5.23e-07	4.37e-05
AT2G27385	1.50501	7.82925	58.03	2.07e-08	3.19e-06
AT3G56210	1.5006	6.75356	71.9775	2.31e-09	5.17e-07
AT4G15620	1.50023	4.96802	28.565	9.61e-06	0.00043934
AT2G38870	1.49428	7.3457	64.6988	6.95e-09	1.3e-06
AT1G56220	1.49339	8.34906	51.3172	6.77e-08	8.88e-06
AT3G50270	1.48788	4.82868	33.9145	2.55e-06	0.00015249
AT5G19140	1.47507	8.19071	63.1986	8.81e-09	1.55e-06
AT2G04690	1.47073	5.52779	34.3635	2.29e-06	0.00014124
AT3G22060	1.46305	6.05917	53.5669	4.5e-08	6.24e-06
AT1G02850	1.45657	5.67033	51.5521	6.49e-08	8.6e-06
AT5G24530	1.43765	5.42487	41.7318	4.46e-07	3.91e-05
AT2G01870	1.43589	4.98496	29.4598	7.63e-06	0.00036346
AT1G67865	1.4353	6.38807	25.8855	1.96e-05	0.00076771
AT1G64970	1.42029	5.98837	47.8137	1.31e-07	1.47e-05
AT2G45170	1.41487	6.0172	46.3057	1.76e-07	1.85e-05
AT5G44572	1.4078	6.41933	59.4783	1.62e-08	2.7e-06
AT5G56100	1.40629	5.66507	34.9955	1.97e-06	0.00012367
AT5G56550	1.39097	5.42746	27.9649	1.12e-05	0.00049023
AT2G40610	1.38697	6.07002	34.3322	2.31e-06	0.00014157
AT2G39210	1.3837	4.3404	26.7262	1.57e-05	0.00065043
AT5G48490	1.38319	6.91675	48.0362	1.26e-07	1.43e-05
AT1G60989	1.36472	4.90907	29.9527	6.73e-06	0.00033467
AT4G14560	1.35862	4.83477	34.061	2.46e-06	0.00014953
AT2G29290	1.35412	6.71506	38.4437	9.04e-07	6.52e-05
AT3G15450	1.35175	7.45251	44.4091	2.57e-07	2.55e-05
AT5G37600	1.3504	5.60764	47.1783	1.48e-07	1.63e-05
AT1G03130	1.34548	10.1133	49.1674	1.01e-07	1.21e-05
AT3G18830	1.33619	5.2619	34.1114	2.43e-06	0.00014844
AT2G36320	1.32024	6.81696	50.148	8.41e-08	1.03e-05
AT5G26000	1.31547	9.78204	68.0413	4.14e-09	8.38e-07
AT5G52900	1.3091	5.12423	32.3304	3.73e-06	0.00020894
AT3G27690	1.30829	9.67519	35.4074	1.79e-06	0.00011528
AT4G01870	1.29388	5.62194	27.1623	1.39e-05	0.00058775
AT1G05560	1.28582	5.89567	35.1317	1.91e-06	0.00012041
AT2G38860	1.27975	4.94718	35.8286	1.63e-06	0.00010572
AT2G31880	1.27697	4.94299	27.4769	1.28e-05	0.00055016
AT3G18050	1.26599	5.33568	24.9236	2.56e-05	0.00094116
AT5G19190	1.26553	7.57964	54.8442	3.58e-08	5.14e-06
AT2G03440	1.26356	7.43035	42.6925	3.64e-07	3.36e-05
AT5G28770	1.25535	5.52866	32.7734	3.35e-06	0.0001913
AT1G21500	1.24872	8.20002	59.3672	1.65e-08	2.71e-06
AT5G54510	1.2474	5.30585	29.8389	6.92e-06	0.00034038
AT4G14540	1.23936	5.79868	31.3953	4.69e-06	0.00025135
AT2G32150	1.23835	6.44523	36.2162	1.49e-06	9.94e-05
AT5G19250	1.23755	6.40792	42.1007	4.12e-07	3.74e-05
AT3G28100	1.23515	4.69554	24.8619	2.61e-05	0.00095218
AT1G51400	1.21629	10.521	44.3219	2.61e-07	2.56e-05
AT2G41090	1.21453	7.35813	29.0574	8.46e-06	0.00039373
AT2G05070	1.21166	12.1459	54.2703	3.97e-08	5.63e-06
AT1G13245	1.21023	7.92081	40.0117	6.42e-07	5.05e-05
AT2G34620	1.20956	6.5056	45.2331	2.17e-07	2.22e-05
AT1G45145	1.20713	6.83411	35.1714	1.89e-06	0.0001199
AT5G06320	1.20606	5.61705	32.196	3.85e-06	0.00021487
AT3G54640	1.20384	6.14841	43.0734	3.37e-07	3.17e-05
AT4G27710	1.20008	5.00925	25.6178	2.11e-05	0.00080275
AT3G25760	1.19713	5.69972	36.5614	1.38e-06	9.42e-05
AT2G16586	1.17981	7.81633	40.5488	5.72e-07	4.58e-05
AT2G20670	1.16584	7.07069	24.6966	2.73e-05	0.00099371
AT3G08940	1.16361	11.1378	55.0734	3.44e-08	5e-06
AT3G25717	1.16197	6.75332	38.9602	8.07e-07	5.92e-05
AT4G27830	1.16172	5.41514	36.0887	1.53e-06	0.00010152
AT5G17990	1.15518	5.4235	31.2647	4.84e-06	0.00025445
AT1G22890	1.15484	5.359	26.3172	1.75e-05	0.00070654
AT3G45780	1.15259	6.04058	39.1943	7.67e-07	5.78e-05
AT1G22160	1.14457	5.67877	29.8225	6.95e-06	0.00034042
AT1G68520	1.13592	7.05854	41.5665	4.61e-07	3.99e-05
AT5G35790	1.13375	5.83942	28.253	1.04e-05	0.0004643
AT2G01420	1.11746	5.41687	25.5593	2.15e-05	0.00081077
AT4G16520	1.11653	6.92655	31.4168	4.66e-06	0.00025135
AT2G23320	1.11317	5.2626	28.2734	1.04e-05	0.00046358
AT5G21940	1.1073	7.24485	33.8553	2.58e-06	0.0001531
AT1G08380	1.10605	11.4448	39.1237	7.78e-07	5.78e-05
AT1G76100	1.08898	8.28924	36.3743	1.44e-06	9.69e-05
AT1G49975	1.08784	6.78454	28.9523	8.69e-06	0.00040304
AT5G57660	1.08724	6.98214	29.4427	7.66e-06	0.00036346
AT1G29910	1.07466	12.0427	38.8872	8.2e-07	5.95e-05
AT3G13750	1.07202	7.4689	30.0473	6.57e-06	0.00032797
AT2G29340	1.0623	7.00321	36.0748	1.54e-06	0.00010152
AT1G76680	1.06217	6.99077	27.4433	1.29e-05	0.00055281
AT2G03750	1.06194	5.68394	30.9067	5.29e-06	0.00027426
AT2G41430	1.04465	8.4149	31.3607	4.72e-06	0.00025236
AT3G47470	1.04279	12.5275	37.8852	1.02e-06	7.29e-05
AT5G57887	1.03669	5.76996	24.8868	2.59e-05	0.00094791
AT1G29920	1.03474	12.5637	39.3601	7.39e-07	5.7e-05
AT4G05180	1.02486	10.3844	39.2579	7.56e-07	5.76e-05
AT5G21020	1.02237	9.94101	46.5821	1.66e-07	1.79e-05
AT1G52230	1.01953	11.0901	47.2027	1.47e-07	1.63e-05
AT5G54270	1.00933	12.3858	42.0384	4.18e-07	3.75e-05
AT2G05520	1.00223	10.9708	39.959	6.49e-07	5.07e-05
AT5G42650	1.00144	6.08689	25.3692	2.26e-05	0.00084481
AT2G05100	0.993851	12.4076	40.8161	5.4e-07	4.42e-05
AT3G14210	0.990058	7.63764	26.5582	1.64e-05	0.00067367
AT4G19170	0.984275	7.24342	32.0762	3.96e-06	0.0002202
AT3G22210	0.970184	6.95185	31.5213	4.54e-06	0.00024682
AT2G25450	0.965802	8.10762	26.0983	1.85e-05	0.00073759
AT1G15820	0.951442	11.8746	40.8868	5.32e-07	4.38e-05
AT2G26980	0.940397	6.23905	27.2579	1.36e-05	0.00057482
AT1G44446	0.931118	7.55553	35.8248	1.63e-06	0.00010572
AT4G09890	0.928217	6.82123	29.8963	6.82e-06	0.00033669
AT3G54890	0.922038	12.0155	32.536	3.54e-06	0.00019956
AT2G30860	0.912392	9.48776	32.7676	3.35e-06	0.0001913
AT3G63160	0.903144	7.53501	26.2756	1.77e-05	0.00071206
AT4G10340	0.881355	12.1919	31.8846	4.15e-06	0.00022872
AT5G16970	0.844204	7.67957	25.7306	2.05e-05	0.00078285
AT5G38410	0.837691	13.5264	25.765	2.03e-05	0.00077789
AT5G02160	0.825161	8.09057	25.8832	1.97e-05	0.00076771
AT4G02770	0.821141	11.4201	28.0629	1.1e-05	0.000481
AT5G39530	0.806589	7.04636	25.8606	1.98e-05	0.00076974
AT5G38420	0.806289	12.2255	27.5882	1.24e-05	0.00053566
AT3G46780	0.788425	8.28001	26.8237	1.52e-05	0.00063689
AT1G52220	0.779398	8.14833	24.9852	2.52e-05	0.00092761
AT2G06520	0.731722	12.0146	25.3451	2.28e-05	0.000847
AT5G15090	-0.781879	7.72148	25.6057	2.12e-05	0.00080275
AT1G05850	-0.787579	9.00788	28.4794	9.82e-06	0.00044543
AT5G04830	-0.880142	7.6133	25.4739	2.2e-05	0.00082737
AT2G37250	-0.884109	6.50607	28.4672	9.86e-06	0.00044543
AT5G57870	-0.885112	6.44692	26.0497	1.88e-05	0.00074509
AT4G00360	-0.898478	7.53156	31.0454	5.11e-06	0.00026714
AT4G31870	-0.911861	6.60817	25.7694	2.03e-05	0.00077789
AT3G16950	-0.912582	6.44041	26.5415	1.64e-05	0.00067367
AT5G08670	-0.914395	7.42383	25.9067	1.95e-05	0.00076771
AT1G01120	-0.940067	6.77109	25.7933	2.01e-05	0.00077789
AT2G31670	-0.951684	6.67755	26.5026	1.66e-05	0.00067621
AT3G05727	-0.956594	7.55748	39.1496	7.74e-07	5.78e-05
AT2G35410	-0.958599	6.44311	26.832	1.52e-05	0.00063689
AT1G73650	-0.969611	6.53638	25.8201	2e-05	0.00077592
AT5G59480	-0.991163	6.1928	29.4847	7.58e-06	0.00036346
AT1G22690	-0.999297	7.85779	31.8007	4.24e-06	0.00023244
AT5G45350	-1.00959	6.6922	26.1517	1.83e-05	0.00073171
AT1G76490	-1.01899	8.17526	29.4587	7.63e-06	0.00036346
AT4G25830	-1.03945	5.70999	27.3783	1.31e-05	0.00055875
AT4G32410	-1.04881	6.2298	26.5289	1.65e-05	0.00067367
AT3G17800	-1.07174	8.07739	37.3976	1.14e-06	8.04e-05
AT4G37760	-1.07409	7.06059	30.1422	6.41e-06	0.00032161
AT5G55620	-1.07808	8.33453	31.4095	4.67e-06	0.00025135
AT5G42760	-1.08502	6.66221	29.4672	7.61e-06	0.00036346
AT5G20150	-1.09314	7.03179	25.0973	2.44e-05	0.00090185
AT3G16240	-1.11213	9.77515	41.7132	4.47e-07	3.91e-05
AT3G05900	-1.12457	6.36295	33.2887	2.95e-06	0.00017115
AT3G12050	-1.13009	6.7287	30.1408	6.41e-06	0.00032161
AT2G41040	-1.14106	6.10955	33.8215	2.6e-06	0.00015361
AT1G80030	-1.15387	5.33069	25.9309	1.94e-05	0.0007674
AT1G75750	-1.15463	11.1001	42.0177	4.19e-07	3.75e-05
AT1G01060	-1.15609	7.72297	29.9357	6.75e-06	0.00033467
AT1G62510	-1.17271	8.30366	36.2646	1.47e-06	9.88e-05
AT4G10030	-1.18714	5.38369	29.7912	7.01e-06	0.00034184
AT2G07671	-1.20736	6.59368	36.4163	1.42e-06	9.65e-05
AT3G48460	-1.25356	6.41182	41.5134	4.66e-07	3.99e-05
AT3G22840	-1.2552	8.02189	26.0988	1.85e-05	0.00073759
AT4G14690	-1.25541	9.14982	33.4999	2.81e-06	0.00016346
AT3G17790	-1.25907	6.74825	48.33	1.19e-07	1.38e-05
AT5G35320	-1.26513	5.40069	27.6079	1.24e-05	0.00053495
AT4G00300	-1.27325	4.93663	28.3277	1.02e-05	0.00046004
AT3G02040	-1.29051	6.51142	39.1682	7.71e-07	5.78e-05
AT3G06720	-1.30388	5.6815	31.6255	4.43e-06	0.00024168
AT4G34740	-1.3047	5.08657	30.9654	5.22e-06	0.00027157
AT5G66920	-1.30481	4.94426	30.579	5.75e-06	0.00029298
AT3G50560	-1.33451	5.6159	27.8444	1.16e-05	0.00050424
AT5G23750	-1.34273	5.46982	28.4868	9.81e-06	0.00044543
AT3G02750	-1.36971	4.8703	25.7054	2.07e-05	0.00078642
AT1G07350	-1.38256	6.61024	33.9511	2.52e-06	0.00015249
AT4G30470	-1.39292	6.61105	31.2587	4.85e-06	0.00025445
AT2G06850	-1.42785	9.0094	64.592	7.06e-09	1.3e-06
AT5G14760	-1.43625	5.3976	32.0287	4.01e-06	0.0002219
AT5G02270	-1.48371	5.42575	43.0432	3.39e-07	3.17e-05
AT5G62670	-1.49716	6.0124	43.3647	3.17e-07	3.04e-05
AT1G56000	-1.52073	4.54829	25.3711	2.27e-05	0.00084481
AT1G22530	-1.53897	4.99942	44.3548	2.6e-07	2.56e-05
AT1G47395	-1.54338	6.75385	27.3777	1.31e-05	0.00055875
AT5G40390	-1.54926	5.52095	40.9675	5.24e-07	4.37e-05
AT2G41260	-1.58581	5.40889	33.6708	2.7e-06	0.00015777
AT5G62920	-1.58763	4.4107	29.1865	8.2e-06	0.00038343
AT3G16670	-1.60601	4.07822	26.4892	1.67e-05	0.00067979
AT3G21720	-1.61509	6.43073	48.1544	1.23e-07	1.42e-05
AT1G54050	-1.64206	6.16417	32.5827	3.5e-06	0.00019826
AT1G04430	-1.64817	5.42542	44.1173	2.72e-07	2.65e-05
AT3G23450	-1.6568	4.93983	35.3697	1.81e-06	0.00011582
AT4G12400	-1.7058	6.28112	42.4037	3.87e-07	3.54e-05
AT1G48130	-1.76175	5.54875	37.4155	1.14e-06	8.04e-05
AT2G20560	-1.78306	6.60839	30.4745	5.89e-06	0.00029931
AT1G73010	-1.81925	5.76369	33.7815	2.63e-06	0.00015445
AT3G24500	-1.86933	7.04816	34.6328	2.15e-06	0.00013322
AT1G66080	-1.89513	5.07775	36.0491	1.55e-06	0.00010169
AT3G16050	-1.90694	5.08499	51.2462	6.87e-08	8.92e-06
AT1G59860	-1.96803	5.1972	30.8559	5.36e-06	0.00027683
AT1G47400	-1.99546	6.49755	41.8009	4.39e-07	3.9e-05
ATMG01090	-2.05591	3.8961	36.9493	1.28e-06	8.84e-05
AT3G21370	-2.1488	4.94717	28.1546	1.07e-05	0.00047609
AT1G74310	-2.39203	5.76554	38.9164	8.15e-07	5.95e-05
AT4G25140	-2.58442	4.21845	30.6764	5.63e-06	0.00028804
AT2G16005	-2.59421	4.04476	36.5903	1.38e-06	9.42e-05
AT4G28520	-2.60397	6.2758	102.1	4.97e-11	1.83e-08
AT5G44120	-2.63804	6.78687	108.619	2.44e-11	1.01e-08
AT4G09600	-3.25216	3.7051	26.2974	1.64e-05	0.00067367
AT5G10140	-3.57284	3.3629	52.5641	4.28e-08	6e-06
AT4G27150	-3.7364	4.26085	39.2945	6.29e-07	4.98e-05
AT1G07400	-1.69045	7.09369	24.6172	2.79e-05	0.00101311
AT4G18100	-0.766513	9.35017	24.5677	2.83e-05	0.00101974
AT5G03230	1.18855	5.45734	24.553	2.84e-05	0.00101974
AT5G10380	2.08734	3.578	24.5972	2.83e-05	0.00101974
AT5G13170	-1.31955	4.9027	24.5631	2.84e-05	0.00101974
AT1G72180	1.5311	4.18987	24.5084	2.88e-05	0.00102027
AT1G76160	-0.948475	5.84295	24.521	2.87e-05	0.00102027
AT4G37300	0.839229	7.24839	24.5109	2.88e-05	0.00102027
AT5G18600	0.909882	6.50263	24.5332	2.86e-05	0.00102027
AT5G60680	0.924918	6.5716	24.4991	2.89e-05	0.00102027
AT1G03870	-1.07104	6.46929	24.4677	2.91e-05	0.0010264
AT4G08870	0.780338	7.91995	24.3996	2.97e-05	0.00104325
AT3G06070	0.964249	6.33584	24.3617	3e-05	0.00105152
AT1G09500	1.74489	4.23484	24.3173	3.04e-05	0.00105796
AT3G04720	1.08427	7.252	24.31	3.04e-05	0.00105796
AT5G15230	0.790644	7.59054	24.3247	3.03e-05	0.00105796
AT4G34550	-2.70057	3.12679	24.1769	3.07e-05	0.00106467
AT3G15353	0.715609	11.1082	24.2298	3.11e-05	0.00107607
AT1G80300	-1.05299	6.12255	24.1807	3.16e-05	0.0010882
AT4G27140	-3.1991	3.5158	23.6309	3.17e-05	0.00108989
AT3G29320	2.3416	3.11578	24.0902	3.23e-05	0.00110867
AT1G72900	2.65186	2.99755	23.9938	3.31e-05	0.00113101
AT1G65486	1.17391	4.79163	23.9727	3.35e-05	0.00114217
AT2G27830	1.13356	5.38019	23.8697	3.45e-05	0.00117249
AT3G07460	-0.940117	6.52715	23.8266	3.49e-05	0.0011835
AT4G22513	-1.28294	4.48486	23.8156	3.51e-05	0.00118557
AT1G06645	1.81249	3.69973	23.8153	3.52e-05	0.00118719
AT2G36630	-0.882437	6.93878	23.7729	3.55e-05	0.00119193
AT1G80380	-0.851051	7.29094	23.7497	3.57e-05	0.00119656
AT3G11340	1.89369	3.53545	23.7149	3.64e-05	0.00121649
AT4G12480	0.988849	6.18681	23.6261	3.7e-05	0.00122822
AT4G33666	0.750982	7.97449	23.6293	3.69e-05	0.00122822
AT5G43450	1.02666	5.84158	23.621	3.7e-05	0.00122822
AT3G51000	1.06686	5.54666	23.6022	3.72e-05	0.00123159
AT1G73120	1.12172	5.86759	23.5839	3.74e-05	0.00123471
AT1G71970	1.45691	4.66676	23.5616	3.77e-05	0.00123866
AT2G37180	-0.853739	8.32818	23.5537	3.77e-05	0.00123866
AT3G59930	1.42491	3.88237	23.5479	3.8e-05	0.00124212
AT1G78040	-0.717311	9.74685	23.3955	3.95e-05	0.00128936
AT1G01090	-0.758764	7.54865	23.3375	4.02e-05	0.0013056
AT5G51070	-0.901629	6.11999	23.3341	4.02e-05	0.0013056
AT2G46550	1.25086	5.01717	23.2988	4.06e-05	0.00131587
AT3G11170	-0.697066	7.81362	23.2737	4.09e-05	0.00132145
AT4G35160	-2.02794	3.36434	23.2213	4.18e-05	0.00134766
AT5G05600	1.78332	3.44771	23.1851	4.23e-05	0.00136037
AT5G59080	1.39709	4.94974	23.0875	4.32e-05	0.0013842
AT2G40800	-2.04529	3.47558	23.0712	4.36e-05	0.00139396
AT1G28230	2.32611	3.17219	23.0564	4.38e-05	0.00139404
AT1G64980	-0.889418	6.11656	23.0364	4.38e-05	0.00139404
AT3G26290	1.47722	4.95942	23.0177	4.41e-05	0.00139798
AT2G15490	1.57994	3.76799	23.0044	4.45e-05	0.00140844
AT3G44110	-0.937352	8.9096	22.9534	4.49e-05	0.0014164
AT2G32550	1.6378	3.54633	22.9422	4.53e-05	0.00142237
AT2G41740	-1.10984	5.19627	22.9232	4.53e-05	0.00142237
AT1G17745	1.32215	4.66078	22.8596	4.62e-05	0.00144538
AT1G16410	1.30478	4.87091	22.7946	4.7e-05	0.00146531
AT4G38160	0.830896	6.22235	22.8008	4.69e-05	0.00146531
AT5G08680	-0.966596	6.41309	22.763	4.74e-05	0.00147452
AT3G46670	1.44346	4.3287	22.7511	4.77e-05	0.00147829
AT1G55450	1.45341	4.70959	22.7228	4.8e-05	0.00148159
AT3G59940	0.944076	6.12615	22.7243	4.8e-05	0.00148159
AT1G30380	0.859089	11.7283	22.682	4.86e-05	0.00149461
AT1G07610	0.933688	9.23169	22.6448	4.91e-05	0.00150342
AT2G27420	-1.07044	6.4579	22.6525	4.9e-05	0.00150342
AT3G52400	1.99784	3.51627	22.6487	4.94e-05	0.00150971
AT4G19410	-0.90761	6.62059	22.5572	5.04e-05	0.00153493
AT2G29310	1.53699	5.14431	22.5371	5.07e-05	0.00154076
AT2G39800	1.0802	7.4702	22.5211	5.09e-05	0.00154358
AT1G75460	0.824694	7.2439	22.5078	5.11e-05	0.00154582
AT5G20920	-0.781784	6.65045	22.4962	5.13e-05	0.00154729
AT5G04190	2.09571	3.21258	22.5115	5.15e-05	0.0015499
AT5G15910	-1.0122	5.2126	22.3494	5.36e-05	0.00160801
AT3G47560	1.14253	5.06735	22.2683	5.49e-05	0.00164288
AT5G11070	0.93332	5.74141	22.2299	5.55e-05	0.00165724
AT5G14920	-1.31138	5.96678	22.1992	5.6e-05	0.00166825
AT5G23120	-0.739664	7.63221	22.1517	5.68e-05	0.00168751
AT2G16600	0.837096	8.33525	22.1095	5.75e-05	0.00170454
AT4G17940	1.06239	5.02972	22.0834	5.79e-05	0.0017142
AT1G17180	1.49418	4.21921	22.0465	5.86e-05	0.00172944
AT5G52920	-0.763227	8.11758	22.0362	5.87e-05	0.00172944
AT5G67190	1.07518	5.17055	22.028	5.89e-05	0.00173
AT2G24550	1.2263	5.56638	21.9877	5.96e-05	0.00174436
AT3G47250	0.791168	6.94642	21.9832	5.97e-05	0.00174436
AT1G25220	1.01953	5.06196	21.969	5.99e-05	0.00174831
AT5G65207	1.25288	4.82063	21.9074	6.1e-05	0.00177632
AT2G21185	0.828376	6.63868	21.8284	6.25e-05	0.00181347
AT4G27260	1.2891	4.66056	21.8007	6.3e-05	0.00181639
AT4G37560	1.15223	4.83299	21.7929	6.32e-05	0.00181639
AT5G13440	-0.759612	7.15729	21.792	6.31e-05	0.00181639
AT5G63800	1.53401	4.66532	21.7952	6.31e-05	0.00181639
AT3G08730	-0.878709	6.84476	21.7723	6.35e-05	0.00182254
AT4G12720	1.13218	5.05765	21.7625	6.37e-05	0.00182422
AT5G08570	-0.931194	5.43519	21.7478	6.4e-05	0.00182774
AT5G15970	0.965423	8.62844	21.6822	6.52e-05	0.00185909
AT1G68840	0.961069	6.08961	21.6588	6.57e-05	0.00185939
AT2G23350	-0.80317	6.39515	21.6692	6.55e-05	0.00185939
AT2G29670	1.38193	4.41995	21.6651	6.56e-05	0.00185939
AT3G20600	2.04398	2.97556	21.663	6.6e-05	0.00186444
AT4G37410	-0.87258	7.14756	21.5938	6.7e-05	0.00188707
AT3G44300	1.05025	5.62898	21.4883	6.92e-05	0.00194347
AT5G65660	0.815691	6.70345	21.4705	6.95e-05	0.00194908
AT1G01610	-1.02025	6.01261	21.4104	7.08e-05	0.00198014
AT1G27290	0.810078	6.70089	21.3961	7.11e-05	0.00198051
AT3G07310	0.840413	6.28286	21.3946	7.11e-05	0.00198051
AT3G23080	1.74682	4.32745	21.3644	7.18e-05	0.00199202
AT4G17550	-1.57185	4.57668	21.3698	7.17e-05	0.00199202
AT2G19810	1.33565	4.71105	21.3463	7.22e-05	0.001997
AT1G26420	1.76002	3.25877	21.2496	7.49e-05	0.00206697
AT3G10405	0.906911	5.77604	21.1804	7.58e-05	0.00208877
AT2G40205	0.754608	6.73967	21.1037	7.76e-05	0.00213276
AT1G35516	0.767704	6.55402	21.0766	7.83e-05	0.00213875
AT2G30870	0.739969	7.84793	21.0722	7.84e-05	0.00213875
AT2G36750	2.22503	3.28398	21.1104	7.82e-05	0.00213875
AT2G39705	1.27211	4.56301	21.0469	7.9e-05	0.00215187
AT5G04490	1.10159	5.04601	21.0064	8e-05	0.00217277
AT1G64720	0.812944	10.0838	20.9693	8.08e-05	0.00218702
AT3G14200	-1.30746	4.84591	20.9789	8.07e-05	0.00218702
AT2G27860	-0.747165	7.04331	20.912	8.22e-05	0.00222051
AT1G61890	-1.00647	5.27568	20.8984	8.26e-05	0.00222536
AT1G80650	1.48757	4.36578	20.8804	8.31e-05	0.00223474
AT3G28940	0.745908	7.64516	20.8619	8.35e-05	0.00223977
AT1G20070	-1.17152	5.5274	20.8233	8.45e-05	0.00226198
AT1G54820	1.8287	3.50766	20.8231	8.5e-05	0.00226958
AT1G75250	2.17759	3.16114	20.7919	8.57e-05	0.00228449
AT1G15500	-0.818695	7.31456	20.7276	8.7e-05	0.00230814
AT1G72450	1.01951	5.18121	20.7282	8.7e-05	0.00230814
AT5G49360	0.85643	7.02625	20.6861	8.81e-05	0.00233238
AT5G04410	-1.0466	5.9882	20.6644	8.87e-05	0.00234305
AT3G05690	1.32461	4.22111	20.6564	8.9e-05	0.00234625
AT3G15480	-0.742327	6.90855	20.6225	8.98e-05	0.00236289
AT1G20620	0.805785	8.50238	20.5791	9.1e-05	0.00238922
AT2G38040	-0.794632	6.82379	20.5403	9.21e-05	0.0024127
AT1G26945	1.05424	5.25364	20.514	9.29e-05	0.00241719
AT1G61520	0.696013	12.0763	20.5185	9.27e-05	0.00241719
AT2G41650	0.694283	7.60734	20.5265	9.25e-05	0.00241719
AT1G62740	-1.10172	5.50417	20.4796	9.38e-05	0.00242737
AT2G46910	-0.825597	6.28615	20.4842	9.37e-05	0.00242737
AT5G38830	-0.910816	5.29054	20.4852	9.37e-05	0.00242737
AT1G77490	-0.844323	5.996	20.4196	9.56e-05	0.00246693
AT1G19020	1.23542	4.71378	20.4058	9.6e-05	0.0024735
AT3G50440	1.02037	5.56125	20.3584	9.74e-05	0.00250338
AT3G61060	1.26507	4.72986	20.2756	9.99e-05	0.00256364
AT3G25230	-1.05378	7.08485	20.2553	0.00010051	0.00256752
AT5G02790	0.744919	7.15908	20.2573	0.00010045	0.00256752
AT1G53480	-0.883828	5.67103	20.2248	0.00010147	0.00258666
AT1G06460	1.17445	4.76839	20.1589	0.00010358	0.00263474
AT1G72645	0.989773	5.56508	20.1517	0.00010378	0.00263474
AT1G50920	-0.821424	7.00387	20.1372	0.00010424	0.00264076
AT3G09350	-1.39336	6.97719	20.1228	0.0001047	0.00264718
AT2G34590	-0.792134	7.15001	20.0618	0.00010669	0.0026919
AT5G16030	0.917611	5.76862	20.0194	0.00010811	0.00272208
AT1G69730	1.21477	4.21355	20.0171	0.00010841	0.00272425
AT5G43700	0.913705	6.23576	19.9662	0.00010989	0.00275583
AT1G54040	2.01283	3.76471	19.9598	0.00011057	0.00276722
AT2G18690	1.09327	4.73781	19.9305	0.00011119	0.00277713
AT1G48630	-0.887319	6.64097	19.8812	0.00011283	0.00281221
AT1G04280	1.30134	4.67888	19.8384	0.00011438	0.00282551
AT2G41250	0.765554	8.43575	19.8505	0.0001139	0.00282551
AT3G07090	-1.02666	7.1616	19.8335	0.0001145	0.00282551
AT3G61220	-0.71102	7.41157	19.8389	0.00011431	0.00282551
AT4G11660	-1.27032	4.53472	19.8541	0.00011387	0.00282551
AT4G36530	-0.84795	6.51207	19.7939	0.00011593	0.00285489
AT4G12290	1.8936	3.53645	19.7935	0.00011658	0.00286538
AT1G05805	1.78956	3.41179	19.7814	0.00011708	0.00287179
AT1G08650	-1.05038	5.18888	19.7336	0.00011815	0.0028923
AT3G16250	0.846355	5.99161	19.7063	0.00011913	0.00291055
AT2G46490	0.969038	5.46302	19.6991	0.00011941	0.00291158
AT3G26230	1.56279	3.5637	19.699	0.00012	0.0029202
AT4G01330	1.508	3.87218	19.6846	0.00012027	0.00292114
AT2G30570	0.685422	11.8442	19.6362	0.00012175	0.00294918
AT5G22140	1.66556	3.30796	19.6422	0.00012191	0.00294918
AT2G32090	1.05249	5.99056	19.6181	0.00012245	0.00295085
AT5G54130	-0.887194	5.48763	19.6223	0.00012231	0.00295085
AT1G19050	-0.999779	5.42656	19.5047	0.00012688	0.00304858
AT1G64390	-0.824264	5.99635	19.4951	0.00012725	0.00304858
AT5G52100	0.987967	5.26212	19.4967	0.0001272	0.00304858
AT2G43060	1.16622	4.84019	19.4659	0.00012845	0.00307143
AT1G50250	-0.641007	8.10674	19.4456	0.00012923	0.00308393
AT1G14890	0.934161	5.61654	19.4397	0.00012948	0.00308407
AT2G17450	1.04065	5.04791	19.4256	0.00013007	0.00309218
AT2G47130	1.20984	4.30395	19.4123	0.00013071	0.00310141
AT5G58770	-0.862653	8.26374	19.3663	0.00013248	0.00313729
AT4G39940	0.918418	6.24107	19.3304	0.00013399	0.00316172
AT5G51040	-0.707762	7.05009	19.3294	0.00013402	0.00316172
AT1G08900	1.7549	3.74502	19.3304	0.00013447	0.00316609
AT1G15740	0.93148	5.48455	19.2518	0.00013735	0.00322179
AT1G64360	2.95016	3.29229	19.2535	0.00013721	0.00322179
AT4G34230	0.701708	6.71736	19.1934	0.00013989	0.00327496
AT3G21865	-0.838708	6.01249	19.1619	0.00014129	0.00330147
AT3G27090	-0.694336	8.29994	19.1365	0.00014241	0.00332147
AT1G29930	0.839835	13.3414	19.1161	0.00014333	0.00333032
AT5G03860	-1.88545	3.85551	19.1297	0.00014308	0.00333032
AT5G55070	-0.795242	5.88455	19.1087	0.00014368	0.00333221
AT3G45640	1.12322	4.979	19.0785	0.00014509	0.00335847
AT5G23010	1.31079	5.62059	19.0241	0.00014758	0.00340974
AT4G27700	0.788356	7.35484	19.013	0.00014808	0.00341492
AT1G52827	-0.933895	5.46434	18.9633	0.00015045	0.00346321
AT1G70250	1.31323	3.87463	18.9609	0.0001509	0.00346528
AT5G24155	1.00277	5.13574	18.9498	0.0001511	0.00346528
AT5G42190	-0.74837	6.79237	18.855	0.00015568	0.00356368
AT1G09415	1.17273	4.799	18.8404	0.00015646	0.00357485
AT1G17710	-1.52981	5.22378	18.7923	0.00015898	0.00362299
AT2G36590	-1.32765	3.84501	18.8029	0.00015916	0.00362299
AT1G49500	0.711339	8.79877	18.7075	0.00016315	0.00370717
AT2G15960	1.10642	6.91725	18.6901	0.00016406	0.00372099
AT5G17780	-1.65271	3.36912	18.6637	0.00016684	0.00377706
AT1G21750	0.890412	5.74309	18.6026	0.00016872	0.00381268
AT4G27360	-1.32397	4.66314	18.5947	0.00016924	0.00381741
AT3G49220	-0.866691	5.67798	18.5691	0.00017054	0.00383968
AT2G23120	0.807362	7.33887	18.5592	0.00017106	0.00384437
AT5G35360	-0.649961	7.86852	18.5143	0.00017354	0.00389291
AT5G19120	0.823223	6.84846	18.5064	0.00017398	0.00389577
AT2G01850	0.698105	7.49197	18.4697	0.00017603	0.00393459
AT3G55240	1.8631	3.56119	18.4658	0.00017706	0.00395041
AT2G31610	-0.670575	7.96742	18.4427	0.00017756	0.00395441
AT1G34000	-0.600732	8.89271	18.4136	0.00017922	0.00396994
AT3G52470	-0.806055	6.02401	18.4186	0.00017895	0.00396994
AT5G50100	-0.819139	6.86358	18.4167	0.00017905	0.00396994
AT1G67750	1.31989	4.31106	18.3953	0.00018044	0.00398964
AT2G25890	-1.36921	4.58956	18.3205	0.00018504	0.00408409
AT4G01026	1.19144	4.87705	18.2587	0.00018843	0.0041442
AT4G04830	0.764899	6.80862	18.2579	0.00018842	0.0041442
AT2G22360	-0.885751	6.01549	18.2385	0.00018961	0.00416268
AT5G18030	1.02893	4.89861	18.1477	0.00019529	0.00427975
AT3G21560	-0.993891	5.19068	18.1114	0.00019759	0.00431789
AT4G29590	-0.975408	5.33098	18.1089	0.00019773	0.00431789
AT5G47370	1.11986	4.77442	18.0741	0.0002	0.00435978
AT3G53610	-1.07069	4.95151	18.0675	0.00020045	0.00436175
AT4G34920	0.723862	6.85562	17.9209	0.0002101	0.00456375
AT3G24570	-0.941451	5.02646	17.8895	0.00021231	0.00460368
AT5G08240	1.16008	4.36694	17.8853	0.00021269	0.00460373
AT1G05835	1.20933	4.17576	17.8552	0.00021483	0.00463391
AT3G29240	0.744198	7.87889	17.8574	0.00021448	0.00463391
AT1G23130	0.692466	10.2936	17.8443	0.00021539	0.0046378
AT3G03160	-0.815211	5.88741	17.8304	0.00021638	0.00465113
AT2G33380	0.963879	6.4408	17.8194	0.00021715	0.00465942
AT3G51240	-0.789845	7.64133	17.8124	0.00021763	0.00466177
AT3G05730	-0.661892	7.37414	17.7827	0.00021975	0.00469086
AT5G09440	-0.830627	6.21649	17.7873	0.00021943	0.00469086
AT1G04220	-1.44992	4.07954	17.774	0.00022083	0.00469881
AT4G19420	1.30647	5.04704	17.7677	0.00022089	0.00469881
AT3G57410	-0.96095	5.35058	17.7586	0.00022152	0.00470418
AT3G18080	0.949487	5.05729	17.7512	0.00022206	0.00470762
AT3G09162	1.2395	3.91439	17.7194	0.00022475	0.00475636
AT1G67900	0.969898	5.4379	17.6904	0.00022649	0.00478499
AT1G55670	0.74337	11.0215	17.683	0.00022701	0.00478767
AT4G22690	0.905732	5.77203	17.671	0.00022791	0.00479864
AT3G09390	0.766575	10.3819	17.6584	0.00022884	0.00480983
AT4G13510	0.937226	5.5389	17.5968	0.00023352	0.00489996
AT1G73655	0.979343	5.75342	17.5599	0.00023634	0.00494371
AT3G22320	-0.743131	6.80045	17.5575	0.00023652	0.00494371
AT4G37610	0.841024	5.99156	17.5539	0.00023681	0.00494371
AT1G17100	-0.675736	8.39638	17.5462	0.00023739	0.00494743
AT2G38230	-0.672068	9.4845	17.5382	0.00023801	0.00495201
AT2G40890	-0.707711	7.08899	17.4626	0.00024398	0.00506485
AT5G09590	-0.942284	7.09491	17.4593	0.00024425	0.00506485
AT1G48750	-0.811237	7.27873	17.4498	0.00024501	0.00507194
AT3G29200	-0.936904	6.33744	17.4328	0.00024639	0.00509206
AT1G62750	-0.665535	9.22952	17.4213	0.00024731	0.00509393
AT3G08770	0.801958	6.43532	17.4241	0.00024709	0.00509393
AT3G14770	-0.865545	5.80082	17.3894	0.00024994	0.00512905
AT4G26850	-0.759971	10.3123	17.3852	0.00025026	0.00512905
AT5G55410	-1.49587	4.41125	17.3956	0.0002499	0.00512905
AT4G18730	-0.611158	8.5766	17.3759	0.00025103	0.00513627
AT5G43150	0.724967	7.48305	17.3579	0.00025251	0.00515813
AT2G38400	-1.22802	4.31267	17.3483	0.00025358	0.00517127
AT1G21920	0.845162	5.55837	17.2998	0.00025741	0.00524088
AT1G71340	0.756694	6.00049	17.2785	0.00025922	0.0052689
AT4G11420	-0.734767	5.85397	17.2371	0.00026279	0.00533274
AT5G01220	-0.800574	6.26377	17.2262	0.00026373	0.00534298
AT1G54010	0.721526	6.71924	17.218	0.00026443	0.00534842
AT1G27970	-0.80038	7.15316	17.1635	0.00026923	0.00543659
AT3G57490	-1.00116	5.7861	17.1574	0.0002698	0.00543919
AT1G24020	0.758683	7.17435	17.1351	0.00027177	0.00546994
AT3G18780	-0.725879	9.61061	17.0994	0.00027499	0.0055177
AT3G18980	0.941718	5.00758	17.0996	0.00027504	0.0055177
AT3G21055	0.60743	10.6679	17.0897	0.00027587	0.00552279
AT3G50950	1.17312	4.13933	17.0842	0.00027667	0.00552279
AT5G07830	1.68649	3.25849	17.1062	0.00027619	0.00552279
AT5G65040	1.69354	3.36972	17.0933	0.00027708	0.00552279
AT1G67360	-0.769149	6.68574	17.0525	0.0002793	0.00555805
AT1G01620	-0.621753	9.27216	17.0204	0.00028228	0.00559934
AT4G37980	0.826058	7.39522	17.0237	0.00028198	0.00559934
AT3G23620	-0.817859	5.91918	17.014	0.0002829	0.00560266
AT2G24790	0.605559	8.05742	16.9861	0.00028551	0.00564515
AT5G66580	1.10504	4.66358	16.9823	0.00028599	0.00564558
AT3G04290	0.898724	5.38586	16.9531	0.00028869	0.00568995
AT3G46600	1.30688	4.47066	16.9283	0.00029121	0.00573045
AT3G02350	-0.880683	5.58334	16.9011	0.00029372	0.00577059
AT3G02480	-1.16682	5.80569	16.85	0.00029877	0.00586052
AT1G66070	-0.870449	5.34332	16.811	0.00030268	0.00590894
AT3G15640	-0.926583	5.25567	16.8204	0.00030174	0.00590894
AT5G49820	-0.930663	4.92021	16.816	0.00030223	0.00590894
AT3G21690	-0.72322	6.60657	16.7538	0.00030847	0.0060124
AT5G05170	-0.740766	6.86283	16.7427	0.00030961	0.00602519
AT1G22400	1.59814	3.77622	16.6886	0.00031648	0.00614926
AT5G11670	0.794954	6.19902	16.6702	0.00031721	0.00615358
AT4G36360	-0.779724	6.07474	16.6597	0.00031833	0.00616565
AT3G60390	1.17129	4.12465	16.6426	0.00032043	0.00619671
AT4G23630	-0.658146	8.38435	16.5963	0.00032513	0.00627773
AT2G34420	0.667875	13.0969	16.5806	0.00032684	0.0063009
AT5G62350	0.782437	6.86174	16.5753	0.00032744	0.00630257
AT2G27580	-0.778049	6.26111	16.5628	0.00032882	0.00630938
AT4G19860	0.823502	5.75547	16.5639	0.00032871	0.00630938
AT4G38860	0.793381	6.24751	16.545	0.00033079	0.00633737
AT4G32610	-0.999087	4.87241	16.538	0.00033166	0.00634423
AT3G03870	0.933423	5.53335	16.5322	0.00033223	0.00634527
AT3G25860	-0.805419	6.29505	16.4962	0.00033625	0.00641211
AT5G13710	-0.773911	6.27877	16.4867	0.00033733	0.00642279
AT3G47640	-1.36449	5.56886	16.474	0.00033883	0.0064414
AT1G56070	-0.677798	9.35131	16.4685	0.00033938	0.00644187
AT3G26180	1.13469	4.3293	16.4496	0.00034176	0.00647722
AT1G22770	-1.88078	3.40112	16.4097	0.00034824	0.00654964
AT1G47490	-0.804412	5.44474	16.402	0.00034711	0.00654964
AT1G70810	1.23707	4.67293	16.4108	0.00034615	0.00654964
AT2G26150	-1.52266	5.72169	16.3954	0.00034787	0.00654964
AT4G12730	-1.09317	5.67406	16.3964	0.00034775	0.00654964
AT4G34138	0.954371	4.92755	16.3589	0.00035221	0.0066143
AT4G37370	2.0507	3.1806	16.3429	0.00035634	0.00668157
AT1G76600	1.33646	3.96368	16.3101	0.00035848	0.00671152
AT5G24800	0.788446	5.73642	16.2348	0.00036722	0.00685553
AT5G26340	1.37705	3.82065	16.2395	0.00036736	0.00685553
AT5G42825	0.790558	6.91796	16.2296	0.00036784	0.00685553
AT1G31330	0.645299	11.3111	16.197	0.0003719	0.00692083
AT3G22845	-0.764757	6.39561	16.19	0.00037281	0.00692725
AT1G19530	-1.18092	4.55653	16.174	0.00037505	0.00695841
AT4G27657	-1.04426	5.05504	16.1646	0.00037611	0.00696771
AT4G11220	-0.701755	6.71165	16.147	0.00037827	0.00699712
AT1G57720	-0.60274	8.1086	16.1073	0.00038338	0.00707313
AT4G13770	0.789773	6.90343	16.1018	0.0003841	0.00707313
AT5G08790	0.963074	5.52066	16.1053	0.00038368	0.00707313
AT5G42270	-0.589329	8.42827	16.0959	0.00038487	0.00707682
AT5G63400	-0.719278	6.28276	16.0796	0.00038702	0.00710581
AT4G34135	0.879962	5.25391	16.0582	0.00038989	0.00714778
AT4G28750	0.604797	11.6072	15.986	0.0003995	0.00731318
AT1G73500	1.64272	3.24249	15.9977	0.0004002	0.00731505
AT5G55630	-1.02309	4.95657	15.954	0.00040398	0.00737329
AT1G07720	-0.832602	5.81196	15.9404	0.00040578	0.00739483
AT5G01410	-0.561577	9.46654	15.936	0.00040636	0.00739483
AT4G11320	-0.8392	8.35158	15.9068	0.00041042	0.0074576
AT2G46650	0.892417	5.9331	15.8934	0.00041233	0.00748131
AT1G72820	1.05206	4.81814	15.8379	0.0004203	0.0076148
AT2G25490	-0.935051	5.13493	15.828	0.00042169	0.00762884
AT1G07700	-0.81147	6.19994	15.8059	0.00042482	0.00767418
AT1G44960	-1.20128	4.43522	15.7827	0.00042849	0.00771777
AT5G17050	-0.813109	6.32506	15.7847	0.00042791	0.00771777
AT4G34250	1.18576	4.29092	15.7741	0.00042974	0.00772897
AT3G10410	-0.9235	4.94095	15.7628	0.00043121	0.0077442
AT1G55160	-0.999778	5.03662	15.7471	0.00043354	0.00777467
AT4G34881	0.669285	8.98816	15.7306	0.00043587	0.00780208
AT5G67330	-0.884246	6.24604	15.7277	0.00043633	0.00780208
AT3G28130	1.24441	3.9279	15.7033	0.00044059	0.00785555
AT4G12735	1.4009	3.30863	15.715	0.00044059	0.00785555
AT2G46830	-0.786269	7.2126	15.6918	0.00044172	0.00786419
AT3G56980	-1.64685	3.91067	15.6881	0.00044434	0.00789317
AT4G12500	1.68715	3.33914	15.6873	0.00044462	0.00789317
AT1G76110	0.903069	4.98606	15.657	0.00044711	0.00792584
AT4G38280	1.16639	4.31106	15.6438	0.00044931	0.00795347
AT1G32700	0.787002	6.29489	15.6104	0.00045423	0.0080291
AT1G78460	1.70806	4.18843	15.542	0.0004656	0.00821829
AT2G31980	-1.45549	4.68024	15.5169	0.00046962	0.0082774
AT3G50770	2.07251	3.25476	15.5205	0.00047068	0.00828416
AT2G25140	-1.36738	4.37618	15.4886	0.00047431	0.00833625
AT1G54870	-1.37004	4.89895	15.4714	0.00047714	0.00837407
AT1G09780	-0.677488	6.26938	15.4188	0.00048521	0.00850351
AT1G72940	1.71041	3.44083	15.4128	0.00048813	0.00854257
AT1G06830	-1.31511	4.19154	15.3936	0.00049014	0.00854534
AT2G21960	-0.7022	6.46616	15.3881	0.00049036	0.00854534
AT5G60200	1.20983	4.15137	15.3925	0.00049003	0.00854534
AT5G42070	-0.72047	6.47342	15.3367	0.00049914	0.00868604
AT5G03630	0.691386	6.44565	15.3206	0.00050194	0.00872247
AT5G53490	-0.717451	6.81493	15.2947	0.00050645	0.00878841
AT3G47420	-0.638398	6.91138	15.2878	0.00050765	0.00879696
AT3G17170	0.891736	5.14175	15.2664	0.00051151	0.0088513
AT2G32690	-0.655869	7.96638	15.2546	0.00051352	0.00885186
AT3G50685	0.584411	7.42699	15.2582	0.00051288	0.00885186
AT4G27740	1.31267	4.26531	15.2557	0.00051369	0.00885186
AT5G44130	-0.707206	6.43436	15.2359	0.00051687	0.00889425
AT1G25275	0.762502	6.93073	15.2288	0.00051813	0.00889888
AT5G38980	0.591261	8.66622	15.2263	0.00051858	0.00889888
AT2G05380	0.716824	11.3036	15.2082	0.00052184	0.00894228
AT1G21450	1.07762	4.38157	15.1715	0.00052881	0.00903222
AT3G11100	1.06834	4.76152	15.1682	0.00052928	0.00903222
AT4G20170	-1.00544	4.69123	15.1745	0.00052819	0.00903222
AT4G01460	1.72996	3.55919	15.1696	0.00053068	0.00904352
AT4G24190	0.666375	7.47958	15.1487	0.00053273	0.00906599
AT1G70530	1.15543	4.19485	15.146	0.00053362	0.00906866
AT1G27210	1.14063	4.446	15.0677	0.0005482	0.00926851
AT1G65960	0.580533	7.80471	15.0745	0.00054667	0.00926851
AT4G11360	0.859013	5.5067	15.0665	0.00054824	0.00926851
AT5G65683	-1.21553	4.19797	15.0697	0.00054839	0.00926851
AT5G57340	1.89345	3.35173	15.0567	0.00055119	0.00930316
AT1G33102	1.55415	3.58202	15.0428	0.00055442	0.00934487
AT5G20190	-0.679331	7.11666	15.0275	0.00055569	0.00935353
AT5G17170	-0.639665	7.99133	15.0022	0.00056061	0.00942342
AT4G20870	-0.844907	5.2278	14.9869	0.0005637	0.00944967
AT4G22530	1.41363	3.45929	15.0006	0.00056348	0.00944967
AT4G08555	1.11725	4.20259	14.9676	0.00056796	0.00949531
AT5G24380	-0.779336	5.94539	14.9653	0.00056791	0.00949531
AT1G19490	-1.14966	4.16478	14.9262	0.00057631	0.00960956
AT1G69160	0.896815	6.3538	14.9229	0.00057636	0.00960956
AT1G43860	-1.0153	4.67539	14.9084	0.00057951	0.00964904
AT1G22640	0.765202	6.06566	14.8965	0.00058171	0.00967268
AT2G24200	0.660717	6.91584	14.8875	0.00058353	0.00968983
AT5G58375	0.686933	6.38513	14.8684	0.00058744	0.00974178
AT3G63190	-0.638677	6.6334	14.862	0.00058878	0.00975075
AT5G25130	1.13044	4.41689	14.8573	0.00059002	0.00975827
AT1G53890	1.24383	4.40166	14.8471	0.00059213	0.00978004
AT2G45695	-0.932622	4.95954	14.8104	0.00059963	0.00987593
AT4G38810	-0.718589	5.90658	14.8108	0.00059944	0.00987593
AT5G53400	-0.739355	6.00378	14.8065	0.00060034	0.00987593
AT2G04400	0.730591	5.76876	14.7989	0.00060195	0.00988002
AT3G08943	-1.16679	4.78511	14.7948	0.00060299	0.00988002
AT4G36830	-1.56679	3.37815	14.811	0.00060229	0.00988002
AT3G07910	-0.640757	6.58171	14.7809	0.00060575	0.00991206
AT4G33580	-0.640111	7.10869	14.6987	0.00062346	0.0101884
AT1G09750	1.07502	4.86044	14.6664	0.00063073	0.0102936
ATMG00670	-1.23661	4.12161	14.6523	0.00063449	0.0103413
AT1G49032	0.884077	5.71722	14.6405	0.0006364	0.0103587
AT5G02940	1.01541	4.32162	14.6293	0.0006392	0.0103906
AT3G48320	1.13744	4.5408	14.613	0.0006428	0.0104353
AT1G17840	-0.737509	6.39177	14.5962	0.00064639	0.0104661
AT1G67090	0.646867	14.4064	14.5997	0.00064556	0.0104661
AT3G27240	-0.673567	6.42223	14.5784	0.00065045	0.010518
AT1G06680	0.591751	11.8612	14.5424	0.00065874	0.0106382
AT4G29030	0.759878	6.03968	14.5127	0.00066572	0.0107368
AT1G03000	1.5004	3.36513	14.5165	0.00066752	0.0107518
AT1G14570	0.798052	5.11256	14.5015	0.00066844	0.0107526
AT5G27420	1.33661	3.62562	14.4996	0.00067038	0.0107698
AT2G43510	0.706326	6.88078	14.4866	0.00067187	0.0107744
AT5G50240	1.119	4.25551	14.4862	0.00067241	0.0107744
AT1G75280	0.675435	6.95825	14.4551	0.00067939	0.0108721
AT5G26260	0.887932	5.0015	14.4047	0.00069173	0.0110552
AT1G29530	-0.900448	4.93273	14.3856	0.00069647	0.0111165
AT2G20260	0.641869	9.15244	14.373	0.00069943	0.0111206
AT3G52105	0.838247	5.41182	14.3733	0.00069942	0.0111206
AT3G59540	-0.586336	8.67641	14.3739	0.00069919	0.0111206
AT5G20790	-0.864352	6.21016	14.3508	0.00070498	0.0111943
AT5G13650	-0.551202	9.12799	14.3384	0.00070806	0.0112145
AT5G35620	-0.718013	6.40537	14.3407	0.00070751	0.0112145
AT5G08330	1.0034	4.74654	14.3159	0.00071393	0.011293
AT4G37800	-0.648895	8.39343	14.3106	0.00071508	0.0112966
AT1G08230	0.802012	5.33748	14.2628	0.00072743	0.011477
AT3G57020	-0.602321	7.91903	14.2396	0.00073335	0.011541
AT4G21910	0.830815	5.07141	14.242	0.00073286	0.011541
AT2G07718	-1.18696	4.42062	14.1886	0.00074726	0.0117299
AT3G54540	-0.807183	5.41449	14.1907	0.00074634	0.0117299
AT5G14880	-0.990561	5.30652	14.169	0.00075214	0.0117915
AT2G26250	-0.637534	8.0039	14.1609	0.00075421	0.011794
AT3G01820	-0.71659	5.79535	14.1618	0.00075403	0.011794
AT4G01100	-0.637677	6.56838	14.1434	0.00075896	0.0118533
AT5G10360	-0.580141	8.81225	14.1326	0.00076185	0.0118833
AT1G64400	0.890241	4.70038	14.1252	0.00076409	0.0119031
AT2G36290	-0.721375	5.43171	14.1156	0.00076661	0.0119124
AT5G65620	-0.887596	5.32698	14.1191	0.00076566	0.0119124
AT1G70700	0.623903	6.41122	14.0999	0.00077084	0.011933
AT2G39570	0.917004	6.29953	14.1009	0.00077056	0.011933
AT3G22960	-0.706758	7.76764	14.1062	0.00076907	0.011933
AT1G17050	-0.621734	6.98647	14.0916	0.0007731	0.011953
AT1G04480	-0.562651	8.54431	14.0627	0.00078113	0.0120388
AT3G54600	0.75002	5.78411	14.0649	0.00078055	0.0120388
AT5G24850	-0.965054	4.73533	14.0625	0.00078158	0.0120388
AT2G30424	1.38688	3.65346	14.0623	0.00078293	0.0120446
AT5G66720	-0.865103	5.44147	14.0426	0.00078684	0.0120898
AT3G51910	-1.07017	5.00681	14.019	0.00079361	0.0121785
AT2G01860	-1.19949	4.07628	14.014	0.00079583	0.0121974
AT3G62630	0.912967	4.71339	14.0056	0.00079745	0.0122071
AT4G28570	1.25503	3.67663	13.9997	0.00080048	0.0122384
AT2G38530	-0.659893	7.86036	13.9548	0.00081189	0.0123821
AT3G47520	-0.762476	6.43558	13.9568	0.00081134	0.0123821
AT5G24890	0.784151	5.89532	13.9224	0.00082141	0.0125118
AT3G10525	0.661329	6.60008	13.9089	0.00082537	0.0125399
AT4G25960	-0.948128	4.75701	13.9032	0.00082732	0.0125399
AT4G28250	0.698377	6.1566	13.9064	0.00082614	0.0125399
AT5G14740	0.635056	10.7115	13.9025	0.00082727	0.0125399
AT3G16120	2.04548	3.00467	13.8892	0.000831	0.0125802
AT4G13180	0.78576	6.41102	13.8687	0.00083739	0.0126483
AT5G18080	1.44657	4.12979	13.8713	0.00083755	0.0126483
AT5G50210	-1.02919	4.162	13.8638	0.00083958	0.0126636
AT5G13810	-0.702755	5.73774	13.8524	0.00084236	0.0126899
AT1G01140	0.699102	6.13613	13.8356	0.00084742	0.0127506
AT3G10120	1.333	4.17677	13.8325	0.00084897	0.0127583
AT3G43600	-1.18566	4.2792	13.7899	0.00086213	0.0129403
AT2G27820	-0.689601	5.61292	13.7709	0.00086745	0.0129559
AT2G29120	1.15648	3.59902	13.7769	0.00086842	0.0129559
AT2G37170	-0.526697	9.01467	13.7722	0.00086697	0.0129559
AT4G37010	1.08545	4.41841	13.7765	0.00086599	0.0129559
AT5G37510	-0.676653	6.29669	13.7721	0.00086702	0.0129559
AT1G72020	-0.535366	7.9751	13.7614	0.00087034	0.0129689
AT4G12910	1.05246	4.26857	13.7584	0.00087175	0.0129742
AT5G16110	0.629925	7.18704	13.7495	0.00087409	0.0129934
AT3G56150	-0.673298	6.57557	13.7412	0.00087671	0.0130167
AT1G26850	-0.620274	6.82786	13.7235	0.00088235	0.0130533
AT1G70690	1.36557	3.8001	13.733	0.00088068	0.0130533
AT4G03490	1.06688	4.20242	13.7277	0.0008815	0.0130533
AT1G49000	1.54163	3.18771	13.7284	0.00088446	0.0130688
AT4G33510	-0.641918	6.75311	13.6995	0.00089001	0.013135
AT1G47500	-0.80248	5.32716	13.6964	0.0008911	0.0131355
AT2G31680	-1.00026	4.30968	13.6864	0.0008948	0.0131742
AT5G12030	-1.16725	7.02717	13.6538	0.00090483	0.0133061
AT1G27310	-0.592597	7.29545	13.645	0.0009077	0.0133131
AT1G68590	0.618791	8.12971	13.6466	0.00090715	0.0133131
AT2G44620	-0.656296	7.03568	13.6424	0.00090854	0.0133131
AT3G14280	0.93922	5.01307	13.6306	0.00091258	0.0133564
AT2G39250	0.820889	4.92695	13.6177	0.0009169	0.0134001
AT3G61210	1.49379	3.83167	13.6189	0.00091774	0.0134001
AT3G22600	0.858876	5.52555	13.6099	0.0009194	0.0134085
AT2G43100	0.785085	5.7487	13.6041	0.00092127	0.0134198
AT4G03510	1.4387	3.68555	13.5885	0.00092837	0.0134911
AT4G23570	-0.895887	6.26787	13.5857	0.00092743	0.0134911
AT5G65430	-0.632034	7.63145	13.5796	0.00092944	0.0134911
AT5G14200	1.00837	6.32647	13.5717	0.00093212	0.0135141
AT3G21890	-0.774018	6.38499	13.5673	0.0009336	0.0135196
AT2G47620	1.37416	3.42034	13.5704	0.00093548	0.013531
AT5G16120	0.92168	4.68628	13.5431	0.00094204	0.013599
AT5G36120	0.817319	5.60737	13.5416	0.00094239	0.013599
AT2G04520	-0.621569	7.44295	13.532	0.00094562	0.0136297
AT5G58950	-0.617062	6.97554	13.5181	0.00095041	0.0136828
AT5G63470	1.02086	4.86859	13.4771	0.00096483	0.0138743
AT5G18130	0.871179	5.08752	13.47	0.00096725	0.0138928
AT3G24190	-0.652982	6.70493	13.4637	0.00096936	0.0139069
AT5G61440	1.88412	3.45459	13.4602	0.00097201	0.0139288
AT3G46590	0.803715	5.27413	13.4498	0.00097437	0.0139464
AT2G13790	1.3284	3.57386	13.4532	0.00097599	0.0139534
AT4G33220	-0.660583	6.02046	13.4324	0.00098048	0.0139858
AT5G23730	-0.865424	5.31811	13.4326	0.00098052	0.0139858
AT4G01660	-0.979419	4.53367	13.4191	0.00098564	0.0140425
AT1G64710	0.95885	5.0674	13.3963	0.00099354	0.0141224
AT4G28660	-0.571018	8.288	13.399	0.00099241	0.0141224
AT2G44300	-0.976788	4.3452	13.3909	0.00099599	0.014141
AT5G44500	-1.26062	3.79932	13.3763	0.00100276	0.0142208
AT5G20070	-0.713121	6.11728	13.3614	0.00100615	0.0142525
AT1G12920	-0.653033	6.40716	13.355	0.00100849	0.0142667
AT2G05510	-0.740421	6.51462	13.3496	0.00101048	0.0142667
AT3G02460	1.12767	3.92182	13.3519	0.00101062	0.0142667
AT2G29550	-0.725813	6.30185	13.346	0.00101181	0.0142671
AT3G24140	-0.937516	4.92424	13.343	0.0010131	0.014269
AT3G56290	-0.667488	9.90245	13.3135	0.00102384	0.0144038
AT3G14930	0.673144	6.07442	13.3084	0.00102576	0.0144145
AT3G09650	-0.852308	4.94745	13.2709	0.0010401	0.0145993
AT3G48560	-0.588177	8.31565	13.2394	0.00105192	0.0147484
AT2G46500	-0.946383	4.90475	13.2261	0.00105728	0.0148068
AT1G74940	0.90165	4.87744	13.2124	0.00106258	0.0148641
AT2G23010	2.11701	3.34377	13.2144	0.0010644	0.0148726
AT4G21445	0.707302	6.04324	13.1735	0.00107764	0.0150406
AT1G14700	0.918459	5.37116	13.1701	0.00107905	0.0150434
AT2G41180	1.06408	4.15813	13.1512	0.00108708	0.0151381
AT1G74710	1.67821	3.36276	13.1538	0.00108959	0.015156
AT1G16470	0.642719	5.98007	13.1282	0.00109569	0.0152111
AT1G74340	-1.01531	4.51112	13.1284	0.00109602	0.0152111
AT1G67860	0.942128	5.92469	13.1232	0.00109771	0.0152174
AT1G67910	1.36033	3.58666	13.099	0.00110988	0.015369
AT1G48040	-1.40678	3.35507	13.0962	0.00111395	0.015408
AT1G04800	0.730936	5.61892	13.0706	0.00111914	0.0154625
AT3G53190	0.984233	4.20256	13.0667	0.00112131	0.0154645
AT4G22505	-1.81052	3.39039	13.0742	0.00112305	0.0154645
AT5G66490	0.802464	6.31094	13.0614	0.00112289	0.0154645
AT4G22517	-0.7887	5.26707	13.0521	0.00112682	0.0154818
AT4G26150	-0.795027	5.4527	13.0536	0.00112618	0.0154818
AT4G09150	-0.894452	4.68522	13.0325	0.00113515	0.015579
AT5G49720	-0.658354	7.34711	13.0274	0.00113696	0.0155865
AT3G23880	1.15571	4.44479	13.0129	0.00114367	0.0156611
AT2G14080	1.36466	3.8669	13.0015	0.00114941	0.0157222
AT1G55530	-0.901775	5.8357	12.9938	0.00115117	0.0157288
AT3G48360	0.757869	5.71809	12.9846	0.00115509	0.0157302
AT3G59350	-1.16468	4.44205	12.9868	0.00115468	0.0157302
AT4G16160	-1.68196	3.42314	12.987	0.00115296	0.0157302
AT3G53470	0.837236	5.84489	12.9808	0.00115666	0.0157342
AT5G44574	1.62228	2.97174	12.9835	0.00116012	0.0157639
AT2G38790	1.65754	3.14218	12.9773	0.00116286	0.0157837
AT3G02910	-0.72205	5.69991	12.9475	0.00117099	0.0158591
AT5G10450	-0.514827	8.96757	12.9473	0.00117096	0.0158591
AT1G50732	0.830496	6.19009	12.944	0.00117244	0.0158613
AT4G03110	1.17422	3.7774	12.9393	0.00117601	0.0158923
AT2G35390	-0.773785	5.50377	12.9218	0.00118216	0.0159579
AT1G44820	-1.05007	4.18873	12.9076	0.00118921	0.0160151
AT1G48650	-0.817866	4.89167	12.9093	0.00118783	0.0160151
AT3G54220	-1.02059	4.30649	12.9016	0.00119159	0.0160151
AT5G53300	-0.521158	10.0287	12.9028	0.00119034	0.0160151
AT2G25430	-0.721476	5.92226	12.894	0.00119428	0.0160338
AT3G12580	-1.19757	9.95048	12.8859	0.00119782	0.0160638
AT5G18900	-0.797653	5.15487	12.877	0.00120195	0.0161017
AT5G16370	0.94599	4.64736	12.8718	0.00120439	0.0161168
AT1G76030	-0.568468	7.25519	12.861	0.00120891	0.0161487
AT4G09460	1.08341	4.17258	12.8614	0.00120939	0.0161487
AT3G11745	1.56394	3.39161	12.846	0.00121948	0.0162659
AT1G07820	0.705745	6.25652	12.8212	0.00122684	0.0163288
AT2G33830	0.707189	6.38993	12.824	0.00122558	0.0163288
AT1G55490	0.522421	7.65959	12.8063	0.0012336	0.016401
AT5G56010	-0.98173	9.02782	12.7979	0.00123744	0.0164343
AT1G75950	-0.501629	8.52351	12.7791	0.00124608	0.0165136
AT5G51010	-0.560334	7.45147	12.7814	0.001245	0.0165136
AT5G44340	-0.783213	8.03665	12.7509	0.00125915	0.0166688
AT4G10060	0.968622	4.6774	12.7402	0.00126448	0.0167215
AT2G18300	0.825551	6.12486	12.7127	0.00127715	0.016871
AT4G13195	1.52016	3.00055	12.7131	0.00128307	0.016931
AT1G05340	0.927152	5.28598	12.6724	0.0012965	0.0170718
AT3G12150	1.17106	3.92722	12.6764	0.00129566	0.0170718
AT5G44110	-1.0744	5.17969	12.6611	0.00130246	0.017132
AT2G17710	1.10289	4.22927	12.627	0.00131921	0.0173242
AT5G25757	-0.898459	5.40563	12.6243	0.00131989	0.0173242
AT5G42990	-0.892874	5.30216	12.6146	0.00132472	0.0173692
AT4G35320	-0.783871	5.42761	12.5975	0.00133311	0.0174606
AT5G26280	-0.558442	7.54393	12.5933	0.0013351	0.0174682
AT4G25680	-0.907082	4.62193	12.5866	0.00133881	0.0174982
AT2G42220	0.553764	8.66446	12.5752	0.0013441	0.0175423
AT5G13430	-0.585401	6.65	12.5734	0.00134503	0.0175423
AT1G20450	-0.592723	6.62056	12.5609	0.00135129	0.0176052
AT1G78830	0.763942	6.03876	12.5457	0.00135901	0.01765
AT3G03850	1.53671	3.38169	12.5561	0.00135798	0.01765
AT4G28200	-0.813416	4.95657	12.5472	0.00135844	0.01765
AT2G29490	1.02496	5.30252	12.5373	0.00136336	0.0176879
AT1G74050	-0.501149	8.23297	12.5276	0.00136814	0.0177127
AT4G08850	0.945519	4.48134	12.5289	0.00136815	0.0177127
AT2G28790	1.09467	4.0258	12.486	0.00139096	0.0179892
AT2G32120	-0.949605	4.73457	12.4782	0.00139397	0.0180092
AT2G01590	0.596067	6.68176	12.4732	0.00139623	0.0180136
AT5G20900	0.610805	6.91438	12.4713	0.00139723	0.0180136
AT4G19820	-1.48319	3.42564	12.4644	0.00140586	0.018106
AT3G26280	0.945927	5.44757	12.4517	0.00140765	0.0181101
AT5G56870	1.02919	4.60371	12.4273	0.00142079	0.0182601
AT5G11110	-1.16762	3.78336	12.4218	0.00142636	0.0183126
AT2G18560	1.17018	3.97871	12.4106	0.00143066	0.0183192
AT4G30210	-0.633873	6.35541	12.4079	0.00143078	0.0183192
AT5G59780	0.650608	6.15721	12.4069	0.00143133	0.0183192
AT1G19000	0.538238	8.18832	12.3602	0.00145653	0.0186225
AT3G55290	1.04556	4.00681	12.3585	0.00145853	0.0186287
AT3G61430	-0.514834	9.6569	12.3239	0.0014765	0.0188387
AT3G18290	-0.933257	5.51552	12.3201	0.00147881	0.0188487
AT1G03850	1.04779	4.63169	12.302	0.00148906	0.0189598
AT2G44940	-1.04124	3.95425	12.297	0.00149327	0.0189938
AT3G16520	0.625257	7.13332	12.2603	0.00151222	0.0192006
AT4G34040	-0.995208	4.39761	12.2608	0.00151264	0.0192006
AT3G27170	-0.738147	5.86594	12.2408	0.00152343	0.0193177
AT1G54630	-0.613313	7.3207	12.2323	0.00152819	0.0193501
AT3G06500	1.33536	3.44463	12.2384	0.00152913	0.0193501
ATMG00516	-1.85408	3.06057	12.2151	0.00153516	0.0194066
AT1G20650	0.731695	5.34672	12.2062	0.00154341	0.019471
AT4G24960	-0.620273	6.315	12.2078	0.00154239	0.019471
AT1G14685	0.824362	4.84518	12.1992	0.00154764	0.0195043
AT1G64040	-0.683526	5.63323	12.1861	0.00155511	0.0195785
AT2G07806	-1.5497	3.00789	12.1851	0.00156124	0.0196167
AT4G21850	1.05029	4.64576	12.176	0.00156132	0.0196167
AT4G28400	0.895092	4.45591	12.1633	0.00156892	0.0196921
AT3G10060	0.602593	6.62971	12.1387	0.00158308	0.0198093
AT4G37200	-0.606144	6.66187	12.1388	0.00158298	0.0198093
AT5G03760	-0.65035	6.24651	12.1429	0.00158056	0.0198093
AT1G58602	0.762539	5.08935	12.1286	0.00158934	0.0198675
AT2G46030	0.733779	5.48953	12.1017	0.00160544	0.0200484
AT2G32190	1.70914	3.00055	12.109	0.00160773	0.0200568
AT4G19160	0.800894	5.74155	12.0746	0.00162193	0.0202135
AT4G33530	-1.00703	4.51402	12.0678	0.00162665	0.0202519
AT3G15670	-1.19233	5.30208	12.0623	0.00162979	0.0202705
AT3G44450	-0.750013	6.06457	12.0528	0.00163529	0.0203031
AT4G38420	-1.0554	4.03919	12.0546	0.0016357	0.0203031
AT2G34300	-1.01214	4.12886	12.0468	0.00164031	0.0203398
AT1G68585	1.03339	4.08558	12.0292	0.00165107	0.0204527
AT4G13840	0.760456	5.18201	12.0008	0.00166791	0.0206406
AT1G30520	1.22009	3.95849	11.9587	0.00169602	0.0208955
AT1G64090	-0.535338	7.07277	11.957	0.00169566	0.0208955
AT2G36120	-0.799296	7.07335	11.9543	0.00169741	0.0208955
AT4G17390	-0.525026	9.05934	11.9611	0.00169302	0.0208955
AT4G31380	1.79146	3.37982	11.9534	0.00170037	0.0208955
AT5G37360	0.599141	6.45061	11.9508	0.00169969	0.0208955
AT5G37550	-1.19699	3.694	11.968	0.00169217	0.0208955
AT3G27280	-0.948935	4.54887	11.9456	0.00170352	0.0209135
AT3G54460	1.22753	3.65607	11.9402	0.00170913	0.0209615
AT1G56010	1.08644	3.94704	11.8837	0.001745	0.0213378
AT1G80180	0.675097	7.43625	11.8851	0.0017426	0.0213378
AT3G23810	-0.647826	8.27904	11.8817	0.00174481	0.0213378
AT1G65030	-0.845591	4.43585	11.857	0.00176237	0.0215075
AT4G36410	1.54374	3.39637	11.8643	0.00176118	0.0215075
AT1G53240	-0.568688	7.91624	11.8432	0.00177052	0.0215856
AT4G35230	-0.88567	5.46549	11.8299	0.00177968	0.0216759
AT1G09640	-0.532603	7.77883	11.8195	0.00178663	0.021739
AT1G07280	1.00244	4.44955	11.7997	0.00180066	0.0218882
AT4G12030	1.31391	3.70912	11.7941	0.00180655	0.0219382
AT2G36160	-0.495919	8.32973	11.7812	0.00181282	0.0219927
AT3G07560	-0.597147	6.85305	11.7602	0.00182746	0.0221485
AT3G15090	-0.786009	5.20809	11.7505	0.00183442	0.0222111
AT1G68570	0.808257	5.54483	11.7202	0.00185564	0.022446
AT5G07020	-0.511657	7.8969	11.7149	0.00185932	0.0224684
AT3G02560	-0.521607	7.89498	11.7031	0.00186767	0.0225339
AT3G08580	-0.694312	8.88631	11.7021	0.00186839	0.0225339
AT1G21440	0.95722	4.46548	11.6965	0.00187292	0.0225351
AT4G26780	-0.83789	5.48938	11.6945	0.00187397	0.0225351
AT4G29520	0.94971	4.61787	11.6958	0.00187344	0.0225351
AT1G49650	1.38143	3.54779	11.6911	0.00188009	0.0225867
AT3G28720	-0.949578	4.37541	11.6793	0.0018856	0.0226158
AT5G07440	0.738411	6.03554	11.6749	0.00188801	0.0226158
AT5G56030	-1.07545	9.50017	11.6762	0.00188699	0.0226158
AT3G03990	0.596956	7.16579	11.6687	0.00189239	0.0226463
AT3G22660	-0.903594	4.59176	11.656	0.00190223	0.022742
AT1G79930	-0.689119	7.20176	11.6425	0.00191151	0.0228308
AT1G63880	1.28524	3.57211	11.6428	0.00191511	0.0228517
AT1G67080	0.68289	5.90708	11.6052	0.00193905	0.0230926
AT5G41330	1.54482	3.03805	11.6179	0.00193787	0.0230926
AT1G60000	0.54219	7.35051	11.5926	0.00194835	0.0231365
AT1G76810	-0.758576	5.15093	11.595	0.00194681	0.0231365
AT5G52450	0.911384	4.03791	11.5961	0.0019477	0.0231365
AT1G49600	-0.617107	6.12536	11.5796	0.0019582	0.0232311
AT1G31812	-0.522475	9.8309	11.5695	0.00196572	0.0232979
AT1G29470	-0.553573	6.56928	11.5664	0.00196808	0.0232986
AT5G24160	0.875425	5.51552	11.5631	0.00197068	0.0232986
AT5G64920	0.746226	5.77813	11.562	0.00197145	0.0232986
AT4G23890	0.595463	7.07045	11.5487	0.0019815	0.023395
AT3G06145	-0.868256	4.73376	11.5369	0.00199096	0.0234665
AT5G24660	-0.983862	5.71121	11.5359	0.00199136	0.0234665
AT5G06530	-0.717737	5.64592	11.5264	0.00199863	0.0235296
AT4G10040	-0.630922	6.93035	11.5137	0.00200825	0.0236203
AT5G19820	-0.760906	5.50619	11.4879	0.0020284	0.0238347
AT3G50750	0.986624	4.49825	11.4808	0.00203441	0.0238825
AT5G35735	1.51929	2.97079	11.4814	0.0020419	0.0239476
AT5G48880	1.0888	4.45038	11.4662	0.00204608	0.0239739
AT1G26670	0.619377	6.55526	11.4452	0.00206187	0.0241361
AT5G25450	-0.910091	5.01516	11.4403	0.0020661	0.0241626
AT4G16880	1.11405	3.95841	11.418	0.0020852	0.0243629
AT3G11600	0.972339	4.30231	11.3865	0.00210978	0.0245802
AT3G53130	-0.881307	4.66056	11.3887	0.00210781	0.0245802
AT5G13730	0.991958	4.50341	11.3904	0.00210647	0.0245802
AT4G28270	0.697481	5.92397	11.3785	0.00211564	0.0246252
AT2G06050	0.941707	4.37894	11.3679	0.00212494	0.0246765
AT3G13690	0.99056	3.96873	11.3723	0.00212222	0.0246765
AT3G44970	0.843068	4.83928	11.3661	0.00212605	0.0246765
AT4G09760	0.758409	4.82338	11.3586	0.0021322	0.0247247
AT5G01300	-1.35041	4.02074	11.353	0.0021396	0.0247872
AT1G73870	0.616418	6.92039	11.3392	0.00214793	0.0248405
AT3G16200	-1.14228	3.82558	11.3426	0.00214822	0.0248405
AT3G15840	0.61386	6.5208	11.3277	0.00215749	0.0249243
AT2G36900	0.773376	4.86118	11.3177	0.00216615	0.0250009
AT2G26530	1.15912	3.61622	11.3187	0.0021691	0.0250115
AT4G36390	-0.638336	6.00039	11.3082	0.00217384	0.0250428
AT5G22060	-0.748496	6.91492	11.2911	0.00218827	0.0251855
AT1G62480	-0.791189	8.18737	11.2773	0.00219991	0.0252959
AT5G54980	0.905552	4.58104	11.2739	0.00220333	0.0253117
AT1G74370	0.86653	4.59343	11.2699	0.00220672	0.025327
AT5G59430	0.92014	4.79397	11.2669	0.00220914	0.0253312
AT3G15950	-0.592507	7.23349	11.2555	0.0022186	0.0254161
AT5G54500	0.517216	7.09446	11.2274	0.00224282	0.0256697
AT5G03120	-1.3752	4.42265	11.2238	0.00224778	0.0257026
AT3G01500	0.509437	10.923	11.2159	0.00225287	0.025737
AT3G26440	1.05787	3.76915	11.2129	0.00225886	0.0257815
AT3G07568	-0.846994	5.21798	11.1783	0.00228623	0.0260698
AT3G28710	-0.556457	6.92213	11.1747	0.00228918	0.0260793
AT2G30110	-0.611411	6.07151	11.1565	0.0023055	0.0262065
AT2G45210	1.1124	4.02156	11.156	0.00230756	0.0262065
AT3G28050	0.611512	6.29076	11.1587	0.00230349	0.0262065
AT4G15680	-1.81239	2.79417	11.1479	0.00230884	0.0262065
AT1G50380	-0.987357	4.44238	11.1309	0.00232939	0.0264155
AT1G58280	-0.961921	5.0167	11.1242	0.0023349	0.0264536
AT3G20060	0.674383	5.77688	11.1185	0.00233976	0.0264844
AT2G25620	-0.910879	4.30984	11.1148	0.00234438	0.0264967
AT3G58730	-0.555247	7.15721	11.1125	0.00234514	0.0264967
AT1G75170	-0.770348	5.4339	11.0833	0.00237219	0.0267204
AT2G43710	-0.520068	8.27647	11.0855	0.00236988	0.0267204
AT3G23920	-0.530106	7.12182	11.0854	0.00237	0.0267204
AT3G59780	0.576942	6.13029	11.0816	0.0023736	0.0267204
AT1G51140	0.792502	5.15627	11.049	0.00240407	0.0270386
AT3G59840	0.568036	6.5541	11.0435	0.00240902	0.0270697
AT4G19450	-0.720848	5.13039	11.0329	0.00241929	0.0271357
AT5G22875	-0.923046	4.49743	11.0341	0.00241868	0.0271357
AT4G09510	1.00209	3.91761	11.0317	0.00242216	0.0271431
AT1G73190	-1.3066	4.47747	11.027	0.00242675	0.0271452
AT2G26730	-0.745405	4.96794	11.0273	0.00242463	0.0271452
ATMG00080	-1.80202	2.9351	11.0187	0.00243463	0.0272087
AT3G61240	-0.80504	4.74624	10.9965	0.00245403	0.0274007
AT5G38020	-0.968053	4.32118	10.9901	0.00246079	0.0274514
AT5G39050	0.754218	4.93873	10.9659	0.00248342	0.0276788
AT1G76240	1.61766	3.13694	10.9484	0.00250809	0.0278582
AT3G06130	1.10329	3.78387	10.9485	0.00250253	0.0278582
AT3G63210	0.849253	5.30763	10.94	0.00250855	0.0278582
AT5G15410	-0.670739	5.86489	10.942	0.00250646	0.0278582
AT1G72030	0.66466	6.34586	10.9061	0.00254182	0.0281889
AT5G62440	-0.695185	5.41073	10.9052	0.00254289	0.0281889
AT3G44100	-0.529452	7.32782	10.8948	0.00255311	0.0282768
AT2G20990	-0.54058	7.06569	10.8876	0.00256027	0.0283147
AT5G02650	1.54714	3.20826	10.8951	0.00256113	0.0283147
AT5G63480	1.26327	3.37992	10.887	0.00256679	0.0283519
AT1G60260	1.30209	3.43403	10.8746	0.00257901	0.028436
AT1G73240	-1.5348	3.53735	10.8764	0.00257838	0.028436
AT1G11600	1.01943	4.37929	10.8674	0.00258151	0.0284381
AT1G18010	1.28124	3.83716	10.8585	0.00259256	0.0285089
AT4G28025	-0.567654	7.33893	10.8559	0.00259227	0.0285089
AT2G33530	-0.679089	5.48794	10.8467	0.0026018	0.0285851
AT3G26890	1.11086	3.8864	10.845	0.00260547	0.0285999
AT5G18380	-0.463571	9.91258	10.8374	0.00261111	0.0286363
AT3G22120	0.866841	8.14531	10.8269	0.00262189	0.0287199
AT5G57170	0.683655	5.3294	10.8256	0.00262339	0.0287199
AT4G34620	-0.530525	10.9439	10.8223	0.00262662	0.0287298
AT5G11060	0.728766	5.1628	10.8172	0.0026322	0.0287654
AT5G19440	0.602343	5.91191	10.8054	0.00264419	0.0288708
AT3G26510	0.573566	7.09406	10.7979	0.0026519	0.0289293
AT2G40880	0.649717	7.6272	10.7887	0.00266155	0.0289579
AT3G47290	-0.761011	4.96378	10.7903	0.00266025	0.0289579
AT5G02590	0.871447	4.53661	10.7939	0.00265689	0.0289579
AT1G66180	-0.757527	4.98126	10.7865	0.00266415	0.0289606
AT5G45500	0.934427	4.53279	10.7826	0.00266855	0.0289829
AT1G65970	0.613195	7.16511	10.7711	0.00268002	0.0290818
AT2G26660	-0.697976	5.21539	10.7545	0.00269782	0.0292493
AT3G58990	0.669991	5.58367	10.7337	0.00271981	0.0294533
AT4G23493	-1.16515	3.96869	10.7354	0.00272141	0.0294533
AT4G27240	1.41126	3.16625	10.7246	0.00273868	0.0296142
AT5G37680	-0.761212	5.0111	10.7106	0.00274487	0.0296552
AT5G01500	1.2424	3.68328	10.7112	0.00274782	0.0296611
AT1G04400	0.651996	5.7322	10.6994	0.00275677	0.029725
AT4G36540	0.657765	6.22692	10.6977	0.00275856	0.029725
AT5G02020	0.8017	5.2838	10.6814	0.00277653	0.0298925
AT2G28370	-0.692484	5.48495	10.6742	0.0027844	0.0299511
AT5G52640	-1.06185	7.54785	10.6681	0.00279086	0.0299944
AT5G42150	-0.778086	4.86088	10.6649	0.00279487	0.0300114
AT2G21540	-1.33988	3.4024	10.6595	0.00280794	0.0301255
AT4G18440	0.971041	4.53011	10.6443	0.0028178	0.0301901
AT4G28740	-0.616312	6.1447	10.6429	0.00281886	0.0301901
AT1G49730	1.06231	3.78204	10.6223	0.00284528	0.0302565
AT1G66880	1.34928	3.16719	10.6392	0.00283232	0.0302565
AT2G19640	-1.08816	3.78999	10.6342	0.0028334	0.0302565
AT3G13230	-0.685362	6.11765	10.6351	0.00282752	0.0302565
AT3G16780	-0.60538	6.2764	10.6257	0.00283803	0.0302565
AT3G23510	-1.08011	3.59395	10.6272	0.00284402	0.0302565
AT3G44735	-0.700365	5.94777	10.6176	0.00284712	0.0302565
AT4G33030	-0.605109	6.84531	10.6245	0.00283938	0.0302565
AT5G18630	0.947301	4.8912	10.6232	0.00284119	0.0302565
AT2G18280	0.576909	6.10746	10.609	0.00285681	0.0303334
AT2G37220	-0.480268	8.77284	10.6024	0.00286411	0.0303847
AT3G25190	0.778095	4.82614	10.5885	0.00288034	0.0304935
AT4G15910	0.765658	6.07057	10.5885	0.00288004	0.0304935
AT4G38710	-0.785919	5.42923	10.5849	0.00288425	0.0304935
AT5G57990	-0.744625	5.7054	10.5862	0.00288275	0.0304935
AT1G14690	0.857207	4.5192	10.5763	0.00289453	0.0305759
AT1G74430	1.65013	3.05515	10.5774	0.0029003	0.0306107
AT2G43160	-0.716497	5.59728	10.5677	0.00290389	0.0306223
AT4G31390	-0.646598	5.53615	10.5646	0.00290752	0.0306345
AT5G01650	-0.537316	7.1695	10.561	0.00291144	0.0306497
AT1G50670	-0.702442	5.07807	10.5409	0.00293499	0.0307951
AT3G13080	0.67871	5.19842	10.5435	0.00293205	0.0307951
AT4G13830	0.721784	6.03112	10.541	0.00293468	0.0307951
AT5G67390	1.594	3.17835	10.5481	0.00293524	0.0307951
AT3G59140	1.18459	3.83487	10.5302	0.0029499	0.0309225
AT5G12050	1.02822	4.29659	10.5172	0.00296337	0.0310374
AT3G19450	-0.551638	8.48336	10.5141	0.00296598	0.0310384
AT4G15990	0.946669	4.58683	10.4903	0.00299498	0.0313059
AT5G14030	-0.5999	6.9222	10.4882	0.00299662	0.0313059
AT4G16000	1.81289	3.72653	10.4794	0.00301208	0.0314408
AT1G08390	1.28136	3.45137	10.4734	0.00302011	0.0314979
AT4G01935	1.10752	3.95006	10.4606	0.00303159	0.031591
AT3G18130	-0.573031	6.8474	10.4532	0.00303852	0.0316222
AT3G20340	1.18279	3.79837	10.4535	0.00304118	0.0316222
AT5G23020	1.28415	3.42726	10.4552	0.00304227	0.0316222
AT4G33050	0.753332	4.60714	10.4444	0.00304991	0.0316749
AT3G46540	0.745581	5.18222	10.4403	0.00305431	0.0316939
AT1G25520	-0.6706	5.45529	10.4273	0.00307007	0.0318307
AT4G25280	0.872416	4.1261	10.4263	0.00307315	0.0318359
AT1G23120	1.06121	4.1615	10.4233	0.00307609	0.0318396
AT1G53170	0.646826	5.38188	10.4162	0.00308361	0.0318907
AT1G19140	-0.661864	5.62437	10.4021	0.00310095	0.0320432
AT1G78100	-0.790243	5.06799	10.3923	0.00311326	0.0321434
AT1G55920	0.614052	6.16888	10.3683	0.00314279	0.0324211
AT2G32060	-0.479513	8.32296	10.3601	0.00315304	0.0324997
AT3G52070	1.2894	3.7698	10.3516	0.00316758	0.0326224
AT3G46000	-0.547122	6.8785	10.3373	0.00318178	0.0327413
AT4G00050	-0.668499	6.85018	10.3215	0.00320195	0.0329213
AT5G48540	0.752312	5.55129	10.3191	0.00320514	0.0329267
AT2G44230	0.806	5.18236	10.3161	0.00320906	0.0329347
AT5G27660	0.633779	6.96499	10.3121	0.00321392	0.0329347
AT5G53970	-0.579149	5.93069	10.3124	0.0032137	0.0329347
AT4G04630	1.37183	3.51407	10.303	0.00323149	0.0330873
AT2G41380	0.826936	4.72287	10.2889	0.0032443	0.0331909
AT1G23870	0.834377	4.9154	10.2845	0.00324989	0.0331929
AT3G24460	-0.624015	5.9966	10.2843	0.00324987	0.0331929
AT1G70160	0.635835	6.3271	10.2722	0.0032655	0.0333157
AT5G56950	-0.827225	5.35999	10.271	0.0032673	0.0333157
AT5G22440	-0.558106	6.8927	10.2578	0.00328439	0.0334623
AT1G29418	0.63308	6.78368	10.2454	0.00330068	0.0335728
AT5G52780	0.53836	7.03882	10.2472	0.00329828	0.0335728
AT3G18600	-0.825717	4.65076	10.242	0.00330596	0.0335988
AT4G39350	-0.768543	4.90246	10.233	0.00331755	0.0336888
AT2G29450	-0.616823	9.28192	10.2235	0.00332967	0.0337841
AT1G55210	0.552309	6.13292	10.2099	0.00334787	0.0339409
AT4G03020	-0.570094	6.36581	10.2037	0.00335615	0.0339968
AT2G46420	-0.779814	5.12406	10.1946	0.00336897	0.0340987
AT3G19390	1.15412	3.33848	10.183	0.00339245	0.0343083
AT5G25760	-0.731614	5.065	10.1747	0.00339566	0.0343126
AT4G26555	0.680189	5.18138	10.146	0.00343482	0.0346536
AT5G45390	-0.519913	7.16021	10.1457	0.00343502	0.0346536
AT3G17520	-0.945253	5.23033	10.1412	0.00344184	0.0346939
AT1G22280	0.730386	4.97554	10.1381	0.00344587	0.0347062
AT3G05560	-0.460166	9.26487	10.1337	0.00345149	0.0347345
AT5G03240	0.487746	9.18106	10.1252	0.00346327	0.0348246
AT5G06760	-1.00972	5.2575	10.116	0.0034765	0.0349292
AT2G46520	-0.90812	4.59712	10.1055	0.00349157	0.0350521
AT5G44600	1.27557	3.20321	10.1098	0.00349481	0.0350561
AT3G51830	1.34264	3.37664	10.1021	0.00350309	0.0351106
AT3G49780	0.615924	5.93063	10.0917	0.00351034	0.0351546
AT5G50920	-0.504974	9.02554	10.0875	0.00351612	0.035184
AT5G59130	1.24965	3.29731	10.0909	0.00352039	0.0351981
AT2G37660	0.478394	7.15017	10.0796	0.00352726	0.0352383
AT2G23810	0.662886	5.89638	10.0713	0.00353922	0.0353238
AT5G18670	-0.645094	7.42857	10.0696	0.00354155	0.0353238
AT3G62600	0.579781	6.19633	10.0638	0.00354985	0.0353495
AT5G65210	0.730411	4.96808	10.0641	0.00354975	0.0353495
AT4G17880	-0.660161	5.50932	10.0589	0.00355692	0.0353744
AT4G25640	-0.55401	6.53028	10.058	0.00355808	0.0353744
AT4G23260	1.06077	3.9202	10.048	0.00357614	0.0354682
AT5G24460	-0.686702	5.01374	10.0484	0.00357225	0.0354682
AT5G50200	1.15309	3.92621	10.0492	0.00357427	0.0354682
AT1G24793	1.35139	3.30834	10.0473	0.00358205	0.0354983
AT1G58150	1.2524	3.82019	10.0396	0.00358785	0.0355272
AT3G55880	1.32653	3.27491	10.0402	0.00359301	0.0355498
AT3G54660	-0.522283	7.28461	10.0106	0.00362654	0.0358527
AT2G21250	0.800711	4.56411	10.0059	0.00363401	0.0358636
AT2G26640	-0.928524	4.09557	10.0053	0.00363636	0.0358636
AT5G16250	0.736872	4.80208	10.0069	0.00363246	0.0358636
AT1G18000	1.21777	3.59227	9.99926	0.00364832	0.0359528
AT3G62650	0.565605	7.61128	9.98026	0.00367112	0.0361198
ATMG01370	-1.19511	4.09111	9.98341	0.00366907	0.0361198
AT5G46110	0.470813	9.6826	9.97786	0.00367465	0.0361258
AT2G19310	-0.65229	8.57979	9.9645	0.00369449	0.0362919
AT1G54410	0.579442	8.26931	9.95483	0.00370893	0.0363231
AT4G37550	0.644274	5.38696	9.95668	0.0037064	0.0363231
AT5G14120	0.724881	5.54436	9.95461	0.00370945	0.0363231
AT5G47790	1.11185	3.69582	9.96221	0.00370175	0.0363231
AT5G54740	-1.73519	4.03334	9.93092	0.00372536	0.03645
AT5G57780	0.880547	5.18282	9.93685	0.00373625	0.0365276
AT4G23740	-0.750122	4.81045	9.93133	0.00374484	0.0365537
AT5G42000	-0.810788	4.53404	9.93212	0.00374397	0.0365537
AT1G72700	-1.24394	3.59399	9.91923	0.00376978	0.0367599
AT3G47160	1.19391	3.66829	9.91605	0.00377193	0.0367599
AT4G37180	0.766212	5.30774	9.9023	0.00378867	0.0368939
AT1G65800	1.10091	3.72333	9.89955	0.00379695	0.0369454
AT1G01300	-0.820007	4.67304	9.89108	0.00380639	0.0369789
AT4G25300	-0.870939	4.54675	9.89154	0.00380594	0.0369789
AT4G28860	0.787039	4.74876	9.88784	0.00381116	0.0369962
AT5G61020	-0.578081	6.37357	9.88515	0.00381484	0.0370028
AT4G27130	-0.581826	6.66279	9.87672	0.00382783	0.0370991
AT5G44680	0.808128	4.79381	9.87511	0.00383079	0.0370991
AT2G43540	0.91226	4.46614	9.86149	0.00385228	0.037278
AT1G71130	0.730038	5.14712	9.84669	0.00387488	0.0374673
AT3G27570	-0.711532	5.35208	9.83822	0.00388816	0.0375663
AT5G24120	-0.516291	7.40889	9.82958	0.00390151	0.0376657
AT2G36830	-0.573302	9.93562	9.81256	0.00392847	0.0378668
AT4G19700	0.895508	4.23894	9.81486	0.00392616	0.0378668
AT5G58330	0.475313	7.91938	9.80212	0.00394514	0.0379978
AT1G48450	-0.528717	6.80242	9.78705	0.00396936	0.0382012
AT4G32940	0.572018	6.84069	9.77814	0.00398372	0.0383096
AT2G01520	-0.712613	7.83913	9.76785	0.00400034	0.0384394
AT5G64290	-0.653646	6.02516	9.76267	0.00400888	0.0384915
AT1G02140	-0.490294	7.38017	9.73581	0.00405274	0.0388823
AT1G69640	-0.658584	5.65462	9.72105	0.00407729	0.0390875
AT2G28490	-1.69076	3.60687	9.71941	0.00408158	0.0390982
AT3G27020	-0.611714	5.82467	9.71636	0.00408503	0.0391009
AT5G63790	0.544364	6.25943	9.71203	0.00409214	0.0391386
AT2G21320	-0.592025	6.46469	9.70998	0.00409555	0.0391409
AT1G70520	0.962986	3.97085	9.70734	0.00410206	0.0391727
AT5G02890	0.980233	3.8299	9.70308	0.0041099	0.0392173
AT3G17070	-1.04789	4.32292	9.70078	0.00411316	0.039218
AT3G14720	-0.928684	4.63458	9.69599	0.0041199	0.039252
AT1G74450	-1.32174	3.11938	9.69751	0.0041296	0.039314
AT5G64120	-0.563375	6.82871	9.68291	0.00414086	0.0393908
AT1G02700	-1.71019	3.58673	9.67135	0.00415086	0.0394555
AT1G77760	-0.722622	6.38669	9.66414	0.00417265	0.0396016
AT5G08415	-0.733526	4.80232	9.66619	0.0041698	0.0396016
AT1G14870	0.585958	6.89889	9.65485	0.00418842	0.0397207
AT1G61900	-0.760263	4.90828	9.62362	0.00424255	0.0402033
AT4G18280	-1.04119	4.44097	9.62224	0.00424593	0.0402044
AT2G24360	0.522679	6.20699	9.61924	0.00424969	0.0402091
AT1G59359	-0.470498	7.99163	9.61248	0.00426132	0.0402883
AT1G25440	0.50633	7.38335	9.60219	0.00427927	0.0403961
AT3G06483	0.708789	5.2978	9.6025	0.00427901	0.0403961
AT3G23990	-0.653658	6.81872	9.59579	0.00429049	0.040471
AT1G08980	0.813715	4.45362	9.59376	0.00429491	0.0404817
AT2G45850	0.99353	4.12613	9.58166	0.00431694	0.0406584
AT3G18820	-0.521029	6.32152	9.57127	0.0043337	0.040785
AT3G28970	0.822351	4.1857	9.56751	0.00434189	0.0408309
AT1G23110	-1.50163	3.28195	9.55524	0.0043656	0.0410051
AT4G39520	-0.585151	6.18748	9.55251	0.00436705	0.0410051
AT3G55630	0.73865	5.05532	9.54959	0.00437255	0.0410255
AT5G06210	0.675181	5.51503	9.5438	0.00438272	0.0410897
AT1G06760	0.634518	6.55158	9.52573	0.00441508	0.0413616
AT1G74950	0.784648	4.71272	9.52171	0.00442294	0.0413724
AT4G23400	-0.545933	7.63655	9.52193	0.00442189	0.0413724
AT2G22170	-0.529176	6.9816	9.5183	0.00442849	0.041393
AT4G18880	1.11055	3.40519	9.51775	0.00443779	0.0414485
AT1G04270	-0.456609	9.4285	9.49748	0.00446633	0.041547
AT1G06180	-0.845659	4.54662	9.50386	0.00445573	0.041547
AT1G30070	-0.712387	6.41257	9.50231	0.00445761	0.041547
AT2G30930	0.655284	5.22454	9.49435	0.00447242	0.041547
AT3G03560	1.12278	3.48764	9.49665	0.00447528	0.041547
AT3G11070	-0.947589	4.04538	9.49554	0.00447279	0.041547
AT3G59060	0.53906	6.52961	9.49344	0.00447381	0.041547
AT5G07370	-0.60543	5.63098	9.49466	0.0044717	0.041547
AT5G53420	0.902112	4.46219	9.48261	0.00449461	0.0416951
AT5G26742	-0.499545	8.18361	9.4655	0.00452524	0.0419477
AT1G31820	1.20047	3.50142	9.45035	0.00456049	0.0420534
AT1G33055	1.20476	3.664	9.45198	0.00455621	0.0420534
AT3G01520	-0.596034	6.90047	9.45114	0.00455199	0.0420534
AT3G13857	1.14315	3.58431	9.45215	0.00455562	0.0420534
AT3G59280	-0.559059	6.02204	9.45145	0.00455149	0.0420534
AT4G38620	-1.02568	3.85218	9.44953	0.00455993	0.0420534
AT5G58760	-0.817182	4.28721	9.45069	0.00455469	0.0420534
AT5G63180	0.662552	5.67139	9.4441	0.00456529	0.0420661
AT5G53580	-0.561009	6.26006	9.4265	0.00459829	0.0423386
AT2G04240	0.692346	5.19787	9.42365	0.00460391	0.0423587
AT4G34490	-0.618379	5.56786	9.42	0.0046107	0.0423895
AT2G31840	0.74666	5.17944	9.416	0.0046184	0.0424287
AT2G44120	-0.522652	7.54073	9.40505	0.00463887	0.0425851
AT4G17170	-0.611426	6.29127	9.37516	0.00469626	0.0430799
AT1G22780	-0.503968	8.30582	9.37043	0.00470531	0.0431065
AT1G27950	-0.474862	8.83801	9.36999	0.00470615	0.0431065
AT1G07930	-0.4293	9.40868	9.36572	0.00471442	0.0431502
AT1G73630	-0.873568	4.51767	9.35978	0.00472728	0.0432039
AT2G37760	0.536461	6.1805	9.36044	0.00472479	0.0432039
AT5G15740	-0.775211	4.56113	9.35381	0.00473907	0.0432795
AT3G26710	-0.467215	7.67576	9.3348	0.00477479	0.0435735
AT1G09210	0.494213	7.08312	9.33186	0.0047806	0.0435925
AT1G55960	-0.514556	8.43802	9.33014	0.00478394	0.0435925
AT3G23570	0.724285	5.70882	9.32265	0.00479892	0.0436967
AT5G59160	-0.612087	5.58898	9.31902	0.00480614	0.0437302
AT5G19850	-0.542295	6.10491	9.30102	0.0048418	0.0440222
AT5G59880	-0.421988	8.72669	9.29815	0.0048474	0.0440407
AT4G28100	-1.11716	4.0059	9.29718	0.00485301	0.0440592
AT1G03220	0.611053	6.36522	9.28624	0.00487135	0.0441932
AT1G58360	0.526194	6.40408	9.28269	0.00487848	0.0442253
AT4G39840	-0.973223	4.06404	9.2802	0.00488628	0.0442636
AT3G04710	-0.797491	4.9207	9.27574	0.00489314	0.0442931
AT2G40170	-0.990085	4.92615	9.27203	0.00490142	0.0443252
AT5G49810	-0.724296	4.84126	9.2704	0.00490387	0.0443252
AT1G27100	0.594813	5.92368	9.25504	0.0049345	0.0445047
AT1G64590	-1.51095	3.64321	9.26012	0.00493273	0.0445047
AT3G15115	-0.970572	4.11696	9.25624	0.00493455	0.0445047
AT1G70000	-0.546819	6.14463	9.2532	0.00493823	0.0445054
AT5G48500	0.617144	5.22863	9.24949	0.00494602	0.0445431
AT1G21400	0.887651	5.15333	9.24682	0.00495151	0.04456
AT4G13930	-0.563479	8.12968	9.24115	0.00496274	0.0446285
AT3G61770	-0.67317	5.87013	9.23212	0.00498146	0.0447642
AT1G56430	-0.871606	5.27061	9.22177	0.00500327	0.0449275
AT5G19485	-0.795275	4.41446	9.21838	0.00501104	0.0449554
ATMG00410	-1.30579	3.25397	9.22263	0.00501366	0.0449554
AT2G28410	0.688852	5.18397	9.21436	0.00501832	0.0449644
AT1G31440	-0.562077	5.80861	9.2101	0.005027	0.0450095
AT1G29965	-0.630637	5.81688	9.20441	0.00503883	0.0450542
AT3G23840	1.69783	2.94997	9.20698	0.0050393	0.0450542
AT2G03350	-0.753825	5.39399	9.2015	0.00504504	0.0450685
AT4G22570	0.611554	6.33652	9.19987	0.0050482	0.0450685
AT3G48140	-0.456806	9.18333	9.19322	0.005062	0.045159
AT2G35795	-0.634907	5.89369	9.19011	0.0050687	0.0451862
AT2G25610	-0.54479	6.24589	9.17461	0.00510125	0.0453754
AT4G11680	-1.01828	3.89269	9.17529	0.00510405	0.0453754
AT4G19200	-0.470382	8.03297	9.17441	0.00510156	0.0453754
AT5G40420	-0.95216	5.47915	9.17317	0.00510464	0.0453754
AT5G14240	-0.757051	5.30996	9.16627	0.00511915	0.0454716
AT4G10920	0.678166	6.06906	9.1587	0.00513496	0.0455793
AT3G15380	-0.962056	4.20976	9.15115	0.00515308	0.0457072
AT1G79790	-0.847567	4.88084	9.14722	0.00515999	0.0457356
AT1G67840	0.687274	5.23389	9.14347	0.00516768	0.0457709
AT3G09830	0.939299	3.55635	9.12071	0.00522532	0.0462482
AT5G04040	0.949461	4.24751	9.09855	0.00526602	0.046575
AT1G47530	-0.52826	6.85551	9.09382	0.00527487	0.0466199
AT1G10640	0.889282	4.00881	9.08804	0.00528979	0.0467182
AT1G54740	0.641713	5.33304	9.0838	0.0052971	0.0467427
AT5G24420	0.634153	5.82829	9.08236	0.00530014	0.0467427
AT1G56510	0.773233	4.41536	9.07905	0.00530848	0.0467829
AT2G40690	1.1757	3.10357	9.07917	0.00531715	0.0468259
AT4G10710	-0.994038	3.75374	9.07492	0.00532203	0.0468353
AT3G51430	0.953264	3.8976	9.07095	0.00532828	0.0468569
AT5G59000	-1.52325	3.18675	9.06864	0.00533555	0.0468875
AT5G16240	-0.895479	4.2564	9.06321	0.00534433	0.0469312
AT4G12800	0.467512	11.2335	9.05736	0.00535527	0.0469814
AT5G15860	0.786752	4.45697	9.05678	0.00535766	0.0469814
AT1G74590	0.885583	4.37735	9.05421	0.00536411	0.0469896
AT4G25030	-0.561828	6.25832	9.0525	0.00536622	0.0469896
AT2G47070	-0.582071	5.79521	9.04972	0.0053725	0.0470113
AT3G19010	0.650458	5.54787	9.04186	0.00539014	0.0471322
AT5G49730	0.58917	6.89071	9.02577	0.00542614	0.0474134
AT4G27500	-0.607527	5.97169	9.01202	0.00545737	0.0476525
AT2G23940	-0.697069	4.84825	8.99778	0.00549031	0.0478859
AT5G54810	0.517825	6.29519	8.99686	0.00549186	0.0478859
AT4G28480	-0.69031	5.55516	8.9931	0.00550064	0.0479286
AT1G15690	-0.485852	8.22335	8.98794	0.0055122	0.0479882
AT3G10860	-0.470216	7.56875	8.98661	0.00551526	0.0479882
AT2G33570	-1.1015	3.62781	8.98617	0.0055245	0.0480347
AT1G55370	0.724727	4.80469	8.97657	0.00553899	0.0481268
AT2G24762	0.814244	4.8574	8.97271	0.00554803	0.0481714
AT4G37810	-1.41885	3.10097	8.97338	0.00556194	0.0482582
AT1G76670	-0.514976	6.33986	8.94847	0.00560372	0.0485865
AT4G15440	1.2631	2.99112	8.94314	0.00560903	0.0485985
AT1G69310	-1.07283	3.59749	8.94186	0.00562753	0.0486904
AT4G08470	1.27205	3.02388	8.94625	0.00562452	0.0486904
AT1G24148	0.715086	5.53203	8.92745	0.00565322	0.0488784
AT5G44320	-0.553616	5.89714	8.9238	0.00566178	0.0489181
AT2G41870	0.78565	5.10319	8.91853	0.00567453	0.0489728
AT5G60400	0.64093	5.18781	8.91785	0.00567605	0.0489728
AT4G39860	0.809725	4.12702	8.91552	0.00568311	0.0489995
AT3G47340	0.810504	6.08877	8.90198	0.00571354	0.0491245
AT5G51550	0.884121	4.7618	8.9028	0.00571224	0.0491245
AT5G58420	-0.588402	7.78253	8.9041	0.00570838	0.0491245
AT5G66590	0.748248	5.08641	8.90218	0.00571345	0.0491245
AT1G75840	-0.661694	5.42853	8.89962	0.00571937	0.0491404
AT1G80460	0.641937	5.6412	8.88908	0.00574454	0.0492598
AT5G23140	-0.595995	5.43316	8.8906	0.00574096	0.0492598
AT5G59730	0.685458	5.02703	8.88888	0.00574525	0.0492598
AT3G51010	-0.549552	6.03341	8.87815	0.00577076	0.0494441
AT5G66040	0.449007	9.31235	8.87153	0.00578659	0.0495454
AT1G07660	0.596097	5.91825	8.869	0.00579288	0.0495649
AT4G27000	-0.51321	6.87415	8.86685	0.005798	0.0495743
AT5G17380	0.566863	6.20128	8.86286	0.00580774	0.0496232
AT2G38210	-0.525543	6.95982	8.85287	0.00583199	0.0497959
AT1G27430	1.02658	3.60335	8.8528	0.00583855	0.0498174
AT1G56500	-0.553648	6.21957	8.84689	0.00584666	0.0498521
AT2G04865	-1.09936	3.4683	8.83885	0.00587749	0.0500805
AT5G57800	-0.554545	6.51225	8.82693	0.0058957	0.0502009
AT1G76730	0.601056	5.37451	8.81748	0.0059193	0.0502977
AT1G77510	0.660053	5.2234	8.81787	0.00591845	0.0502977
AT2G07774	-1.00701	4.66169	8.82014	0.00591358	0.0502977
AT1G79270	-0.538139	6.59668	8.81299	0.00593022	0.0503213
AT3G52340	-0.758019	5.55788	8.81349	0.0059292	0.0503213
AT5G43260	-0.487773	6.83304	8.80945	0.00593901	0.0503612
AT1G60010	0.528491	6.61229	8.8042	0.00595209	0.0504374
AT1G22520	-0.653907	5.27904	8.80018	0.00596248	0.0504908
AT1G32440	-0.618286	5.66799	8.7944	0.00597681	0.0505774
AT3G46580	1.14012	3.8233	8.77377	0.00603266	0.0510151
AT3G60080	-0.712895	4.64448	8.76825	0.00604356	0.0510722
AT3G02090	-0.468657	7.24322	8.76384	0.00605368	0.0511227
AT5G58060	-0.528536	6.25578	8.75222	0.00608335	0.0513136
AT5G60390	-0.455794	10.4762	8.75169	0.0060846	0.0513136
AT5G07860	0.778295	4.49782	8.73479	0.006129	0.0516527
AT1G23880	0.967688	3.89567	8.73287	0.00613623	0.0516784
AT5G07460	0.760686	5.18747	8.72213	0.00616106	0.0518521
AT5G18310	0.68249	5.04785	8.72031	0.00616585	0.051857
AT1G53210	-0.453846	7.27608	8.71591	0.00617679	0.0519137
AT4G13640	0.943921	4.18964	8.71207	0.0061886	0.0519775
AT5G11260	-0.771405	5.56618	8.70593	0.00620304	0.0520634
AT3G01340	-0.504752	6.35969	8.69356	0.00623521	0.0522382
AT3G61470	0.449821	11.6006	8.69216	0.00623876	0.0522382
AT5G24930	0.553273	8.01942	8.69432	0.00623312	0.0522382
AT5G61030	-0.731553	4.81082	8.69169	0.00624082	0.0522382
AT2G40020	0.867138	4.41346	8.68697	0.0062537	0.0523106
AT1G05840	0.873542	4.11199	8.68138	0.00626921	0.0524048
AT2G38170	-0.645967	7.59751	8.67754	0.00627732	0.0524371
AT2G28510	0.89663	4.05476	8.67296	0.00629246	0.052528
AT3G62820	-0.72965	5.71371	8.6675	0.00630412	0.0525898
AT1G50430	0.630107	5.23604	8.66238	0.00631794	0.0525983
AT1G74780	-1.26504	3.25799	8.66859	0.00631746	0.0525983
AT5G11160	-0.873141	4.05845	8.66376	0.00631775	0.0525983
AT4G20720	1.23031	3.3708	8.65294	0.00635413	0.0528639
AT4G32270	0.807735	4.48818	8.64713	0.00635931	0.0528714
AT2G03270	1.23661	3.26928	8.64858	0.00636665	0.0528901
AT4G27160	-2.26118	3.9651	8.51727	0.00637013	0.0528901
AT4G28240	0.451356	7.78332	8.63476	0.00639148	0.052996
AT5G63030	-0.619566	6.32126	8.63608	0.00638802	0.052996
AT3G09470	0.732073	4.38112	8.62826	0.00641055	0.0531185
AT4G00710	-0.808931	4.51407	8.62536	0.00641814	0.0531457
AT3G11090	0.673116	5.15424	8.61714	0.00643957	0.0532873
AT3G50920	0.761357	4.2376	8.60419	0.00647639	0.0535561
AT5G19530	0.758878	4.72371	8.60136	0.00648294	0.0535743
AT1G42960	-0.429324	7.91514	8.59751	0.00649272	0.0536193
AT2G32960	-1.06846	3.82447	8.58534	0.00653214	0.0539087
AT3G46130	1.11246	3.77504	8.57817	0.00655098	0.0540268
AT3G56590	-1.11047	4.07815	8.5753	0.00655749	0.0540268
AT4G34220	0.826778	4.3858	8.57374	0.00655958	0.0540268
AT2G24040	-0.891047	3.99836	8.57067	0.00657051	0.0540447
AT3G02580	-0.686334	5.10256	8.57021	0.0065686	0.0540447
AT2G45960	-0.426815	11.7022	8.56352	0.0065866	0.0541226
AT4G28780	0.646114	4.78511	8.56302	0.00658876	0.0541226
AT2G32010	1.18613	3.40205	8.56133	0.00660268	0.0542009
AT1G56720	1.3155	3.28387	8.55921	0.00661112	0.054234
AT1G26450	1.16389	3.31564	8.54891	0.00664063	0.0542956
AT1G30690	-0.632347	5.37821	8.54553	0.00663726	0.0542956
AT1G70330	-0.687859	5.12421	8.54852	0.00662902	0.0542956
AT2G42590	0.462506	8.07063	8.54733	0.00663186	0.0542956
AT5G46170	-0.751826	4.65673	8.55064	0.00662361	0.0542956
AT3G02150	0.891068	3.98785	8.54017	0.00665469	0.0543745
AT3G04000	0.925838	4.31369	8.53542	0.00666687	0.054438
AT2G30490	-0.424645	9.16185	8.52524	0.00669411	0.0545631
AT3G23410	-0.686624	5.03263	8.52497	0.00669546	0.0545631
AT4G25700	-0.611949	7.50269	8.52619	0.00669146	0.0545631
AT3G03780	-0.557952	8.67091	8.5188	0.00671238	0.0546288
AT5G34850	-0.476787	7.20997	8.51974	0.00670977	0.0546288
AT3G05840	-0.509908	7.0418	8.51548	0.00672189	0.0546702
AT5G08530	-0.513637	6.94786	8.5126	0.00673009	0.0546934
AT5G65110	0.641686	5.09194	8.51152	0.0067336	0.0546934
AT5G04990	-0.730972	4.70943	8.49763	0.0067738	0.0549837
AT1G78995	0.742081	4.5199	8.48581	0.00680806	0.0552168
AT3G46845	0.58422	5.9072	8.48428	0.00681147	0.0552168
AT4G16950	0.932247	4.16342	8.46623	0.00686571	0.0555834
AT5G44585	0.988515	3.69285	8.4692	0.00686544	0.0555834
AT3G23400	-0.436338	7.76995	8.46018	0.00688125	0.0556727
AT3G16000	0.576521	5.43821	8.45498	0.00689674	0.055725
AT4G14870	0.625899	5.96142	8.45591	0.00689387	0.055725
AT1G21000	0.503945	6.58068	8.45164	0.00690631	0.0557657
AT5G65390	-0.860004	5.05222	8.4416	0.00693647	0.0559727
AT4G21960	0.480491	9.48904	8.4391	0.00694308	0.0559894
AT5G53140	-0.64038	6.05039	8.42887	0.00697346	0.0561976
AT3G30180	0.728569	4.55646	8.42063	0.00699906	0.0563671
AT2G36870	-0.564667	6.16779	8.40248	0.00705209	0.0567572
AT2G25060	0.87444	4.14376	8.39661	0.00707184	0.0567683
AT4G00740	-0.739718	4.87328	8.39838	0.00706502	0.0567683
AT5G02450	-0.438049	8.56965	8.39584	0.00707188	0.0567683
AT5G57120	-0.645245	5.17014	8.39674	0.00706971	0.0567683
AT5G64850	-0.475659	6.97147	8.39407	0.00707727	0.0567746
AT2G26080	-0.511923	7.996	8.39052	0.00708792	0.0568061
AT2G32240	-0.595999	5.782	8.38978	0.0070904	0.0568061
AT4G39770	1.0996	3.64036	8.38829	0.00710127	0.0568563
AT1G15000	1.01443	3.78127	8.38232	0.00711727	0.0569474
AT2G26140	-0.496536	6.14233	8.37588	0.00713234	0.057031
AT1G24610	-0.963223	4.10193	8.3708	0.00715152	0.0571473
AT1G76020	-0.92691	4.07745	8.36583	0.00716615	0.0572023
AT3G15680	0.673847	4.94344	8.36443	0.00716767	0.0572023
AT5G64300	-0.578642	5.74579	8.35073	0.0072092	0.0574966
AT3G56080	1.15849	3.27204	8.35156	0.00721947	0.0575041
AT4G15760	0.558685	6.76202	8.34883	0.00721488	0.0575041
AT5G57490	-0.657633	5.06492	8.34473	0.007228	0.0575349
AT3G08970	-1.02972	4.19823	8.34179	0.00723961	0.0575901
AT1G04190	-0.697677	4.96111	8.33825	0.00724813	0.0576207
AT3G18280	0.459792	6.86654	8.3319	0.00726709	0.0577343
AT2G38310	-0.602466	6.41613	8.32904	0.007276	0.0577679
AT5G38200	1.23335	3.2665	8.32589	0.00729932	0.0579158
AT5G67420	0.497799	7.23898	8.31472	0.00732048	0.0580463
AT5G11150	-0.950116	3.9765	8.30826	0.00734541	0.0582066
AT1G15950	-0.508456	8.17196	8.29891	0.00737	0.0583639
AT4G32910	0.726111	4.40809	8.28196	0.00742501	0.0587618
AT1G35420	0.600633	5.82932	8.26448	0.00747934	0.059116
AT5G25280	0.446224	7.48858	8.26492	0.00747774	0.059116
AT1G53900	-1.11879	3.53967	8.25993	0.00750542	0.0592842
AT3G12110	-0.734183	4.63949	8.25164	0.00752157	0.0593738
AT5G24580	1.50839	2.93855	8.2517	0.00753632	0.0594521
AT5G18640	0.901517	4.01	8.23985	0.00756115	0.0596099
AT5G01880	0.80233	4.63274	8.22748	0.00759936	0.0598728
AT2G17880	1.61242	3.22222	8.2246	0.00761596	0.0599162
AT3G18500	0.929611	3.69956	8.21979	0.00762915	0.0599162
AT3G19970	-1.18489	3.28072	8.22628	0.00762015	0.0599162
AT3G57890	-0.696108	5.00741	8.21905	0.00762652	0.0599162
AT4G21930	0.857894	4.28288	8.22155	0.00761945	0.0599162
AT1G49700	1.10943	3.62398	8.21389	0.00765274	0.0600633
AT2G36885	-0.894331	4.06215	8.19334	0.00771377	0.0604654
AT5G38560	-1.00379	3.83642	8.1945	0.00771295	0.0604654
AT5G04950	0.536327	6.57289	8.18903	0.0077246	0.0605118
AT4G25780	0.687149	5.1908	8.18493	0.00773852	0.0605824
AT1G78080	-0.503568	6.51132	8.17571	0.00776881	0.0607809
AT4G31500	0.510413	7.03312	8.16999	0.00778783	0.0608912
AT2G19650	-0.961113	4.01823	8.16516	0.00780826	0.0610122
AT2G21150	0.817828	4.15632	8.15853	0.00782853	0.0611319
AT3G19515	-1.10315	3.3264	8.15914	0.00784061	0.0611875
AT1G32928	1.24438	3.32238	8.14868	0.00787254	0.0612816
AT1G63420	0.949641	3.5043	8.14873	0.00786874	0.0612816
AT1G73330	-0.526949	8.7627	8.14616	0.00786777	0.0612816
AT2G39720	-0.666453	4.86151	8.14719	0.00786512	0.0612816
AT4G26210	-0.691901	4.78134	8.14219	0.00788222	0.0613183
AT4G00430	-0.4322	9.29052	8.13352	0.00791056	0.0615
AT1G55810	-0.830946	4.63807	8.12621	0.00793668	0.0616642
AT1G60620	-1.08066	3.3134	8.12223	0.00796662	0.0618578
AT5G07690	1.24469	4.01871	8.1133	0.0079842	0.0619431
AT5G56090	-0.943149	3.80245	8.11353	0.00798764	0.0619431
AT4G04770	-0.479002	6.78465	8.10938	0.00799311	0.0619466
AT5G60920	-0.707747	5.94048	8.10749	0.00799973	0.061959
AT1G66590	0.856755	4.00649	8.10233	0.00802034	0.0620797
AT4G39675	0.722406	5.64311	8.09595	0.00803964	0.06219
AT1G06210	-0.702455	4.67573	8.09091	0.00805783	0.0622916
AT1G16510	1.09438	3.10088	8.08788	0.00806967	0.0623051
AT5G58575	0.99547	3.82754	8.0897	0.00806533	0.0623051
AT5G53280	-0.634954	5.05261	8.0838	0.00808203	0.0623615
AT2G40000	0.700731	5.9721	8.07677	0.00810606	0.0624647
AT3G13920	-0.463497	8.91605	8.07319	0.00811834	0.0624647
AT4G33300	0.819352	4.44882	8.07766	0.00810429	0.0624647
AT5G16950	1.00023	3.54651	8.07542	0.00811903	0.0624647
AT5G20950	0.658072	4.76024	8.07276	0.00812072	0.0624647
AT3G53340	-0.816693	4.19602	8.06619	0.00814548	0.0625382
AT3G60320	0.777164	4.43564	8.06712	0.00814107	0.0625382
AT5G14330	1.18492	3.19472	8.07255	0.00813703	0.0625382
AT3G50530	-0.663575	5.08603	8.05726	0.00817484	0.0627246
AT4G20480	0.5376	5.58066	8.0409	0.00823232	0.0631264
AT4G01700	1.17528	3.55626	8.03536	0.00826015	0.0633004
AT1G80770	-0.801749	4.43237	8.03067	0.00827004	0.0633199
AT4G33010	-0.558574	9.66981	8.02938	0.00827295	0.0633199
AT3G09440	-0.984182	9.08709	8.01537	0.00832307	0.063664
AT3G23820	-0.549227	7.71649	8.01336	0.0083303	0.0636798
AT1G21830	0.721704	4.67621	8.00954	0.00834495	0.0637523
AT2G20610	0.526743	6.09396	8.00232	0.0083702	0.063903
AT5G27280	1.04175	3.61179	8.00294	0.00837504	0.063903
AT4G32070	-0.696859	4.63447	7.98948	0.00841778	0.0641895
AT1G60070	-0.75777	4.68377	7.98471	0.00843505	0.0642418
AT3G05935	-0.623936	5.43654	7.9851	0.00843284	0.0642418
AT1G47580	0.525758	5.90783	7.97128	0.00848309	0.064528
AT2G20530	-0.518107	5.68707	7.97172	0.00848157	0.064528
AT1G05010	0.514337	8.61122	7.96451	0.00850774	0.0646358
AT1G32270	1.38967	3.09954	7.97057	0.00850546	0.0646358
AT4G22580	-0.944358	4.11023	7.95689	0.00853928	0.0648355
AT4G16008	1.06092	3.84843	7.95237	0.00855821	0.0649392
AT1G19700	-0.528235	5.90603	7.94589	0.00857669	0.0649995
AT1G51440	-1.00388	4.19892	7.94768	0.00857294	0.0649995
AT5G05340	1.30494	3.04972	7.94584	0.00859731	0.0651158
AT4G24800	0.766824	4.71618	7.93486	0.00861843	0.0652357
AT3G05700	0.885629	3.88041	7.92979	0.00864031	0.0653612
AT2G39930	0.989873	3.70826	7.9288	0.00864595	0.0653638
AT1G34430	-0.545232	6.73294	7.92278	0.0086627	0.0653794
AT5G36790	0.489044	7.03451	7.92291	0.00866218	0.0653794
AT5G41700	0.41887	9.43468	7.92243	0.0086639	0.0653794
AT1G67730	-0.482648	7.22699	7.92084	0.00866996	0.0653851
AT1G08200	-0.469842	7.46714	7.91316	0.0086988	0.0655625
AT1G69295	-0.640814	5.78888	7.90687	0.00872274	0.0657028
AT1G49320	-0.858993	4.43758	7.90161	0.00874426	0.0658247
AT5G15530	-0.716884	4.652	7.89616	0.00876463	0.0659378
AT5G54710	-0.985169	3.43368	7.89096	0.00879808	0.0661492
AT3G57290	-0.517552	6.33091	7.88425	0.00880849	0.0661871
AT3G06770	-1.1868	3.46994	7.88436	0.008822	0.0662482
AT3G02570	-0.651316	5.23888	7.87922	0.00882809	0.0662536
AT2G23840	0.910503	4.02998	7.8748	0.00884751	0.066359
AT5G06160	0.79713	4.09416	7.86148	0.00889949	0.0667083
AT1G24300	-1.25517	3.22481	7.85928	0.0089206	0.066826
AT5G62720	0.71522	4.58129	7.84926	0.00894411	0.0669476
AT5G64100	-0.621847	5.04193	7.84823	0.00894768	0.0669476
AT3G11200	-0.505958	5.67766	7.84382	0.00896439	0.0670319
AT2G46330	0.663881	5.46114	7.84146	0.00897362	0.0670603
AT1G62640	-0.688035	4.69622	7.83712	0.00899159	0.0670727
AT2G02810	0.741027	4.41618	7.8379	0.00899002	0.0670727
AT5G40810	-0.447091	6.61251	7.83725	0.00898979	0.0670727
AT1G19440	-0.850348	4.17046	7.82968	0.00902297	0.0671734
AT1G58684	-0.453985	7.95756	7.82774	0.00902687	0.0671734
AT5G54840	0.850693	3.88111	7.82975	0.00902323	0.0671734
AT5G56850	0.688761	4.89933	7.83121	0.00901399	0.0671734
AT5G59770	-0.547574	5.51751	7.82629	0.00903292	0.0671779
AT2G47840	0.610971	5.9	7.81928	0.00906033	0.0673412
AT3G59950	0.677651	4.88495	7.81585	0.00907435	0.0674047
AT1G48240	-0.617158	4.88614	7.81304	0.00908555	0.0674473
AT4G22755	0.728449	4.39412	7.80766	0.00910791	0.0675727
AT2G41200	1.08232	3.70124	7.80083	0.00913948	0.0677255
AT4G14430	0.518588	6.26129	7.79969	0.00913765	0.0677255
AT3G47965	-0.564416	5.88707	7.79569	0.00915367	0.0677899
AT4G33410	-0.898069	3.96966	7.79464	0.0091623	0.0678131
AT3G56580	1.04477	3.51302	7.78343	0.00921185	0.0680981
AT4G02150	-0.838852	4.0339	7.78244	0.0092103	0.0680981
AT1G02820	-0.563156	7.52979	7.77753	0.00922601	0.068162
AT4G15900	0.530429	5.60874	7.77396	0.00924063	0.0682292
AT5G40780	0.939263	3.62784	7.76997	0.00926801	0.0683904
AT3G18890	0.612717	5.21074	7.76185	0.00928965	0.0684494
AT4G00030	-0.745385	4.60267	7.76387	0.00928245	0.0684494
AT5G27770	-0.427306	8.52482	7.76098	0.00929265	0.0684494
AT1G11330	-1.04555	3.28992	7.76034	0.00931486	0.068572
AT1G74060	-0.419505	7.88593	7.75202	0.009329	0.0686352
AT1G80760	-0.642844	5.43097	7.74383	0.00936272	0.0688422
AT2G14910	-0.414703	7.69689	7.73594	0.00939456	0.0690352
AT1G66270	0.664146	5.08123	7.73099	0.00941548	0.0690662
AT2G40010	1.05309	3.55656	7.73304	0.00941557	0.0690662
AT5G22370	0.877774	3.71685	7.73434	0.0094081	0.0690662
AT2G25830	-0.626653	4.99842	7.72372	0.00944544	0.0692441
AT2G18328	-0.725289	4.61254	7.71123	0.00949766	0.0695856
AT1G75630	-0.455338	7.50846	7.70749	0.0095118	0.0696478
AT3G24480	-1.03596	3.78696	7.70561	0.00952822	0.0697127
AT5G26860	-0.933753	4.05792	7.70363	0.00953196	0.0697127
AT2G33340	-0.573558	6.01449	7.68879	0.0095899	0.0700949
AT3G52930	-0.451748	8.85788	7.68575	0.00960242	0.0701448
AT4G23820	-0.734477	5.07693	7.68249	0.00961686	0.0702074
AT5G60790	-0.525912	6.93845	7.68101	0.00962236	0.0702074
AT3G14240	0.618068	5.39057	7.67191	0.00966102	0.070415
AT3G52230	-0.472337	7.30812	7.67154	0.00966223	0.070415
AT4G16190	0.42069	9.15337	7.66032	0.00970964	0.0707187
AT4G39280	0.546944	5.46229	7.65422	0.00973593	0.0708684
AT1G29070	-0.407502	8.73517	7.64786	0.00976267	0.0709792
AT2G31490	-0.530675	6.66824	7.64866	0.00975936	0.0709792
AT4G25730	-0.715973	4.70894	7.64286	0.00978545	0.071103
AT2G20630	0.562399	6.13051	7.64021	0.00979553	0.0711344
AT3G56130	-0.533329	6.2962	7.63606	0.0098133	0.0711378
AT3G62930	1.07487	3.31296	7.63944	0.00981279	0.0711378
AT4G16860	1.61254	2.75035	7.64032	0.00981177	0.0711378
AT4G18390	-0.74475	4.91328	7.63324	0.00982618	0.0711893
AT5G03850	-0.403879	8.68073	7.63105	0.00983468	0.0712091
AT5G48570	-0.915916	6.21948	7.62863	0.00984528	0.0712441
AT3G51800	-0.454906	7.05489	7.62194	0.00987401	0.0713682
AT5G67220	-0.497081	6.0158	7.62222	0.00987294	0.0713682
AT4G13350	-0.734405	4.80253	7.61966	0.00988486	0.0714048
AT1G10270	-1.0056	3.73054	7.61602	0.00990845	0.0715333
AT3G50360	-0.630425	5.44069	7.61151	0.00991955	0.0715716
AT1G70100	0.939919	3.78689	7.61071	0.00992784	0.0715895
AT1G70770	-0.518885	5.73199	7.60757	0.00993655	0.0716105
AT3G02020	1.25227	4.15137	7.6008	0.0099688	0.0717833
AT5G13360	-0.884099	4.2105	7.60001	0.00997217	0.0717833
AT3G02360	-0.434953	6.67888	7.59596	0.00998696	0.071806
AT5G35480	0.800243	4.50941	7.59688	0.00998429	0.071806
AT2G15090	0.952699	4.22806	7.59341	0.0100003	0.0718599
AT1G32540	1.22158	3.4922	7.58856	0.0100306	0.072036
AT2G47370	-0.951786	3.97383	7.56784	0.0101163	0.0725875
AT3G48680	-0.511663	5.98166	7.56598	0.0101192	0.0725875
AT1G11310	0.626624	5.32133	7.56269	0.010134	0.0726515
AT1G17340	1.0743	3.32096	7.55155	0.0101978	0.0729814
AT4G18070	-0.62885	4.95226	7.55021	0.01019	0.0729814
AT5G46780	0.906099	3.67805	7.55039	0.0101958	0.0729814
AT1G34220	0.859234	3.89665	7.54569	0.0102137	0.0730105
AT3G18390	0.599362	5.30494	7.5459	0.0102089	0.0730105
AT4G03280	-0.384001	10.6347	7.53979	0.0102359	0.073127
AT1G22885	0.553395	5.73143	7.53656	0.0102507	0.073148
AT3G63530	-0.870775	4.12375	7.53762	0.0102492	0.073148
AT1G05830	1.16645	3.05494	7.53878	0.0102628	0.0731554
AT2G44670	-0.444277	8.02562	7.53364	0.0102636	0.0731554
AT2G30050	-0.702103	4.86244	7.52428	0.0103068	0.0734212
AT5G01750	0.487459	6.87605	7.51452	0.0103502	0.07356
AT5G03880	-0.414555	7.50128	7.51677	0.0103399	0.07356
AT5G05440	0.727849	4.84185	7.51506	0.0103485	0.07356
AT5G22210	-0.574872	5.79983	7.51639	0.0103418	0.07356
AT4G32480	0.719583	5.83697	7.50918	0.0103748	0.0736924
AT1G22630	0.520447	7.61948	7.49717	0.0104293	0.0740375
AT5G48870	-0.596019	5.57416	7.49386	0.0104449	0.0741053
AT2G02100	0.457132	7.73017	7.49087	0.0104583	0.0741149
AT3G09890	-0.800536	4.18033	7.49269	0.0104529	0.0741149
AT4G32150	-0.528467	7.12862	7.48755	0.0104735	0.0741806
AT4G37925	0.473979	7.82601	7.48193	0.0104995	0.0743214
AT5G52870	0.864882	3.91037	7.48053	0.0105106	0.074358
AT3G05250	1.15575	3.34816	7.47767	0.0105333	0.0744757
AT1G56340	0.486956	7.31552	7.46481	0.0105789	0.0747548
AT3G26160	1.29301	3.7042	7.46058	0.0106079	0.0749172
AT4G15810	-1.12973	3.40718	7.45242	0.0106554	0.0752096
AT2G31040	0.644311	5.32703	7.44342	0.0106794	0.0753359
AT5G13780	-0.480873	6.66404	7.44169	0.0106872	0.0753477
AT5G05710	0.698768	5.14542	7.43891	0.0107007	0.0754002
AT2G15010	-1.73326	3.14045	7.4174	0.010769	0.0758168
AT2G27060	-1.02991	3.68629	7.42579	0.0107722	0.0758168
AT1G34470	0.927826	3.64936	7.42247	0.0107855	0.0758673
AT3G13520	-0.470168	8.45454	7.41508	0.0108132	0.0760187
AT4G03960	-0.80231	4.48305	7.41071	0.0108359	0.0761353
AT3G19670	1.26161	3.14772	7.4041	0.010886	0.0764001
AT5G33280	0.831719	3.89758	7.40131	0.0108834	0.0764001
AT4G21990	-0.702525	6.71297	7.3982	0.0108941	0.0764136
AT4G31840	0.769744	4.3154	7.38923	0.0109391	0.076662
AT5G47640	0.477882	7.31669	7.38826	0.010942	0.076662
AT1G33970	1.24824	3.57984	7.38475	0.0109692	0.0767655
AT4G39990	-0.540246	5.51023	7.38326	0.0109665	0.0767655
AT1G51430	0.996349	3.61598	7.37461	0.0110168	0.0770375
AT2G32870	0.928087	4.51469	7.37232	0.0110206	0.0770375
AT4G09670	-0.463973	6.34501	7.37074	0.011027	0.0770375
AT5G14790	-0.840966	3.88051	7.3707	0.011033	0.0770375
AT2G34560	0.545429	5.95866	7.3642	0.011059	0.0771091
AT5G14180	0.979338	3.57154	7.3671	0.0110537	0.0771091
AT5G18850	0.678553	4.98265	7.36369	0.011062	0.0771091
AT1G23190	0.453409	6.22103	7.35558	0.0111012	0.0772505
AT1G47900	-0.922958	3.66975	7.35916	0.0110934	0.0772505
AT1G75540	0.761411	5.09091	7.3551	0.011104	0.0772505
AT3G12830	-0.930231	3.37237	7.35735	0.0111119	0.0772505
AT3G29160	-0.722541	4.51304	7.35336	0.0111136	0.0772505
AT2G38650	-0.834982	4.0182	7.35157	0.0111254	0.0772889
AT2G07815	-0.924975	3.75363	7.34779	0.0111478	0.0774012
AT3G50740	0.558048	5.84687	7.34114	0.0111724	0.077528
AT2G26690	-0.502004	7.44851	7.3372	0.0111916	0.077618
AT1G75240	-0.840005	4.03627	7.32463	0.0112584	0.0779935
AT5G22300	0.678118	4.75432	7.3243	0.0112566	0.0779935
AT4G26710	-0.495098	6.83918	7.32168	0.0112688	0.0780217
AT4G12520	0.75126	4.41871	7.32058	0.0112793	0.0780406
AT4G30810	0.628834	5.09187	7.31871	0.0112842	0.0780406
AT2G24765	-0.586527	5.47726	7.31207	0.0113172	0.078064
AT2G46430	1.01423	3.09205	7.30911	0.0113053	0.078064
AT3G11700	-0.642993	4.93915	7.31577	0.0112991	0.078064
AT4G30270	-0.52771	7.44955	7.31274	0.0113134	0.078064
AT5G45380	0.912266	3.97464	7.3127	0.0113192	0.078064
AT1G52690	-0.801574	5.6503	7.30671	0.0113445	0.0781947
AT4G37260	1.0125	3.51968	7.3023	0.011376	0.0783245
AT5G59550	0.830421	3.77117	7.30265	0.0113712	0.0783245
AT3G23530	-0.60066	5.45746	7.29021	0.0114273	0.0786338
AT1G77220	1.07896	3.22169	7.29188	0.0114377	0.0786611
AT2G34860	0.432216	7.70799	7.28443	0.0114562	0.0787008
AT2G35950	1.24504	3.18309	7.28901	0.0114532	0.0787008
AT5G13890	-0.921111	3.60599	7.28519	0.0114636	0.0787075
AT1G06870	-0.847808	3.96476	7.2812	0.011478	0.0787189
AT1G18500	-0.577963	5.22955	7.28145	0.011472	0.0787189
AT1G15240	1.1143	3.31729	7.28143	0.0114875	0.0787404
AT1G32080	0.422415	7.40233	7.27035	0.011528	0.07893
AT3G14595	-0.52129	6.64801	7.27051	0.0115272	0.07893
AT3G10020	0.640481	5.3484	7.25368	0.011614	0.079475
AT1G58270	0.504533	7.33464	7.25026	0.0116312	0.0795043
AT4G39120	-1.14345	3.23985	7.25582	0.0116261	0.0795043
AT4G21510	1.06462	3.59551	7.25084	0.0116381	0.079508
AT1G24880	0.42673	8.61189	7.24264	0.0116705	0.0796637
AT3G05070	-0.522775	5.81645	7.24205	0.0116738	0.0796637
AT5G38360	1.03165	3.18016	7.24421	0.011683	0.0796819
AT4G35000	-0.412082	7.76528	7.23738	0.0116978	0.0797393
AT1G14000	-0.614162	5.18487	7.22806	0.011747	0.0800301
AT4G27030	-0.523898	7.23769	7.22612	0.0117566	0.080051
AT2G26330	0.720702	4.58839	7.22463	0.0117656	0.0800684
AT2G29210	0.632666	4.66691	7.22136	0.0117827	0.0801402
AT4G28030	0.498651	6.22872	7.21716	0.0118035	0.0802381
AT1G31660	-0.553713	5.2533	7.20817	0.0118513	0.0804737
AT3G16910	-0.484585	6.22011	7.20929	0.0118449	0.0804737
AT2G43590	-0.603276	6.60424	7.19961	0.0118959	0.0807327
AT3G11750	0.868022	3.92913	7.19613	0.0119185	0.080841
AT4G16490	-0.531717	6.8277	7.18003	0.012	0.0813494
AT5G57015	-0.770467	4.03825	7.17608	0.0120253	0.0814764
AT5G01530	0.427166	11.3341	7.1735	0.0120348	0.0814959
AT1G70280	0.629158	4.75999	7.16823	0.0120642	0.0816051
AT5G36290	-0.511573	5.74363	7.16893	0.0120597	0.0816051
AT5G47830	-0.761481	4.56873	7.16621	0.0120756	0.0816379
AT5G23440	-0.54422	5.79951	7.16255	0.012094	0.0817171
AT2G21190	-0.633117	5.72438	7.15665	0.0121258	0.0818875
AT5G10946	0.707906	4.67667	7.15463	0.0121376	0.0819224
AT3G15630	0.854193	4.5888	7.15195	0.0121526	0.0819783
AT3G12270	-0.707858	4.33665	7.14939	0.0121674	0.0820332
AT2G34050	-0.858265	3.76919	7.14025	0.0122231	0.0823176
AT2G36850	-0.778509	4.36358	7.13871	0.0122256	0.0823176
AT3G63520	-0.452765	7.56686	7.13748	0.0122296	0.0823176
AT2G37710	0.592043	5.35413	7.13325	0.0122532	0.0824317
AT5G11950	0.541487	5.24989	7.129	0.0122765	0.0825438
AT3G47800	0.732064	4.26357	7.12711	0.0122884	0.0825786
AT1G08030	0.87098	3.70121	7.12651	0.0122975	0.0825949
AT5G44520	-0.543391	5.37272	7.11473	0.0123548	0.0829343
AT2G46690	-0.460654	6.78092	7.11195	0.0123697	0.0829893
AT2G16850	0.784815	4.06578	7.10363	0.0124191	0.0832756
AT5G08410	-0.665654	6.27988	7.10072	0.012432	0.0833163
AT1G27840	0.806567	3.88172	7.09242	0.0124827	0.0834748
AT1G28340	-0.794318	4.43346	7.09265	0.0124788	0.0834748
AT1G79550	-0.46319	8.72455	7.09426	0.0124677	0.0834748
AT2G46940	-1.20334	3.12512	7.09585	0.0124784	0.0834748
AT4G39090	0.484296	7.07383	7.08806	0.0125023	0.0835609
AT1G09130	-0.436962	7.12887	7.07929	0.0125513	0.0838433
AT3G25585	-0.482895	6.12279	7.07758	0.0125611	0.083863
AT1G03630	0.455589	7.84917	7.07228	0.0125907	0.0840154
AT1G32450	-0.516465	5.58119	7.06608	0.012626	0.0842053
AT3G01290	0.567464	6.47466	7.06193	0.0126492	0.0843146
AT2G32260	-0.572631	5.32983	7.05678	0.0126788	0.0844663
AT5G17300	0.662742	5.8906	7.05178	0.0127069	0.0846076
AT1G26340	-0.630579	4.84634	7.04498	0.0127465	0.0848017
AT5G43470	0.56537	5.28605	7.0443	0.0127498	0.0848017
AT2G05755	-1.3285	3.2338	7.02652	0.0128716	0.0855653
AT3G43810	-0.484875	6.49372	7.01809	0.0128999	0.0857075
AT1G15400	0.465253	6.76051	7.01455	0.0129203	0.0857176
AT2G45790	0.511405	5.93451	7.01424	0.0129222	0.0857176
AT4G25080	0.407066	8.53362	7.01626	0.0129103	0.0857176
AT1G65820	0.406797	7.39416	7.01264	0.0129313	0.0857315
AT2G36310	0.590498	4.82184	7.01043	0.0129451	0.0857769
AT1G03600	0.385501	9.28057	7.00754	0.0129608	0.0858351
AT5G44005	0.955483	4.19207	7.00331	0.0129897	0.0859803
AT1G73920	0.532841	5.49083	6.99523	0.0130329	0.0862201
AT3G12350	-0.712502	4.7377	6.99377	0.0130424	0.0862366
AT3G21670	-0.442103	7.72744	6.99067	0.0130592	0.0863015
AT2G46580	0.79998	4.25597	6.98154	0.0131152	0.0866251
AT3G07480	-0.416481	7.00787	6.96556	0.0132073	0.0871399
AT3G59220	1.00612	3.1026	6.96861	0.0132015	0.0871399
AT1G74160	-1.00813	3.7215	6.96188	0.0132395	0.0873057
AT1G59900	-0.438178	6.73892	6.95758	0.0132547	0.0873593
AT3G27430	-0.494814	5.97822	6.95465	0.0132723	0.0874288
AT2G26975	0.463056	6.57612	6.95069	0.0132958	0.0875364
AT1G18900	-0.755959	4.31514	6.93746	0.0133782	0.0879855
AT4G12470	0.583228	8.03307	6.93776	0.0133732	0.0879855
AT3G09210	0.464956	6.50438	6.93342	0.0133994	0.0880776
AT1G45474	-0.411014	7.67935	6.92462	0.0134524	0.0883791
AT5G37830	-0.814402	4.21943	6.92195	0.0134718	0.0884596
AT4G26400	0.813878	4.33687	6.91991	0.013483	0.0884855
AT1G02610	1.60795	3.25249	6.91115	0.0135303	0.0887489
AT3G09600	-0.497633	6.31604	6.89043	0.0136611	0.0895594
AT4G22350	-1.13963	3.12494	6.89113	0.0136823	0.0896509
AT5G07350	-0.586949	5.50474	6.87672	0.013746	0.0900205
AT1G25560	0.750066	4.31942	6.86626	0.0138128	0.0900531
AT1G30360	-0.500181	6.57363	6.8693	0.0137917	0.0900531
AT2G14880	-0.433301	7.27569	6.86527	0.0138167	0.0900531
AT2G20690	-0.517095	5.37516	6.86562	0.013815	0.0900531
AT2G35050	-0.59555	5.15866	6.8708	0.013783	0.0900531
AT3G53940	-1.48629	2.76087	6.86951	0.0137952	0.0900531
AT3G63090	0.919386	3.58963	6.87288	0.01378	0.0900531
AT5G04800	-0.404279	7.73989	6.8679	0.0138003	0.0900531
AT5G16140	0.668653	4.36181	6.86832	0.0137997	0.0900531
AT4G13590	0.498459	6.04359	6.86156	0.01384	0.090157
AT3G07390	0.725393	4.8895	6.85885	0.0138576	0.090177
AT4G38220	-0.521074	5.87403	6.85984	0.0138508	0.090177
AT1G71090	-0.646731	4.9642	6.84301	0.013957	0.0906869
AT1G71140	1.23251	3.05665	6.84572	0.0139654	0.0906869
AT1G77680	-0.749855	4.35464	6.84217	0.0139647	0.0906869
AT2G30000	-1.02167	3.70052	6.84567	0.0139504	0.0906869
AT5G18020	0.661933	4.83769	6.83681	0.0139961	0.0908385
AT2G48120	0.787021	3.84873	6.83424	0.014018	0.0909326
AT1G17620	-0.67875	4.53276	6.82518	0.0140706	0.0911781
AT5G62190	-0.473015	6.70145	6.82568	0.0140657	0.0911781
AT4G25130	-0.402037	8.08147	6.82103	0.0140952	0.0912893
AT3G20670	0.564559	5.28168	6.81861	0.0141111	0.0913448
AT3G17205	0.941113	3.43267	6.81507	0.014148	0.0914806
AT3G25520	-0.378895	9.0012	6.81244	0.01415	0.0914806
AT5G24500	0.996169	3.61893	6.81318	0.0141544	0.0914806
AT2G19760	-0.44218	7.65414	6.80908	0.0141715	0.0915433
AT3G27050	-0.521431	6.49541	6.80657	0.0141876	0.0915997
AT5G58250	0.485609	6.75905	6.80395	0.0142044	0.09166
AT3G25890	-0.581215	5.19278	6.79204	0.0142817	0.0921106
AT4G39710	-0.480349	5.88214	6.78988	0.0142952	0.0921496
AT5G20180	-0.522224	5.67826	6.78585	0.0143214	0.0922703
AT5G28020	0.534404	5.67051	6.78435	0.0143311	0.0922844
AT1G04290	-0.541202	5.56454	6.779	0.0143658	0.0924173
AT2G30950	-0.377586	8.86909	6.77881	0.0143667	0.0924173
AT3G62400	-0.452349	6.69006	6.77627	0.0143833	0.0924761
AT4G16660	0.621401	5.58968	6.77319	0.0144037	0.0925586
AT1G74270	-0.436602	7.5812	6.77125	0.0144159	0.0925599
AT3G12500	0.60079	6.06242	6.77083	0.0144189	0.0925599
AT1G74970	-0.377385	8.01268	6.76789	0.0144379	0.0926336
AT1G75800	0.656945	5.13743	6.76546	0.0144544	0.0926916
AT3G26210	0.752378	4.06758	6.76439	0.0144656	0.092715
AT1G53530	-0.801786	3.90842	6.76149	0.0144868	0.0928027
AT1G07140	-0.423743	7.19414	6.758	0.0145027	0.0928561
AT4G01900	0.588342	4.84827	6.7548	0.0145246	0.0929486
AT3G60370	0.613206	5.11623	6.75356	0.0145325	0.0929506
AT1G36622	0.835335	4.14583	6.75158	0.0145482	0.0929548
AT3G27380	-0.470425	6.09408	6.7512	0.0145475	0.0929548
AT3G01770	0.832403	4.14969	6.74426	0.0145962	0.0932129
AT3G47600	0.946565	3.59605	6.74256	0.0146151	0.0932855
AT1G48030	-0.443854	7.16648	6.73592	0.0146484	0.09345
AT2G45060	-0.891317	4.10773	6.73169	0.014681	0.0935843
AT3G23490	-0.422678	7.32546	6.73047	0.0146846	0.0935843
AT1G28190	1.23356	3.12153	6.72691	0.0147336	0.0938479
AT1G66230	0.720533	4.56726	6.71602	0.0147826	0.0940687
AT3G48720	-0.631585	4.86385	6.71583	0.0147835	0.0940687
AT2G06530	0.570794	5.22161	6.71452	0.0147918	0.0940726
AT1G06430	-0.41671	8.18379	6.70683	0.0148428	0.0943487
AT4G32130	-0.612863	5.15382	6.7039	0.0148635	0.0944316
AT1G71480	-0.464916	6.72147	6.70097	0.0148824	0.0945031
AT5G27850	-0.379311	9.19139	6.69626	0.0149142	0.094656
AT4G38980	0.726402	4.52265	6.69298	0.014938	0.0947586
AT1G58235	0.598434	5.71178	6.68715	0.0149763	0.094904
AT4G34610	-0.678114	5.01879	6.68726	0.0149762	0.094904
AT5G14040	-0.390703	7.80289	6.68005	0.0150244	0.0951597
AT3G02630	-0.634508	4.94025	6.6745	0.0150633	0.0953083
AT5G09480	0.880778	4.13031	6.67625	0.0150572	0.0953083
AT1G18660	-0.544752	5.02906	6.67333	0.0150713	0.0953101
AT3G09630	-0.441558	8.26041	6.67086	0.0150872	0.0953619
AT3G17609	-0.515972	6.81176	6.66946	0.0150969	0.0953742
AT2G47710	-0.445586	7.4595	6.66472	0.0151294	0.0955305
AT2G21580	-0.436398	8.33437	6.65371	0.0152053	0.0956181
AT2G26060	-0.667527	4.52779	6.65885	0.0151717	0.0956181
AT2G30200	-0.509253	6.20615	6.65458	0.0151995	0.0956181
AT2G36835	-0.462162	6.88672	6.65715	0.0151816	0.0956181
AT3G48590	0.799441	4.49124	6.66134	0.0151545	0.0956181
AT5G27950	0.765285	3.9855	6.65475	0.0152028	0.0956181
AT5G42130	-0.717196	4.9089	6.65514	0.0151965	0.0956181
AT5G51545	-0.467704	5.92262	6.65531	0.0151945	0.0956181
AT1G22750	-0.446243	6.25304	6.64802	0.0152449	0.0957694
AT4G03420	-0.500111	5.50036	6.64856	0.0152414	0.0957694
AT3G03190	0.940658	4.07234	6.6436	0.0152792	0.095936
AT5G43760	-0.548268	5.71896	6.63659	0.0153246	0.0961723
AT3G57520	0.672891	5.5694	6.63362	0.0153453	0.0962533
AT1G06220	-0.592218	5.25052	6.63224	0.0153552	0.0962665
AT1G20340	0.431523	12.7974	6.62527	0.0154032	0.0965185
AT1G66970	0.545345	5.77855	6.62087	0.0154345	0.0966653
AT1G64680	-0.387115	7.60068	6.6083	0.0155228	0.0970017
AT4G28730	-0.530622	5.49296	6.60821	0.0155239	0.0970017
AT5G13740	-0.70214	6.27897	6.60768	0.0155275	0.0970017
AT5G27730	0.713542	4.41105	6.61115	0.0155046	0.0970017
AT5G65870	0.559388	5.43545	6.60797	0.0155256	0.0970017
AT2G37060	0.870047	3.64693	6.60458	0.0155587	0.097112
AT3G57880	-0.688241	4.74517	6.60311	0.0155609	0.097112
AT5G57685	0.803457	4.33646	6.5958	0.0156137	0.097392
AT3G14430	0.546453	5.29028	6.59257	0.015635	0.0974759
AT5G03330	1.00144	3.22714	6.59272	0.0156547	0.0975495
AT5G67200	-1.23827	3.08269	6.5853	0.0157106	0.097848
AT5G67280	-0.709055	4.28131	6.58109	0.0157195	0.0978542
AT1G18740	0.9193	4.12734	6.57655	0.0157527	0.0980114
AT3G61540	1.16182	3.08554	6.57221	0.015807	0.0982999
AT5G49630	0.867682	3.6533	6.56257	0.0158587	0.0985714
AT1G56560	-0.848958	4.08384	6.5571	0.0158942	0.0986433
AT2G42690	0.437506	7.07159	6.55683	0.0158915	0.0986433
AT3G24030	0.67152	4.46926	6.55788	0.0158859	0.0986433
AT3G03790	-0.741815	4.46654	6.55182	0.0159301	0.0988059
AT5G45690	-1.98823	3.05045	6.53236	0.0159364	0.0988059
AT1G06690	-0.50942	6.17414	6.5433	0.0159901	0.099035
AT5G45620	-0.589701	5.06907	6.54369	0.0159879	0.099035
AT5G47880	0.522047	5.26376	6.54235	0.0159975	0.099035
AT3G60530	0.644052	4.79656	6.53969	0.0160174	0.0990589
AT5G66930	0.771257	4.03446	6.54078	0.0160121	0.0990589
AT2G33845	-0.524508	5.31809	6.53814	0.0160282	0.0990763
AT3G18773	0.856242	3.92153	6.52993	0.016094	0.0993898
AT4G30010	-0.466322	7.78422	6.52895	0.016095	0.0993898
AT2G35020	0.771468	3.96594	6.52652	0.0161173	0.0994776
[truncated: 10,339 more rows]

## Sheet: Enriched GO terms (up)
source	term_name	term_id	adjusted_p_value	negative_log10_of_adjusted_p_value	term_size	query_size	intersection_size	effective_domain_size	intersections
GO:MF	quercitrin binding	GO:2001227	0.00335109	2.47481	2	74	2	22878	AT1G02930,AT4G02520
GO:MF	camalexin binding	GO:2001147	0.00335109	2.47481	2	74	2	22878	AT1G02930,AT4G02520
GO:MF	flavonoid binding	GO:0097243	0.00335109	2.47481	2	74	2	22878	AT1G02930,AT4G02520
GO:MF	protein domain specific binding	GO:0019904	0.00512371	2.29042	97	74	5	22878	AT5G08760,AT4G02520,AT1G65500,AT4G27440,AT2G34430
GO:MF	carbohydrate binding	GO:0030246	0.00993981	2.00262	379	74	8	22878	AT1G52040,AT1G21250,AT1G52000,AT5G03350,AT1G21270,AT3G15356,AT2G42540,AT3G16530
GO:BP	response to other organism	GO:0051707	1.38e-16	15.8601	1460	71	32	21935	AT2G14560,AT3G57260,AT3G22231,AT4G11890,AT5G10760,AT5G54610,AT1G21250,AT3G30720,AT4G14400,AT3G45140,AT1G33960,AT5G03350,AT2G29350,AT3G56400,AT5G39670,AT5G55450,AT3G15356,AT1G52400,AT1G31580,AT4G02520,AT1G52410,AT5G25980,AT3G26830,AT2G43570,AT3G50480,AT3G16530,AT3G28930,AT1G19670,AT1G65500,AT2G29460,AT1G75380,AT1G19610
GO:BP	response to external biotic stimulus	GO:0043207	1.38e-16	15.8601	1460	71	32	21935	AT2G14560,AT3G57260,AT3G22231,AT4G11890,AT5G10760,AT5G54610,AT1G21250,AT3G30720,AT4G14400,AT3G45140,AT1G33960,AT5G03350,AT2G29350,AT3G56400,AT5G39670,AT5G55450,AT3G15356,AT1G52400,AT1G31580,AT4G02520,AT1G52410,AT5G25980,AT3G26830,AT2G43570,AT3G50480,AT3G16530,AT3G28930,AT1G19670,AT1G65500,AT2G29460,AT1G75380,AT1G19610
GO:BP	biological process involved in interspecies interaction between organisms	GO:0044419	2.07e-16	15.6849	1480	71	32	21935	AT2G14560,AT3G57260,AT3G22231,AT4G11890,AT5G10760,AT5G54610,AT1G21250,AT3G30720,AT4G14400,AT3G45140,AT1G33960,AT5G03350,AT2G29350,AT3G56400,AT5G39670,AT5G55450,AT3G15356,AT1G52400,AT1G31580,AT4G02520,AT1G52410,AT5G25980,AT3G26830,AT2G43570,AT3G50480,AT3G16530,AT3G28930,AT1G19670,AT1G65500,AT2G29460,AT1G75380,AT1G19610
GO:BP	response to biotic stimulus	GO:0009607	2.38e-16	15.6243	1487	71	32	21935	AT2G14560,AT3G57260,AT3G22231,AT4G11890,AT5G10760,AT5G54610,AT1G21250,AT3G30720,AT4G14400,AT3G45140,AT1G33960,AT5G03350,AT2G29350,AT3G56400,AT5G39670,AT5G55450,AT3G15356,AT1G52400,AT1G31580,AT4G02520,AT1G52410,AT5G25980,AT3G26830,AT2G43570,AT3G50480,AT3G16530,AT3G28930,AT1G19670,AT1G65500,AT2G29460,AT1G75380,AT1G19610
GO:BP	response to external stimulus	GO:0009605	8.67e-16	15.0618	1683	71	33	21935	AT2G14560,AT3G57260,AT3G22231,AT4G11890,AT5G10760,AT5G54610,AT1G21250,AT3G30720,AT4G14400,AT3G45140,AT1G33960,AT5G03350,AT2G29350,AT3G56400,AT5G39670,AT5G55450,AT3G15356,AT1G52400,AT1G31580,AT4G02520,AT1G52410,AT5G25980,AT3G26830,AT2G43570,AT3G50480,AT2G41100,AT3G16530,AT3G28930,AT1G19670,AT1G65500,AT2G29460,AT1G75380,AT1G19610
GO:BP	response to stress	GO:0006950	2.24e-15	14.6489	3733	71	45	21935	AT4G21840,AT1G52040,AT2G14560,AT3G57260,AT3G22231,AT4G11890,AT5G10760,AT5G54610,AT1G21250,AT3G30720,AT4G14400,AT3G45140,AT3G25770,AT5G03350,AT2G29350,AT3G56400,AT1G72910,AT5G39670,AT5G55450,AT5G11410,AT3G15356,AT2G42540,AT5G08760,AT1G52400,AT1G72060,AT2G43620,AT1G02930,AT4G02520,AT1G52410,AT5G25980,AT3G26830,AT1G21520,AT1G72930,AT1G05680,AT2G43570,AT3G50480,AT3G28540,AT2G41100,AT1G19670,AT1G65500…
GO:BP	defense response	GO:0006952	3.88e-15	14.4111	1635	71	32	21935	AT1G52040,AT2G14560,AT3G57260,AT3G22231,AT4G11890,AT5G10760,AT5G54610,AT1G21250,AT3G30720,AT4G14400,AT5G03350,AT2G29350,AT3G56400,AT1G72910,AT5G39670,AT5G55450,AT5G11410,AT3G15356,AT1G52400,AT2G43620,AT1G02930,AT4G02520,AT1G52410,AT5G25980,AT3G26830,AT1G72930,AT2G43570,AT3G50480,AT1G19670,AT2G29460,AT1G75380,AT1G19610
GO:BP	response to stimulus	GO:0050896	7.66e-13	12.116	6002	71	52	21935	AT4G21840,AT1G52040,AT2G14560,AT3G57260,AT3G22231,AT4G11890,AT5G10760,AT5G54610,AT1G21250,AT3G30720,AT4G14400,AT3G45140,AT1G33960,AT3G25770,AT5G03350,AT1G21270,AT2G29350,AT3G56400,AT1G72910,AT5G39670,AT5G55450,AT5G11410,AT3G15356,AT2G42540,AT5G08760,AT1G52400,AT1G72060,AT2G43620,AT1G31580,AT1G02930,AT4G02520,AT1G52410,AT5G25980,AT3G26830,AT1G21520,AT1G72930,AT1G05680,AT2G43570,AT3G50480,AT3G28540…
GO:BP	defense response to other organism	GO:0098542	5.36e-11	10.2711	1153	71	24	21935	AT2G14560,AT3G57260,AT3G22231,AT5G10760,AT5G54610,AT1G21250,AT3G30720,AT4G14400,AT5G03350,AT2G29350,AT3G56400,AT5G39670,AT5G55450,AT3G15356,AT1G52400,AT1G52410,AT5G25980,AT3G26830,AT2G43570,AT3G50480,AT1G19670,AT2G29460,AT1G75380,AT1G19610
GO:BP	response to salicylic acid	GO:0009751	1.3e-08	7.8844	185	71	11	21935	AT2G14560,AT3G22231,AT5G54610,AT1G21250,AT4G14400,AT5G03350,AT1G21270,AT3G56400,AT5G08760,AT3G50480,AT1G65500
GO:BP	response to organic cyclic compound	GO:0014070	7.09e-07	6.14921	344	71	12	21935	AT2G14560,AT3G22231,AT5G54610,AT1G21250,AT4G14400,AT5G03350,AT1G21270,AT3G56400,AT5G08760,AT2G43570,AT3G50480,AT1G65500
GO:BP	response to oxygen-containing compound	GO:1901700	7.41e-07	6.13003	1659	71	23	21935	AT2G14560,AT3G22231,AT4G11890,AT5G54610,AT1G21250,AT4G14400,AT3G45140,AT5G03350,AT1G21270,AT3G56400,AT3G15356,AT2G42540,AT5G08760,AT1G52400,AT1G02930,AT5G25980,AT3G26830,AT1G05680,AT3G50480,AT3G16530,AT1G65500,AT3G15510,AT4G23600
GO:BP	response to chemical	GO:0042221	1.3809e-06	5.85983	2940	71	30	21935	AT2G14560,AT3G22231,AT4G11890,AT5G54610,AT1G21250,AT4G14400,AT3G45140,AT5G03350,AT1G21270,AT3G56400,AT1G72910,AT3G15356,AT2G42540,AT5G08760,AT1G52400,AT1G02930,AT4G02520,AT5G25980,AT3G26830,AT1G05680,AT2G43570,AT3G50480,AT2G41100,AT3G16530,AT1G65500,AT2G29460,AT4G27440,AT3G15510,AT4G36430,AT4G23600
GO:BP	response to bacterium	GO:0009617	1.8511e-06	5.73258	463	71	13	21935	AT3G22231,AT4G14400,AT3G45140,AT1G33960,AT5G03350,AT3G56400,AT5G39670,AT1G31580,AT3G26830,AT3G50480,AT3G28930,AT1G19670,AT1G65500
GO:BP	systemic acquired resistance	GO:0009627	1.1523e-05	4.93843	90	71	7	21935	AT3G57260,AT5G10760,AT5G03350,AT3G56400,AT5G55450,AT3G26830,AT2G43570
GO:BP	response to fungus	GO:0009620	1.6089e-05	4.79347	664	71	14	21935	AT2G14560,AT3G22231,AT1G21250,AT4G14400,AT3G45140,AT3G56400,AT3G15356,AT1G52400,AT1G52410,AT3G26830,AT3G50480,AT1G19670,AT1G75380,AT1G19610
GO:BP	response to oomycetes	GO:0002239	0.00018569	3.73121	82	71	6	21935	AT3G22231,AT4G11890,AT4G14400,AT3G56400,AT4G02520,AT3G16530
GO:BP	defense response to symbiont	GO:0140546	0.00020199	3.69466	368	71	10	21935	AT3G57260,AT5G10760,AT5G54610,AT3G30720,AT5G03350,AT3G56400,AT5G55450,AT3G26830,AT2G43570,AT3G50480
GO:BP	defense response to fungus	GO:0050832	0.00020785	3.68224	576	71	12	21935	AT2G14560,AT3G22231,AT1G21250,AT4G14400,AT3G56400,AT3G15356,AT1G52400,AT1G52410,AT3G26830,AT1G19670,AT1G75380,AT1G19610
GO:BP	response to lipid	GO:0033993	0.00052328	3.28126	1022	71	15	21935	AT3G22231,AT4G11890,AT3G45140,AT3G56400,AT3G15356,AT2G42540,AT5G08760,AT1G52400,AT5G25980,AT3G26830,AT1G05680,AT3G50480,AT1G65500,AT3G15510,AT4G23600
GO:BP	response to jasmonic acid	GO:0009753	0.0005595	3.2522	231	71	8	21935	AT3G45140,AT3G56400,AT3G15356,AT5G08760,AT3G50480,AT1G65500,AT3G15510,AT4G23600
GO:BP	response to fatty acid	GO:0070542	0.00063667	3.19609	235	71	8	21935	AT3G45140,AT3G56400,AT3G15356,AT5G08760,AT3G50480,AT1G65500,AT3G15510,AT4G23600
GO:BP	toxin metabolic process	GO:0009404	0.001017	2.99268	60	71	5	21935	AT3G56400,AT1G02930,AT4G02520,AT3G26830,AT2G29460
GO:BP	regulation of defense response	GO:0031347	0.00267772	2.57224	285	71	8	21935	AT3G22231,AT4G11890,AT4G14400,AT2G29350,AT3G56400,AT5G39670,AT3G26830,AT2G29460
GO:BP	response to hormone	GO:0009725	0.00931789	2.03068	1635	71	17	21935	AT3G22231,AT4G11890,AT3G45140,AT3G56400,AT3G15356,AT2G42540,AT5G08760,AT1G52400,AT4G02520,AT5G25980,AT3G26830,AT1G05680,AT3G50480,AT1G65500,AT4G27440,AT3G15510,AT4G23600
GO:BP	response to endogenous stimulus	GO:0009719	0.00939256	2.02722	1636	71	17	21935	AT3G22231,AT4G11890,AT3G45140,AT3G56400,AT3G15356,AT2G42540,AT5G08760,AT1G52400,AT4G02520,AT5G25980,AT3G26830,AT1G05680,AT3G50480,AT1G65500,AT4G27440,AT3G15510,AT4G23600
GO:BP	response to abiotic stimulus	GO:0009628	0.022688	1.6442	2131	71	19	21935	AT3G57260,AT3G22231,AT4G11890,AT4G14400,AT3G25770,AT3G56400,AT1G72910,AT2G42540,AT5G08760,AT1G52400,AT1G31580,AT1G02930,AT4G02520,AT1G52410,AT3G26830,AT1G05680,AT2G41100,AT1G65500,AT4G23600
GO:BP	positive regulation of defense response	GO:0031349	0.0228892	1.64037	113	71	5	21935	AT3G22231,AT4G11890,AT4G14400,AT3G56400,AT2G29460
GO:BP	regulation of response to stress	GO:0080134	0.0380372	1.41979	412	71	8	21935	AT3G22231,AT4G11890,AT4G14400,AT2G29350,AT3G56400,AT5G39670,AT3G26830,AT2G29460
GO:BP	regulation of response to biotic stimulus	GO:0002831	0.0413635	1.38338	209	71	6	21935	AT3G22231,AT4G14400,AT3G56400,AT5G39670,AT3G26830,AT2G29460
GO:BP	regulation of response to external stimulus	GO:0032101	0.0413635	1.38338	209	71	6	21935	AT3G22231,AT4G14400,AT3G56400,AT5G39670,AT3G26830,AT2G29460
GO:BP	response to water deprivation	GO:0009414	0.0464994	1.33255	424	71	8	21935	AT4G11890,AT3G56400,AT2G42540,AT1G52400,AT1G02930,AT3G26830,AT1G05680,AT1G65500
GO:CC	apoplast	GO:0048046	4.0738e-05	4.39	489	77	12	20030	AT3G57260,AT5G10760,AT5G03350,AT3G15356,AT5G08760,AT2G43620,AT4G02520,AT5G25980,AT2G43570,AT3G16530,AT1G65500,AT4G23600
GO:CC	plant-type vacuole	GO:0000325	0.0002078	3.68236	794	77	14	20030	AT1G52040,AT3G57260,AT1G14880,AT1G21250,AT1G52400,AT1G02930,AT4G02520,AT1G52410,AT3G62550,AT5G25980,AT3G28220,AT2G41100,AT1G19670,AT4G23600
GO:CC	vacuole	GO:0005773	0.00180521	2.74347	1094	77	15	20030	AT1G52040,AT3G57260,AT1G14880,AT1G21250,AT1G52400,AT1G02930,AT4G02520,AT1G52410,AT3G62550,AT5G25980,AT3G28220,AT2G41100,AT1G19670,AT4G36430,AT4G23600
GO:CC	extracellular region	GO:0005576	0.00361904	2.44141	1772	77	19	20030	AT3G57260,AT1G14880,AT5G10760,AT5G03350,AT3G15356,AT5G08760,AT2G43620,AT3G15720,AT1G31580,AT1G02930,AT4G02520,AT5G25980,AT2G43570,AT3G16530,AT5G45650,AT1G65500,AT4G36430,AT1G19610,AT4G23600
GO:CC	cytosol	GO:0005829	0.00927018	2.03291	2420	77	22	20030	AT4G21840,AT3G57260,AT4G11890,AT3G30720,AT3G45140,AT3G25770,AT3G22235,AT3G15356,AT2G42540,AT3G26740,AT1G02930,AT4G02520,AT5G25980,AT2G43820,AT3G28220,AT2G41100,AT3G16530,AT3G28930,AT1G19670,AT2G29460,AT4G27440,AT4G23600
KEGG	alpha-Linolenic acid metabolism	KEGG:00592	0.00937103	2.02821	43	18	3	5300	AT3G45140,AT3G25770,AT1G18020
KEGG	Metabolic pathways	KEGG:01100	0.0189398	1.72262	2337	18	15	5300	AT3G45140,AT3G25770,AT2G43620,AT3G15720,AT1G02930,AT1G18020,AT4G02520,AT5G25980,AT2G43570,AT1G19670,AT2G29460,AT4G27440,AT4G36430,AT2G34430,AT4G23600
