# Supplementary material for: Disruption of the mRNA m6A writer complex triggers autoimmunity in Arabidopsis
Source: PLoS Genet. 2025 Nov 6;21(11):e1011925. doi: 10.1371/journal.pgen.1011925 (PMC12617952; doi:10.1371/journal.pgen.1011925)
Supplement: S5 File — (XLSX) [file pgen.1011925.s012.xlsx]

## Sheet: README
Supplementary Data Table 5 – Differential Gene Expression Results from Illumia sequencing of vir-1 at 17ºC
This table contains results of differential gene expression analysis comparing vir-1 mutants at 17ºC versus a combination of Col-0 wild type at 17ºC and 27ºC and vir-1 mutants at 27ºC
Differential expression analysis was performed using edgeR version 4.2.2
Tab 1 lists the logged fold change and false discovery rate for each gene

## Sheet: Differential gene expression
gene	geneID	sampleA	sampleB	logFC	logCPM	F	PValue	FDR	col0_high_1	col0_high_2	col0_high_3	col0_high_4	col0_low_1	col0_low_2	col0_low_3	col0_low_4	vir1_high_1	vir1_high_2	vir1_high_3	vir1_high_4	vir1_low_1	vir1_low_2	vir1_low_3	vir1_low_4	annot	full_annot	GO_terms
AT5G44420	LCR77, PDF1.2, PDF1.2A	vir1_low	AVR_ALL	12.2335	2.49648	512.207	3.65764e-09	1.55884e-08	0	0	0	0	0	0	0	0	0	0	0	0	579.35	1953.05	2053.83	1270.06	PLANT DEFENSIN 1.2A, plant defensin 1.2, LOW-MOLECULAR-WEIGHT CYSTEINE-RICH 77	Encodes an ethylene- and jasmonate-responsive plant defensin. mRNA levels are not responsive to salicylic acid treatment; although jasmonate and salicylic acid can act synergistically to enhance the expression of this gene. Belongs to the plant defensin (PDF) family with the following members: At1g75830/PDF1.1, At5g44420/PDF1.2a, At2g26020/PDF1.2b, At5g44430/PDF1.2c, At2g26010/PDF1.3, At1g19610/P…	GO:0005576,GO:0006952,GO:0009625,GO:0009753,GO:0005515,GO:0005515,GO:0005515,GO:0009723,GO:0009861,GO:0009751,GO:0009753,GO:0006952,GO:0009751
AT1G31820	PUT1	vir1_low	AVR_ALL	10.9105	-0.0182126	1461.91	2.7973e-08	9.91157e-08	0	0	0	0	0	0	0	0	0	0	0	0	336.52	180.21	210.15	263.65	POLYAMINE UPTAKE TRANSPORTER 1	Encodes POLYAMINE UPTAKE TRANSPORTER 1, an amino acid permease family protein. Amino acid permease family protein; FUNCTIONS IN: cationic amino acid transmembrane transporter activity; INVOLVED IN: transport, amino acid transport, transmembrane transport; LOCATED IN: membrane; EXPRESSED IN: 18 plant structures; EXPRESSED DURING: 9 growth stages; CONTAINS InterPro DOMAIN/s: Amino acid/polyamine tr…	GO:0005886,GO:0015174,GO:0015203,GO:0015203,GO:0015846
AT2G26010	PDF1.3	vir1_low	AVR_ALL	10.7036	2.28132	479.589	9.80205e-13	1.05949e-11	0	0	0	0	0	0	4.07	11.65	0	0	0	0	511.65	1792.05	1628.21	1114.79	plant defensin 1.3	Predicted to encode a PR (pathogenesis-related) protein. Belongs to the plant defensin (PDF) family with the following members: At1g75830/PDF1.1, At5g44420/PDF1.2a, At2g26020/PDF1.2b, At5g44430/PDF1.2c, At2g26010/PDF1.3, At1g19610/PDF1.4, At1g55010/PDF1.5, At2g02120/PDF2.1, At2g02100/PDF2.2, At2g02130/PDF2.3, At1g61070/PDF2.4, At5g63660/PDF2.5, At2g02140/PDF2.6, At5g38330/PDF3.1 and At4g30070/PDF…	GO:0005576,GO:0006952,GO:0006952,GO:0099503,GO:0005515,GO:0005515,GO:0005515
AT1G52940	PAP5, ATPAP5	vir1_low	AVR_ALL	10.355	-0.544248	764.154	1.86913e-07	5.68569e-07	0	0	0	0	0	0	0	0	0	0	0	0	103.37	177.26	139.87	247.82	purple acid phosphatase 5	purple acid phosphatase 5 (PAP5); CONTAINS InterPro DOMAIN/s: Purple acid phosphatase, N-terminal (InterPro:IPR015914), Metallophosphoesterase (InterPro:IPR004843), Purple acid phosphatase-like, N-terminal (InterPro:IPR008963); BEST Arabidopsis thaliana protein match is: purple acid phosphatase 11 (TAIR:AT2G18130.1); Has 1805 Blast hits to 1772 proteins in 366 species: Archae - 3; Bacteria - 516;…	GO:0005576,GO:0003993,GO:0016311,GO:0050829,GO:0050832
AT2G46880	PAP14, ATPAP14	vir1_low	AVR_ALL	10.095	0.329889	757.893	3.51595e-14	6.13751e-13	0	0	0	0.95	0	0	0	0	0	0	0	0	290.72	278.18	309.55	388.59	purple acid phosphatase 14	purple acid phosphatase 14 (PAP14); FUNCTIONS IN: protein serine/threonine phosphatase activity, acid phosphatase activity; LOCATED IN: endomembrane system; EXPRESSED IN: leaf whorl, sepal, flower; EXPRESSED DURING: petal differentiation and expansion stage; CONTAINS InterPro DOMAIN/s: Metallophosphoesterase (InterPro:IPR004843), Phosphoesterase At2g46880 (InterPro:IPR011230); BEST Arabidopsis th…	GO:0005737,GO:0009507,GO:0016788,GO:0003993,GO:0009506
AT2G14560	LURP1	vir1_low	AVR_ALL	9.95384	3.65679	2123.81	1.71239e-22	3.06966e-19	0.9	3.65	0	0	3.54	6.11	1.81	10.75	17.76	12.72	16.72	17.8	2057.79	4247.32	3885.88	2999.15	LATE UPREGULATED IN RESPONSE TO HYALOPERONOSPORA PARASITICA	Encodes LURP1, a member of the LURP cluster (late upregulated in response to Hyaloperonospora parasitica) which exhibits a pronounced upregulation after recognition of the pathogenic oomycte H. parasitica. LURP1 is required for full basal defense to H. parasitica and resistance to this pathogen mediated by the R-proteins RPP4 and RPP5. LATE UPREGULATED IN RESPONSE TO HYALOPERONOSPORA PARASITICA (…	GO:0003674,GO:0009751,GO:0050832,GO:0005739
AT1G14880	PCR1, AtPCR1	vir1_low	AVR_ALL	9.64718	1.18283	496.161	7.6662e-13	8.57261e-12	0	0	0	0	0	0	0	5.07	1.77	3.57	3.52	12.33	323.25	761.38	649.64	575.25	PLANT CADMIUM RESISTANCE 1	PLANT CADMIUM RESISTANCE 1 (PCR1); FUNCTIONS IN: molecular_function unknown; INVOLVED IN: biological_process unknown; LOCATED IN: vacuole; CONTAINS InterPro DOMAIN/s: Protein of unknown function Cys-rich (InterPro:IPR006461); BEST Arabidopsis thaliana protein match is: PLANT CADMIUM RESISTANCE 2 (TAIR:AT1G14870.1); Has 778 Blast hits to 777 proteins in 111 species: Archae - 0; Bacteria - 0; Metaz…	GO:0005737,GO:0000325,GO:0005576,GO:0003729,GO:0009611,GO:0009751,GO:0010035,GO:0031347,GO:0042742,GO:0050832,GO:0090693
AT5G65760	no symbol available	vir1_low	AVR_ALL	9.59354	0.26397	112.306	2.44092e-06	6.09942e-06	0	0	0	0	0	0	0	0	0	42.79	38.76	0	375.38	239.73	309.8	203.25	no full name available	Serine carboxypeptidase S28 family protein; FUNCTIONS IN: serine-type peptidase activity; INVOLVED IN: proteolysis; LOCATED IN: chloroplast, vacuole; EXPRESSED IN: 23 plant structures; EXPRESSED DURING: 13 growth stages; CONTAINS InterPro DOMAIN/s: Peptidase S28 (InterPro:IPR008758); BEST Arabidopsis thaliana protein match is: alpha/beta-Hydrolases superfamily protein (TAIR:AT2G24280.1); Has 3020…	GO:0006508,GO:0008236,GO:0008239,GO:0009507,GO:0000325,GO:0005829,GO:0099503
AT5G44430	PDF1.2c	vir1_low	AVR_ALL	9.54325	-0.0316616	110.579	2.60284e-06	6.48041e-06	0	0	0	0	0	0	0	0	0	0	0	0	175.03	339.99	271.69	149.33	plant defensin 1.2C	Predicted to encode a PR (pathogenesis-related) protein. Belongs to the plant defensin (PDF) family with the following members: At1g75830/PDF1.1, At5g44420/PDF1.2a, At2g26020/PDF1.2b, At5g44430/PDF1.2c, At2g26010/PDF1.3, At1g19610/PDF1.4, At1g55010/PDF1.5, At2g02120/PDF2.1, At2g02100/PDF2.2, At2g02130/PDF2.3, At1g61070/PDF2.4, At5g63660/PDF2.5, At2g02140/PDF2.6, At5g38330/PDF3.1 and At4g30070/PDF…	GO:0003674,GO:0005576,GO:0006952,GO:0006952
AT1G16950	no symbol available	vir1_low	AVR_ALL	9.38774	-1.41544	686.25	2.55902e-07	7.57757e-07	0	0	0	0	0	0	0	0	0	0	0	0	80.89	82.59	86.71	92.7	no full name available	unknown protein; FUNCTIONS IN: molecular_function unknown; INVOLVED IN: biological_process unknown; LOCATED IN: endomembrane system; EXPRESSED IN: stamen; EXPRESSED DURING: 4 anthesis; Has 17 Blast hits to 17 proteins in 5 species: Archae - 0; Bacteria - 0; Metazoa - 0; Fungi - 0; Plants - 17; Viruses - 0; Other Eukaryotes - 0 (source: NCBI BLink).	GO:0005179,GO:0005179,GO:0048046,GO:1902025,GO:2000280,GO:0009739,GO:1901698,GO:0006970,GO:0006995,GO:0060359,GO:0090548
AT1G53885	no symbol available	vir1_low	AVR_ALL	9.15273	0.164018	40.7163	0.000135568	0.000255915	110.2	80.53	0	0	0	0	0	0	0	0	0	0	0	432.34	271.48	236.41	no full name available	Protein of unknown function (DUF581); CONTAINS InterPro DOMAIN/s: Protein of unknown function DUF581 (InterPro:IPR007650); BEST Arabidopsis thaliana protein match is: Protein of unknown function (DUF581) (TAIR:AT1G53903.1); Has 508 Blast hits to 508 proteins in 19 species: Archae - 0; Bacteria - 0; Metazoa - 0; Fungi - 0; Plants - 508; Viruses - 0; Other Eukaryotes - 0 (source: NCBI BLink).	GO:0003674,GO:0005739,GO:0071368
AT5G13470	no symbol available	vir1_low	AVR_ALL	9.13859	-0.456678	78.625	1.04996e-05	2.35271e-05	37.95	0	0	0	0	0	0	0	0	0	0	0	227.2	183.3	184.23	86.72	no full name available	unknown protein; Has 1807 Blast hits to 1807 proteins in 277 species: Archae - 0; Bacteria - 0; Metazoa - 736; Fungi - 347; Plants - 385; Viruses - 0; Other Eukaryotes - 339 (source: NCBI BLink).	GO:0003674,GO:0005634,GO:0008150
AT2G15040		vir1_low	AVR_ALL	9.08139	-1.15303	308.896	3.3062e-08	1.15566e-07	0	0	0	0	0	0	0	0	1.4	1.67	0	0	45.57	131.14	140.12	100.32		pseudogene, disease resistance protein-related, low similarity to disease resistance protein Cf-2.1 (Lycopersicon pimpinellifolium) GI:1184075; contains Pfam profile PF00560: Leucine Rich Repeat; blastp match of 38% identity and 4.4e-96 P-value to GP|1184075|gb|AAC15779.1||U42444 Cf-2.1 {Lycopersicon pimpinellifolium}	-
AT1G76960	no symbol available	vir1_low	AVR_ALL	8.739	6.12655	1353.75	1.7862e-20	7.45461e-18	48.06	35.83	19.56	38.21	24.49	0	10.51	24.94	121.78	141.37	113.19	70.54	16607.5	18741.5	18609.9	19104.3	no full name available	unknown protein; FUNCTIONS IN: molecular_function unknown; INVOLVED IN: biological_process unknown; LOCATED IN: endomembrane system; EXPRESSED IN: 9 plant structures; EXPRESSED DURING: 8 growth stages; Has 8 Blast hits to 8 proteins in 2 species: Archae - 0; Bacteria - 0; Metazoa - 0; Fungi - 0; Plants - 8; Viruses - 0; Other Eukaryotes - 0 (source: NCBI BLink).	GO:0003674,GO:0005739,GO:0008150
AT3G15536		vir1_low	AVR_ALL	8.66347	-0.331623	126.512	1.08785e-07	3.45668e-07	0	0	0	0	0	0	0	0	15.96	0	5.54	0	128.02	222.23	171.04	232.54		Unknown gene	GO:0003674,GO:0005575,GO:0008150
AT3G03480	CHAT	vir1_low	AVR_ALL	8.44247	0.694851	652.652	3.09346e-17	2.10077e-15	1.75	1.78	0	0	0.87	2.56	0.88	3.51	9.04	0	2.73	5.5	475.52	405.25	367	379.84	acetyl CoA:(Z)-3-hexen-1-ol acetyltransferase	acetyl CoA:(Z)-3-hexen-1-ol acetyltransferase (CHAT); CONTAINS InterPro DOMAIN/s: Transferase (InterPro:IPR003480); BEST Arabidopsis thaliana protein match is: HXXXD-type acyl-transferase family protein (TAIR:AT5G17540.1); Has 2522 Blast hits to 2511 proteins in 130 species: Archae - 0; Bacteria - 0; Metazoa - 0; Fungi - 44; Plants - 2476; Viruses - 0; Other Eukaryotes - 2 (source: NCBI BLink).	GO:0016747,GO:0102165,GO:0010327,GO:0010327,GO:0010597
AT2G15042	no symbol available	vir1_low	AVR_ALL	8.34787	-0.318435	448.963	4.06154e-14	6.98108e-13	0	0.81	0	0	0	0.78	0	0	8.2	0.83	4.95	4.99	126.82	230.54	214.86	193.7	no full name available	Leucine-rich repeat (LRR) family protein; INVOLVED IN: biological_process unknown; LOCATED IN: mitochondrion; CONTAINS InterPro DOMAIN/s: Leucine-rich repeat (InterPro:IPR001611); BEST Arabidopsis thaliana protein match is: receptor like protein 34 (TAIR:AT3G11010.1); Has 56306 Blast hits to 17936 proteins in 777 species: Archae - 23; Bacteria - 1630; Metazoa - 5114; Fungi - 406; Plants - 45797; …	GO:0003674,GO:0005575,GO:0014070,GO:0031347,GO:0042742,GO:0050832
AT4G16960	SIKIC3	vir1_low	AVR_ALL	8.32634	-2.30129	209.474	7.99878e-06	1.83162e-05	0	0	0	0	0	0	0	0	0	0	0	0	16.9	37.39	43.21	65.04	SIDEKICK SNC1 3	Disease resistance protein (TIR-NBS-LRR class) family; FUNCTIONS IN: transmembrane receptor activity, nucleoside-triphosphatase activity, nucleotide binding, ATP binding; INVOLVED IN: signal transduction, apoptosis, defense response, innate immune response; LOCATED IN: intrinsic to membrane; CONTAINS InterPro DOMAIN/s: ATPase, AAA+ type, core (InterPro:IPR003593), NB-ARC (InterPro:IPR002182), Leu…	GO:0006952,GO:0007165,GO:0009507,GO:0043531
AT3G60955		vir1_low	AVR_ALL	8.23072	-1.27544	222.048	2.37587e-10	1.35207e-09	3.27	0	0	0	0	0	0	0	1.41	0	0	0	92.78	79.43	104.02	100.93		a cytochrome P450 pseudogene. overlaps with a real gene on the other strand. pseudogene, cytochrome P450 family, similar to Cytochrome P450 76C3 (SP:O64638) (Arabidopsis thaliana); blastp match of 33% identity and 7.2e-27 P-value to GP|17065916|emb|CAC80883.1||AJ251269 geraniol 10-hydroxylase {Catharanthus roseus}	-
AT1G09225		vir1_low	AVR_ALL	8.20311	-1.33318	50.9713	5.79761e-05	0.000115526	0	0	0	0	0	0	0	0	0	0	0	27.6	53.66	25.66	229.72	26.5			-
AT5G56368	no symbol available	vir1_low	AVR_ALL	7.89648	-1.73575	56.7365	3.83004e-05	7.85629e-05	0	17.84	0	0	0	0	0	0	0	0	0	0	36.26	17.23	68.53	123.66	no full name available	Encodes a defensin-like (DEFL) family protein. LOCATED IN: endomembrane system; Has 10 Blast hits to 9 proteins in 6 species: Archae - 0; Bacteria - 0; Metazoa - 6; Fungi - 1; Plants - 3; Viruses - 0; Other Eukaryotes - 0 (source: NCBI BLink).	GO:0003674,GO:0005576,GO:0008150
AT1G49800	prePIPL1	vir1_low	AVR_ALL	7.89257	-2.61072	213.036	7.62056e-06	1.75034e-05	0	0	0	0	0	0	0	0	0	0	0	0	41.98	28.89	16.57	34.82	Precursor of PAMP-induced peptide-like 1	unknown protein; FUNCTIONS IN: molecular_function unknown; INVOLVED IN: biological_process unknown; LOCATED IN: endomembrane system; EXPRESSED IN: sepal, male gametophyte, stamen; EXPRESSED DURING: 4 anthesis; Has 12 Blast hits to 12 proteins in 5 species: Archae - 0; Bacteria - 0; Metazoa - 0; Fungi - 0; Plants - 12; Viruses - 0; Other Eukaryotes - 0 (source: NCBI BLink).	GO:0005179,GO:0005179,GO:0005576,GO:0045087,GO:0048046,GO:1902025,GO:2000280
AT2G32340	no symbol available	vir1_low	AVR_ALL	7.80063	0.211607	119.814	1.62573e-08	6.054e-08	0	0	0	0	0	0	3.05	0	80.96	111.46	37.72	0	231.55	280.48	154.53	244.58	no full name available	TraB family protein; CONTAINS InterPro DOMAIN/s: Pheromone shutdown-related, TraB (InterPro:IPR002816); BEST Arabidopsis thaliana protein match is: TraB family protein (TAIR:AT1G05270.1); Has 770 Blast hits to 747 proteins in 261 species: Archae - 151; Bacteria - 256; Metazoa - 126; Fungi - 0; Plants - 105; Viruses - 0; Other Eukaryotes - 132 (source: NCBI BLink).	GO:0003674,GO:0005886,GO:0005886,GO:0000422,GO:0005741,GO:0005783
AT4G37990	ELI3-2, ATCAD8, ELI3, CAD-B2	vir1_low	AVR_ALL	7.76098	1.37798	1084.69	1.7398e-19	4.05443e-17	2.13	2.93	1.45	0.75	1.49	0	3.68	0.75	21.26	23.75	13.93	21.48	466.75	700.52	617.73	787.38	elicitor-activated gene 3-2, CINNAMYL-ALCOHOL DEHYDROGENASE B2, ARABIDOPSIS THALIANA CINNAMYL-ALCOHOL DEHYDROGENASE 8, ELICITOR-ACTIVATED GENE 3	Encodes an aromatic alcohol:NADP+ oxidoreductase whose mRNA levels are increased in response to treatment with a variety of phytopathogenic bacteria. Though similar to mannitol dehydrogenases, this enzyme does not have mannitol dehydrogenase activity. elicitor-activated gene 3-2 (ELI3-2); CONTAINS InterPro DOMAIN/s: GroES-like (InterPro:IPR011032), Alcohol dehydrogenase GroES-like (InterPro:IPR01…	GO:0005737,GO:0008270,GO:0009809,GO:0045551,GO:0052747,GO:0046029,GO:0047681,GO:0009617,GO:0009626,GO:0045551,GO:0009809,GO:0005886
AT4G19400	no symbol available	vir1_low	AVR_ALL	7.72226	0.482313	36.6294	5.97855e-05	0.000118928	0	0	0	0	0	0	50.09	0	0	134.67	0	199.27	182.75	293.78	378.72	161.53	no full name available	Profilin family protein; FUNCTIONS IN: actin binding; INVOLVED IN: cytoskeleton organization; LOCATED IN: actin cytoskeleton; EXPRESSED IN: 22 plant structures; EXPRESSED DURING: 13 growth stages; CONTAINS InterPro DOMAIN/s: Profilin/allergen (InterPro:IPR002097); BEST Arabidopsis thaliana protein match is: Pectinacetylesterase family protein (TAIR:AT4G19410.2); Has 30201 Blast hits to 17322 prot…	GO:0003674,GO:0005634
AT3G61035	no symbol available	vir1_low	AVR_ALL	7.57528	-1.52571	154.65	2.90285e-09	1.26848e-08	0	0	1.18	0	0	0	0	0	0	3.53	0	1.18	72.89	105.88	58.07	68.33	no full name available	Cytochrome P450 superfamily protein; FUNCTIONS IN: electron carrier activity, monooxygenase activity, iron ion binding, heme binding; INVOLVED IN: oxidation reduction; LOCATED IN: endomembrane system; CONTAINS InterPro DOMAIN/s: Cytochrome P450 (InterPro:IPR001128), Cytochrome P450, E-class, group I (InterPro:IPR002401); BEST Arabidopsis thaliana protein match is: cytochrome P450, family 76, subf…	GO:0004497,GO:0004497,GO:0005506,GO:0005506,GO:0005634,GO:0005634,GO:0005634,GO:0008150,GO:0016705,GO:0016705,GO:0020037,GO:0020037
AT5G49600	SVB6	vir1_low	AVR_ALL	7.4995	-2.36903	95.1273	4.83913e-06	1.14967e-05	0	0	4.89	0	0	0	0	0	0	0	0	0	25.39	32.72	37.62	52.31		Protein of unknown function, DUF538; CONTAINS InterPro DOMAIN/s: Protein of unknown function DUF538 (InterPro:IPR007493); BEST Arabidopsis thaliana protein match is: Protein of unknown function, DUF538 (TAIR:AT1G09310.1); Has 1807 Blast hits to 1807 proteins in 277 species: Archae - 0; Bacteria - 0; Metazoa - 736; Fungi - 347; Plants - 385; Viruses - 0; Other Eukaryotes - 339 (source: NCBI BLink).	GO:0003674,GO:0005634,GO:0009737
AT1G65790	SDK1, ARK1, RK1	vir1_low	AVR_ALL	7.48304	-0.872759	323.54	3.45211e-14	6.05327e-13	1.53	0	0	0.54	0	0	0.58	0	1.06	0	1.11	0	90.94	116.64	118.66	179.55	receptor kinase 1	An alternatively spliced gene that encodes a functional transmembrane receptor serine/threonine kinase, alternate form may not have transmembrane domain. receptor kinase 1 (RK1); CONTAINS InterPro DOMAIN/s: Curculin-like (mannose-binding) lectin (InterPro:IPR001480), Protein kinase, ATP binding site (InterPro:IPR017441), PAN-2 domain (InterPro:IPR013227), Apple-like (InterPro:IPR003609), S-locus …	GO:0004674,GO:0004674,GO:0005576,GO:0005886,GO:0006468,GO:0006468,GO:0009507,GO:0009507,GO:0048544,GO:0009875,GO:0016020,GO:0019199,GO:0004672,GO:0004674,GO:0005634,GO:0006468,GO:0031625,GO:0031625,GO:0031625,GO:0031625,GO:0046777,GO:0071215,GO:0004674,GO:0006468
AT5G54610	BDA1, ANK	vir1_low	AVR_ALL	7.46924	1.28502	728.708	1.01067e-17	8.62738e-16	2.48	2.53	0	2.56	0.82	0.81	6.69	5.8	7.68	7.78	7.73	7.8	455.14	774.16	685.61	531.39	ankyrin, bian da 2 (becoming big in Chinese)	Induced in response to Salicylic acid. Belongs to the ankyrin repeat protein family. ankyrin (ANK); CONTAINS InterPro DOMAIN/s: Ankyrin repeat-containing domain (InterPro:IPR020683), Ankyrin repeat (InterPro:IPR002110); BEST Arabidopsis thaliana protein match is: Ankyrin repeat family protein (TAIR:AT5G54620.1); Has 16763 Blast hits to 8871 proteins in 442 species: Archae - 14; Bacteria - 1401; M…	GO:0009751,GO:0045087
AT4G15210	AT-BETA-AMY, ATBETA-AMY, BMY1, RAM1, BAM5	vir1_low	AVR_ALL	7.44583	1.01937	812.608	3.33345e-18	3.57984e-16	0.69	1.99	0	3.37	0.72	3.1	0.71	0	3.44	3.49	4.13	3.35	255.19	474.28	418.9	862.93	REDUCED BETA AMYLASE 1, beta-amylase 5, ARABIDOPSIS THALIANA BETA-AMYLASE	cytosolic beta-amylase expressed in rosette leaves and inducible by sugar. RAM1 mutants have reduced beta amylase in leaves and stems. ARABIDOPSIS THALIANA BETA-AMYLASE (ATBETA-AMY); FUNCTIONS IN: beta-amylase activity; INVOLVED IN: response to herbivore, starch catabolic process; LOCATED IN: endomembrane system; EXPRESSED IN: 19 plant structures; EXPRESSED DURING: 14 growth stages; CONTAINS Inte…	GO:0005576,GO:0005576,GO:0005576,GO:0005576,GO:0016161,GO:0102229,GO:0080027,GO:0099503,GO:0005983,GO:0016161
AT1G09483	AtNEAP4	vir1_low	AVR_ALL	7.4412	-2.3041	76.6594	1.16266e-05	2.58167e-05	0	7.82	0	0	0	0	0	0	0	0	0	0	31.75	38.57	61.01	23.24		unknown protein; BEST Arabidopsis thaliana protein match is: unknown protein (TAIR:AT1G09470.1); Has 48 Blast hits to 48 proteins in 9 species: Archae - 0; Bacteria - 0; Metazoa - 0; Fungi - 0; Plants - 48; Viruses - 0; Other Eukaryotes - 0 (source: NCBI BLink).	GO:0003674,GO:0005739,GO:0008150
AT2G14610	PR1, ATPR1, AtCAPE9, PR 1	vir1_low	AVR_ALL	7.37156	4.32743	1221.59	5.13658e-20	1.61761e-17	32.41	49.66	17.01	19.77	48.41	61.67	42.48	55.36	7.51	20.85	3.72	5.59	1743.64	6789.58	6023.18	5868.32	PATHOGENESIS-RELATED GENE 1, pathogenesis-related gene 1	PR1 gene expression is induced in response to a variety of pathogens. It is a useful molecular marker for the SAR response. Though the Genbank record for the cDNA associated to this gene is called 'PR-1-like', the sequence actually corresponds to PR1. Expression of this gene is salicylic-acid responsive. pathogenesis-related gene 1 (PR1); FUNCTIONS IN: molecular_function unknown; INVOLVED IN: res…	GO:0003674,GO:0005576,GO:0005615,GO:0009627,GO:0009505,GO:0010266,GO:0009414,GO:0099503,GO:0006952
AT3G04717		vir1_low	AVR_ALL	7.35418	-1.60174	81.7851	1.12813e-06	2.97567e-06	0	0	4.93	10.07	0	0	0	0	4.89	0	0	0	62.64	100.03	70.8	42.06		Based on qRT-PCR data, this annotated pseudogene is expressed and upregulated in response to infection with the yellow strain of Cucumber mosaic virus in C24 and Col-0. pseudogene, similar to pathogen- and wound-inducible antifungal protein CBP20 precursor, similar to pathogen- and wound-inducible antifungal protein (CBP20) GB:AAB29959 (Nicotiana tabacum); blastp match of 72% identity and 1.5e-32…	-
AT4G13700	ATPAP23, PAP23	vir1_low	AVR_ALL	7.31656	-2.57233	110.301	2.63012e-06	6.54272e-06	0	0	0	0	0	0	0	0	0	3.29	0	0	16.85	28.29	37.71	40.28	purple acid phosphatase 23	purple acid phosphatase 23 (PAP23); FUNCTIONS IN: protein serine/threonine phosphatase activity, acid phosphatase activity; INVOLVED IN: biological_process unknown; LOCATED IN: endomembrane system; EXPRESSED IN: 6 plant structures; EXPRESSED DURING: 4 anthesis; CONTAINS InterPro DOMAIN/s: Purple acid phosphatase, N-terminal (InterPro:IPR015914), Metallophosphoesterase (InterPro:IPR004843), Purple…	GO:0003993,GO:0005576,GO:0005576,GO:0046872,GO:0003993,GO:0003993,GO:0016311
AT3G60961	no symbol available	vir1_low	AVR_ALL	7.29516	-1.29749	81.5462	1.999e-07	6.04367e-07	0	0	0	0	3.71	0	0	0	0	4.75	0	0	53.01	95.89	63.41	145.82	no full name available	P-loop containing nucleoside triphosphate hydrolases superfamily protein; FUNCTIONS IN: nucleobase, nucleoside, nucleotide kinase activity, ATP binding; INVOLVED IN: nucleobase, nucleoside, nucleotide and nucleic acid metabolic process; LOCATED IN: cellular_component unknown; CONTAINS InterPro DOMAIN/s: Adenylate kinase (InterPro:IPR000850); BEST Arabidopsis thaliana protein match is: P-loop cont…	GO:0004017,GO:0004127,GO:0005524,GO:0005634,GO:0005737,GO:0005737,GO:0006225,GO:0033862,GO:0046705
AT3G57260	AtBG2, PR2, GNS2, AtPR2, BG2, PR-2, BGL2	vir1_low	AVR_ALL	7.27203	1.67298	1055.32	2.30538e-19	4.85554e-17	2.14	3.27	4.27	2.22	1.06	9.37	2.16	4.27	18.85	26.86	27.66	20.1	472.36	955.43	896.66	828.09	beta-1,3-glucanase 2, PATHOGENESIS-RELATED PROTEIN 2, "&#946;-1,3-Glucanase", "BETA-1,3-GLUCANASE 2"	beta 1,3-glucanase "beta-1,3-glucanase 2" (BGL2); FUNCTIONS IN: glucan 1,3-beta-glucosidase activity, protein binding, cellulase activity, hydrolase activity, hydrolyzing O-glycosyl compounds; INVOLVED IN: systemic acquired resistance, response to cold; LOCATED IN: apoplast, cell wall, vacuole; EXPRESSED IN: 17 plant structures; EXPRESSED DURING: 9 growth stages; CONTAINS InterPro DOMAIN/s: Glyco…	GO:0005975,GO:0009507,GO:0009627,GO:0042973,GO:0004338,GO:0009627,GO:0000325,GO:0009505,GO:0009409,GO:0009627,GO:0048046,GO:0005515,GO:0099503,GO:0005829,GO:0008810
AT1G76955	no symbol available	vir1_low	AVR_ALL	7.21899	1.83787	833.693	2.56727e-18	2.96177e-16	8.41	29.44	22.94	8.74	0	0	0	1.96	10.34	20.92	18.42	18.44	894.08	953.37	930.04	751.03	no full name available	Expressed protein; Has 35333 Blast hits to 34131 proteins in 2444 species: Archae - 798; Bacteria - 22429; Metazoa - 974; Fungi - 991; Plants - 531; Viruses - 0; Other Eukaryotes - 9610 (source: NCBI BLink).	GO:0003674,GO:0005576,GO:0008150
AT1G75125	no symbol available	vir1_low	AVR_ALL	7.16968	-0.347158	45.9083	2.06917e-05	4.41292e-05	0	0	42.64	0	0	0	0	0	41.26	51.31	0	54.22	128.14	147.1	127.93	171.9	no full name available		GO:0003674,GO:0005576,GO:0008150
AT3G30739	no symbol available	vir1_low	AVR_ALL	7.14057	-2.03327	92.3285	5.46822e-06	1.28784e-05	0	0	0	0	0	0	0	0	0	2.8	19.4	11.01	35.37	56.86	48.6	31	no full name available		-
AT4G23320	CRK24	vir1_low	AVR_ALL	7.03516	-1.33985	149.952	3.94416e-10	2.12421e-09	0	1.48	0	0	0	0	0	0.76	1.38	4.65	0	5.99	74.37	94.85	101.46	72.45	cysteine-rich RLK (RECEPTOR-like protein kinase) 24	Encodes a cysteine-rich receptor-like protein kinase. cysteine-rich RLK (RECEPTOR-like protein kinase) 24 (CRK24); FUNCTIONS IN: kinase activity; INVOLVED IN: protein amino acid phosphorylation; EXPRESSED IN: central cell, stem, cauline leaf, leaf; EXPRESSED DURING: LP.06 six leaves visible; CONTAINS InterPro DOMAIN/s: Protein kinase, ATP binding site (InterPro:IPR017441), Serine/threonine-protei…	GO:0006468,GO:0016301
AT2G39030	NATA1	vir1_low	AVR_ALL	7.01915	2.11053	412.852	3.08939e-15	8.30393e-14	7.19	8.68	0	4.45	0	0	1.41	2.73	25.51	42.82	25.49	52.46	422.65	1214.74	1223.13	1187.15	N-acetyltransferase activity 1	Encodes a protein that acts as an ornithine N-delta-acetyltransferase, leading to the formation of N-delta-actetylornithine. This compound is likely used in plant defense and levels of it are increased in Arabidopsis plants in response to MeJA and ABA. Acyl-CoA N-acyltransferases (NAT) superfamily protein; FUNCTIONS IN: N-acetyltransferase activity; INVOLVED IN: metabolic process; LOCATED IN: cel…	GO:0005737,GO:0008080,GO:0006591,GO:0008080,GO:0009753
AT2G00570		vir1_low	AVR_ALL	7.01876	-3.18658	122.845	3.66147e-05	7.52773e-05	0	0	0	0	0	0	0	0	0	0	0	0	12.88	20.04	23.13	9.9			-
AT1G63057	no symbol available	vir1_low	AVR_ALL	6.94484	-1.31547	67.5792	6.49286e-07	1.79022e-06	0	4.33	4.39	0	0	0	12.57	0	0	0	0	0	75.85	100.33	74.44	94.34	no full name available	unknown protein; FUNCTIONS IN: molecular_function unknown; INVOLVED IN: biological_process unknown; LOCATED IN: endomembrane system; BEST Arabidopsis thaliana protein match is: unknown protein (TAIR:AT1G63055.1); Has 30201 Blast hits to 17322 proteins in 780 species: Archae - 12; Bacteria - 1396; Metazoa - 17338; Fungi - 3422; Plants - 5037; Viruses - 0; Other Eukaryotes - 2996 (source: NCBI BLin…	GO:0003674,GO:0005576,GO:0005576,GO:0008150
AT4G36350	PAP25, ATPAP25	vir1_low	AVR_ALL	6.79372	-2.48107	122.3	1.41747e-08	5.34264e-08	0	0	0	0	0	3	0	0	0	1.07	0	0	36.07	20.5	33.81	42.53	ARABIDOPSIS THALIANA PURPLE ACID PHOSPHATASE 25, purple acid phosphatase 25	purple acid phosphatase 25 (PAP25); FUNCTIONS IN: protein serine/threonine phosphatase activity, acid phosphatase activity; INVOLVED IN: biological_process unknown; LOCATED IN: cell wall; EXPRESSED IN: petal, leaf whorl, sepal, flower, cultured cell; EXPRESSED DURING: 4 anthesis, petal differentiation and expansion stage; CONTAINS InterPro DOMAIN/s: Purple acid phosphatase, N-terminal (InterPro:I…	GO:0005576,GO:0009505,GO:0003993,GO:0005829,GO:0003993,GO:0004721,GO:0006796,GO:0006796,GO:0006796,GO:0009505
AT2G25560	no symbol available	vir1_low	AVR_ALL	6.77979	0.0381978	61.1562	1.19686e-06	3.14734e-06	10.5	49.59	57.21	25.66	0	0	0	0	0	0	0	18.36	285.91	165.23	204.82	181.47	no full name available	DNAJ heat shock N-terminal domain-containing protein; FUNCTIONS IN: unfolded protein binding, heat shock protein binding; INVOLVED IN: protein folding; LOCATED IN: cellular_component unknown; EXPRESSED IN: 25 plant structures; EXPRESSED DURING: 15 growth stages; CONTAINS InterPro DOMAIN/s: Molecular chaperone, heat shock protein, Hsp40, DnaJ (InterPro:IPR015609), Heat shock protein DnaJ, N-termin…	GO:0003674,GO:0005737,GO:0008150
AT2G39330	JAL23	vir1_low	AVR_ALL	6.77554	0.0549047	307.645	5.662e-14	9.15377e-13	3.72	3.84	3.04	0	0	0	0	1.58	9.65	0.75	3.07	5.43	154.22	246.94	233.52	338.75	jacalin-related lectin 23	jacalin-related lectin 23 (JAL23); FUNCTIONS IN: molecular_function unknown; INVOLVED IN: biological_process unknown; LOCATED IN: vacuole; EXPRESSED IN: 24 plant structures; EXPRESSED DURING: 14 growth stages; CONTAINS InterPro DOMAIN/s: Mannose-binding lectin (InterPro:IPR001229); BEST Arabidopsis thaliana protein match is: jacalin-related lectin 22 (TAIR:AT2G39310.3); Has 1977 Blast hits to 736…	GO:0005737,GO:0005737,GO:0005737,GO:0000325,GO:0009506,GO:0005975,GO:0009620,GO:0016070,GO:0019760,GO:0031326,GO:0033993,GO:0080090
ATCG00760	RPL36	vir1_low	AVR_ALL	6.76083	6.02275	32.8219	4.10981e-05	8.38513e-05	2899.22	3708.27	1894.37	0	0	0	0	0	6153.93	5690.93	6752.19	5763.58	1508.27	6318.67	7531.35	8317.04	ribosomal protein L36	encodes a chloroplast ribosomal protein L36, a constituent of the large subunit of the ribosomal complex ribosomal protein L36 (RPL36); FUNCTIONS IN: structural constituent of ribosome; INVOLVED IN: translation; LOCATED IN: plastid large ribosomal subunit, chloroplast; EXPRESSED IN: 22 plant structures; EXPRESSED DURING: 13 growth stages; CONTAINS InterPro DOMAIN/s: Ribosomal protein L36 (InterPr…	GO:0000311,GO:0003735,GO:0003735,GO:0006412,GO:0009507,GO:0009507,GO:0009570,GO:0009941
AT1G63055	no symbol available	vir1_low	AVR_ALL	6.7481	-0.130946	166.272	2.06595e-11	1.52358e-10	0	0	4.14	8.48	0	3.53	0	0	0	0	4.14	0	192.66	232.89	195.2	240.52	no full name available	unknown protein; BEST Arabidopsis thaliana protein match is: unknown protein (TAIR:AT1G63057.2); Has 35333 Blast hits to 34131 proteins in 2444 species: Archae - 798; Bacteria - 22429; Metazoa - 974; Fungi - 991; Plants - 531; Viruses - 0; Other Eukaryotes - 9610 (source: NCBI BLink).	GO:0003674,GO:0005576,GO:0008150
AT2G38255	no symbol available	vir1_low	AVR_ALL	6.72598	0.613995	49.4654	4.22702e-06	1.01459e-05	78.09	9.77	0	0	0	0	0	0	133.08	0	117.59	79.17	285.66	261.29	255.45	291.29	no full name available	Protein of Unknown Function (DUF239); CONTAINS InterPro DOMAIN/s: Protein of unknown function DUF239, plant (InterPro:IPR004314); BEST Arabidopsis thaliana protein match is: Protein of Unknown Function (DUF239) (TAIR:AT2G27320.1); Has 682 Blast hits to 655 proteins in 27 species: Archae - 0; Bacteria - 13; Metazoa - 0; Fungi - 10; Plants - 659; Viruses - 0; Other Eukaryotes - 0 (source: NCBI BLin…	GO:0003674,GO:0005575,GO:0008150
AT1G72900	TN7	vir1_low	AVR_ALL	6.6833	2.67375	159.94	2.30649e-09	1.03188e-08	74.27	193.85	26.49	29.12	0	0	0	0	300.65	359.45	303.12	335.52	588.53	1498.23	1339.4	677.69	TIR-NBS7	Toll-Interleukin-Resistance (TIR) domain-containing protein; FUNCTIONS IN: transmembrane receptor activity, ATP binding; INVOLVED IN: signal transduction, defense response, apoptosis, innate immune response; LOCATED IN: intrinsic to membrane; EXPRESSED IN: 20 plant structures; EXPRESSED DURING: 10 growth stages; CONTAINS InterPro DOMAIN/s: NB-ARC (InterPro:IPR002182), Toll-Interleukin receptor (I…	GO:0005737,GO:0006952,GO:0007165,GO:0043531,GO:0071456,GO:0031326,GO:0051252
ATCG00750	RPS11	vir1_low	AVR_ALL	6.62026	5.12912	22.837	0.000248961	0.000451922	1340.53	2305.75	0	0	0	0	0	0	2494.18	2172.55	4703.02	4085.24	782.63	2838.51	3284.46	6900.99	ribosomal protein S11	30S chloroplast ribosomal protein S11 ribosomal protein S11 (RPS11); FUNCTIONS IN: structural constituent of ribosome; INVOLVED IN: translation; LOCATED IN: plastid small ribosomal subunit, chloroplast; EXPRESSED IN: 23 plant structures; EXPRESSED DURING: 13 growth stages; CONTAINS InterPro DOMAIN/s: Ribosomal protein S11, bacterial-type (InterPro:IPR019981), Ribosomal protein S11 (InterPro:IPR00…	GO:0000312,GO:0003735,GO:0003735,GO:0006412,GO:0006412,GO:0009507,GO:0009507,GO:0009570,GO:0009536,GO:0003729
AT2G04032	ZIP7	vir1_low	AVR_ALL	6.61067	-2.43695	168.72	2.21619e-08	8.01957e-08	0	1.04	0	0	0	0	0	0	0	0	0	0	26.75	43.99	27.61	27.96	zinc transporter 7 precursor	zinc transporter 7 precursor (ZIP7); FUNCTIONS IN: cation transmembrane transporter activity, zinc ion transmembrane transporter activity, metal ion transmembrane transporter activity; INVOLVED IN: cation transport, zinc ion transport, metal ion transport, transmembrane transport; LOCATED IN: endomembrane system, integral to membrane, membrane; EXPRESSED IN: 12 plant structures; EXPRESSED DURING:…	GO:0005385,GO:0005886,GO:0009507,GO:0071577
AT1G20120	no symbol available	vir1_low	AVR_ALL	6.6078	0.600849	65.7029	7.72306e-07	2.10108e-06	58.64	40.69	0	53.84	0	0	0	0	0	31.08	0	32.06	364.64	322.13	248.38	291.34	no full name available	GDSL-like Lipase/Acylhydrolase superfamily protein; FUNCTIONS IN: lipase activity, hydrolase activity, acting on ester bonds, carboxylesterase activity; INVOLVED IN: lipid metabolic process; LOCATED IN: endomembrane system; EXPRESSED IN: 8 plant structures; EXPRESSED DURING: 4 anthesis, petal differentiation and expansion stage; CONTAINS InterPro DOMAIN/s: Lipase, GDSL, active site (InterPro:IPR0…	GO:0005576,GO:0005576,GO:0016298
AT1G62410	no symbol available	vir1_low	AVR_ALL	6.59931	-2.89422	55.8697	4.0665e-05	8.30477e-05	7.32	0	0	0	0	0	0	0	0	0	0	0	23.13	17.16	33.95	10.17	no full name available	MIF4G domain-containing protein; FUNCTIONS IN: translation initiation factor activity; INVOLVED IN: translation, RNA metabolic process; LOCATED IN: endomembrane system; CONTAINS InterPro DOMAIN/s: Armadillo-type fold (InterPro:IPR016024), MIF4G-like, type 3 (InterPro:IPR003890), MIF4-like, type 1/2/3 (InterPro:IPR016021); BEST Arabidopsis thaliana protein match is: MIF4G domain-containing protein…	GO:0003729,GO:0003743,GO:0003743,GO:0005737,GO:0008150,GO:0016281
AT3G25240	no symbol available	vir1_low	AVR_ALL	6.55532	0.81318	315.445	4.42837e-14	7.51082e-13	1.39	23.79	4.13	0	2.65	5.08	4.08	2.65	6.85	8.28	5.48	6.86	338.79	517.14	420.59	428.84	no full name available	Protein of unknown function (DUF506) ; CONTAINS InterPro DOMAIN/s: Protein of unknown function DUF506, plant (InterPro:IPR006502); BEST Arabidopsis thaliana protein match is: Protein of unknown function (DUF506) (TAIR:AT3G07350.1); Has 379 Blast hits to 377 proteins in 24 species: Archae - 0; Bacteria - 0; Metazoa - 0; Fungi - 0; Plants - 377; Viruses - 0; Other Eukaryotes - 2 (source: NCBI BLink…	GO:0003674,GO:0005634,GO:0009416,GO:0009737,GO:0014070,GO:0042742,GO:0050832
AT1G09500	no symbol available	vir1_low	AVR_ALL	6.53608	4.34988	3910.9	3.04821e-25	3.05653e-21	64.9	94.22	50.01	45.69	11.59	18.54	14.45	12.46	103.82	183.69	177.13	157.83	5804.01	4883.47	4928.68	4539.75	no full name available	similar to Eucalyptus gunnii alcohol dehydrogenase of unknown physiological function (GI:1143445), Vigna unguiculata (gi:1854445), NOT a cinnamyl-alcohol dehydrogenase NAD(P)-binding Rossmann-fold superfamily protein; FUNCTIONS IN: alcohol dehydrogenase (NAD) activity, cinnamyl-alcohol dehydrogenase activity; INVOLVED IN: lignin biosynthetic process, cellular metabolic process, metabolic process;…	GO:0016616,GO:0004022,GO:0005515,GO:0005515,GO:0005515,GO:0005515,GO:0009414,GO:0009737,GO:0010150
AT2G45130	SPX3, ATSPX3	vir1_low	AVR_ALL	6.52531	2.77894	1315.73	2.39448e-20	9.00017e-18	21.91	65.05	23.08	39.55	2.61	4.08	10.73	9.13	28.35	32.62	32.41	40.57	1290.89	1770.88	1829.45	1854.74	ARABIDOPSIS THALIANA SPX DOMAIN GENE 3, SPX domain gene 3	Expression is upregulated in the shoot of cax1/cax3 mutant. SPX domain gene 3 (SPX3); CONTAINS InterPro DOMAIN/s: SPX, N-terminal (InterPro:IPR004331); BEST Arabidopsis thaliana protein match is: SPX domain gene 1 (TAIR:AT5G20150.1); Has 942 Blast hits to 942 proteins in 190 species: Archae - 0; Bacteria - 0; Metazoa - 232; Fungi - 375; Plants - 276; Viruses - 0; Other Eukaryotes - 59 (source: NC…	GO:0005737,GO:0016036,GO:0080040
AT4G11642		vir1_low	AVR_ALL	6.51866	0.129268	121.666	1.46753e-08	5.51337e-08	19.15	30.59	19.49	0	0	0	0	0	19.41	0	10.52	10.41	235.01	199.53	228.68	227.07		pseudogene of ATOSM34 (osmotin-like protein)	-
AT1G24147	no symbol available	vir1_low	AVR_ALL	6.4929	2.24376	640.017	3.7709e-17	2.46846e-15	18.13	23.63	7.19	3.76	1.71	9.8	17.59	15.32	14.28	23.42	33.68	17.75	913.85	1570.15	1600.14	606.13	no full name available	unknown protein; FUNCTIONS IN: molecular_function unknown; INVOLVED IN: biological_process unknown; LOCATED IN: endomembrane system; BEST Arabidopsis thaliana protein match is: unknown protein (TAIR:AT1G24148.1); Has 4 Blast hits to 4 proteins in 2 species: Archae - 0; Bacteria - 0; Metazoa - 0; Fungi - 0; Plants - 4; Viruses - 0; Other Eukaryotes - 0 (source: NCBI BLink).	GO:0003674,GO:0005576,GO:0008150
AT2G04495	no symbol available	vir1_low	AVR_ALL	6.48538	-1.42856	141.649	6.2256e-10	3.1851e-09	0	0	1.45	0	1.39	1.33	1.43	1.39	4.33	0	2.88	7.21	20.88	120.3	102.25	68.71	no full name available	unknown protein; FUNCTIONS IN: molecular_function unknown; INVOLVED IN: biological_process unknown; LOCATED IN: endomembrane system; BEST Arabidopsis thaliana protein match is: unknown protein (TAIR:AT2G04515.1); Has 30201 Blast hits to 17322 proteins in 780 species: Archae - 12; Bacteria - 1396; Metazoa - 17338; Fungi - 3422; Plants - 5037; Viruses - 0; Other Eukaryotes - 2996 (source: NCBI BLin…	GO:0003674,GO:0002237,GO:0009627,GO:0009751,GO:0009867,GO:0009966,GO:0010035,GO:0019438,GO:0031347,GO:0042742,GO:0050832,GO:1901362
AT1G13470	no symbol available	vir1_low	AVR_ALL	6.44582	-0.196098	337.9	2.25074e-14	4.25052e-13	0	2.09	3.07	1.06	3.04	1	3.1	1.02	6.34	1.07	10.61	6.42	112.04	256.54	252.38	186.23	no full name available	Protein of unknown function (DUF1262); CONTAINS InterPro DOMAIN/s: Protein of unknown function DUF1262 (InterPro:IPR010683); BEST Arabidopsis thaliana protein match is: Protein of unknown function (DUF1262) (TAIR:AT1G13520.1); Has 101 Blast hits to 94 proteins in 9 species: Archae - 0; Bacteria - 0; Metazoa - 0; Fungi - 0; Plants - 101; Viruses - 0; Other Eukaryotes - 0 (source: NCBI BLink).	GO:0003674,GO:0005576,GO:0007165,GO:0033993,GO:0048827,GO:0071310
AT3G18550	BRC1, ATTCP18, AtBRC1, TCP18	vir1_low	AVR_ALL	6.38429	-1.22083	247.547	4.70125e-13	5.61547e-12	0.72	0	1.82	0.75	0	0	0	0.63	3.57	3.63	6.64	5.74	100.65	95	94.32	78.62	BRANCHED 1	Encodes a TCP transcription factor, closely related to teosinte branched1, arrests axillary bud development and prevents axillary bud outgrowth. BRANCHED 1 (BRC1); FUNCTIONS IN: sequence-specific DNA binding transcription factor activity; INVOLVED IN: regulation of secondary shoot formation, regulation of transcription; LOCATED IN: nucleus; EXPRESSED IN: axillary bud, axillary bud meristem; CONTA…	GO:0003700,GO:0003700,GO:0005634,GO:0005634,GO:0005634,GO:0005634,GO:0005634,GO:0043565,GO:2000032,GO:0003700,GO:0006355,GO:0005634,GO:2000032,GO:0010223,GO:0010223,GO:0000976,GO:0005515,GO:0005515,GO:0005515,GO:0005515,GO:0005515,GO:0005515
AT5G03955		vir1_low	AVR_ALL	6.34425	-1.44328	40.667	3.68012e-05	7.5634e-05	0	0	0	0	0	42.92	14.19	29.31	0	0	14.35	0	14.27	95.68	54.38	69.73			-
AT1G33960	IAN8, AIG1	vir1_low	AVR_ALL	6.30546	2.2844	1050.95	2.40536e-19	4.96058e-17	4.95	7.56	3.07	5.11	13.07	12.08	23.34	26.45	70.65	77.92	68.53	80.47	746.79	1404.24	1303.86	1141.87	IMMUNE ASSOCIATED NUCLEOTIDE BINDING 8, AVRRPT2-INDUCED GENE 1	Identified as a gene that is induced by avirulence gene avrRpt2 and RPS2 after infection with Pseudomonas syringae pv maculicola strain ES4326 carrying avrRpt2 AVRRPT2-INDUCED GENE 1 (AIG1); FUNCTIONS IN: GTP binding; INVOLVED IN: response to bacterium; EXPRESSED IN: 11 plant structures; EXPRESSED DURING: 8 growth stages; CONTAINS InterPro DOMAIN/s: AIG1 (InterPro:IPR006703); BEST Arabidopsis tha…	GO:0005739,GO:0009507,GO:0009617
AT4G08869	LURE1.7	vir1_low	AVR_ALL	6.28932	-2.64221	53.7863	9.56027e-06	2.15696e-05	0	0	0	0	6.98	0	0	0	0	0	0	3.86	17.11	40.68	27.84	21.85		Encodes a defensin-like (DEFL) family protein. Putative membrane lipoprotein; LOCATED IN: endomembrane system; BEST Arabidopsis thaliana protein match is: Putative membrane lipoprotein (TAIR:AT4G08875.1); Has 35333 Blast hits to 34131 proteins in 2444 species: Archae - 798; Bacteria - 22429; Metazoa - 974; Fungi - 991; Plants - 531; Viruses - 0; Other Eukaryotes - 9610 (source: NCBI BLink).	GO:0003674,GO:0005576,GO:0005576,GO:0010183,GO:0043680
AT4G23310	CRK23	vir1_low	AVR_ALL	6.25394	-1.84631	193.6	4.94199e-12	4.36905e-11	0	1.02	0	0	0	0	0	1.77	0.5	3.03	1.05	2.64	33.14	79.55	61.31	52.55	cysteine-rich RLK (RECEPTOR-like protein kinase) 23	Encodes a cysteine-rich receptor-like protein kinase. cysteine-rich RLK (RECEPTOR-like protein kinase) 23 (CRK23); FUNCTIONS IN: protein serine/threonine kinase activity, protein kinase activity, ATP binding; INVOLVED IN: defense response; LOCATED IN: endomembrane system; EXPRESSED IN: stem, leaf whorl, leaf; EXPRESSED DURING: LP.06 six leaves visible, LP.04 four leaves visible, LP.08 eight leave…	GO:0004674,GO:0005576,GO:0005576,GO:0005886,GO:0006468,GO:0006468,GO:0042742,GO:0006952
AT2G05895		vir1_low	AVR_ALL	6.23939	-3.07739	47.8448	7.38613e-05	0.000144912	0	0	0	0	0	0	0	0	0	0	0	0	22.87	14.79	14.63	15.17			-
AT3G44860	FAMT	vir1_low	AVR_ALL	6.23725	-1.08281	112.254	3.89653e-09	1.6498e-08	0	0	0	0	1.65	3.25	0	0	2.58	0	0	3.49	48.49	102.7	127.6	106.97	farnesoic acid carboxyl-O-methyltransferase	Encodes a farnesoic acid carboxyl-O-methyltransferase. farnesoic acid carboxyl-O-methyltransferase (FAMT); FUNCTIONS IN: S-adenosylmethionine-dependent methyltransferase activity, farnesoic acid O-methyltransferase activity; INVOLVED IN: biological_process unknown; LOCATED IN: cellular_component unknown; EXPRESSED IN: leaf; EXPRESSED DURING: seedling growth; CONTAINS InterPro DOMAIN/s: SAM depend…	GO:0008757,GO:0009507,GO:0032259,GO:0080027,GO:0002238,GO:0009611,GO:0009751,GO:0009753,GO:0019010,GO:0032259
AT1G21290		vir1_low	AVR_ALL	6.20394	-2.59926	44.0326	2.5265e-05	5.31818e-05	0	0	0	3.1	0	0	0	0	0	0	0	12.22	44.91	17.34	8.58	37.36		copia-like retrotransposon family, has a 3.7e-25 P-value blast match to GB:CAA72989 open reading frame 1 (Ty1_Copia-element) (Brassica oleracea)	-
AT5G26350		vir1_low	AVR_ALL	6.17009	-2.56798	59.4289	3.19564e-05	6.62967e-05	0	0	0	0	0	0	0	0	8.83	9.17	0	18.65	36.75	35.67	8.81	8.95		similar to unknown protein [Arabidopsis thaliana] (TAIR:AT5G33393.1); similar to hypothetical protein PFL0315c [Plasmodium falciparum 3D7] (GB:NP_701428.1)	-
AT4G12495	no symbol available	vir1_low	AVR_ALL	6.15944	-2.11523	21.5957	0.00057771	0.000998217	0	17.84	0	0	0	0	0	0	0	0	0	0	0	103.36	17.13	35.33	no full name available		GO:0003674,GO:0005575,GO:0014070,GO:0042742,GO:0050832
AT2G26020	PDF1.2b	vir1_low	AVR_ALL	6.15576	-1.0831	38.2125	1.81769e-05	3.90877e-05	0	0	0	0	0	26.21	0	0	0	0	0	8.73	44.21	113.65	145.75	57.81	plant defensin 1.2b	Predicted to encode a PR (pathogenesis-related) protein. Belongs to the plant defensin (PDF) family with the following members: At1g75830/PDF1.1, At5g44420/PDF1.2a, At2g26020/PDF1.2b, At5g44430/PDF1.2c, At2g26010/PDF1.3, At1g19610/PDF1.4, At1g55010/PDF1.5, At2g02120/PDF2.1, At2g02100/PDF2.2, At2g02130/PDF2.3, At1g61070/PDF2.4, At5g63660/PDF2.5, At2g02140/PDF2.6, At5g38330/PDF3.1 and At4g30070/PDF…	GO:0003674,GO:0005576,GO:0006952,GO:0006952
AT1G24145	no symbol available	vir1_low	AVR_ALL	6.14503	2.56503	1045.95	2.52584e-19	4.98832e-17	29.99	26.96	17.21	19.57	4.49	4.3	7.69	22.39	45.1	57.99	35.65	62.08	1315.24	1681.27	1733.88	1005.79	no full name available	unknown protein; FUNCTIONS IN: molecular_function unknown; INVOLVED IN: biological_process unknown; LOCATED IN: endomembrane system; Has 3 Blast hits to 3 proteins in 1 species: Archae - 0; Bacteria - 0; Metazoa - 0; Fungi - 0; Plants - 3; Viruses - 0; Other Eukaryotes - 0 (source: NCBI BLink).	GO:0003674,GO:0005575,GO:0006979,GO:0009414,GO:0009611,GO:0009737,GO:0009867,GO:0010565,GO:0031347,GO:0032787,GO:0042430,GO:0048367,GO:0071407,GO:0098542,GO:1901615
AT1G69720	HO3	vir1_low	AVR_ALL	6.12746	0.364103	207.045	2.61179e-12	2.48632e-11	1.41	5.6	4.2	8.6	4.03	0	17.69	0	4.17	0	2.74	1.39	268.44	366.5	310.04	273.42	heme oxygenase 3	Encodes a member (HO3) of the heme oxygenase family. heme oxygenase 3 (HO3); FUNCTIONS IN: heme oxygenase (decyclizing) activity, heme binding; INVOLVED IN: oxidation reduction, heme oxidation; LOCATED IN: chloroplast; EXPRESSED IN: 20 plant structures; EXPRESSED DURING: 11 growth stages; CONTAINS InterPro DOMAIN/s: Haem oxygenase-like, multi-helical (InterPro:IPR016084), Haem oxygenase-like (Int…	GO:0006788,GO:0009507,GO:0009507,GO:0009507,GO:0009507,GO:0004392,GO:0004392,GO:0020037,GO:0007165,GO:0071310
AT5G63225	no symbol available	vir1_low	AVR_ALL	6.12251	-2.16162	56.993	1.83098e-06	4.66279e-06	0	0	0	0	0	0	0	3.71	4.07	0	0	0	14.78	42.43	53.4	53.11	no full name available	glycosyl hydrolase family protein 17 Carbohydrate-binding X8 domain superfamily protein; FUNCTIONS IN: molecular_function unknown; INVOLVED IN: biological_process unknown; LOCATED IN: endomembrane system; CONTAINS InterPro DOMAIN/s: X8 (InterPro:IPR012946); BEST Arabidopsis thaliana protein match is: Carbohydrate-binding X8 domain superfamily protein (TAIR:AT5G63230.1); Has 1384 Blast hits to 133…	GO:0003674,GO:0005576,GO:0008150
AT4G33720	AtCAPE3	vir1_low	AVR_ALL	6.09717	2.79632	185.756	7.30575e-12	6.18653e-11	21.89	15.93	13.81	6.19	9.34	17.84	3.85	7.44	54.82	65.28	62.07	71.87	80.75	2709.8	2399.17	1363.66		CAP (Cysteine-rich secretory proteins, Antigen 5, and Pathogenesis-related 1 protein) superfamily protein; FUNCTIONS IN: molecular_function unknown; INVOLVED IN: biological_process unknown; LOCATED IN: endomembrane system, extracellular region; EXPRESSED IN: root; CONTAINS InterPro DOMAIN/s: Allergen V5/Tpx-1 related, conserved site (InterPro:IPR018244), Allergen V5/Tpx-1 related (InterPro:IPR001…	GO:0003674,GO:0005576,GO:0005615,GO:0006952
AT5G48550	no symbol available	vir1_low	AVR_ALL	6.07318	-2.9879	106.754	3.49315e-08	1.21535e-07	0.94	2.34	0	0	0	0	0	0.94	0	0	0	0	21.59	19.57	20.5	16.07	no full name available	F-box associated ubiquitination effector family protein; FUNCTIONS IN: molecular_function unknown; INVOLVED IN: biological_process unknown; EXPRESSED IN: leaf whorl; CONTAINS InterPro DOMAIN/s: F-box associated interaction domain (InterPro:IPR017451).	GO:0003674,GO:0005576,GO:0008150
AT4G05470	PEG8	vir1_low	AVR_ALL	6.06234	-2.38311	109.067	4.87261e-09	2.01905e-08	1.72	0	0	1.78	0	0	0	1.62	0	0	1.69	0	39.14	41.81	28.42	31.85	PATERNALLY EXPRESSED GENE 8	RNI-like superfamily protein; CONTAINS InterPro DOMAIN/s: F-box domain, cyclin-like (InterPro:IPR001810); BEST Arabidopsis thaliana protein match is: RNI-like superfamily protein (TAIR:AT4G05475.1); Has 30201 Blast hits to 17322 proteins in 780 species: Archae - 12; Bacteria - 1396; Metazoa - 17338; Fungi - 3422; Plants - 5037; Viruses - 0; Other Eukaryotes - 2996 (source: NCBI BLink).	GO:0005634,GO:0006511,GO:0006511
AT3G00570		vir1_low	AVR_ALL	6.00954	-3.10967	79.0717	1.02623e-05	2.30465e-05	0	0	0	0	0	0	0	0	2.04	6.17	0	2.02	11.71	24.09	10.05	16.03			-
AT4G12500	no symbol available	vir1_low	AVR_ALL	5.98212	2.59265	507.079	3.94955e-16	1.52637e-14	13.78	72.58	13.66	10.69	1.63	1.56	0	6.49	154.34	179.64	143.36	190.83	1219.92	1392.48	1379.35	1324.4	no full name available	Bifunctional inhibitor/lipid-transfer protein/seed storage 2S albumin superfamily protein; FUNCTIONS IN: lipid binding; INVOLVED IN: lipid transport; EXPRESSED IN: hypocotyl, leaf; EXPRESSED DURING: LP.04 four leaves visible; CONTAINS InterPro DOMAIN/s: Bifunctional inhibitor/plant lipid transfer protein/seed storage (InterPro:IPR016140), Plant lipid transfer protein/seed storage/trypsin-alpha am…	GO:0005576,GO:0002237,GO:0009611,GO:0009737,GO:0009751,GO:0010150,GO:0031347,GO:0042742,GO:0050832
AT1G58225	no symbol available	vir1_low	AVR_ALL	5.9514	-0.838387	78.5173	5.84896e-08	1.94193e-07	3.6	0	0	15.92	0	0	0	2.47	14.25	10.9	0	15.87	70.44	143.75	122.68	119.15	no full name available	unknown protein; FUNCTIONS IN: molecular_function unknown; INVOLVED IN: biological_process unknown; LOCATED IN: endomembrane system.	GO:0003674,GO:0005739,GO:0005739,GO:0002237,GO:0009627,GO:0009751,GO:0010035,GO:0031347,GO:0042742,GO:0050832
AT3G09922	ATIPS1, IPS1	vir1_low	AVR_ALL	5.94592	5.68169	787.69	4.5782e-18	4.65897e-16	240.3	512.02	206.14	155.69	80.22	156.41	153.92	301.16	311.76	278.91	330.08	354.59	9822.59	13972.9	13160.8	12929.8	A. THALIANA INDUCED BY PHOSPHATE STARVATION1, INDUCED BY PHOSPHATE STARVATION1	AF236376 Arabidopsis thaliana IPS1 mRNA, complete sequence INDUCED BY PHOSPHATE STARVATION1 (IPS1); Has 0 Blast hits to 0 proteins in 0 species (source: NCBI BLink).	GO:0003674,GO:0005739,GO:0016036
AT2G29470	ATGSTU3, GSTU3, GST21	vir1_low	AVR_ALL	5.92837	2.0702	424.739	2.32802e-15	6.5364e-14	7.42	11.94	4.41	1.53	11.27	17.55	24.63	5.63	30.69	48.59	40.86	46.76	315.8	1243.35	1197.13	1197.5	GLUTATHIONE S-TRANSFERASE 21, glutathione S-transferase tau 3	Encodes glutathione transferase belonging to the tau class of GSTs. Naming convention according to Wagner et al. (2002). glutathione S-transferase tau 3 (GSTU3); CONTAINS InterPro DOMAIN/s: Thioredoxin fold (InterPro:IPR012335), Glutathione S-transferase, C-terminal (InterPro:IPR004046), Glutathione S-transferase, C-terminal-like (InterPro:IPR010987), Glutathione S-transferase/chloride channel, C…	GO:0004364,GO:0005737,GO:0005737,GO:0006749,GO:0005737,GO:0009407
AT3G30740		vir1_low	AVR_ALL	5.91726	-1.49748	25.0284	0.000316973	0.000568036	0	0	0	0	0	0	0	0	59.41	36.84	24.79	0	0	23.73	59	96.36		40S ribosomal protein S25 (RPS25C), pseudogene, similar to GB:P46301 GI:1173234 40S RIBOSOMAL PROTEIN S25 from (Lycopersicon esculentum); blastp match of 75% identity and 7.2e-09 P-value to SP|P46301|RS25_LYCES 40S ribosomal protein S25. (Tomato) {Lycopersicon esculentum}	-
AT1G66380	AtMYB114, MYB114	vir1_low	AVR_ALL	5.91704	-2.89027	74.9486	1.77846e-06	4.54445e-06	0	0	0	0	0	2.67	2.96	2.86	0	0	0	0	17.48	17.43	20.12	25.46	myb domain protein 114	Encodes a member of the MYB family of transcription factors. Involved in regulation of anthocyanin biosynthesis. Affects the expression of enzymes involved in later steps of anthocyanin biosynthesis myb domain protein 114 (MYB114); CONTAINS InterPro DOMAIN/s: SANT, DNA-binding (InterPro:IPR001005), Homeodomain-like (InterPro:IPR009057), Myb, DNA-binding (InterPro:IPR014778), HTH transcriptional r…	GO:0000987,GO:0005634,GO:0005634,GO:0005634,GO:0005634,GO:0006355,GO:0003700,GO:0005515,GO:0031540,GO:0005515
AT1G09735		vir1_low	AVR_ALL	5.84561	-2.88199	55.0811	4.29735e-05	8.74155e-05	0	0	0	0	0	0	0	0	0	0	0	0	26.23	20.07	14.45	5.28			-
AT2G04460		vir1_low	AVR_ALL	5.83545	3.22916	874.647	1.57384e-18	2.0152e-16	27.58	33.52	37.29	22.38	56.62	29.74	29.41	14.36	89.73	78.74	56.18	98.01	1711.72	2463.32	2444.72	2374.82		similar to unknown protein [Arabidopsis thaliana] (TAIR:AT2G10090.1); similar to pol polyprotein [Citrus x paradisi] (GB:AAK70407.1)	-
AT4G12490	AZI3	vir1_low	AVR_ALL	5.82707	3.96301	573.338	1.14678e-16	5.7971e-15	59.17	169.35	108.69	70.01	2.44	18.79	2.59	10.02	323.2	307.75	289.04	351.35	3107.55	3651.73	3689.49	3584.4		Bifunctional inhibitor/lipid-transfer protein/seed storage 2S albumin superfamily protein; CONTAINS InterPro DOMAIN/s: Bifunctional inhibitor/plant lipid transfer protein/seed storage (InterPro:IPR016140), Plant lipid transfer protein/seed storage/trypsin-alpha amylase inhibitor (InterPro:IPR003612), Plant lipid transfer protein/hydrophobic protein, helical domain (InterPro:IPR013770); BEST Arabi…	GO:0050832,GO:0005783,GO:0009506,GO:0009707
AT4G04500	CRK37	vir1_low	AVR_ALL	5.78451	-2.15994	117.858	2.66488e-09	1.17551e-08	0	0.87	0.85	1.76	0	0.67	0.86	0	5.26	0	3.2	3.88	24.2	55.02	46.79	37.58	cysteine-rich RLK (RECEPTOR-like protein kinase) 37	Encodes a cysteine-rich receptor-like protein kinase. cysteine-rich RLK (RECEPTOR-like protein kinase) 37 (CRK37); FUNCTIONS IN: kinase activity; INVOLVED IN: protein amino acid phosphorylation; LOCATED IN: endomembrane system; EXPRESSED IN: 20 plant structures; EXPRESSED DURING: 12 growth stages; CONTAINS InterPro DOMAIN/s: Protein kinase, ATP binding site (InterPro:IPR017441), Protein kinase, c…	GO:0004672,GO:0004674,GO:0005576,GO:0005576,GO:0005886,GO:0006468,GO:0006468,GO:0016301
AT4G23150	CRK7	vir1_low	AVR_ALL	5.76046	-1.19788	132.954	1.62021e-10	9.63688e-10	1.17	11.51	0	0.61	1.23	2.55	0	0	4.1	3.57	1.82	5.52	52.1	109.65	99.3	104.03	cysteine-rich RLK (RECEPTOR-like protein kinase) 7	Encodes a cysteine-rich receptor-like protein kinase. cysteine-rich RLK (RECEPTOR-like protein kinase) 7 (CRK7); FUNCTIONS IN: kinase activity; INVOLVED IN: protein amino acid phosphorylation; LOCATED IN: endomembrane system; EXPRESSED IN: 11 plant structures; EXPRESSED DURING: 9 growth stages; CONTAINS InterPro DOMAIN/s: Protein kinase, ATP binding site (InterPro:IPR017441), Protein kinase, cata…	GO:0004674,GO:0005576,GO:0005886,GO:0006468,GO:0016301,GO:0042742,GO:0000302,GO:0004672
AT3G21500	DXPS1, DXS2, DXL1	vir1_low	AVR_ALL	5.74309	-1.10811	232.321	8.6703e-13	9.5263e-12	1.07	0.56	1.66	0.59	1.77	3.66	3.33	9.14	1.68	1.71	0	0.59	46.53	100.72	98.32	149.33	DXS-like 1, 1-deoxy-D-xylulose 5-phosphate synthase 1, 1-deoxy-D-xylulose 5-phosphate (DXP) synthase 2	Encodes a protein postulated to have 1-deoxy-D-xylulose 5-phosphate synthase activity. 1-deoxy-D-xylulose 5-phosphate synthase 1 (DXPS1); FUNCTIONS IN: 1-deoxy-D-xylulose-5-phosphate synthase activity; INVOLVED IN: metabolic process, terpenoid biosynthetic process; EXPRESSED IN: stem, embryo, sepal, stamen; EXPRESSED DURING: 4 anthesis, C globular stage; CONTAINS InterPro DOMAIN/s: Transketolase,…	GO:0008661,GO:0009507,GO:0009507,GO:0009507,GO:0009507,GO:0015995,GO:0016114,GO:0016744,GO:0052865,GO:0008661,GO:0008661,GO:0009507
AT5G38250	no symbol available	vir1_low	AVR_ALL	5.71195	-2.86295	78.9007	2.4643e-07	7.32409e-07	0.63	1.95	0	0	0	0	0	0	0.63	0.64	0	0	11.73	27.76	27.81	17	no full name available	Protein kinase family protein; FUNCTIONS IN: protein serine/threonine kinase activity, protein kinase activity, kinase activity, ATP binding; INVOLVED IN: protein amino acid phosphorylation; LOCATED IN: endomembrane system; CONTAINS InterPro DOMAIN/s: Protein kinase, catalytic domain (InterPro:IPR000719), Serine/threonine-protein kinase domain (InterPro:IPR002290), Serine-threonine/tyrosine-prote…	GO:0004674,GO:0005886,GO:0006468,GO:0016310,GO:0030247
AT5G10760	AED1	vir1_low	AVR_ALL	5.69376	1.44273	865.082	1.76079e-18	2.1943e-16	9.52	6.32	4.17	4.99	14.25	1.48	7.76	11.56	57.01	62.72	53.4	43.29	463.98	732.69	667.21	588.3	APOPLASTIC, EDS1-DEPENDENT 1	Eukaryotic aspartyl protease family protein; FUNCTIONS IN: aspartic-type endopeptidase activity; INVOLVED IN: proteolysis; LOCATED IN: apoplast; EXPRESSED IN: 18 plant structures; EXPRESSED DURING: 12 growth stages; CONTAINS InterPro DOMAIN/s: Peptidase aspartic (InterPro:IPR021109), Peptidase aspartic, catalytic (InterPro:IPR009007), Peptidase A1 (InterPro:IPR001461); BEST Arabidopsis thaliana p…	GO:0005576,GO:0048046,GO:0009627
AT3G13433	no symbol available	vir1_low	AVR_ALL	5.66742	1.16863	74.8196	8.33152e-08	2.69626e-07	20.56	47.73	5.37	16.73	5.36	5.56	0	11.39	62.02	86.06	0	77.29	275.86	399.88	513.78	572.37	no full name available	unknown protein; FUNCTIONS IN: molecular_function unknown; INVOLVED IN: biological_process unknown; LOCATED IN: endomembrane system; Has 0 Blast hits to 0 proteins in 0 species (source: NCBI BLink).	GO:0003674,GO:0005575,GO:0001666,GO:0009627,GO:0009751,GO:0031347,GO:0042742,GO:0048367,GO:0050832
AT5G34810		vir1_low	AVR_ALL	5.65647	-1.72122	21.9732	0.000539132	0.000934886	0	0	0	0	0	0	0	0	22.9	53.28	0	0	27.55	34.06	35.01	63.61		pseudogene, hypothetical protein, predicted proteins - Arabidopsis thaliana	-
AT2G01422		vir1_low	AVR_ALL	5.64818	5.60124	1282.59	3.11283e-20	1.08271e-17	13.16	12.96	10.38	5.27	4.79	0	5.07	4.91	5544.96	6045.11	5613.14	5988.2	5782.35	5959.35	5377.83	5581.83			-
AT1G17710	AtPEPC1, PEPC1	vir1_low	AVR_ALL	5.63414	4.07239	1099.22	1.51797e-19	3.62142e-17	62.41	173.26	82.17	60.57	54.03	53.02	57.86	91.11	95.89	108.49	103.4	113.08	3198.84	4291.36	4208.35	4361.38	phosphoethanolamine/phosphocholine phosphatase 1, Arabidopsis thaliana phosphoethanolamine/phosphocholine phosphatase 1	Encodes a phosphoethanolamine/phosphocholine phosphatase. It is likely to be involved in the liberation of inorganic phosphate from intracellular sources. Expression is upregulated in the shoot of cax1/cax3 mutant. Pyridoxal phosphate phosphatase-related protein; FUNCTIONS IN: phosphatase activity; EXPRESSED IN: 9 plant structures; EXPRESSED DURING: L mature pollen stage, M germinated pollen stag…	GO:0004427,GO:0005634,GO:0016791,GO:0051262,GO:0016311,GO:0052731,GO:0052732
AT1G22210	TPPC	vir1_low	AVR_ALL	5.61041	-2.21161	104.31	6.8752e-09	2.75813e-08	1.15	8.11	0	3.54	1.1	0	1.13	0	0	1.14	1.14	1.14	35.15	38.77	38.93	41.78	trehalose-6-phosphate phosphatase C	Haloacid dehalogenase-like hydrolase (HAD) superfamily protein; FUNCTIONS IN: catalytic activity, trehalose-phosphatase activity; INVOLVED IN: trehalose biosynthetic process, metabolic process; LOCATED IN: cellular_component unknown; EXPRESSED IN: 17 plant structures; EXPRESSED DURING: 7 growth stages; CONTAINS InterPro DOMAIN/s: HAD-superfamily hydrolase, subfamily IIB (InterPro:IPR006379), Treh…	GO:0004805,GO:0005737,GO:0005992,GO:0005992
AT2G29350	SAG13	vir1_low	AVR_ALL	5.59818	5.01877	455.696	1.15284e-15	3.66019e-14	403.6	891.42	466.81	214.04	16.96	16.06	12.78	6.44	944.61	1247.27	912.04	1144.63	3989.94	7965.81	6873.63	7552.12	senescence-associated gene 13	senescence-associated gene SAG13 encoding a short-chain alcohol dehydrogenase senescence-associated gene 13 (SAG13); CONTAINS InterPro DOMAIN/s: Short-chain dehydrogenase/reductase, conserved site (InterPro:IPR020904), NAD(P)-binding domain (InterPro:IPR016040), Glucose/ribitol dehydrogenase (InterPro:IPR002347), Short-chain dehydrogenase/reductase SDR (InterPro:IPR002198); BEST Arabidopsis thali…	GO:0005739,GO:0009507,GO:0004022,GO:0002213,GO:0005777,GO:0005886,GO:0031347
AT4G03450	no symbol available	vir1_low	AVR_ALL	5.59635	-1.83273	163.788	2.37709e-11	1.73003e-10	1.75	1.28	1.19	0.65	0.65	0	1.93	0.62	1.24	0	0	1.22	30.69	55.66	70.63	65.22	no full name available	Ankyrin repeat family protein; CONTAINS InterPro DOMAIN/s: Ankyrin repeat-containing domain (InterPro:IPR020683), Ankyrin repeat (InterPro:IPR002110); BEST Arabidopsis thaliana protein match is: Ankyrin repeat family protein (TAIR:AT4G03440.1); Has 22492 Blast hits to 11630 proteins in 488 species: Archae - 24; Bacteria - 1675; Metazoa - 12211; Fungi - 1719; Plants - 2554; Viruses - 43; Other Euk…	GO:0005737,GO:0005737,GO:0016020,GO:0002237,GO:0009751,GO:0031347,GO:0042742,GO:0050832
AT3G26740	CCL	vir1_low	AVR_ALL	5.55431	7.69479	986.006	4.62281e-19	8.28691e-17	571.03	986.79	708	705.1	1663.71	1132.72	588.39	731.23	1525.08	1782.15	1491.62	1724.67	57440.9	48670.8	48953	42400.1	CCR-like	transcripts are differentially regulated at the level of mRNA stability at different times of day controlled by the circadian clock. mRNAs are targets of the mRNA degradation pathway mediated by the downstream (DST) instability determinant. CCR-like (CCL); FUNCTIONS IN: molecular_function unknown; INVOLVED IN: biological_process unknown; LOCATED IN: chloroplast; EXPRESSED IN: 23 plant structures;…	GO:0003674,GO:0009507,GO:0007623,GO:0009507,GO:0009507,GO:0098807,GO:0005829
AT5G44255		vir1_low	AVR_ALL	5.54551	-0.780584	56.9031	5.83476e-07	1.62163e-06	0	0	4.87	4.69	9.36	0	0	19.08	9.71	14.57	26.2	0	124.23	111.37	140.01	83.6		gypsy-like retrotransposon family, has a 3.5e-09 P-value blast match to GB:AAD27547 polyprotein (Gypsy_Ty3-element) (Oryza sativa subsp. indica)	-
AT2G44383		vir1_low	AVR_ALL	5.53883	-1.14597	84.7666	1.56145e-07	4.82409e-07	4.84	25.79	10.04	31.3	0	0	0	0	9.82	0	5.43	16.43	83.84	78.9	82.41	57.83		Pseudogene of AT2G44400; DC1 domain-containing protein	-
AT1G73010	PS2, ATPS2, AtPPsPase1, PPsPase1	vir1_low	AVR_ALL	5.5307	4.88919	950.761	6.7088e-19	1.10868e-16	98.24	199.72	75.1	53.47	43.38	85.51	136.95	97.84	264.08	320.61	263.31	305.26	4933.13	8155.18	7595.83	7214.52	pyrophosphate-specific phosphatase1, phosphate starvation-induced gene 2	Encodes PPsPase1, a pyrophosphate-specific phosphatase catalyzing the specific cleavage of pyrophosphate (Km 38.8 uM) with an alkaline catalytic pH optimum. Expression is upregulated in the shoot of cax1/cax3 mutant. phosphate starvation-induced gene 2 (PS2); FUNCTIONS IN: phosphatase activity; INVOLVED IN: metabolic process; LOCATED IN: cellular_component unknown; EXPRESSED IN: 19 plant structur…	GO:0005634,GO:0016791,GO:0004427,GO:0016036,GO:0016462,GO:0051262,GO:0071456,GO:0005783
AT2G42388		vir1_low	AVR_ALL	5.51247	-3.11964	35.4252	0.000226109	0.000412886	0	0	0	0	0	0	0	0	8.25	12.61	0	0	7.48	15.63	15.46	11.53		Unknown gene	GO:0003674,GO:0005575,GO:0008150
AT4G26466	LRE	vir1_low	AVR_ALL	5.49561	-0.554383	59.5923	1.50679e-07	4.66934e-07	19.52	10.32	0	10.56	0	15.64	0	0	4.91	0	0	0	120.52	139.72	127.52	195.31	LORELEI	Encodes a membrane localized (putative GPI-anchored) protein involved in fertilization. Loss of function mutations display defects in fertilization-around 25% of embryo sacs abort. LORELEI (LRE); BEST Arabidopsis thaliana protein match is: LORELEI-LIKE-GPI-ANCHORED PROTEIN 1 (TAIR:AT5G56170.1); Has 30201 Blast hits to 17322 proteins in 780 species: Archae - 12; Bacteria - 1396; Metazoa - 17338; F…	GO:0005886,GO:0005886,GO:0009567,GO:0010183,GO:0010198,GO:0010483,GO:0005515,GO:0005515,GO:0005515
AT3G00850		vir1_low	AVR_ALL	5.48393	-2.11879	52.0277	1.07656e-06	2.84996e-06	0	2.96	0	0	0	0	0	6.99	0	0	2.9	0	18.21	74.08	37.17	36.01			-
AT3G45860	CRK4	vir1_low	AVR_ALL	5.48107	-0.322692	293.105	9.09674e-14	1.35804e-12	1.7	4.15	4.25	5.37	3.28	2.95	0	3.44	12.22	12.97	9.76	17.83	118.37	241.84	230.39	99.78	cysteine-rich RLK (RECEPTOR-like protein kinase) 4	Encodes a cysteine-rich receptor-like protein kinase. Involved in programmed cell death and defense response to pathogen. cysteine-rich RLK (RECEPTOR-like protein kinase) 4 (CRK4); FUNCTIONS IN: kinase activity; INVOLVED IN: defense response to bacterium, defense response, programmed cell death, response to salicylic acid stimulus; LOCATED IN: endomembrane system; EXPRESSED IN: 11 plant structure…	GO:0004674,GO:0005886,GO:0006468,GO:0016301,GO:0042742,GO:0006952,GO:0009751,GO:0012501,GO:0042742
AT3G22231	PCC1, PCM4	vir1_low	AVR_ALL	5.47836	3.13627	363.711	1.0876e-14	2.32032e-13	215.86	167.57	132.59	60.48	13.05	38.97	12.62	35.72	294.44	259.27	190.13	198.45	838.34	2489.39	2302.95	1417.23	PATHOGEN AND CIRCADIAN CONTROLLED 1	Encodes a member of a novel 6 member Arabidopsis gene family. Expression of PCC1 is regulated by the circadian clock and is upregulated in response to both virulent and avirulent strains of Pseudomonas syringae pv. tomato. PATHOGEN AND CIRCADIAN CONTROLLED 1 (PCC1); FUNCTIONS IN: molecular_function unknown; INVOLVED IN: response to fungus, response to bacterium; LOCATED IN: plasma membrane; EXPRE…	GO:0003674,GO:0005634,GO:0005886,GO:0009617,GO:0009620,GO:0005886,GO:0007623,GO:0009617,GO:1902290,GO:0005886,GO:0007623,GO:0009863,GO:0071494,GO:2000028,GO:0016020,GO:0009737,GO:0010513,GO:0046890,GO:0055088,GO:1900150,GO:1902290
AT2G24850	TAT, TAT3	vir1_low	AVR_ALL	5.44566	0.435501	211.576	2.12459e-12	2.07987e-11	2.71	3.36	1.66	0	6.24	3.52	6.75	8.06	0.54	2.74	6.17	6.23	109.67	339.87	329.23	322.05	TYROSINE AMINOTRANSFERASE, tyrosine aminotransferase 3	Encodes a tyrosine aminotransferase that is responsive to treatment with jasmonic acid. tyrosine aminotransferase 3 (TAT3); CONTAINS InterPro DOMAIN/s: 1-aminocyclopropane-1-carboxylate synthase (InterPro:IPR001176), Aminotransferase, class I/classII (InterPro:IPR004839), Pyridoxal phosphate-dependent transferase, major domain (InterPro:IPR015424), Tyrosine transaminase (InterPro:IPR021178), Tyro…	GO:0004838,GO:0005737,GO:0005829,GO:0006572,GO:0009058,GO:0030170,GO:0009611,GO:0004838,GO:0009611,GO:0009753
AT1G18350	BUD1, MKK7, ATMKK7	vir1_low	AVR_ALL	5.44468	-0.877301	164.36	2.30118e-11	1.68109e-10	2.85	12.91	2.83	8.82	2.71	0	4.18	2.71	5.62	5.66	11.23	7.03	145.09	101.93	118.88	80.88	BUSHY AND DWARF 1, MAP kinase kinase 7, MAP KINASE KINASE7	MAP kinase kinase7. Member of plant mitogen-activated protein kinase kinase group D. Negative regulator of polar auxin transport. Overexpression leads to activation of basal and systemic acquired resistance. MAP kinase kinase 7 (MKK7); CONTAINS InterPro DOMAIN/s: Protein kinase, ATP binding site (InterPro:IPR017441), Protein kinase, catalytic domain (InterPro:IPR000719), Serine/threonine-protein …	GO:0004674,GO:0005737,GO:0006468,GO:0004708,GO:0009926,GO:0016301,GO:0002229,GO:0009862,GO:0042742,GO:0005515,GO:0005515,GO:0005515,GO:0005515,GO:0005515,GO:0005515,GO:0009875
AT5G20690	PRK6, LURE1	vir1_low	AVR_ALL	5.43349	-2.81779	114.829	3.26579e-09	1.40754e-08	0	0	0	0.63	0	1.94	0	0	3.57	3.02	2.47	4.36	24.02	14.31	13.74	30.3	pollen receptor like kinase 6	Leucine-rich repeat protein kinase family protein; FUNCTIONS IN: protein serine/threonine kinase activity, kinase activity, ATP binding; INVOLVED IN: transmembrane receptor protein tyrosine kinase signaling pathway, protein amino acid phosphorylation; LOCATED IN: endomembrane system; EXPRESSED IN: 9 plant structures; EXPRESSED DURING: L mature pollen stage, M germinated pollen stage, 4 anthesis, …	GO:0005886,GO:0006468,GO:0016301,GO:0005515,GO:0005515,GO:0005737,GO:0005886,GO:0010183,GO:0042802,GO:0090404,GO:0005515,GO:0005515,GO:0005515,GO:0005515,GO:0010183,GO:0005515,GO:0016324
AT4G16870		vir1_low	AVR_ALL	5.43101	0.863604	82.8518	3.9301e-08	1.35364e-07	0	0	0	0	46.26	51.28	10.12	0	31.79	61.44	57.86	54.7	290.97	322.1	365.12	430.68		copia-like retrotransposon family, has a 0. P-value blast match to dbj|BAA78426.1| polyprotein (AtRE2-1) (Arabidopsis thaliana) (Ty1_Copia-element)	-
AT1G66960	LUP5	vir1_low	AVR_ALL	5.41617	-2.86973	117.537	2.72248e-09	1.19843e-08	0	0.57	0.58	0	0	0	0	0	0	0	0	1.18	14.04	16.45	28.41	22.21		Terpenoid cyclases family protein; CONTAINS InterPro DOMAIN/s: Terpene synthase, conserved site (InterPro:IPR002365), Terpenoid cylases/protein prenyltransferase alpha-alpha toroid (InterPro:IPR008930), Squalene cyclase (InterPro:IPR018333), Prenyltransferase/squalene oxidase (InterPro:IPR001330); BEST Arabidopsis thaliana protein match is: lupeol synthase 2 (TAIR:AT1G78960.1); Has 2121 Blast hit…	GO:0005634,GO:0005634,GO:0005634,GO:0005739,GO:0005811,GO:0016104,GO:0016104,GO:0042300
AT3G23120	AtRLP38, RLP38	vir1_low	AVR_ALL	5.38758	-1.25788	372.221	8.6489e-15	1.93802e-13	2.17	2.24	1.1	2.27	0.57	0.59	0	0	8.11	10.43	10.09	11.33	46.44	86.68	92.75	91.61	receptor like protein 38	receptor like protein 38 (RLP38); FUNCTIONS IN: kinase activity; INVOLVED IN: signal transduction, defense response; LOCATED IN: endomembrane system; CONTAINS InterPro DOMAIN/s: Leucine-rich repeat-containing N-terminal domain, type 2 (InterPro:IPR013210), Leucine-rich repeat (InterPro:IPR001611); BEST Arabidopsis thaliana protein match is: receptor like protein 37 (TAIR:AT3G23110.1); Has 120242 …	GO:0005886,GO:0016301,GO:0007165
AT1G73325	no symbol available	vir1_low	AVR_ALL	5.37725	-1.15777	76.8594	1.92704e-08	7.05762e-08	0	4.08	2.02	2.12	0	0	0	3.81	28.09	14.2	1.99	7.96	75.02	100.92	103.05	65.19	no full name available	Kunitz family trypsin and protease inhibitor protein; FUNCTIONS IN: endopeptidase inhibitor activity; INVOLVED IN: biological_process unknown; LOCATED IN: endomembrane system; CONTAINS InterPro DOMAIN/s: Proteinase inhibitor I3, Kunitz legume (InterPro:IPR002160), Kunitz inhibitor ST1-like (InterPro:IPR011065); BEST Arabidopsis thaliana protein match is: drought-repressed 4 (TAIR:AT1G73330.1); Ha…	GO:0005576,GO:0006576,GO:0009072,GO:0009611,GO:0009813,GO:0009867,GO:0009888,GO:0019760,GO:0098542,GO:1901605
AT1G21240	WAK3	vir1_low	AVR_ALL	5.37063	-0.768838	139.576	7.00332e-10	3.54101e-09	8.03	33.19	4.92	2.7	0	0	0	0	11.94	16.28	17.28	12.88	65.31	115.58	105.41	143.94	wall associated kinase 3	encodes a wall-associated kinase wall associated kinase 3 (WAK3); FUNCTIONS IN: protein serine/threonine kinase activity, kinase activity; INVOLVED IN: protein amino acid phosphorylation; LOCATED IN: plasma membrane; EXPRESSED IN: 9 plant structures; EXPRESSED DURING: 9 growth stages; CONTAINS InterPro DOMAIN/s: EGF-like calcium-binding (InterPro:IPR001881), EGF-like, type 3 (InterPro:IPR000742),…	GO:0005509,GO:0005886,GO:0006468,GO:0007166,GO:0016301,GO:0030247,GO:0005886,GO:0002229,GO:0002237,GO:0006970,GO:0006979,GO:0009737,GO:0010035,GO:0010150,GO:0032787,GO:0042742,GO:0045089,GO:0050832,GO:0071446,GO:1901615
AT5G19470	NUDX24, atnudt24, NUDT24	vir1_low	AVR_ALL	5.33749	-0.544901	110.564	8.47631e-10	4.19388e-09	1.07	0	0	0	1.05	2.08	0	0	15.44	11.97	25.43	25.65	153.33	134.15	107.32	89.54	nudix hydrolase homolog 24	nudix hydrolase homolog 24 (NUDT24); FUNCTIONS IN: hydrolase activity; INVOLVED IN: biological_process unknown; LOCATED IN: chloroplast; EXPRESSED IN: vascular tissue, male gametophyte; EXPRESSED DURING: L mature pollen stage; CONTAINS InterPro DOMAIN/s: NUDIX hydrolase domain-like (InterPro:IPR015797), NUDIX hydrolase domain (InterPro:IPR000086); BEST Arabidopsis thaliana protein match is: nudix…	GO:0008150,GO:0009507,GO:0009507,GO:0044715
AT4G33350	AtTic22-IV, Tic22-IV	vir1_low	AVR_ALL	5.31721	1.64348	55.6288	2.57414e-07	7.61944e-07	132.23	0	0	94.57	6.32	0	0	9.41	250.22	14.07	0	2.9	716.67	715.85	585.31	619.64	translocon at the inner envelope membrane of chloroplasts 22-IV	Tic22-like family protein; LOCATED IN: chloroplast inner membrane; EXPRESSED IN: 22 plant structures; EXPRESSED DURING: 13 growth stages; CONTAINS InterPro DOMAIN/s: Chloroplast protein import component Tic22 (InterPro:IPR005692), Tic22-like (InterPro:IPR007378); BEST Arabidopsis thaliana protein match is: Tic22-like family protein (TAIR:AT3G23710.1).	GO:0009507,GO:0009507,GO:0009941,GO:0009941,GO:0009507,GO:0009941,GO:0009536,GO:0005886,GO:0006810,GO:0006996,GO:0009059,GO:0016070,GO:0018130,GO:0022607,GO:0043412,GO:0044271,GO:0051173,GO:0061024
AT4G15955	no symbol available	vir1_low	AVR_ALL	5.24244	-0.281072	51.9352	3.17867e-06	7.80647e-06	66	55.12	85.16	37.75	0	4.29	0	0	0	0	0	0	41.33	55.81	105.8	142.59	no full name available	alpha/beta-Hydrolases superfamily protein; FUNCTIONS IN: catalytic activity; LOCATED IN: cellular_component unknown; EXPRESSED IN: stem, carpel; EXPRESSED DURING: 4 anthesis; CONTAINS InterPro DOMAIN/s: Epoxide hydrolase-like (InterPro:IPR000639), Alpha/beta hydrolase fold-1 (InterPro:IPR000073); BEST Arabidopsis thaliana protein match is: alpha/beta-Hydrolases superfamily protein (TAIR:AT4G15960…	GO:0005576,GO:0005634,GO:0005634,GO:0016787,GO:0005829,GO:0019538
AT5G39520	CSAP	vir1_low	AVR_ALL	5.23165	2.79685	1124.29	1.20443e-19	3.11867e-17	58.24	49.04	48.37	24.4	41.77	34.28	30.7	44.67	74.44	48.45	40.19	41.79	1393.84	1516.66	1460.2	2066.05	Chloroplast-localized Senescence-Associated Protein	Protein of unknown function (DUF1997); FUNCTIONS IN: molecular_function unknown; INVOLVED IN: biological_process unknown; LOCATED IN: chloroplast; EXPRESSED IN: 9 plant structures; EXPRESSED DURING: LP.06 six leaves visible, LP.04 four leaves visible, 4 anthesis, 4 leaf senescence stage, petal differentiation and expansion stage; CONTAINS InterPro DOMAIN/s: Protein of unknown function DUF1997 (In…	GO:0005634,GO:0005515,GO:0009507,GO:0009737,GO:0010150
AT2G11810	MGD3, ATMGD3, MGDC	vir1_low	AVR_ALL	5.2226	1.81811	1407.83	1.19346e-20	5.91751e-18	24.71	19.95	14.25	15.53	14.93	16.44	21.27	17.48	19.43	18.08	24.7	16.51	701.13	845.93	791.15	903.54	MONOGALACTOSYL DIACYLGLYCEROL SYNTHASE 3, monogalactosyldiacylglycerol synthase type C	MGD3 is the major enzyme for galactolipid metabolism during phosphate starvation. Does not contribute to galactolipid synthesis under P1-sufficient conditions. monogalactosyldiacylglycerol synthase type C (MGDC); CONTAINS InterPro DOMAIN/s: Monogalactosyldiacylglycerol synthase (InterPro:IPR009695); BEST Arabidopsis thaliana protein match is: monogalactosyldiacylglycerol synthase 2 (TAIR:AT5G2041…	GO:0009247,GO:0009507,GO:0009507,GO:0009507,GO:0016758,GO:0046509,GO:0009707,GO:0016036,GO:0019375,GO:0046509,GO:0006631,GO:0006631,GO:0016036,GO:0019374,GO:0019374
AT3G60710	no symbol available	vir1_low	AVR_ALL	5.2083	-2.33228	56.5462	2.26842e-07	6.78953e-07	0	0	1.71	0	1.63	0	0	0	8.52	0	0	1.7	40.01	30.34	27.14	41.01	no full name available	F-box family protein; CONTAINS InterPro DOMAIN/s: FBD (InterPro:IPR013596), F-box domain, cyclin-like (InterPro:IPR001810), F-box domain, Skp2-like (InterPro:IPR022364), FBD-like (InterPro:IPR006566); BEST Arabidopsis thaliana protein match is: F-box/RNI-like/FBD-like domains-containing protein (TAIR:AT1G78840.1); Has 1477 Blast hits to 1302 proteins in 25 species: Archae - 0; Bacteria - 0; Metaz…	GO:0005575,GO:0008150,GO:0005515
AT1G35710	no symbol available	vir1_low	AVR_ALL	5.20079	2.05447	750.91	7.44862e-18	6.80717e-16	8.04	31.93	13.55	8.09	19.23	21.68	21.35	22.55	70.47	85.31	89.99	101.23	654.05	1124.28	977.41	908.27	no full name available	Protein kinase family protein with leucine-rich repeat domain; FUNCTIONS IN: protein serine/threonine kinase activity, protein tyrosine kinase activity, protein kinase activity, ATP binding; INVOLVED IN: transmembrane receptor protein tyrosine kinase signaling pathway, protein amino acid phosphorylation; LOCATED IN: endomembrane system; EXPRESSED IN: 22 plant structures; EXPRESSED DURING: 13 grow…	GO:0004674,GO:0005886,GO:0005886,GO:0006468,GO:0009755,GO:0038023,GO:0005515,GO:0005515,GO:0005515
AT1G65480	RSB8, FT	vir1_low	AVR_ALL	5.19939	-1.25958	107.71	5.36809e-09	2.20282e-08	10.32	14.46	2.05	6.43	0	0	0	0	6.1	0	0	4.03	74.5	72.15	94.33	59.99	FLOWERING LOCUS T, REDUCED STEM BRANCHING 8	FT, together with LFY, promotes flowering and is antagonistic with its homologous gene, TERMINAL FLOWER1 (TFL1). FT is expressed in leaves and is induced by long day treatment. Either the FT mRNA or protein is translocated to the shoot apex where it induces its own expression. Recent data suggests that FT protein acts as a long-range signal. FT is a target of CO and acts upstream of SOC1. FLOWERI…	GO:0005737,GO:0005737,GO:0009911,GO:0008429,GO:0009911,GO:0005515,GO:0005515,GO:0005634,GO:0005737,GO:0005515,GO:0005515,GO:0048573,GO:0005515,GO:0009909,GO:0010119,GO:0005515,GO:0005515,GO:0010022
AT1G23110	no symbol available	vir1_low	AVR_ALL	5.19779	1.31588	478.411	7.08279e-16	2.47462e-14	6.81	15.5	0	7.25	31.93	13.32	31.15	27.78	21.09	19.46	26.13	31.22	527.94	644.83	561.4	500.6	no full name available	unknown protein; FUNCTIONS IN: molecular_function unknown; LOCATED IN: chloroplast; BEST Arabidopsis thaliana protein match is: unknown protein (TAIR:AT1G70900.1).	GO:0003674
AT3G57240	AtBG3, GNS3, BG3	vir1_low	AVR_ALL	5.1879	-1.04079	118.795	4.47296e-10	2.37282e-09	1.03	4.19	0	2.13	0	0	2.08	0	6.37	3.23	1.07	3.22	18.58	132.45	122.15	107.04	beta-1,3-glucanase 3, "&#946;-1,3-Glucanase 3"	encodes a member of glycosyl hydrolase family 17 "beta-1,3-glucanase 3" (BG3); FUNCTIONS IN: cellulase activity, hydrolase activity, hydrolyzing O-glycosyl compounds; INVOLVED IN: response to bacterium; LOCATED IN: apoplast, cell wall; EXPRESSED IN: 15 plant structures; EXPRESSED DURING: 9 growth stages; CONTAINS InterPro DOMAIN/s: Glycoside hydrolase, catalytic core (InterPro:IPR017853), Glycosi…	GO:0005576,GO:0005975,GO:0042973,GO:0009505,GO:0008810,GO:0009617,GO:0048046,GO:0099503
AT1G49640	no symbol available	vir1_low	AVR_ALL	5.18785	-1.27944	79.9016	1.39414e-08	5.2648e-08	14.11	2.38	5.84	0	0	0	1.16	3.39	5.8	7	2.33	7	84.41	93.15	80.98	62.48	no full name available	alpha/beta-Hydrolases superfamily protein; FUNCTIONS IN: hydrolase activity; INVOLVED IN: metabolic process; LOCATED IN: cellular_component unknown; CONTAINS InterPro DOMAIN/s: Alpha/beta hydrolase fold-3 (InterPro:IPR013094); BEST Arabidopsis thaliana protein match is: alpha/beta-Hydrolases superfamily protein (TAIR:AT1G49650.1); Has 9471 Blast hits to 9453 proteins in 1524 species: Archae - 114…	GO:0005576,GO:0016787,GO:0106435
AT5G43440	no symbol available	vir1_low	AVR_ALL	5.18248	2.52994	895.702	1.23441e-18	1.70694e-16	21.39	15.06	19.06	13.95	102.52	88.03	47.29	42.96	10.03	21.09	20.17	36.87	1264.29	1175.97	1250.59	1499.19	no full name available	encodes a protein whose sequence is similar to ACC oxidase 2-oxoglutarate (2OG) and Fe(II)-dependent oxygenase superfamily protein; CONTAINS InterPro DOMAIN/s: Oxoglutarate/iron-dependent oxygenase (InterPro:IPR005123); BEST Arabidopsis thaliana protein match is: 2-oxoglutarate (2OG) and Fe(II)-dependent oxygenase superfamily protein (TAIR:AT5G43450.1); Has 7166 Blast hits to 7140 proteins in 915…	GO:0005737,GO:0005737,GO:0009416,GO:0009815
AT5G15420	no symbol available	vir1_low	AVR_ALL	5.17188	-1.20292	55.1276	7.25762e-07	1.98558e-06	0	0	4.48	0	4	0	8.55	0	31.5	45.85	17.87	13.27	52.95	89.63	84.45	41.86	no full name available	unknown protein; Has 17 Blast hits to 5 proteins in 2 species: Archae - 0; Bacteria - 0; Metazoa - 0; Fungi - 0; Plants - 1; Viruses - 0; Other Eukaryotes - 16 (source: NCBI BLink).	GO:0003674,GO:0005739,GO:0006082,GO:0009059,GO:0009416,GO:0042546,GO:0071669
AT2G48120	PAC	vir1_low	AVR_ALL	5.15019	0.838347	118.61	4.53583e-10	2.40452e-09	0	11.57	1.97	0	3.2	24.96	3.54	0	8.85	3.99	5.47	0	351.5	403.95	348.83	342.3	PALE CRESS	The pale cress (pac) mutant affects chloroplast and leaf development; mutants are ABA-deficient and accumulate lower levels of carotenoids and chlorophyll compared to wild type. PAC is probably involved in chloroplast mRNA maturation. Three alternative transcripts of this gene exist. PALE CRESS (PAC); Has 299 Blast hits to 297 proteins in 71 species: Archae - 0; Bacteria - 13; Metazoa - 176; Fung…	GO:0009501,GO:0009507,GO:0009507,GO:0009507,GO:0009509,GO:0009513,GO:0009537,GO:0009658,GO:0009965,GO:0016117,GO:0071482,GO:0009501,GO:0009509,GO:0009513,GO:0009537,GO:0003723,GO:0003723,GO:0009570,GO:0016070,GO:0016070,GO:0019843,GO:0042254,GO:0042644,GO:0043621,GO:0009658,GO:0009965,GO:0071482,GO:0009507,GO:0009507,GO:0010239
AT1G21250	WAK1, PRO25, AtWAK1	vir1_low	AVR_ALL	5.14418	3.31268	1111.45	1.35507e-19	3.39554e-17	34.81	92.42	25.57	24.07	19.84	32.97	27.45	37.16	142.32	147	146.59	176.45	1817.2	2281.32	2187.23	2633.77	cell wall-associated kinase 1	cell wall-associated kinase, may function as a signaling receptor of extracellular matrix component such as oligogalacturonides. cell wall-associated kinase (WAK1); FUNCTIONS IN: kinase activity; INVOLVED IN: cell surface receptor linked signaling pathway, response to virus, defense response to fungus, response to salicylic acid stimulus; LOCATED IN: plasma membrane, vacuole, plant-type cell wall…	GO:0005509,GO:0005886,GO:0006468,GO:0007166,GO:0016301,GO:0030247,GO:0005886,GO:0005515,GO:0005515,GO:0007166,GO:0005886,GO:0000325,GO:0009751,GO:0009615,GO:0050832,GO:0009505,GO:0016301,GO:0016310
AT2G38240	JOX4, JAO4	vir1_low	AVR_ALL	5.14271	0.954797	325.084	3.29412e-14	5.82886e-13	26.67	13.56	4.42	16.52	6.15	7.79	5.38	15.1	21.08	23.19	19.34	17.65	147.06	519.75	493.32	533.25	JASMONATE-INDUCED OXYGENASE4, Jasmonic Acid Oxidase 4	2-oxoglutarate (2OG) and Fe(II)-dependent oxygenase superfamily protein; FUNCTIONS IN: oxidoreductase activity; INVOLVED IN: response to salt stress; EXPRESSED IN: 11 plant structures; EXPRESSED DURING: 6 growth stages; CONTAINS InterPro DOMAIN/s: Oxoglutarate/iron-dependent oxygenase (InterPro:IPR005123); BEST Arabidopsis thaliana protein match is: 2-oxoglutarate (2OG) and Fe(II)-dependent oxyge…	GO:0005737,GO:0016706,GO:0120091,GO:2000022,GO:0120091,GO:0120091,GO:1900150,GO:1900366,GO:2000022,GO:0005829,GO:0120091
AT5G60470	EGRET	vir1_low	AVR_ALL	5.12242	-1.52676	134.527	1.4559e-10	8.78741e-10	2.11	1.07	3.16	0	1.04	3.08	0	0	8.34	7.41	6.72	11.01	88.54	52.86	54.54	65.09	EGRET	C2H2 and C2HC zinc fingers superfamily protein; FUNCTIONS IN: sequence-specific DNA binding transcription factor activity, zinc ion binding, nucleic acid binding; INVOLVED IN: regulation of transcription; LOCATED IN: intracellular; EXPRESSED IN: stem, sepal, carpel, stamen; EXPRESSED DURING: 4 anthesis; CONTAINS InterPro DOMAIN/s: Zinc finger, C2H2-like (InterPro:IPR015880), Zinc finger, C2H2-typ…	GO:0003700,GO:0005634,GO:0005634,GO:0005634,GO:0005634,GO:0003700,GO:0006355
AT4G23230	CRK15	vir1_low	AVR_ALL	5.09813	-0.919611	404.594	3.77777e-15	9.68506e-14	2.15	0.74	0.73	1.5	0.75	3.12	5.94	3.04	7.86	10.88	5.17	8.96	85.69	128.21	94.71	123.08	cysteine-rich RLK (RECEPTOR-like protein kinase) 15	Encodes a cysteine-rich receptor-like protein kinase. cysteine-rich RLK (RECEPTOR-like protein kinase) 15 (CRK15); FUNCTIONS IN: kinase activity; INVOLVED IN: protein amino acid phosphorylation; CONTAINS InterPro DOMAIN/s: Protein kinase, ATP binding site (InterPro:IPR017441), Serine/threonine-protein kinase domain (InterPro:IPR002290), Protein of unknown function DUF26 (InterPro:IPR002902), Seri…	GO:0004674,GO:0005886,GO:0006468,GO:0016301,GO:0042742,GO:0005829
AT1G53890	no symbol available	vir1_low	AVR_ALL	5.09654	-3.00363	38.3077	1.79308e-05	3.85905e-05	0	4.84	0	0	0	0	0	1.83	0	0	0	0	25.59	17.66	11.43	12.27	no full name available	Protein of unknown function (DUF567); FUNCTIONS IN: molecular_function unknown; INVOLVED IN: biological_process unknown; LOCATED IN: cellular_component unknown; CONTAINS InterPro DOMAIN/s: Protein of unknown function DUF567 (InterPro:IPR007612); BEST Arabidopsis thaliana protein match is: Protein of unknown function (DUF567) (TAIR:AT1G53870.2).	GO:0003674,GO:0005634,GO:0009507,GO:0009507,GO:0048364
AT5G52760	no symbol available	vir1_low	AVR_ALL	5.09138	1.2704	135.153	1.39571e-10	8.45261e-10	23.73	37.83	14.61	2.97	0	2.57	0	5.48	39.25	66.05	41.53	94.18	241.51	644.87	549.65	414.4	no full name available	Copper transport protein family; BEST Arabidopsis thaliana protein match is: Heavy metal transport/detoxification superfamily protein (TAIR:AT5G52750.1); Has 1807 Blast hits to 1807 proteins in 277 species: Archae - 0; Bacteria - 0; Metazoa - 736; Fungi - 347; Plants - 385; Viruses - 0; Other Eukaryotes - 339 (source: NCBI BLink).	GO:0005634,GO:0005634,GO:0002237,GO:0009059,GO:0009611,GO:0009737,GO:0009751,GO:0031347,GO:0042742,GO:0044281,GO:0050832
AT2G18660	AtPNP-A, PNP-A	vir1_low	AVR_ALL	5.08716	0.700028	490.532	5.51081e-16	2.02562e-14	16.34	28.54	12.83	17.79	2.63	2.73	1.3	4.67	9.41	27.39	8.45	14.44	156.39	436.78	392.93	370.68	plant natriuretic peptide A	Encodes PNP-A (Plant Natriuretic Peptide A). PNPs are a class of systemically mobile molecules distantly related to expansins; their biological role has remained elusive. PNP-A contains a signal peptide domain and is secreted into the extracellular space. Co-expression analyses using microarray data suggest that PNP-A may function as a component of plant defence response and SAR in particular, an…	GO:0005576,GO:0009505,GO:0048046,GO:0010230,GO:0009627,GO:0005515,GO:0051428
AT5G43650	BHLH92	vir1_low	AVR_ALL	5.08334	-2.61683	61.9946	4.70025e-06	1.11919e-05	0	0	0	0	0	0	0	0	0	1.3	1.7	0	6.56	16.79	20.19	21.92		BHLH92; FUNCTIONS IN: DNA binding, sequence-specific DNA binding transcription factor activity; INVOLVED IN: regulation of transcription; LOCATED IN: nucleus; CONTAINS InterPro DOMAIN/s: Helix-loop-helix DNA-binding domain (InterPro:IPR001092), Helix-loop-helix DNA-binding (InterPro:IPR011598); BEST Arabidopsis thaliana protein match is: basic helix-loop-helix (bHLH) DNA-binding superfamily prote…	GO:0005634,GO:0005634,GO:0046983,GO:0003700,GO:0006355,GO:0003700,GO:0000976,GO:0005515,GO:0005515
AT1G11925	no symbol available	vir1_low	AVR_ALL	5.06752	-1.88404	37.8604	8.48718e-06	1.93414e-05	0	10.15	0	0	0	0	0	0	0	2.61	0	0	21.28	45.75	40.53	67.63	no full name available	Encodes a Stigma-specific Stig1 family protein Stigma-specific Stig1 family protein; FUNCTIONS IN: molecular_function unknown; INVOLVED IN: biological_process unknown; LOCATED IN: endomembrane system; CONTAINS InterPro DOMAIN/s: Stigma-specific protein Stig1 (InterPro:IPR006969); BEST Arabidopsis thaliana protein match is: Stigma-specific Stig1 family protein (TAIR:AT1G50720.1); Has 350 Blast hit…	GO:0003674,GO:0005576,GO:0006952,GO:0009620
AT1G04133		vir1_low	AVR_ALL	5.06313	-1.80586	27.7693	9.67745e-05	0.000186707	0	14.75	7.47	0	0	0	0	0	0	0	0	0	67.45	36.56	35.94	36.6			-
AT3G46370	no symbol available	vir1_low	AVR_ALL	5.06125	-0.128672	337.033	2.3085e-14	4.34549e-13	2.69	2.13	3.27	4.53	13.47	25.09	8.28	12.97	0	2.24	1.16	0	143.86	199.83	173.27	143.43	no full name available	Leucine-rich repeat protein kinase family protein; FUNCTIONS IN: protein serine/threonine kinase activity, kinase activity, ATP binding; INVOLVED IN: transmembrane receptor protein tyrosine kinase signaling pathway, protein amino acid phosphorylation; LOCATED IN: cellular_component unknown; CONTAINS InterPro DOMAIN/s: Protein kinase, ATP binding site (InterPro:IPR017441), Protein kinase, catalyti…	GO:0006468,GO:0016301,GO:0016310,GO:0000904,GO:0005976,GO:0006355,GO:0009059,GO:0009826,GO:0009888,GO:0010015,GO:0043170,GO:0044036,GO:0048588,GO:0048589,GO:0080090
AT5G17340	no symbol available	vir1_low	AVR_ALL	5.04956	-0.00882361	77.1698	1.86356e-08	6.84991e-08	3.98	11.63	0	0	14.09	6.7	0	14.39	15.77	20.1	0	3.89	136.11	276.31	184.64	257.34	no full name available	Putative membrane lipoprotein; FUNCTIONS IN: molecular_function unknown; INVOLVED IN: biological_process unknown; LOCATED IN: endomembrane system; EXPRESSED IN: petal, leaf whorl, sepal, flower; EXPRESSED DURING: 4 anthesis, petal differentiation and expansion stage; BEST Arabidopsis thaliana protein match is: Protein of unknown function (DUF1278) (TAIR:AT3G03272.1); Has 1807 Blast hits to 1807 p…	GO:0003674,GO:0005576,GO:0005576,GO:0009567,GO:0031982,GO:0080155,GO:2000008
AT5G63250	no symbol available	vir1_low	AVR_ALL	5.02969	-1.12393	35.7051	1.2176e-05	2.69237e-05	0	0	0	0	4.43	0	0	0	0	0	19.84	4.91	76.86	106.33	69.74	69.78	no full name available	Carbohydrate-binding X8 domain superfamily protein; FUNCTIONS IN: molecular_function unknown; INVOLVED IN: biological_process unknown; LOCATED IN: endomembrane system; CONTAINS InterPro DOMAIN/s: X8 (InterPro:IPR012946); BEST Arabidopsis thaliana protein match is: Carbohydrate-binding X8 domain superfamily protein (TAIR:AT5G63240.1); Has 1382 Blast hits to 1334 proteins in 46 species: Archae - 0;…	GO:0003674,GO:0005886,GO:0008150
AT1G09753		vir1_low	AVR_ALL	5.02905	-0.956233	19.4811	0.0005118	0.000890738	0	0	0	0	0	0	0	0	0	0	52.45	26.54	25.8	49.31	122.62	101.92			-
AT1G47915	no symbol available	vir1_low	AVR_ALL	5.02365	-1.44605	24.124	0.00019224	0.000354344	0	0	14.45	29.86	0	0	14.65	0	14.13	28.92	14.82	0	29.48	42.39	98.37	43.2	no full name available	F-box family protein; CONTAINS InterPro DOMAIN/s: F-box domain, cyclin-like (InterPro:IPR001810), F-box domain, Skp2-like (InterPro:IPR022364); BEST Arabidopsis thaliana protein match is: F-box/RNI-like/FBD-like domains-containing protein (TAIR:AT1G48400.1); Has 1076 Blast hits to 1061 proteins in 20 species: Archae - 0; Bacteria - 0; Metazoa - 0; Fungi - 0; Plants - 1076; Viruses - 0; Other Euka…	GO:0003674,GO:0005575,GO:0008150
AT2G00600		vir1_low	AVR_ALL	5.02247	-0.752227	174.484	1.31627e-11	1.02658e-10	7.62	3.82	3.04	4.27	6.33	8.08	1.9	3.69	3.68	0	0	0.95	116.21	138.04	124.9	113.29			-
AT3G15440	no symbol available	vir1_low	AVR_ALL	5.02229	-1.84982	53.3005	9.13699e-07	2.4483e-06	0	6.38	3.21	13.09	2.92	0	0	0	0	0	3.25	3.22	59.15	67.18	42.29	21.2	no full name available	BEST Arabidopsis thaliana protein match is: RING/U-box superfamily protein (TAIR:AT3G15740.1); Has 12 Blast hits to 12 proteins in 2 species: Archae - 0; Bacteria - 0; Metazoa - 0; Fungi - 0; Plants - 12; Viruses - 0; Other Eukaryotes - 0 (source: NCBI BLink).	GO:0005634,GO:0008150,GO:0005515
AT1G66920	no symbol available	vir1_low	AVR_ALL	5.02111	1.97768	1015.65	3.41351e-19	6.46735e-17	17.52	33.95	14.33	21.13	13.08	5.24	26.45	22.3	75.46	96.8	95.91	83.3	880.76	836.61	862.99	842.77	no full name available	Protein kinase superfamily protein; FUNCTIONS IN: protein serine/threonine kinase activity, protein kinase activity, kinase activity, ATP binding; INVOLVED IN: protein amino acid phosphorylation; LOCATED IN: endomembrane system; CONTAINS InterPro DOMAIN/s: Protein kinase, ATP binding site (InterPro:IPR017441), Serine/threonine-protein kinase domain (InterPro:IPR002290), Serine-threonine/tyrosine-…	GO:0004672,GO:0004674,GO:0005576,GO:0005576,GO:0005576,GO:0006468,GO:0006468,GO:0016310,GO:0030247,GO:0007165,GO:0014070,GO:0031347,GO:0042742,GO:0050832,GO:0098542
AT5G22520	no symbol available	vir1_low	AVR_ALL	5.02043	-0.696355	56.5661	1.91527e-06	4.86628e-06	10.59	24.14	3.48	0	0	0	0	0	17.5	17.85	0	10.42	57.48	92.7	108.07	65.47	no full name available	unknown protein; BEST Arabidopsis thaliana protein match is: unknown protein (TAIR:AT5G22530.1); Has 14 Blast hits to 14 proteins in 2 species: Archae - 0; Bacteria - 0; Metazoa - 0; Fungi - 0; Plants - 14; Viruses - 0; Other Eukaryotes - 0 (source: NCBI BLink).	GO:0003674,GO:0005575
AT2G08820		vir1_low	AVR_ALL	5.02003	-0.103126	25.7446	8.06681e-05	0.000157418	0	0	0	0	0	0	0	21.98	41.01	0	21.64	43.81	170.34	162.26	181.56	168.24			-
AT1G32960	ATSBT3.3, SBT3.3	vir1_low	AVR_ALL	4.99527	1.74439	217.964	1.59891e-12	1.62075e-11	4.36	46.16	4.08	4.59	1.89	4.95	8.4	7.93	131.39	159.79	137.81	174.9	504.55	660.58	594.9	792.44		SBT3.3; FUNCTIONS IN: identical protein binding, serine-type endopeptidase activity; INVOLVED IN: proteolysis, negative regulation of catalytic activity; LOCATED IN: apoplast, plant-type cell wall; EXPRESSED IN: 7 plant structures; EXPRESSED DURING: 4 anthesis; CONTAINS InterPro DOMAIN/s: Protease-associated PA (InterPro:IPR003137), Proteinase inhibitor, propeptide (InterPro:IPR009020), Peptidase…	GO:0004252,GO:0005576,GO:0005615,GO:0048046,GO:0009505,GO:0004252,GO:0009682,GO:0031012
AT4G12300	CYP706A4	vir1_low	AVR_ALL	4.99506	0.239094	43.4275	1.6317e-06	4.1938e-06	0	1.83	0	1.84	0	0	1.27	1.17	105.96	225.01	125.51	189.45	72.64	0	0	385.65	cytochrome P450, family 706, subfamily A, polypeptide 4	member of CYP706A "cytochrome P450, family 706, subfamily A, polypeptide 4" (CYP706A4); FUNCTIONS IN: electron carrier activity, monooxygenase activity, iron ion binding, oxygen binding, heme binding; INVOLVED IN: oxidation reduction; LOCATED IN: cellular_component unknown; EXPRESSED IN: 22 plant structures; EXPRESSED DURING: 11 growth stages; CONTAINS InterPro DOMAIN/s: Cytochrome P450 (InterPro…	GO:0005506,GO:0009507,GO:0016705,GO:0020037,GO:0005829,GO:0009414,GO:0033993,GO:0044248,GO:1901565
AT1G15520	ATABCG40, ABCG40, PDR12, ATPDR12	vir1_low	AVR_ALL	4.98121	1.20863	104.054	1.4471e-09	6.77035e-09	5.12	101.54	1.28	3.16	4.14	4.18	5.29	7.58	11.43	18.45	17.22	24.22	199.44	585.73	530.7	608.38	pleiotropic drug resistance 12, ATP-binding cassette G40, PLEIOTROPIC DRUG RESISTANCE 12, Arabidopsis thaliana ATP-binding cassette G40	ABC transporter family involved in ABA transport and resistance to lead. Localizes to plasma membrane. Upregulated by lead. Expressed in leaves, flowers, stomata and roots. pleiotropic drug resistance 12 (PDR12); CONTAINS InterPro DOMAIN/s: ATPase, AAA+ type, core (InterPro:IPR003593), ABC transporter-like (InterPro:IPR003439), Plant PDR ABC transporter associated (InterPro:IPR013581), ABC-2 type…	GO:0005739,GO:0042626,GO:0140359,GO:0005886,GO:0015692,GO:0009723,GO:0009751,GO:0009753,GO:0010193,GO:0005886,GO:0009737,GO:0009738,GO:0042631,GO:0046865,GO:0080168,GO:0090332,GO:0098739,GO:0009408,GO:0009409,GO:0002229,GO:0005515,GO:0005515,GO:0009738,GO:0010496,GO:0015562,GO:0042626,GO:0048581,GO:0055085,GO:0080168,GO:0098657,GO:0009414,GO:0009737
AT4G02520	ATGSTF2, GSTF2, ATPM24.1, GST2, ATPM24	vir1_low	AVR_ALL	4.97366	7.66189	24.9763	9.50636e-05	0.000183649	9472.14	13170.5	1850.23	6435.42	0	0	0	0	13939.6	15119.3	11570.1	12455.4	9113.74	24026.7	27678.9	21847.7	glutathione S-transferase PHI 2	Encodes glutathione transferase belonging to the phi class of GSTs. Naming convention according to Wagner et al. (2002). The expression of this gene is upregulated by herbicide safeners such as benoxacor and fenclorim. glutathione S-transferase PHI 2 (GSTF2); FUNCTIONS IN: glutathione transferase activity, glutathione binding; INVOLVED IN: in 6 processes; LOCATED IN: in 7 components; EXPRESSED IN…	GO:0004364,GO:0005737,GO:0006749,GO:0043295,GO:0009407,GO:0009409,GO:0043295,GO:0000325,GO:0009570,GO:0046686,GO:0009507,GO:0048046,GO:0009570,GO:0010043,GO:0009570,GO:0009506,GO:2001147,GO:2001227,GO:0002239,GO:0005829,GO:1901149,GO:0005829,GO:0010494,GO:0004364,GO:0005886,GO:0043231
AT5G42530	no symbol available	vir1_low	AVR_ALL	4.9714	9.29982	809.883	3.44954e-18	3.66981e-16	5056.85	8853.71	3337.84	2411.17	1105.21	1040.23	1545.39	984.81	14513.7	16605.1	14797.1	16139.4	110180	155660	147302	122520	no full name available	unknown protein; FUNCTIONS IN: molecular_function unknown; INVOLVED IN: biological_process unknown; LOCATED IN: endomembrane system; BEST Arabidopsis thaliana protein match is: unknown protein (TAIR:AT2G25510.2); Has 30201 Blast hits to 17322 proteins in 780 species: Archae - 12; Bacteria - 1396; Metazoa - 17338; Fungi - 3422; Plants - 5037; Viruses - 0; Other Eukaryotes - 2996 (source: NCBI BLin…	GO:0003674,GO:0005739,GO:0042742,GO:0071310,GO:1901701
AT2G36760	UGT73C2	vir1_low	AVR_ALL	4.95348	-2.3169	97.5816	2.53439e-09	1.12369e-08	0.85	2.61	4.25	3.52	0	0	0	1.71	0.88	0	0.89	3.57	35.95	47.51	33.1	18.97	UDP-glucosyl transferase 73C2	UDP-glucosyl transferase 73C2 (UGT73C2); FUNCTIONS IN: transferase activity, transferring hexosyl groups, UDP-glycosyltransferase activity, transferase activity, transferring glycosyl groups; INVOLVED IN: metabolic process; LOCATED IN: endomembrane system; EXPRESSED IN: flower, stamen; EXPRESSED DURING: 4 anthesis; CONTAINS InterPro DOMAIN/s: UDP-glucuronosyl/UDP-glucosyltransferase (InterPro:IPR…	GO:0009507,GO:0016757,GO:0035251
AT1G21529		vir1_low	AVR_ALL	4.95143	-1.11726	73.1622	2.89631e-08	1.02375e-07	2.91	11.41	0	2.91	0	7.55	0	5.38	2.88	5.88	2.91	5.77	34.45	106.05	115.71	113.88			GO:0005634,GO:0106049
AT1G32350	AOX1D	vir1_low	AVR_ALL	4.92552	1.78834	182.381	8.68423e-12	7.1638e-11	32.13	154.02	16.99	16.61	1.98	1.95	2.02	2	103.4	160.3	98.56	104.67	389.92	766.17	682.06	697.05	alternative oxidase 1D	alternative oxidase 1D (AOX1D); FUNCTIONS IN: alternative oxidase activity; INVOLVED IN: oxidation reduction, response to cyclopentenone; LOCATED IN: mitochondrial envelope, mitochondrion; EXPRESSED IN: stem, sepal, leaf, stamen; EXPRESSED DURING: LP.04 four leaves visible, 4 anthesis, petal differentiation and expansion stage; CONTAINS InterPro DOMAIN/s: Alternative oxidase (InterPro:IPR002680);…	GO:0005739,GO:0005739,GO:0005739,GO:0009916,GO:0009916,GO:0010230,GO:0102721,GO:0005739,GO:0106292
AT1G08080	ACA7, ATACA7	vir1_low	AVR_ALL	4.92133	-2.80758	62.1116	1.08924e-06	2.88058e-06	1.84	5.53	0	0	0	0	0	0	3.62	3.66	5.39	3.6	15.65	24.95	17.86	16.08	alpha carbonic anhydrase 7, A. THALIANA ALPHA CARBONIC ANHYDRASE 7	alpha carbonic anhydrase 7 (ACA7); FUNCTIONS IN: carbonate dehydratase activity, zinc ion binding; INVOLVED IN: one-carbon metabolic process; LOCATED IN: endomembrane system; CONTAINS InterPro DOMAIN/s: Carbonic anhydrase, alpha-class, catalytic domain (InterPro:IPR001148), Carbonic anhydrase, CAH1-like (InterPro:IPR018340), Carbonic anhydrase, alpha-class, conserved site (InterPro:IPR018338); BE…	GO:0004089,GO:0006730,GO:0008270,GO:0009507,GO:0016836
AT3G19550	no symbol available	vir1_low	AVR_ALL	4.90498	-1.41451	78.2635	1.65754e-08	6.16065e-08	5.49	5.5	0	5.69	3.45	1.65	0	0	3.6	0	0	1.79	51.92	86.9	81.76	71.14	no full name available	unknown protein; FUNCTIONS IN: molecular_function unknown; INVOLVED IN: biological_process unknown; LOCATED IN: mitochondrion; EXPRESSED IN: 15 plant structures; EXPRESSED DURING: 9 growth stages; Has 36 Blast hits to 36 proteins in 8 species: Archae - 0; Bacteria - 0; Metazoa - 0; Fungi - 0; Plants - 36; Viruses - 0; Other Eukaryotes - 0 (source: NCBI BLink).	GO:0003674,GO:0005739,GO:0009059,GO:0033993
AT4G38560	no symbol available	vir1_low	AVR_ALL	4.87816	-0.235933	616.26	5.52976e-17	3.294e-15	3.05	5.43	4.54	1.57	1.51	3.72	1.54	3.82	32.23	23.84	19.01	26.31	132.28	199.01	168.06	171.11	no full name available	Arabidopsis phospholipase-like protein (PEARLI 4) family; FUNCTIONS IN: molecular_function unknown; INVOLVED IN: biological_process unknown; LOCATED IN: cellular_component unknown; EXPRESSED IN: 9 plant structures; EXPRESSED DURING: 8 growth stages; CONTAINS InterPro DOMAIN/s: Phospholipase-like, arabidopsis (InterPro:IPR007942); BEST Arabidopsis thaliana protein match is: Arabidopsis phospholipa…	GO:0005634,GO:0005634,GO:0006970,GO:0007165,GO:0009737,GO:0019438,GO:0071396,GO:1901362,GO:1901701
AT5G59310	LTP4, AtLtpI-11	vir1_low	AVR_ALL	4.85463	4.20363	243.768	5.45439e-13	6.38871e-12	496.06	530.52	143.93	171.19	2.03	0	4.18	0	797.05	931.08	697.11	816.32	3886.58	2061.89	1998.79	3173.92	lipid transfer protein 4	Encodes a member of the lipid transfer protein family. Proteins of this family are generally small (~9 kD), basic, expressed abundantly and contain eight Cys residues. The proteins can bind fatty acids and acylCoA esters and can transfer several different phospholipids. They are localized to the cell wall. The mRNA is present in flowers and siliques, and is strongly up-regulated by abscisic acid.…	GO:0005576,GO:0006869,GO:0009737,GO:0009414,GO:0009414,GO:0009651
AT5G24200	PRLIP2	vir1_low	AVR_ALL	4.82457	-0.479546	309.716	5.3015e-14	8.69183e-13	2.02	3.74	3.02	3.14	4.98	5.9	13.23	15.11	6.25	12.46	17.76	12.47	117.51	162.47	157.22	138.07		alpha/beta-Hydrolases superfamily protein; FUNCTIONS IN: triglyceride lipase activity; INVOLVED IN: lipid metabolic process; LOCATED IN: cellular_component unknown; CONTAINS InterPro DOMAIN/s: Lipase, class 3 (InterPro:IPR002921); BEST Arabidopsis thaliana protein match is: alpha/beta-Hydrolases superfamily protein (TAIR:AT5G24210.1); Has 219 Blast hits to 218 proteins in 17 species: Archae - 0; …	GO:0005634,GO:0005634,GO:0005634,GO:0006629
AT1G67220	HAC2, ATHPCAT1, HAC02	vir1_low	AVR_ALL	4.82438	-3.20856	120.201	2.28423e-09	1.02239e-08	0	0.34	0	0.69	0	0	0	0	0.67	1.02	1.41	2.14	16.48	11.4	12.7	13.77	histone acetyltransferase of the CBP family 2, ARABIDOPSIS THALIANA P300/CBP ACETYLTRANSFERASE-RELATED PROTEIN 1	histone acetyltransferase of the CBP family 2 (HAC2); FUNCTIONS IN: histone acetyltransferase activity, transcription cofactor activity, DNA binding; INVOLVED IN: regulation of transcription, DNA-dependent; LOCATED IN: nucleus; EXPRESSED IN: shoot apical meristem, root, flower, leaf; CONTAINS InterPro DOMAIN/s: Histone H3-K56 acetyltransferase, RTT109 (InterPro:IPR013178), Zinc finger, TAZ-type (…	GO:0000123,GO:0003713,GO:0004402,GO:0005634,GO:0005667,GO:0008270,GO:0016573,GO:0031490,GO:0045944,GO:0004402,GO:0004402
AT5G60900	RLK1	vir1_low	AVR_ALL	4.81444	-0.599769	326.652	3.14176e-14	5.60181e-13	3.49	9.92	2.67	6.3	2.31	1.29	2.74	3.02	12.8	3.63	4.3	7.58	96.66	177.23	145.93	120.82	receptor-like protein kinase 1	Encodes a receptor-like protein kinase. receptor-like protein kinase 1 (RLK1); FUNCTIONS IN: in 6 functions; INVOLVED IN: protein amino acid phosphorylation; LOCATED IN: endomembrane system; EXPRESSED IN: 23 plant structures; EXPRESSED DURING: 13 growth stages; CONTAINS InterPro DOMAIN/s: Curculin-like (mannose-binding) lectin (InterPro:IPR001480), Protein kinase, ATP binding site (InterPro:IPR01…	GO:0004672,GO:0004674,GO:0005516,GO:0005576,GO:0006468,GO:0002237,GO:0009627,GO:0009751,GO:0009867,GO:0031347,GO:0042742,GO:0050832,GO:0071407
AT3G60966	ATL91	vir1_low	AVR_ALL	4.81243	-1.29567	83.7472	9.38918e-09	3.66877e-08	2.83	1.42	0	4.38	0	0	0	8.07	4.18	7.02	12.54	4.19	61.92	99.79	85.05	67.83	Arabidopsis TÃ³xicos en Levadura 91	RING/U-box superfamily protein; FUNCTIONS IN: zinc ion binding; INVOLVED IN: biological_process unknown; LOCATED IN: endomembrane system; CONTAINS InterPro DOMAIN/s: Zinc finger, RING-type (InterPro:IPR001841), Zinc finger, C3HC4 RING-type (InterPro:IPR018957); BEST Arabidopsis thaliana protein match is: RING/U-box superfamily protein (TAIR:AT2G44581.1); Has 35333 Blast hits to 34131 proteins in …	GO:0003674,GO:0005634,GO:0016567,GO:0016567
AT4G34210	SK11, ASK11	vir1_low	AVR_ALL	4.81136	-0.775478	51.3282	1.17965e-06	3.10522e-06	4.84	5.16	0	0	16.02	0	0	10.88	19.56	29.81	10.87	10.95	57.42	113.6	97.34	131.25	SKP1-like 11	one of 20 SKP1 homologs in Arabidopsis. Protein is most similar to ASK12 and RNAi lines show defects in stamen development. SKP1-like 11 (SK11); FUNCTIONS IN: ubiquitin-protein ligase activity, protein binding; INVOLVED IN: ubiquitin-dependent protein catabolic process; LOCATED IN: endomembrane system; EXPRESSED IN: 13 plant structures; CONTAINS InterPro DOMAIN/s: E3 ubiquitin ligase, SCF complex…	GO:0005634,GO:0005634,GO:0005737,GO:0016567,GO:0031146,GO:0097602,GO:0005515,GO:0005515,GO:0005515,GO:0005515,GO:0005515,GO:0005515,GO:0005515,GO:0005515,GO:0005515,GO:0005515,GO:0005515,GO:0005515,GO:0005515
AT2G17740	VLG	vir1_low	AVR_ALL	4.80409	0.712004	242.002	5.85089e-13	6.82429e-12	18.11	25.8	16.45	9.35	1.43	0	7.37	2.86	40.14	31.46	44.51	63.89	308.24	364.8	320.61	331.71	VACUOLELESS GAMETOPHYTES	Cysteine/Histidine-rich C1 domain family protein; CONTAINS InterPro DOMAIN/s: DC1 (InterPro:IPR004146), C1-like (InterPro:IPR011424); BEST Arabidopsis thaliana protein match is: Cysteine/Histidine-rich C1 domain family protein (TAIR:AT2G44370.1); Has 1973 Blast hits to 753 proteins in 27 species: Archae - 0; Bacteria - 0; Metazoa - 2; Fungi - 2; Plants - 1961; Viruses - 0; Other Eukaryotes - 8 (s…	GO:0005634,GO:0002237,GO:0002238,GO:0002240,GO:0009617,GO:0005515,GO:0005515,GO:0005515,GO:0005770,GO:0009561,GO:0055046
AT2G32160	no symbol available	vir1_low	AVR_ALL	4.77817	1.24242	722.59	1.10109e-17	9.19703e-16	35.12	45.92	27	29.64	3.38	7.18	8.87	10.27	20.58	43.31	17.39	31.75	439.53	528.82	518.72	512.31	no full name available	S-adenosyl-L-methionine-dependent methyltransferases superfamily protein; FUNCTIONS IN: molecular_function unknown; INVOLVED IN: biological_process unknown; LOCATED IN: cellular_component unknown; EXPRESSED IN: 19 plant structures; EXPRESSED DURING: 13 growth stages; CONTAINS InterPro DOMAIN/s: N2227-like (InterPro:IPR012901); BEST Arabidopsis thaliana protein match is: S-adenosyl-L-methionine-de…	GO:0005634,GO:0005634,GO:0005634,GO:0005634,GO:0008757,GO:0006952
AT4G14400	DEG16, ACD6	vir1_low	AVR_ALL	4.76059	2.74305	522.8	2.90567e-16	1.22448e-14	32.43	104.13	18.25	23.51	22.24	37.16	49.17	53.48	82.38	99.33	101.33	109.43	1323.48	1635.86	1496.85	1420.66	ACCELERATED CELL DEATH 6	encodes a novel protein with putative ankyrin and transmembrane regions. It is a member of one of the largest uncharacterized gene families in higher plants. The gene is involved in resistance to Pseudomonas syringae. ACCELERATED CELL DEATH 6 (ACD6); CONTAINS InterPro DOMAIN/s: Ankyrin repeat-containing domain (InterPro:IPR020683), Ankyrin repeat (InterPro:IPR002110); BEST Arabidopsis thaliana pr…	GO:0005737,GO:0005737,GO:0016020,GO:0009751,GO:0042742,GO:2000031,GO:0009416,GO:0009617,GO:0009751,GO:0016020,GO:1900426,GO:2000031,GO:0005886,GO:0016020,GO:2000031,GO:0050826,GO:0009615,GO:1900150,GO:1900426,GO:1902290,GO:0005789,GO:0005886,GO:0016567,GO:0071446
AT5G53048		vir1_low	AVR_ALL	4.74668	2.31497	284.734	1.20729e-13	1.73457e-12	22.51	55.79	38.86	18.89	31.97	40.68	80.02	72.05	59.11	37.5	30.1	52.3	1040.15	1255.44	1063.81	1029.13		Potential natural antisense gene, locus overlaps with AT5G53050	GO:0003674,GO:0005575,GO:0008150
AT3G10116	no symbol available	vir1_low	AVR_ALL	4.74218	-2.28373	22.6701	0.000257624	0.000466812	7.48	3.65	0	0	0	0	14.16	0	7.41	0	0	18.34	33.73	35.06	27.74	17.3	no full name available	COBRA-like extracellular glycosyl-phosphatidyl inositol-anchored protein family; CONTAINS InterPro DOMAIN/s: Glycosyl-phosphatidyl inositol-anchored, plant (InterPro:IPR006918); Has 64 Blast hits to 64 proteins in 14 species: Archae - 0; Bacteria - 0; Metazoa - 0; Fungi - 0; Plants - 64; Viruses - 0; Other Eukaryotes - 0 (source: NCBI BLink).	GO:0003674,GO:0005886,GO:0010215,GO:0016020,GO:0033993,GO:1901566
AT5G55460	AtLTP4.5	vir1_low	AVR_ALL	4.74045	-0.508479	77.7778	1.74577e-08	6.45565e-08	4.32	0	4.26	4.36	7.62	18.08	12.2	0	17.1	26.56	8.5	4.21	89.15	178.39	152.39	135.37		Bifunctional inhibitor/lipid-transfer protein/seed storage 2S albumin superfamily protein; FUNCTIONS IN: lipid binding; INVOLVED IN: lipid transport; LOCATED IN: endomembrane system; CONTAINS InterPro DOMAIN/s: Bifunctional inhibitor/plant lipid transfer protein/seed storage (InterPro:IPR016140), Plant lipid transfer protein/seed storage/trypsin-alpha amylase inhibitor (InterPro:IPR003612); BEST …	GO:0005504,GO:0009627
AT1G64360	SAQR	vir1_low	AVR_ALL	4.72428	2.29901	312.446	4.86394e-14	8.08482e-13	62.98	48.62	52.24	19.97	38.58	8.51	3.15	0	29.58	73.76	23.09	55.6	1063.87	1170.96	983.2	1025.26	enescence-Associated and QQS-Related	unknown protein; Has 6 Blast hits to 6 proteins in 2 species: Archae - 0; Bacteria - 0; Metazoa - 0; Fungi - 0; Plants - 6; Viruses - 0; Other Eukaryotes - 0 (source: NCBI BLink).	GO:0003674,GO:0005634,GO:0006979,GO:0010150
AT1G23510	no symbol available	vir1_low	AVR_ALL	4.72309	-2.04269	70.4964	3.92528e-08	1.35218e-07	0	3.66	4.51	3.79	5.16	0	1.77	4.89	0	1.82	1.79	2.98	41.27	38.85	44.95	43.78	no full name available	unknown protein; BEST Arabidopsis thaliana protein match is: Domain of unknown function (DUF220) (TAIR:AT1G23520.1); Has 35333 Blast hits to 34131 proteins in 2444 species: Archae - 798; Bacteria - 22429; Metazoa - 974; Fungi - 991; Plants - 531; Viruses - 0; Other Eukaryotes - 9610 (source: NCBI BLink).	GO:0003674,GO:0005739,GO:0005739,GO:0008150
AT5G01900	WRKY62, ATWRKY62	vir1_low	AVR_ALL	4.71901	-1.56767	113.483	6.72654e-10	3.41515e-09	1.46	0	1.45	0	1.39	2.66	1.43	0	10.06	5.79	2.87	5.75	29.12	64.85	84.88	68.45	WRKY DNA-binding protein 62, ARABIDOPSIS THALIANA WRKY DNA-BINDING PROTEIN 62	member of WRKY Transcription Factor; Group III WRKY DNA-binding protein 62 (WRKY62); CONTAINS InterPro DOMAIN/s: DNA-binding WRKY (InterPro:IPR003657); BEST Arabidopsis thaliana protein match is: WRKY DNA-binding protein 38 (TAIR:AT5G22570.1); Has 3146 Blast hits to 2717 proteins in 131 species: Archae - 0; Bacteria - 0; Metazoa - 0; Fungi - 0; Plants - 3132; Viruses - 0; Other Eukaryotes - 14 (s…	GO:0003700,GO:0005634,GO:0006355,GO:0043565,GO:0003700,GO:0003700,GO:0005515,GO:0009863,GO:0042742,GO:0005515
AT5G61160	AACT1, ACT	vir1_low	AVR_ALL	4.71814	0.170381	68.8496	4.75775e-08	1.60804e-07	1.59	89.06	2.37	0.82	5.51	0	0.8	1.59	12.3	14.11	9.08	14.16	141.27	249.66	206.32	265.42	anthocyanin 5-aromatic acyltransferase 1, p-coumaroyl-CoA:agmatine N4-p-coumaroyl transferase	anthocyanin 5-aromatic acyltransferase 1 (AACT1); FUNCTIONS IN: transferase activity, transferring acyl groups other than amino-acyl groups, transferase activity; INVOLVED IN: biological_process unknown; LOCATED IN: cellular_component unknown; EXPRESSED IN: stem, leaf; EXPRESSED DURING: LP.04 four leaves visible; CONTAINS InterPro DOMAIN/s: Transferase (InterPro:IPR003480); BEST Arabidopsis thali…	GO:0005737,GO:0047634
AT1G55525		vir1_low	AVR_ALL	4.71298	0.73996	40.9675	5.16987e-06	1.22264e-05	12.59	0	0	0	0	0	0	0	0	13.15	0	0	106.25	152.43	113.7	181.85		Unknown gene	GO:0003674,GO:0005575,GO:0008150
AT4G23140	CRK6	vir1_low	AVR_ALL	4.70848	-0.603968	206.935	2.62504e-12	2.49689e-11	3.94	3.88	3.3	3.27	3.26	1.46	6.2	3.42	16.19	18.47	17.85	14.58	79.13	145.09	149.91	139.25	cysteine-rich RLK (RECEPTOR-like protein kinase) 6	Arabidopsis thaliana receptor-like protein kinase. Naming convention from Chen et al 2003 (PMID 14756307) cysteine-rich RLK (RECEPTOR-like protein kinase) 6 (CRK6); FUNCTIONS IN: kinase activity; INVOLVED IN: protein amino acid phosphorylation; LOCATED IN: plasma membrane; CONTAINS InterPro DOMAIN/s: Protein kinase, ATP binding site (InterPro:IPR017441), Protein kinase, catalytic domain (InterPro…	GO:0004674,GO:0005886,GO:0006468,GO:0009507,GO:0009507,GO:0016301,GO:0042742,GO:0005886,GO:0000302,GO:0004672,GO:0005829,GO:0005515
AT3G25770	AOC2	vir1_low	AVR_ALL	4.65515	4.35514	1723.4	1.48329e-21	1.50289e-18	39.85	50.62	54.25	48.05	298.39	362.55	195.27	251.98	229.17	243	240.56	289.59	3916.64	4532.17	4321.33	4366.01	allene oxide cyclase 2	Encodes allene oxide cyclase. One of four genes in Arabidopsis that encode this enzyme, which catalyzes an essential step in jasmonic acid biosynthesis. Gene expression is induced during senescence, a process that involves jasmonic acid signalling pathway. Note: Nomenclature for Arabidopsis allene oxide cyclase 2 (AOC2, AT3G25770) gene is based on Stenzel et al. 2003 Plant Molecular Biology 51:89…	GO:0009507,GO:0009695,GO:0046423,GO:0009941,GO:0009535,GO:0009409,GO:0010319,GO:0046423,GO:0009507,GO:0009570,GO:0009570,GO:0009941,GO:0009507,GO:0005829
AT4G01420	CBL5	vir1_low	AVR_ALL	4.60285	-2.61279	19.7977	0.000476664	0.000833134	13.19	0	0	0	0	0	0	0	0	0	0	0	16.38	8.25	20.4	38.16	calcineurin B-like protein 5	Encodes calcineurin B-like protein 5 (CBL5). Overexpression confers tolerance to drought and salt stress. calcineurin B-like protein 5 (CBL5); FUNCTIONS IN: calcium ion binding; INVOLVED IN: response to salt stress, response to water deprivation, N-terminal protein myristoylation, calcium-mediated signaling, response to osmotic stress; LOCATED IN: cellular_component unknown; EXPRESSED IN: stem, f…	GO:0005509,GO:0005886,GO:0005886,GO:0019900,GO:0005509,GO:0019722,GO:0006970,GO:0009414,GO:0009651
AT3G06575		vir1_low	AVR_ALL	4.60094	-0.302683	73.1931	9.77883e-08	3.12987e-07	15.81	16.37	16.53	5.72	0	0	0	0	47.88	71.7	44.17	84.16	127.49	113.34	95.8	113.1			-
AT2G24780	no symbol available	vir1_low	AVR_ALL	4.59229	-2.14573	27.7749	9.66758e-05	0.000186532	4.77	0	0	0	0	0	0	0	38.82	19.43	0	25.83	14.28	27.84	18.67	29.39	no full name available	unknown protein; Has 2 Blast hits to 2 proteins in 1 species: Archae - 0; Bacteria - 0; Metazoa - 0; Fungi - 0; Plants - 2; Viruses - 0; Other Eukaryotes - 0 (source: NCBI BLink).	GO:0003674,GO:0005575,GO:0008150
AT5G15800	AGL2, SEP1	vir1_low	AVR_ALL	4.58913	-1.01598	126.795	2.48977e-10	1.40795e-09	9.43	5.75	9.38	3.9	6.52	5.51	4.75	2.82	3.89	0.98	1.95	0	99.21	93.81	102.25	88.49	SEPALLATA1, AGAMOUS-like 2	Encodes a MADS box transcription factor involved flower and ovule development. Functionally redundant with SEP2 and SEP3. SEPALLATA1 (SEP1); FUNCTIONS IN: DNA binding, sequence-specific DNA binding transcription factor activity; INVOLVED IN: flower development, ovule development; LOCATED IN: nucleus; EXPRESSED IN: 12 plant structures; EXPRESSED DURING: 6 growth stages; CONTAINS InterPro DOMAIN/s:…	GO:0000977,GO:0000978,GO:0000981,GO:0005634,GO:0005634,GO:0006357,GO:0045944,GO:0046983,GO:0048481,GO:0003700,GO:0003700,GO:0048481,GO:0005515,GO:0005515,GO:0005515,GO:0003700,GO:0005515,GO:0005515,GO:0005515,GO:0005515,GO:0005515,GO:0005515,GO:0009908,GO:0003700,GO:0006355
AT3G07045		vir1_low	AVR_ALL	4.56625	-1.99228	20.4619	0.000266947	0.000483179	0	0	0	12.55	0	0	0	0	0	24.22	0	0	12.14	70.85	63.99	11.78			-
AT4G23130	RLK6, CRK5	vir1_low	AVR_ALL	4.5662	0.0677035	362.1	1.13644e-14	2.40542e-13	2.28	11.05	7.68	4.85	10.28	13.11	3.6	4.3	18.31	18.46	22.75	19.18	149.12	242.65	230.12	230.23	RECEPTOR-LIKE PROTEIN KINASE 6, cysteine-rich RLK (RECEPTOR-like protein kinase) 5	Encodes a receptor-like protein kinase. Naming convention from Chen et al 2003 (PMID 14756307) cysteine-rich RLK (RECEPTOR-like protein kinase) 5 (CRK5); FUNCTIONS IN: kinase activity; INVOLVED IN: defense response to bacterium, programmed cell death, response to salicylic acid stimulus; LOCATED IN: endomembrane system; EXPRESSED IN: 9 plant structures; EXPRESSED DURING: 8 growth stages; CONTAINS…	GO:0004674,GO:0005886,GO:0005886,GO:0006468,GO:0006468,GO:0009507,GO:0009507,GO:0016301,GO:0042742,GO:0009751,GO:0012501,GO:0042742
AT1G67105		vir1_low	AVR_ALL	4.56369	8.40306	1044.97	2.55032e-19	4.99434e-17	1223.59	772.21	858.32	1065.46	260.02	362.61	375.75	391.88	44903.8	50153.8	46279.3	49857.4	34548.9	34300.9	31277.4	29849			-
AT3G62550	no symbol available	vir1_low	AVR_ALL	4.54883	4.0814	797.926	4.01403e-18	4.17602e-16	165	196	182.26	197.81	208.53	122.73	64.44	88.3	148.13	158.46	124.45	141.86	4202.04	3968.29	3959.58	2669.47	no full name available	Adenine nucleotide alpha hydrolases-like superfamily protein; FUNCTIONS IN: molecular_function unknown; INVOLVED IN: response to stress; LOCATED IN: vacuole; EXPRESSED IN: 21 plant structures; EXPRESSED DURING: 13 growth stages; CONTAINS InterPro DOMAIN/s: UspA (InterPro:IPR006016), Rossmann-like alpha/beta/alpha sandwich fold (InterPro:IPR014729), Universal stress protein A (InterPro:IPR006015);…	GO:0005634,GO:0000325,GO:0006355,GO:0031327,GO:0051171,GO:0080090
AT1G22240	PUM8, APUM8	vir1_low	AVR_ALL	4.52166	-3.20742	55.0862	2.24346e-06	5.63501e-06	0	0	0.69	0.71	0	1.47	0	0	2.02	10.28	2.1	4.94	4.19	10.82	15.58	11.2	pumilio 8	Encodes a member of the Arabidopsis Pumilio (APUM) proteins containing PUF domain (eight repeats of approximately 36 amino acids each). PUF proteins regulate both mRNA stability and translation through sequence-specific binding to the 3' UTR of target mRNA transcripts. pumilio 8 (PUM8); FUNCTIONS IN: RNA binding, binding; LOCATED IN: cytoplasm; EXPRESSED IN: 14 plant structures; EXPRESSED DURING:…	GO:0003729,GO:0005737,GO:0009507,GO:0010608,GO:0005737
AT2G47190	MYB2, ATMYB2	vir1_low	AVR_ALL	4.5188	0.83618	453.346	1.21405e-15	3.81087e-14	7.44	22.65	13.74	8.79	10.46	11.35	11.75	21.14	18.59	15.52	28.51	29.87	351.89	338.49	353.16	455.76	myb domain protein 2, MYB DOMAIN PROTEIN 2	Encodes a MYB transcription factor that possesses an R2R3 MYB DNA binding domain and is known to regulate the expression of salt- and dehydration-responsive genes. Has been shown to bind calmodulin. myb domain protein 2 (MYB2); FUNCTIONS IN: calmodulin binding, DNA binding, transcription activator activity, sequence-specific DNA binding transcription factor activity; INVOLVED IN: in 6 processes; …	GO:0005634,GO:0005634,GO:0006355,GO:0043565,GO:0003700,GO:0009737,GO:0005634,GO:0005516,GO:0009737,GO:0000978,GO:0016036,GO:0045893,GO:0000976,GO:0000976,GO:0000976,GO:0000976,GO:0000976,GO:0003677,GO:0009414,GO:0009414,GO:0009651,GO:0045893
AT1G01680	ATPUB54, PUB54	vir1_low	AVR_ALL	4.50798	0.235271	125.55	2.72172e-10	1.52505e-09	15.45	24.67	21.71	3.98	8.61	7.08	0	0	69.83	66.45	64.88	94.28	109.36	218.94	218.53	207.21	plant U-box 54, PLANT U-BOX 54	plant U-box 54 (PUB54); FUNCTIONS IN: ubiquitin-protein ligase activity; INVOLVED IN: response to stress, protein ubiquitination; LOCATED IN: ubiquitin ligase complex; CONTAINS InterPro DOMAIN/s: UspA (InterPro:IPR006016), U box domain (InterPro:IPR003613); BEST Arabidopsis thaliana protein match is: RING/U-box superfamily protein (TAIR:AT1G01660.1); Has 2251 Blast hits to 2122 proteins in 140 sp…	GO:0004842,GO:0005737,GO:0016567,GO:0007165,GO:0010035,GO:0010150,GO:0033993,GO:0043436,GO:0071310,GO:1901701
AT2G32680	AtRLP23, RLP23	vir1_low	AVR_ALL	4.50701	-0.32629	212.746	2.01566e-12	1.9887e-11	6.05	8.97	1.62	0	5.25	3.26	1.11	1.83	13.45	21.49	17.37	20.24	103.08	180.16	173.79	158.04	receptor like protein 23	receptor like protein 23 (RLP23); FUNCTIONS IN: kinase activity; INVOLVED IN: signal transduction, defense response; LOCATED IN: endomembrane system; EXPRESSED IN: 17 plant structures; EXPRESSED DURING: 9 growth stages; CONTAINS InterPro DOMAIN/s: Leucine-rich repeat (InterPro:IPR001611); BEST Arabidopsis thaliana protein match is: receptor like protein 24 (TAIR:AT2G33020.1); Has 122044 Blast hit…	GO:0005576,GO:0016301,GO:0007165,GO:0019901,GO:0010555,GO:0002229,GO:0002237,GO:0002238,GO:0002240,GO:0002758,GO:0019901,GO:0032491,GO:0042742,GO:0050832,GO:0005783,GO:0140426
AT2G21235	no symbol available	vir1_low	AVR_ALL	4.49994	-2.35493	81.8854	1.13482e-08	4.36258e-08	1.6	0.81	0	2.47	0.79	0	2.42	3.2	1.65	5	4.15	0	34.49	27.79	32.57	31.52	no full name available	Basic-leucine zipper (bZIP) transcription factor family protein; FUNCTIONS IN: sequence-specific DNA binding transcription factor activity; INVOLVED IN: regulation of transcription, DNA-dependent; CONTAINS InterPro DOMAIN/s: Basic-leucine zipper (bZIP) transcription factor (InterPro:IPR004827); BEST Arabidopsis thaliana protein match is: Basic-leucine zipper (bZIP) transcription factor family pro…	GO:0003700,GO:0005634,GO:0005634,GO:0006355,GO:0003700,GO:0006355
AT4G23170	CRK9, EP1	vir1_low	AVR_ALL	4.48607	1.61101	639.201	3.81996e-17	2.47279e-15	25.28	55.22	28.87	20.3	9.35	9.73	14.65	11.85	66.04	82.93	78.31	61.27	573.23	675.17	657.6	566.53	CYSTEINE-RICH RLK (RECEPTOR-LIKE PROTEIN KINASE) 9	Induced in response to Salicylic acid.Similar to receptor-like kinase 4 and 5. NPR1, a known positive regulator of the SA signaling pathway is responsible for the SA-dependent induction and constitutive repression of EP1 gene's basal expression. EP1; FUNCTIONS IN: protein kinase activity; INVOLVED IN: programmed cell death, response to salicylic acid stimulus; LOCATED IN: apoplast; CONTAINS Inter…	GO:0003674,GO:0005576,GO:0012501,GO:0009751,GO:0048046,GO:0009627,GO:0099503
AT5G60910	FUL, AGL8	vir1_low	AVR_ALL	4.48037	-1.98152	83.4941	9.63226e-09	3.75368e-08	2.52	2.48	4.96	2.52	0	1.06	1.14	1.11	7.5	3.44	2.54	0	53.22	59.08	39.18	23.86	FRUITFULL, AGAMOUS-like 8	MADS box gene negatively regulated by APETALA1 AGAMOUS-like 8 (AGL8); FUNCTIONS IN: sequence-specific DNA binding transcription factor activity; INVOLVED IN: positive regulation of flower development, maintenance of inflorescence meristem identity, fruit development; LOCATED IN: nucleus; EXPRESSED IN: 19 plant structures; EXPRESSED DURING: 8 growth stages; CONTAINS InterPro DOMAIN/s: Transcriptio…	GO:0000978,GO:0000981,GO:0003700,GO:0005634,GO:0005634,GO:0005634,GO:0006355,GO:0006357,GO:0045944,GO:0046983,GO:0003700,GO:0003700,GO:0005515,GO:0005515,GO:0009911,GO:0010077,GO:0005515,GO:0005515,GO:0009911,GO:0043565,GO:0060560,GO:0000976,GO:0010154
AT3G14025		vir1_low	AVR_ALL	4.47422	-1.11464	44.7844	2.91399e-06	7.1997e-06	2.55	2.52	2.52	10.21	6.99	8.97	0	4.78	30.43	10.34	10.28	35.73	77.32	66.79	82.67	59.84		pseudogene of scarecrow transcription factor family protein	-
AT3G23240	ERF1B, AtERF#092, ERF1	vir1_low	AVR_ALL	4.47278	0.107634	409.727	3.33219e-15	8.79427e-14	6.67	6.69	6.61	10.34	9.45	6.03	8.11	9.43	9.85	11.59	3.27	11.45	192.7	272.64	245.89	175.38	ethylene response factor 1	encodes a member of the ERF (ethylene response factor) subfamily B-3 of ERF/AP2 transcription factor family (ERF1). The protein contains one AP2 domain. There are 18 members in this subfamily including ATERF-1, ATERF-2, AND ATERF-5. EREBP like protein that binds GCC box of ethylene regulated promoters such as basic chitinases. Constitutive expression of ERF1 phenocopies ethylene over production. …	GO:0005634,GO:0006355,GO:0003677,GO:0003700,GO:0006355,GO:0003700,GO:0005634,GO:0006952,GO:0009867,GO:0000976,GO:0005515,GO:0003677,GO:0003700,GO:0003700,GO:0005622,GO:0005634,GO:0009873,GO:0009873
AT5G08760	STMP8	vir1_low	AVR_ALL	4.47103	4.62588	1682.38	1.90207e-21	1.84691e-18	249.51	294.12	260.13	340.52	107.21	168.93	114.86	61.98	478.23	444	418.18	468.27	4908.47	5302.89	5143.16	5364.78		unknown protein; FUNCTIONS IN: molecular_function unknown; INVOLVED IN: biological_process unknown; LOCATED IN: endomembrane system; Has 3 Blast hits to 3 proteins in 2 species: Archae - 0; Bacteria - 0; Metazoa - 0; Fungi - 0; Plants - 3; Viruses - 0; Other Eukaryotes - 0 (source: NCBI BLink).	GO:0005576,GO:0030275,GO:0033612,GO:0048046,GO:0005783,GO:0005794,GO:0005886,GO:0009651,GO:0009751,GO:0009751,GO:0009753,GO:0048046
AT5G53820	no symbol available	vir1_low	AVR_ALL	4.46417	2.53424	356.058	1.3423e-14	2.77067e-13	61.77	124.56	24.18	41.9	8.65	12.29	4.63	30.85	163.74	188.01	149.92	148.41	701.05	1257.51	1219.68	1265.5	no full name available	Late embryogenesis abundant protein (LEA) family protein; BEST Arabidopsis thaliana protein match is: Late embryogenesis abundant protein (LEA) family protein (TAIR:AT5G38760.1); Has 1807 Blast hits to 1807 proteins in 277 species: Archae - 0; Bacteria - 0; Metazoa - 736; Fungi - 347; Plants - 385; Viruses - 0; Other Eukaryotes - 339 (source: NCBI BLink).	GO:0003674,GO:0009507,GO:0009414,GO:0009737,GO:0048609,GO:0071310,GO:1901701
AT4G05475	no symbol available	vir1_low	AVR_ALL	4.45667	-2.58273	31.8516	2.41387e-05	5.10231e-05	0	5.48	0	0	0	0	0	0	0	0	3.56	0	24.12	37.06	15.92	19.47	no full name available	RNI-like superfamily protein; CONTAINS InterPro DOMAIN/s: F-box domain, cyclin-like (InterPro:IPR001810); BEST Arabidopsis thaliana protein match is: RNI-like superfamily protein (TAIR:AT4G05470.1).	GO:0005737,GO:0008150,GO:1905761
AT3G26230	CYP71B24	vir1_low	AVR_ALL	4.44462	2.55913	2227.35	1.04639e-22	2.4385e-19	87.63	144.64	88.05	72.84	17.61	19.11	13.63	18.62	128.27	128.09	128.2	127.98	1233.06	1165.95	1172.24	1160.63	cytochrome P450, family 71, subfamily B, polypeptide 24	putative cytochrome P450 "cytochrome P450, family 71, subfamily B, polypeptide 24" (CYP71B24); FUNCTIONS IN: electron carrier activity, monooxygenase activity, iron ion binding, oxygen binding, heme binding; INVOLVED IN: oxidation reduction; EXPRESSED IN: 14 plant structures; EXPRESSED DURING: 9 growth stages; CONTAINS InterPro DOMAIN/s: Cytochrome P450 (InterPro:IPR001128), Cytochrome P450, E-cl…	GO:0005506,GO:0009507,GO:0016705,GO:0020037,GO:0009314,GO:0009620,GO:0009751,GO:0014070,GO:0042742,GO:0050832
AT3G07675		vir1_low	AVR_ALL	4.42544	-0.953748	19.155	0.000368804	0.000655277	0	0	15.12	0	15.06	76.24	15.32	0	0	0	0	0	45.73	116.98	58.17	89.32			-
AT3G33528	no symbol available	vir1_low	AVR_ALL	4.39622	-0.678846	92.5071	4.02059e-09	1.69646e-08	3.87	4.46	0	0	1.82	7.32	4.12	7.87	28.58	33.31	38.52	20.4	140.24	83.96	122.16	79.19	no full name available	unknown protein; FUNCTIONS IN: molecular_function unknown; INVOLVED IN: biological_process unknown; LOCATED IN: cellular_component unknown; BEST Arabidopsis thaliana protein match is: unknown protein (TAIR:AT4G07526.3); Has 57 Blast hits to 57 proteins in 2 species: Archae - 0; Bacteria - 0; Metazoa - 0; Fungi - 0; Plants - 57; Viruses - 0; Other Eukaryotes - 0 (source: NCBI BLink).	GO:0003674,GO:0005634,GO:0005634,GO:0005634,GO:0005634,GO:0005634,GO:0016070
AT4G11890	ARCK1, CRK45	vir1_low	AVR_ALL	4.37216	0.815448	325.32	3.27067e-14	5.79617e-13	0.85	15.15	2.49	4.39	21.71	28.54	26.5	19.15	39.01	41.15	37.54	41.66	217.72	416.15	378.75	355.39	ABA- AND OSMOTIC-STRESS-INDUCIBLE RECEPTOR-LIKE CYTOSOLIC KINASE1, cysteine-rich receptor-like protein kinase 45	Encodes a receptor-like cytosolic kinase ARCK1. Negatively controls abscisic acid and osmotic stress signal transduction. Protein kinase superfamily protein; FUNCTIONS IN: protein serine/threonine kinase activity, protein kinase activity, kinase activity, ATP binding; INVOLVED IN: protein amino acid phosphorylation; LOCATED IN: endomembrane system; EXPRESSED IN: 22 plant structures; EXPRESSED DUR…	GO:0004672,GO:0004674,GO:0005524,GO:0005634,GO:0005886,GO:0006468,GO:0006468,GO:0002239,GO:0004674,GO:0005515,GO:0005829,GO:0009409,GO:0009414,GO:0009651,GO:0009737,GO:0009787,GO:0031349
AT4G06065		vir1_low	AVR_ALL	4.36831	-1.45369	24.8783	0.000165893	0.000308558	9.33	19.42	0	0	0	0	0	0	9.49	9.79	0	0	69.05	19.05	37.62	28.8			-
AT3G47875		vir1_low	AVR_ALL	4.36007	-0.31677	70.2464	4.04066e-08	1.38905e-07	0	0	8.9	5.54	3.19	0	0	0	65.89	87.21	60.74	93.53	77.18	97.24	111.27	133.39		non-LTR retrotransposon family (LINE), has a 9.1e-40 P-value blast match to GB:BAA20419 reverse transcriptase (LINE-element) (Mus musculus)	-
AT1G68630	no symbol available	vir1_low	AVR_ALL	4.35922	-2.88162	42.5436	4.0617e-06	9.7874e-06	0	2.09	3.07	0	0	0	0	0	0	0	0	3.22	8.24	26.62	16.38	14.51	no full name available	PLAC8 family protein; CONTAINS InterPro DOMAIN/s: Protein of unknown function Cys-rich (InterPro:IPR006461); BEST Arabidopsis thaliana protein match is: PLAC8 family protein (TAIR:AT1G58320.1); Has 753 Blast hits to 752 proteins in 95 species: Archae - 0; Bacteria - 0; Metazoa - 124; Fungi - 58; Plants - 553; Viruses - 0; Other Eukaryotes - 18 (source: NCBI BLink).	GO:0003674,GO:0005737,GO:0008150
AT2G04135		vir1_low	AVR_ALL	4.35807	-0.26628	199.447	3.72705e-12	3.39411e-11	13.84	30.6	16.82	19.35	1.38	3.59	2.73	2.1	11.18	5.34	5.45	12.38	111.55	175.3	162.42	174.77		similar to unknown protein [Arabidopsis thaliana] (TAIR:AT5G33303.1); similar to Integrase, catalytic re (GB:ABE86211.1)	-
AT1G52890	ANAC19, NAC019, ANAC019	vir1_low	AVR_ALL	4.33451	2.49742	1647.49	2.36116e-21	2.14975e-18	29.91	46.65	52.1	42.01	38.93	53.93	52.64	52.08	76.98	82.49	78.28	88.98	1007.04	1221.27	1162.25	1327.54	NAC domain containing protein 19	encodes a NAC transcription factor whose expression is induced by drought, high salt, and abscisic acid. This gene binds to ERD1 promoter in vitro. NAC domain containing protein 19 (NAC019); CONTAINS InterPro DOMAIN/s: No apical meristem (NAM) protein (InterPro:IPR003441); BEST Arabidopsis thaliana protein match is: NAC domain containing protein 3 (TAIR:AT3G15500.1); Has 3041 Blast hits to 3033 p…	GO:0005634,GO:0006355,GO:0003700,GO:0005515,GO:0005515,GO:0003700,GO:0009414,GO:0005515,GO:0005515
AT1G27565	no symbol available	vir1_low	AVR_ALL	4.32947	1.8274	302.317	6.71969e-14	1.05594e-12	14.95	14.76	19.97	21.53	16.43	0	16.27	11.42	251.71	281.11	177.18	419.01	598.64	548.13	441.2	617.7	no full name available	unknown protein; FUNCTIONS IN: molecular_function unknown; INVOLVED IN: biological_process unknown; LOCATED IN: cellular_component unknown; BEST Arabidopsis thaliana protein match is: unknown protein (TAIR:AT1G52905.1); Has 3 Blast hits to 3 proteins in 1 species: Archae - 0; Bacteria - 0; Metazoa - 0; Fungi - 0; Plants - 3; Viruses - 0; Other Eukaryotes - 0 (source: NCBI BLink).	GO:0003674,GO:0005575,GO:0008150
AT5G24160	SQE6	vir1_low	AVR_ALL	4.30741	4.64601	3815.96	3.93477e-25	3.05653e-21	479.38	583.35	479.98	478.25	51.52	64.7	56.61	64.03	753.43	987.91	829.98	1043.82	4706.78	4819.76	4380.95	4670.1	squalene monoxygenase 6	squalene monoxygenase 6 (SQE6); FUNCTIONS IN: squalene monooxygenase activity, oxidoreductase activity, FAD binding; INVOLVED IN: sterol biosynthetic process; LOCATED IN: endomembrane system, integral to membrane; EXPRESSED IN: 12 plant structures; EXPRESSED DURING: 9 growth stages; CONTAINS InterPro DOMAIN/s: Squalene epoxidase (InterPro:IPR013698), FAD dependent oxidoreductase (InterPro:IPR0060…	GO:0004506,GO:0004506,GO:0005576,GO:0005739,GO:0005783,GO:0016126,GO:0050660,GO:0016126
AT1G74810	BOR5	vir1_low	AVR_ALL	4.29609	0.921605	579.471	1.03e-16	5.37472e-15	30.22	42.71	22.93	29.43	5.19	13.1	9.86	5.44	30.43	47.02	19.38	32.06	425.52	383.34	399.49	283.27	REQUIRES HIGH BORON 5	BOR5; FUNCTIONS IN: anion exchanger activity; INVOLVED IN: anion transport; LOCATED IN: integral to membrane, membrane; EXPRESSED IN: 17 plant structures; EXPRESSED DURING: 7 growth stages; CONTAINS InterPro DOMAIN/s: Bicarbonate transporter, eukaryotic (InterPro:IPR003020), Bicarbonate transporter, C-terminal (InterPro:IPR011531); BEST Arabidopsis thaliana protein match is: HCO3- transporter fam…	GO:0005452,GO:0005737,GO:0005737,GO:0005737,GO:0005886,GO:0006820,GO:0009507,GO:0009507,GO:0009507,GO:0022857,GO:0050801,GO:0055085
AT3G22235	AthCYSTM8	vir1_low	AVR_ALL	4.28635	5.16297	438.454	1.69521e-15	4.95674e-14	705.76	920.2	430.01	220.57	132.22	303.74	164.79	256.73	905.46	892.07	1103.27	984.46	3391.01	8833.87	8521.88	7087.48	Cysteine-Rich Transmembrane Module 8	FUNCTIONS IN: molecular_function unknown; INVOLVED IN: biological_process unknown; BEST Arabidopsis thaliana protein match is: pathogen and circadian controlled 1 (TAIR:AT3G22231.1); Has 122 Blast hits to 122 proteins in 11 species: Archae - 0; Bacteria - 0; Metazoa - 0; Fungi - 0; Plants - 122; Viruses - 0; Other Eukaryotes - 0 (source: NCBI BLink).	GO:0003674,GO:0005634,GO:0005634,GO:0005886,GO:0008150,GO:0005829,GO:0005634
AT3G46970	ATPHS2, PHS2	vir1_low	AVR_ALL	4.28281	1.08504	30.007	3.41639e-05	7.05124e-05	67.73	0	49.96	77.71	0	0	0	0	88.33	98.76	42.75	60.76	270.9	330.3	291.83	375.96	alpha-glucan phosphorylase 2, Arabidopsis thaliana alpha-glucan phosphorylase 2	Encodes a cytosolic alpha-glucan phosphorylase. In vitro, the enzyme has a preference for branched polysaccharides, such as glycogen. alpha-glucan phosphorylase 2 (PHS2); FUNCTIONS IN: phosphorylase activity, transferase activity, transferring glycosyl groups; INVOLVED IN: response to cadmium ion, response to water deprivation; LOCATED IN: cytosol, chloroplast; EXPRESSED IN: 24 plant structures; …	GO:0005737,GO:0005737,GO:0005980,GO:0008184,GO:0016757,GO:0030170,GO:0102250,GO:0102499,GO:0005829,GO:0009414,GO:0004645,GO:0009507,GO:0005829,GO:0005829
AT4G23215		vir1_low	AVR_ALL	4.27822	0.385179	181.794	8.95148e-12	7.32977e-11	4.63	13.97	12.24	1.6	7.32	8.41	24.21	8.77	29.17	45.99	31.86	16.71	187.66	293.62	277.15	262.38		pseudogene of cysteine-rich receptor-like protein kinase family protein	-
AT2G32870	no symbol available	vir1_low	AVR_ALL	4.24682	3.77069	1047.09	2.49776e-19	4.98832e-17	257.73	331.33	213.02	200.39	13.38	52.33	37.17	28.48	191.47	283.43	239.01	255.44	2914.68	2695.06	2456.19	2500.02	no full name available	TRAF-like family protein; FUNCTIONS IN: molecular_function unknown; INVOLVED IN: biological_process unknown; LOCATED IN: cellular_component unknown; EXPRESSED IN: cotyledon; CONTAINS InterPro DOMAIN/s: TRAF-like (InterPro:IPR008974), MATH (InterPro:IPR002083), TRAF-type (InterPro:IPR013322); BEST Arabidopsis thaliana protein match is: TRAF-like family protein (TAIR:AT2G32880.1); Has 35333 Blast h…	GO:0003674,GO:0005634,GO:0005634,GO:0008150
AT2G17040	NAC036, anac036	vir1_low	AVR_ALL	4.24681	1.26595	510.841	3.66685e-16	1.44345e-14	24.64	48.68	26.69	44.96	15.06	8.28	15.47	9.71	55.26	107.86	68.92	73.49	394	497.72	481.32	428.18	NAC domain containing protein 36	Member of the NAC transcription factor family and more specifically, the ONAC022 subfamily. Involved in leaf and inflorescence stem morphogenesis. NAC domain containing protein 36 (NAC036); CONTAINS InterPro DOMAIN/s: No apical meristem (NAM) protein (InterPro:IPR003441); BEST Arabidopsis thaliana protein match is: NAC domain containing protein 35 (TAIR:AT2G02450.2); Has 2865 Blast hits to 2857 p…	GO:0003677,GO:0005634,GO:0006355,GO:0003700,GO:0009965,GO:0045792,GO:0048281
AT4G04490	CRK36	vir1_low	AVR_ALL	4.24291	0.0897673	356.523	1.32508e-14	2.74487e-13	3.46	7.75	8.24	9.07	7.26	5.64	6.59	20.85	19.59	23.98	28.67	27.14	145.45	207.15	207.35	261.6	cysteine-rich RLK (RECEPTOR-like protein kinase) 36	Encodes a cysteine-rich receptor-like protein kinase. cysteine-rich RLK (RECEPTOR-like protein kinase) 36 (CRK36); FUNCTIONS IN: kinase activity; INVOLVED IN: protein amino acid phosphorylation; LOCATED IN: endomembrane system; EXPRESSED IN: 7 plant structures; EXPRESSED DURING: 7 growth stages; CONTAINS InterPro DOMAIN/s: Protein kinase, ATP binding site (InterPro:IPR017441), Protein kinase, cat…	GO:0004674,GO:0005576,GO:0005886,GO:0006468,GO:0016301,GO:0004674,GO:0005515,GO:0005886,GO:0009737
AT3G01970	WRKY45, ATWRKY45	vir1_low	AVR_ALL	4.23795	3.84867	59.6394	1.49748e-07	4.64275e-07	323.3	354.52	51.59	251.31	0	0	89.32	0	478.09	503.86	467.88	554.33	2814.64	2674.91	2444.31	2853.78	WRKY DNA-BINDING PROTEIN 45, WRKY DNA-binding protein 45	member of WRKY Transcription Factor; Group I WRKY DNA-binding protein 45 (WRKY45); CONTAINS InterPro DOMAIN/s: DNA-binding WRKY (InterPro:IPR003657); BEST Arabidopsis thaliana protein match is: WRKY DNA-binding protein 75 (TAIR:AT5G13080.1); Has 3497 Blast hits to 3049 proteins in 189 species: Archae - 0; Bacteria - 0; Metazoa - 0; Fungi - 0; Plants - 3482; Viruses - 0; Other Eukaryotes - 15 (sou…	GO:0003700,GO:0005634,GO:0006355,GO:0003700,GO:0003700,GO:0000976,GO:0000976,GO:0005634,GO:0006817,GO:0008134,GO:0000976,GO:0000976,GO:0005515,GO:0005515,GO:0005515,GO:0005515,GO:0000976,GO:0000976,GO:0005515,GO:0005515,GO:0005515
AT1G09240	NAS3, ATNAS3	vir1_low	AVR_ALL	4.23639	2.78384	833.024	2.58836e-18	2.97139e-16	71.94	56.37	38.86	53.15	97.23	67.89	177.88	165.8	61.37	68.63	70.06	80.31	1366.22	1391.76	1287.6	1631.96	nicotianamine synthase 3, ARABIDOPSIS THALIANA NICOTIANAMINE SYNTHASE 3	Encodes a nicotianamine synthase. nicotianamine synthase 3 (NAS3); CONTAINS InterPro DOMAIN/s: Nicotianamine synthase (InterPro:IPR004298); BEST Arabidopsis thaliana protein match is: nicotianamine synthase 4 (TAIR:AT1G56430.1); Has 198 Blast hits to 195 proteins in 46 species: Archae - 20; Bacteria - 10; Metazoa - 0; Fungi - 20; Plants - 147; Viruses - 0; Other Eukaryotes - 1 (source: NCBI BLink…	GO:0030410,GO:0030410,GO:0030418,GO:0030418,GO:0009555,GO:0009860,GO:0010233
AT1G21320	NSRb	vir1_low	AVR_ALL	4.23562	-0.133636	170.441	1.63933e-11	1.24197e-10	13.33	13.1	5.04	3.43	12.82	9.43	21.81	12.98	10.56	5.01	10.22	10.29	163.98	175.64	186.84	189.9		nucleotide binding;nucleic acid binding; FUNCTIONS IN: nucleotide binding, nucleic acid binding; INVOLVED IN: biological_process unknown; LOCATED IN: cellular_component unknown; EXPRESSED IN: flower; EXPRESSED DURING: petal differentiation and expansion stage; CONTAINS InterPro DOMAIN/s: RNA recognition motif, RNP-1 (InterPro:IPR000504), Nucleotide-binding, alpha-beta plait (InterPro:IPR012677); …	GO:0003729,GO:0005634,GO:0005634,GO:0005634,GO:0005634,GO:0009056,GO:0009723,GO:0048646
AT3G57460	no symbol available	vir1_low	AVR_ALL	4.23203	-1.87343	83.8538	9.28879e-09	3.63442e-08	0	0.95	0.93	0	4.62	8.2	0.94	3.74	4.83	3.91	2.91	9.78	18.77	54.98	53.12	48.21	no full name available	catalytics;metal ion binding; FUNCTIONS IN: catalytic activity, metal ion binding; LOCATED IN: cellular_component unknown; EXPRESSED IN: 14 plant structures; EXPRESSED DURING: 12 growth stages; CONTAINS InterPro DOMAIN/s: Metalloenzyme, LuxS/M16 peptidase-like, metal-binding (InterPro:IPR011249); BEST Arabidopsis thaliana protein match is: Insulinase (Peptidase family M16) family protein (TAIR:AT…	GO:0005737,GO:0046872,GO:0006979,GO:0009611,GO:0009867,GO:0010035,GO:0014070,GO:0019438,GO:0019752,GO:0031347,GO:0042430,GO:0098542,GO:1901362
AT2G06485		vir1_low	AVR_ALL	4.2261	-2.8691	21.5618	0.000205205	0.000376959	0	0	0	4.64	0	0	0	0	0	0	0	4.69	21.59	13.6	13.46	22.2			-
AT1G15125	no symbol available	vir1_low	AVR_ALL	4.22331	2.64794	156.474	3.6337e-11	2.53002e-10	32.52	278.09	33.72	21.96	62.63	58.96	49.87	46.75	107.64	115.23	80.6	107.88	906.75	1460	1459.64	1250.21	no full name available	S-adenosyl-L-methionine-dependent methyltransferases superfamily protein; FUNCTIONS IN: S-adenosylmethionine-dependent methyltransferase activity, methyltransferase activity; INVOLVED IN: biological_process unknown; LOCATED IN: cellular_component unknown; CONTAINS InterPro DOMAIN/s: SAM dependent carboxyl methyltransferase (InterPro:IPR005299); BEST Arabidopsis thaliana protein match is: S-adenos…	GO:0005634,GO:0005634,GO:0008757,GO:0032259
AT4G12480	EARLI1, pEARLI 1	vir1_low	AVR_ALL	4.21138	5.67656	649.548	3.24653e-17	2.18662e-15	349.72	314.06	271.3	281.17	389.55	260.8	528.41	299.24	2103.48	2296.85	1891.01	2225.18	9329.41	9447.2	8987.43	10908.1	EARLY ARABIDOPSIS ALUMINUM INDUCED 1	a putative lipid transfer protein, vernalization-responsive and cold-induced pEARLI 1; FUNCTIONS IN: lipid binding; INVOLVED IN: defense response to fungus, lipid transport; LOCATED IN: endomembrane system; EXPRESSED IN: 6 plant structures; EXPRESSED DURING: LP.06 six leaves visible, LP.04 four leaves visible, 4 anthesis, LP.02 two leaves visible, LP.08 eight leaves visible; CONTAINS InterPro DOM…	GO:0005576,GO:0050832,GO:0009409,GO:0009651,GO:0009737,GO:0009505,GO:0099503,GO:0005783,GO:0009506,GO:0009682,GO:0009707
AT2G25685	SCRL17	vir1_low	AVR_ALL	4.20895	-2.43608	22.3061	0.000172505	0.000320017	5.6	11.58	0	0	0	0	5.84	0	0	0	5.85	0	17.65	34.45	33.8	17.13	SCR-like 17	Encodes a member of a family of small, secreted, cysteine rich proteins with sequence similarity to SCR (S locus cysteine-rich protein). SCR-like 17 (SCRL17); LOCATED IN: endomembrane system; BEST Arabidopsis thaliana protein match is: SCR-like 18 (TAIR:AT2G14282.1); Has 35333 Blast hits to 34131 proteins in 2444 species: Archae - 798; Bacteria - 22429; Metazoa - 974; Fungi - 991; Plants - 531; V…	GO:0005576,GO:0007165
AT3G21520	AtDMP1, DMP1	vir1_low	AVR_ALL	4.19606	2.80483	474.146	7.74791e-16	2.67096e-14	238.21	182.37	140.45	142.79	14.06	26.83	28.99	7.99	73.9	76.86	54.26	71.07	1195.24	1354.61	1443.78	1299.56	Arabidopsis thaliana DUF679 domain membrane protein 1, DUF679 domain membrane protein 1	Encodes a protein is directly or indirectly involved in membrane fission during breakdown of the ER and the tonoplast during leaf senescence and in membrane fusion during vacuole biogenesis in roots. DUF679 domain membrane protein 1 (DMP1); CONTAINS InterPro DOMAIN/s: Protein of unknown function DUF679 (InterPro:IPR007770); BEST Arabidopsis thaliana protein match is: DUF679 domain membrane protei…	GO:0003674,GO:0009507,GO:0010256,GO:0005783,GO:0009705,GO:0090693,GO:0005783,GO:0009705,GO:0010256,GO:0061025,GO:0090148,GO:0090158,GO:0090693
AT5G59390	no symbol available	vir1_low	AVR_ALL	4.18066	-1.10131	136.4	1.28362e-10	7.83692e-10	3.37	7.65	4.82	3.02	0.75	2.2	1.49	3.55	9.35	20.94	18.47	14.07	68.71	73.02	71.36	106.74	no full name available	XH/XS domain-containing protein; CONTAINS InterPro DOMAIN/s: Domain of unknown function XS (InterPro:IPR005380), Domain of unknown function XH (InterPro:IPR005379); BEST Arabidopsis thaliana protein match is: XH/XS domain-containing protein (TAIR:AT4G01180.1); Has 1807 Blast hits to 1807 proteins in 277 species: Archae - 0; Bacteria - 0; Metazoa - 736; Fungi - 347; Plants - 385; Viruses - 0; Othe…	GO:0005737,GO:0005737,GO:0005737,GO:0005737,GO:0005737,GO:0080188,GO:0003725,GO:0005515,GO:0006306
AT1G57630	no symbol available	vir1_low	AVR_ALL	4.17959	1.48507	129.663	2.03388e-10	1.17495e-09	19.5	89.05	28.81	22.84	5.83	0	6.19	8.94	70.92	82.2	97.1	93.1	289.06	599.93	638.65	392.74	no full name available	Toll-Interleukin-Resistance (TIR) domain family protein; FUNCTIONS IN: transmembrane receptor activity; INVOLVED IN: signal transduction, defense response, innate immune response; LOCATED IN: intrinsic to membrane; EXPRESSED IN: 7 plant structures; EXPRESSED DURING: 9 growth stages; CONTAINS InterPro DOMAIN/s: Toll-Interleukin receptor (InterPro:IPR000157); BEST Arabidopsis thaliana protein match…	GO:0007165,GO:0009507,GO:0071456
AT1G20350	ATTIM17-1, TIM17-1	vir1_low	AVR_ALL	4.17021	1.24683	937.319	7.76045e-19	1.21481e-16	63.82	53.65	63.26	41.06	13.03	4.67	6.71	6.5	67.94	77.1	59.12	77.8	476.93	407.53	458.81	386.15	translocase inner membrane subunit 17-1	mitochondrial inner membrane translocase translocase inner membrane subunit 17-1 (TIM17-1); FUNCTIONS IN: protein transporter activity, P-P-bond-hydrolysis-driven protein transmembrane transporter activity; INVOLVED IN: protein transport; LOCATED IN: mitochondrial inner membrane presequence translocase complex; EXPRESSED IN: 11 plant structures; EXPRESSED DURING: 9 growth stages; CONTAINS InterPr…	GO:0005739,GO:0005744,GO:0008320,GO:0030150,GO:0005744,GO:0065003,GO:0098542
AT3G23085		vir1_low	AVR_ALL	4.15962	-2.87854	46.7388	5.86769e-06	1.37455e-05	0	0	0	0	2.05	0	0	1.03	6.41	10.83	10.72	5.41	6.23	14.47	12.4	17.78		hAT-like transposase family (hobo/Ac/Tam3), has a 1.1e-91 P-value blast match to GB:AAD24567 transposase Tag2 (hAT-element) (Arabidopsis thaliana)	-
AT3G56710	SIB1	vir1_low	AVR_ALL	4.15673	0.304854	182.327	8.70826e-12	7.176e-11	7.02	36.66	2.44	10.36	11.86	10.72	16.92	3	8.26	15.69	15.54	14.63	185.66	258.34	289.21	240.93	sigma factor binding protein 1	Sig1 binding protein; interacts with Sig1R4. As well as Sig1, SibI is imported into chloroplasts and its expression is light-dependent in mature chloroplasts. sigma factor binding protein 1 (SIB1); CONTAINS InterPro DOMAIN/s: VQ (InterPro:IPR008889); BEST Arabidopsis thaliana protein match is: VQ motif-containing protein (TAIR:AT2G41180.1); Has 66 Blast hits to 66 proteins in 11 species: Archae -…	GO:0005634,GO:0005634,GO:0005515,GO:0005515,GO:0009507,GO:0071482,GO:0042742,GO:0005515,GO:0005515,GO:0005634,GO:0051091
AT1G44840		vir1_low	AVR_ALL	4.151	-1.78275	103.884	1.468e-09	6.85987e-09	0.52	0.54	0	2.18	0	2.01	0.57	0	17.52	27.98	18.94	24.69	25.48	29.23	36.52	53.69		Mutator-like transposase family, has a 1.2e-64 P-value blast match to Q9S9L6 /322-461 Pfam PF03108 MuDR family transposase (MuDr-element domain)	-
AT1G78030	no symbol available	vir1_low	AVR_ALL	4.14568	-0.48489	81.0885	1.23203e-08	4.7083e-08	9.46	7.21	0	4.83	7.03	1.93	0	21.63	12.77	15.16	15.52	25.69	127.05	119.81	144.81	137.37	no full name available	unknown protein; BEST Arabidopsis thaliana protein match is: Protein of unknown function (duplicated DUF1399) (TAIR:AT4G37900.1); Has 6 Blast hits to 6 proteins in 2 species: Archae - 0; Bacteria - 0; Metazoa - 0; Fungi - 0; Plants - 6; Viruses - 0; Other Eukaryotes - 0 (source: NCBI BLink).	GO:0003674,GO:0005739,GO:0009059,GO:0044271,GO:0065003,GO:1901566
AT1G07887		vir1_low	AVR_ALL	4.13608	0.520992	190.187	5.84775e-12	5.06225e-11	110.01	48.09	29.67	74.77	17.97	16.88	56.83	24.98	51.13	86.8	82.87	80.7	166.3	175.47	212.06	193.57			-
AT5G39130	no symbol available	vir1_low	AVR_ALL	4.11483	-2.15723	31.4899	1.46524e-05	3.20138e-05	0	7.76	0	4.28	0	0	2.01	0	2.06	0	0	10.3	23.78	34.48	42.75	32.36	no full name available	RmlC-like cupins superfamily protein; FUNCTIONS IN: manganese ion binding, nutrient reservoir activity; INVOLVED IN: biological_process unknown; LOCATED IN: endomembrane system, apoplast; CONTAINS InterPro DOMAIN/s: Cupin, RmlC-type (InterPro:IPR011051), Cupin 1 (InterPro:IPR006045), RmlC-like jelly roll fold (InterPro:IPR014710), Germin (InterPro:IPR001929), Germin, manganese binding site (Inter…	GO:0005576,GO:0030145
AT1G58643	no symbol available	vir1_low	AVR_ALL	4.11211	-1.45013	68.4264	5.00172e-08	1.68318e-07	3.33	3.39	0	4.15	0	1.57	3.36	5.83	20.77	18.49	9.5	15.18	51.73	56.02	68.08	55.39	no full name available	Inositol-pentakisphosphate 2-kinase family protein; FUNCTIONS IN: inositol pentakisphosphate 2-kinase activity, ATP binding; INVOLVED IN: biological_process unknown; LOCATED IN: endomembrane system; CONTAINS InterPro DOMAIN/s: Inositol-pentakisphosphate 2-kinase, metazoa (InterPro:IPR018009), Inositol-pentakisphosphate 2-kinase (InterPro:IPR009286); BEST Arabidopsis thaliana protein match is: Ino…	GO:0003674,GO:0005634,GO:0008150
AT4G34080	COST3, CHIQL1	vir1_low	AVR_ALL	4.10902	-3.06967	32.0062	4.68832e-05	9.48162e-05	2.11	3.46	0	0	0	0	0	0	14.4	2.09	2.06	4.55	10.77	6.12	12.32	14.96	CHIQUITA1-LIKE 1	Plant protein of unknown function (DUF641); CONTAINS InterPro DOMAIN/s: Protein of unknown function DUF641, plant (InterPro:IPR006943); BEST Arabidopsis thaliana protein match is: Plant protein of unknown function (DUF641) (TAIR:AT2G45260.1); Has 218 Blast hits to 217 proteins in 23 species: Archae - 0; Bacteria - 2; Metazoa - 4; Fungi - 5; Plants - 204; Viruses - 0; Other Eukaryotes - 3 (source:…	GO:0003674,GO:0009639,GO:0009959
AT3G48650		vir1_low	AVR_ALL	4.10761	-0.661345	88.9179	5.64422e-09	2.30517e-08	15.06	14.18	2.65	3.29	3.13	17.49	1.07	10.54	12	9.95	14.21	8.83	63.69	172.82	146.23	84.04		pseudogene, At14a-related protein, similar to At14a (GI:11994571 and GI:11994573) (Arabidopsis thaliana)	-
AT5G43370	PHT1;2, APT1, PHT2	vir1_low	AVR_ALL	4.10655	-1.15685	139.681	1.03326e-10	6.43139e-10	7.37	5.73	3.61	5.53	0.85	0.84	3.68	5.39	1.9	1.86	2.89	3.99	67.83	76.8	74.4	103.16	phosphate transporter 2, PHOSPHATE TRANSPORTER 2, ARABIDOPSIS PHOSPHATE TRANSPORTER 1	Encodes a phosphate transporter Pht1;2. Members of the Pht1 family of phosphate transporters include: Pht1;1/At5g43350, Pht1;2/At5g43370, Pht1;3/At5g43360, Pht1;4/At2g38940, Pht1;5/At2g32830, Pht1;6/At5g43340, Pht1;7/At3g54700, Pht1;8/At1g20860, Pht1;9/At1g76430 (Plant Journal 2002, 31:341) phosphate transporter 2 (PHT1;2); CONTAINS InterPro DOMAIN/s: Major facilitator superfamily (InterPro:IPR02…	GO:0005737,GO:0005737,GO:0015114,GO:0055085,GO:0009507,GO:0016036,GO:0005315,GO:0006817
AT5G25980	BGLU37, TGG2	vir1_low	AVR_ALL	4.10336	5.85199	821.487	2.9839e-18	3.31128e-16	248.64	392	149.48	120.88	311.89	338.04	435.79	312.52	2177.36	2442.95	2364.26	2561.69	9076.37	11583.7	10917	11178.9	BETA GLUCOSIDASE 37, glucoside glucohydrolase 2	Myrosinase (thioglucoside glucohydrolase) gene involved in glucosinoloate metabolism. glucoside glucohydrolase 2 (TGG2); FUNCTIONS IN: thioglucosidase activity, hydrolase activity, hydrolyzing O-glycosyl compounds; INVOLVED IN: glucosinolate catabolic process; LOCATED IN: cytosolic ribosome, apoplast, chloroplast, peroxisome, vacuole; EXPRESSED IN: phloem, vascular bundle, fruit, guard cell, leaf…	GO:0005576,GO:0005576,GO:0005576,GO:0005975,GO:0008422,GO:0102799,GO:0000325,GO:0000325,GO:0000325,GO:0022626,GO:0022626,GO:0022626,GO:0002213,GO:0019137,GO:0019762,GO:0005777,GO:0005777,GO:0005777,GO:0005777,GO:0009507,GO:0009507,GO:0009507,GO:0048046,GO:0048046,GO:0048046,GO:0009737,GO:0010119,GO:0009506,GO:0099503,GO:0009536,GO:0019137,GO:0019762
AT5G47220	ATERF-2, ATERF2, ERF2	vir1_low	AVR_ALL	4.10166	3.28481	1275.35	3.2994e-20	1.13072e-17	53.87	81.68	41.22	45.06	109.97	142.04	91.87	129.7	156.16	197.21	155.94	167.35	1878.19	2276.83	2068.52	1614.38	ETHYLENE RESPONSIVE ELEMENT BINDING FACTOR 2, ethylene responsive element binding factor 2, ETHYLENE RESPONSE FACTOR- 2	Encodes a member of the ERF (ethylene response factor) subfamily B-3 of ERF/AP2 transcription factor family (ATERF-2). The protein contains one AP2 domain. Functions as activator of GCC box–dependent transcription. Positive regulator of JA-responsive defense genes and resistance to F. oxysporum and enhances JA inhibition of root elongation. ethylene responsive element binding factor 2 (ERF2); CON…	GO:0005634,GO:0003677,GO:0003700,GO:0003700,GO:0005634,GO:0006355,GO:0009873,GO:0045893,GO:0045893,GO:0003700,GO:0009864,GO:0045893,GO:0010087,GO:0051301,GO:0000976,GO:0000976,GO:0000976,GO:0000976,GO:0005622,GO:0005634,GO:0009873
AT5G44570	CAD1, PROSCOOP5	vir1_low	AVR_ALL	4.08752	-1.39016	46.6095	2.24323e-06	5.63501e-06	7.8	7.69	0	4.59	0	0	2.13	4.1	39.36	21.97	17.16	19.34	37.43	58.32	65.58	34.15		unknown protein; FUNCTIONS IN: molecular_function unknown; INVOLVED IN: biological_process unknown; LOCATED IN: endomembrane system; EXPRESSED IN: leaf whorl, hypocotyl, sepal, flower, leaf; EXPRESSED DURING: petal differentiation and expansion stage, LP.08 eight leaves visible; Has 7 Blast hits to 7 proteins in 2 species: Archae - 0; Bacteria - 0; Metazoa - 0; Fungi - 0; Plants - 7; Viruses - 0;…	GO:0005576,GO:0009507,GO:0030275,GO:0033612,GO:0048046,GO:0031930,GO:0005576,GO:0005783,GO:0002213,GO:0009611,GO:0009611,GO:0009625,GO:0080027
AT2G08485		vir1_low	AVR_ALL	4.08597	-0.926428	23.1397	0.000234078	0.000426669	0	54.19	55.79	55.18	0	0	0	0	11.84	25.45	27.32	55.76	104.14	16.4	37.39	28.04			-
AT4G23610	no symbol available	vir1_low	AVR_ALL	4.08478	-1.00964	52.6029	3.95021e-07	1.1316e-06	2.57	12.66	7.6	0	2.34	6.77	2.48	0	15.32	5.21	5.17	0	80.2	122.52	85.63	77.12	no full name available	Late embryogenesis abundant (LEA) hydroxyproline-rich glycoprotein family; CONTAINS InterPro DOMAIN/s: Late embryogenesis abundant protein, group 2 (InterPro:IPR004864); BEST Arabidopsis thaliana protein match is: Late embryogenesis abundant (LEA) hydroxyproline-rich glycoprotein family (TAIR:AT2G46150.1); Has 30201 Blast hits to 17322 proteins in 780 species: Archae - 12; Bacteria - 1396; Metazo…	GO:0003674,GO:0002237,GO:0009414,GO:0009627,GO:0009651,GO:0009737,GO:0009751,GO:0031347,GO:0042742,GO:0050832
AT4G12290	CuAO	vir1_low	AVR_ALL	4.04865	2.57848	1580.65	3.61969e-21	2.81177e-18	78.07	110.21	63.09	76.2	19.11	22.6	30.9	26.79	141.6	130.8	128.33	156.22	1267.49	1015.62	974.8	1313.02	Copper Amine Oxidase	Copper amine oxidase family protein; FUNCTIONS IN: quinone binding, primary amine oxidase activity, copper ion binding; INVOLVED IN: oxidation reduction, amine metabolic process; LOCATED IN: vacuole; CONTAINS InterPro DOMAIN/s: Copper amine oxidase, N-terminal (InterPro:IPR016182), Copper amine oxidase, N2-terminal (InterPro:IPR015800), Copper amine oxidase, N2/N3-terminal (InterPro:IPR015801), C…	GO:0005507,GO:0005576,GO:0008131,GO:0009308,GO:0048038,GO:0052593,GO:0052594,GO:0052596,GO:0000325,GO:0005768,GO:0005794,GO:0005802,GO:0010118,GO:1903426
AT3G26200	CYP71B22	vir1_low	AVR_ALL	4.048	0.220843	41.5723	2.22916e-06	5.60089e-06	13.53	234.18	12.71	4.65	0.74	0.73	0.76	5.28	33.33	28.23	21.09	24.41	98.84	199.98	184.43	195.44	cytochrome P450, family 71, subfamily B, polypeptide 22	putative cytochrome P450 "cytochrome P450, family 71, subfamily B, polypeptide 22" (CYP71B22); FUNCTIONS IN: electron carrier activity, monooxygenase activity, iron ion binding, oxygen binding, heme binding; INVOLVED IN: oxidation reduction; EXPRESSED IN: 15 plant structures; EXPRESSED DURING: 13 growth stages; CONTAINS InterPro DOMAIN/s: Cytochrome P450 (InterPro:IPR001128), Cytochrome P450, E-c…	GO:0005506,GO:0009507,GO:0016705,GO:0020037,GO:0006790,GO:0009416,GO:0010035,GO:0018130,GO:0019438,GO:0019748,GO:0044271,GO:0050832,GO:0097305,GO:0098542,GO:1901362,GO:1901566
AT3G03930	no symbol available	vir1_low	AVR_ALL	4.0426	-2.63362	42.4531	4.11766e-06	9.90278e-06	1.66	0	0	0	0	0	0	0	1.63	6.58	4.87	11.39	28.27	25.66	6.43	16.15	no full name available	protein kinase-related; BEST Arabidopsis thaliana protein match is: Protein kinase family protein (TAIR:AT3G03940.1); Has 314 Blast hits to 298 proteins in 30 species: Archae - 0; Bacteria - 18; Metazoa - 0; Fungi - 0; Plants - 292; Viruses - 0; Other Eukaryotes - 4 (source: NCBI BLink).	GO:0003674,GO:0005575,GO:0005634,GO:0008150
AT3G27450		vir1_low	AVR_ALL	4.04117	-1.5276	26.2669	7.22722e-05	0.000141997	0	0	0	0	9.76	4.61	0	0	4.87	19.5	10.78	21.62	59.78	28.37	42.7	61.58		pseudogene, 40S ribosomal protein S21 (RPS21A), similar to 40S ribosomal subunit protein S21 GB:CAA70852 (Zea mays); contains Pfam profile: PF01249 ribosomal protein S21e; can not identify a start codon for an ORF; blastp match of 81% identity and 4.5e-23 P-value to GP|1707868|emb|CAA70852.1||Y09636 40S ribosomal subunit protein S21 {Zea mays}	-
AT5G64685		vir1_low	AVR_ALL	4.03799	-1.38897	40.8483	5.26649e-06	1.24372e-05	4.87	2.71	11.43	5.34	0	0	0	0	9.02	32.31	22.45	8.25	40.89	41.67	50.96	79.01		hAT-like transposase family (hobo/Ac/Tam3), has a 2.6e-85 P-value blast match to GB:AAD24567 transposase Tag2 (hAT-element) (Arabidopsis thaliana)	-
AT5G50790	SWEET10, AtSWEET10	vir1_low	AVR_ALL	4.02416	-0.382126	119.906	4.11536e-10	2.20825e-09	1.12	6.82	6.7	3.47	4.32	0	0	2.17	53.27	74.8	87.05	98.37	85.15	114.07	80.73	89.74		Encodes a member of the SWEET sucrose efflux transporter family proteins. Nodulin MtN3 family protein; FUNCTIONS IN: molecular_function unknown; INVOLVED IN: biological_process unknown; LOCATED IN: endomembrane system, integral to membrane, membrane; EXPRESSED IN: 13 plant structures; EXPRESSED DURING: 6 growth stages; CONTAINS InterPro DOMAIN/s: MtN3/saliva-related transmembrane protein, conserv…	GO:0008643,GO:0009507,GO:0051119,GO:0005886,GO:0051119,GO:0008515,GO:0015770,GO:0005515,GO:0048571
AT1G61610	no symbol available	vir1_low	AVR_ALL	4.0181	-1.70949	118.46	4.58726e-10	2.42848e-09	1.43	0.5	2.04	1	2.2	1.85	2.1	4.62	0.98	4.46	2.05	2.59	33.57	61.64	48.28	59.95	no full name available	S-locus lectin protein kinase family protein; FUNCTIONS IN: in 6 functions; INVOLVED IN: protein amino acid phosphorylation, recognition of pollen; LOCATED IN: endomembrane system; EXPRESSED IN: 7 plant structures; EXPRESSED DURING: 6 growth stages; CONTAINS InterPro DOMAIN/s: Curculin-like (mannose-binding) lectin (InterPro:IPR001480), Protein kinase, ATP binding site (InterPro:IPR017441), PAN-2…	GO:0004674,GO:0004674,GO:0004674,GO:0005516,GO:0005886,GO:0006468,GO:0006468,GO:0048544
AT1G33950	IAN7	vir1_low	AVR_ALL	4.01502	-2.57965	49.1942	6.54279e-07	1.80356e-06	0	0	0	1.72	0	1.26	1.62	0	1.36	0	0	4.89	12.58	21.4	26.97	32.44	IMMUNE ASSOCIATED NUCLEOTIDE BINDING 7	Avirulence induced gene (AIG1) family protein; FUNCTIONS IN: GTP binding; INVOLVED IN: response to bacterium; CONTAINS InterPro DOMAIN/s: AIG1 (InterPro:IPR006703); BEST Arabidopsis thaliana protein match is: P-loop containing nucleoside triphosphate hydrolases superfamily protein (TAIR:AT1G33960.1).	GO:0003674,GO:0005739,GO:0005739,GO:0008150
AT4G23260	CRK18	vir1_low	AVR_ALL	4.01331	3.27309	1270.88	3.42075e-20	1.15425e-17	164.92	219.96	197.23	147.54	120.66	164.01	105.25	193.14	96.49	112.26	66.89	104.62	1866.72	2058.35	1912.79	1863.98	cysteine-rich RLK (RECEPTOR-like protein kinase) 18	Encodes a cysteine-rich receptor-like protein kinase. cysteine-rich RLK (RECEPTOR-like protein kinase) 18 (CRK18); FUNCTIONS IN: protein serine/threonine kinase activity, protein kinase activity, ATP binding; INVOLVED IN: response to abscisic acid stimulus; LOCATED IN: endomembrane system; EXPRESSED IN: 14 plant structures; EXPRESSED DURING: 9 growth stages; CONTAINS InterPro DOMAIN/s: Protein ki…	GO:0004674,GO:0005576,GO:0005576,GO:0005886,GO:0006468,GO:0006468,GO:0042742,GO:0009737
AT2G45135	no symbol available	vir1_low	AVR_ALL	4.01311	0.797211	211.674	2.11526e-12	2.07205e-11	24.47	32.52	13.24	16.2	20.8	6.2	6.43	18.61	89.73	84.14	97.26	99.58	250.3	379.09	242.62	299.12	no full name available	RING/U-box superfamily protein; FUNCTIONS IN: zinc ion binding; INVOLVED IN: biological_process unknown; LOCATED IN: cellular_component unknown; CONTAINS InterPro DOMAIN/s: Zinc finger, RING-type, conserved site (InterPro:IPR017907), Zinc finger, RING-type (InterPro:IPR001841); Has 5 Blast hits to 5 proteins in 1 species: Archae - 0; Bacteria - 0; Metazoa - 0; Fungi - 0; Plants - 5; Viruses - 0; …	GO:0003674,GO:0005575,GO:0009737,GO:0090693
AT1G20860	PHT1;8	vir1_low	AVR_ALL	4.00847	-2.00217	141.958	8.9113e-11	5.63247e-10	4.3	7.4	6.6	6.03	1.5	2.33	0.74	1.52	0	0.73	1.48	1.5	30.36	46.41	39.34	40.86	phosphate transporter 1;8	Encodes Pht1;8, a member of the Pht1 family of phosphate transporters which include: Pht1;1/At5g43350, Pht1;2/At5g43370, Pht1;3/At5g43360, Pht1;4/At2g38940, Pht1;5/At2g32830, Pht1;6/At5g43340, Pht1;7/At3g54700, Pht1;8/At1g20860, Pht1;9/At1g76430 (Plant Journal 2002, 31:341). phosphate transporter 1;8 (PHT1;8); FUNCTIONS IN: phosphate transmembrane transporter activity, carbohydrate transmembrane …	GO:0015114,GO:0022857,GO:0055085
AT1G79680	WAKL10, ATWAKL10	vir1_low	AVR_ALL	4.00238	-0.0947404	121.145	3.753e-10	2.03537e-09	13.98	57.91	14.97	6.48	0.65	4.36	2.46	0	18.94	20.94	16.25	24.26	89.22	181.64	169.45	179.31	WALL ASSOCIATED KINASE (WAK)-LIKE 10	Encodes a twin-domain, kinase-GC signaling molecule that may function in biotic stress responses that is critically dependent on the second messenger cGMP. WALL ASSOCIATED KINASE (WAK)-LIKE 10 (WAKL10); FUNCTIONS IN: kinase activity; INVOLVED IN: protein amino acid phosphorylation; LOCATED IN: endomembrane system, integral to membrane; EXPRESSED IN: 10 plant structures; EXPRESSED DURING: 8 growth…	GO:0005509,GO:0005576,GO:0005886,GO:0006468,GO:0007166,GO:0016301,GO:0030247,GO:0004383,GO:0006952,GO:0009617,GO:0009620,GO:0009751
AT1G73805	SARD1	vir1_low	AVR_ALL	4.00049	-0.209742	265.856	2.35464e-13	3.07927e-12	5.42	7.84	5.53	3.41	10.79	13.52	2.81	6.91	23.81	16.47	24.12	20.4	89.01	188.97	192.64	163.63	SAR Deficient 1	Encodes SAR Deficient 1 (SARD1), a key regulator for ICS1 (Isochorismate Synthase 1) induction and salicylic acid (SA) synthesis. Calmodulin binding protein-like; CONTAINS InterPro DOMAIN/s: Calmodulin binding protein-like (InterPro:IPR012416); BEST Arabidopsis thaliana protein match is: Calmodulin-binding protein (TAIR:AT5G57580.1); Has 30201 Blast hits to 17322 proteins in 780 species: Archae -…	GO:0003700,GO:0005634,GO:0005634,GO:0043565,GO:0080142,GO:0002229,GO:0003700,GO:0005516,GO:0005634,GO:0009617,GO:0010112,GO:0010224,GO:0042742,GO:0043565,GO:0080142,GO:0005516,GO:0009617,GO:0043565,GO:0071219,GO:0080142,GO:1900426,GO:0003700,GO:0006355,GO:0071219,GO:0005515
AT3G57690	AGP23, ATAGP23	vir1_low	AVR_ALL	3.99231	-2.34998	17.4867	0.00056747	0.000981833	0	0	0	0	0	12.61	0	0	6.11	0	0	12.9	6.36	30.97	42.71	24.77	ARABINOGALACTAN-PROTEIN 23, arabinogalactan protein 23	Encodes a putative arabinogalactan-protein (AGP23). arabinogalactan protein 23 (AGP23); BEST Arabidopsis thaliana protein match is: unknown protein (TAIR:AT2G41905.1); Has 58 Blast hits to 58 proteins in 11 species: Archae - 0; Bacteria - 0; Metazoa - 0; Fungi - 0; Plants - 58; Viruses - 0; Other Eukaryotes - 0 (source: NCBI BLink).	GO:0005886,GO:0008150,GO:0016020,GO:0016020
AT2G32290	BMY5, BAM6	vir1_low	AVR_ALL	3.99015	0.514533	482.243	6.53829e-16	2.32693e-14	39.02	47.32	25.86	39.5	3.59	17.14	12.07	11.63	17.08	27.75	15.56	17.14	293.92	255.43	272.35	238.23	BETA-AMYLASE 5, beta-amylase 6	beta-amylase 6 (BAM6); FUNCTIONS IN: cation binding, beta-amylase activity, catalytic activity; INVOLVED IN: cellulose biosynthetic process, carbohydrate metabolic process, polysaccharide catabolic process; LOCATED IN: chloroplast; EXPRESSED IN: 14 plant structures; EXPRESSED DURING: 8 growth stages; CONTAINS InterPro DOMAIN/s: Glycoside hydrolase, family 14, conserved site (InterPro:IPR018238), …	GO:0005576,GO:0016161,GO:0102229,GO:0009507,GO:0005783
AT5G10380	ATL55, ATRING1, RING1	vir1_low	AVR_ALL	3.97892	2.46497	922.041	9.18016e-19	1.35402e-16	113.05	73.36	60.57	68.31	28.54	44.06	36.98	21.11	198.6	225.71	191.27	215.97	891.43	1103.67	1179.71	823.6	Arabidopsis TÃ³xicos en Levadura 55	Encodes a RING finger domain protein with E3 ligase activity that is localized to the lipid rafts of the plasma membrane. Expression is increased in response to fungal pathogen. May be involved in regulation of programmed cell death by facilitating degredation of regulation of PDC activators. RING1; CONTAINS InterPro DOMAIN/s: Zinc finger, RING-type (InterPro:IPR001841), Zinc finger, C3HC4 RING-t…	GO:0005739,GO:0016567,GO:0002238,GO:0004842,GO:0005886,GO:0009617,GO:0012501,GO:0016567,GO:0043068,GO:0051865
AT2G04050	no symbol available	vir1_low	AVR_ALL	3.97818	1.77943	365.195	1.04462e-14	2.25407e-13	25.84	57.88	24.14	18.61	41.79	33.01	40.58	54.9	119.36	184.14	104.44	156.32	556.22	679.21	589.25	651.98	no full name available	MATE efflux family protein; FUNCTIONS IN: antiporter activity, drug transmembrane transporter activity, transporter activity; INVOLVED IN: drug transmembrane transport, transmembrane transport; LOCATED IN: membrane; EXPRESSED IN: stem, leaf whorl, stamen; EXPRESSED DURING: 4 anthesis, petal differentiation and expansion stage; CONTAINS InterPro DOMAIN/s: MATE family transporter related protein (I…	GO:0015297,GO:0016020,GO:0022857,GO:0042910,GO:1990961,GO:0009414,GO:0048367
AT2G45570	CYP76C2	vir1_low	AVR_ALL	3.9777	0.615068	353.759	1.43107e-14	2.91264e-13	13.12	35.1	10.35	10	5	5.83	7.43	11.4	51.81	66.48	68.48	62.31	222.96	237.88	276.01	338.9	cytochrome P450, family 76, subfamily C, polypeptide 2	member of CYP76C "cytochrome P450, family 76, subfamily C, polypeptide 2" (CYP76C2); FUNCTIONS IN: electron carrier activity, monooxygenase activity, iron ion binding, oxygen binding, heme binding; INVOLVED IN: oxidation reduction; EXPRESSED IN: stem, sepal, male gametophyte, carpel, stamen; EXPRESSED DURING: 4 anthesis; CONTAINS InterPro DOMAIN/s: Cytochrome P450 (InterPro:IPR001128), Cytochrome…	GO:0005506,GO:0016705,GO:0020037,GO:0007165,GO:0032870
AT3G47480	CML47	vir1_low	AVR_ALL	3.97692	1.9166	225.781	1.14071e-12	1.20068e-11	57.24	100.41	55.29	18.18	16.74	17.37	7.17	9.75	125.84	118.02	135.84	153.31	401.92	793.24	775.99	720.41	y CALMODULIN-LIKE 47	Calcium-binding EF-hand family protein; FUNCTIONS IN: calcium ion binding; INVOLVED IN: biological_process unknown; LOCATED IN: endomembrane system; EXPRESSED IN: 10 plant structures; EXPRESSED DURING: 9 growth stages; CONTAINS InterPro DOMAIN/s: EF-Hand 1, calcium-binding site (InterPro:IPR018247), EF-HAND 2 (InterPro:IPR018249), EF-hand-like domain (InterPro:IPR011992), Calcium-binding EF-hand …	GO:0005509,GO:0008150,GO:0009507
AT2G24195	no symbol available	vir1_low	AVR_ALL	3.95356	-0.493882	26.0477	7.56711e-05	0.000148213	0	21.04	5.33	5.53	0	0	0	0	5.15	0	0	16.56	37.56	83.49	102.94	84.8	no full name available		GO:0005576,GO:0005739,GO:0030275,GO:0033612,GO:0048046,GO:0006520,GO:0006576,GO:0006979,GO:0009414,GO:0009737,GO:0009753,GO:0014070,GO:0031347,GO:0098542
AT1G23730	ATBCA3, BCA3	vir1_low	AVR_ALL	3.94587	3.40989	577.732	1.06173e-16	5.49833e-15	179.73	185.87	110.7	75.92	91.9	93.09	181.27	120.39	109.3	116.55	140.38	127.8	1927.94	2349.97	2176.93	2008.74	beta carbonic anhydrase 3, BETA CARBONIC ANHYDRASE 3	beta carbonic anhydrase 3 (BCA3); FUNCTIONS IN: carbonate dehydratase activity, zinc ion binding; INVOLVED IN: carbon utilization; LOCATED IN: cytosol, plasma membrane, membrane; EXPRESSED IN: 14 plant structures; EXPRESSED DURING: 6 growth stages; CONTAINS InterPro DOMAIN/s: Carbonic anhydrase, prokaryotic-like, conserved site (InterPro:IPR015892), Carbonic anhydrase (InterPro:IPR001765); BEST A…	GO:0004089,GO:0008270,GO:0009507,GO:0009507,GO:0015976,GO:0005829,GO:0005829,GO:0001666,GO:0006790,GO:0009737,GO:0090558
AT1G30135	JAZ8, TIFY5A	vir1_low	AVR_ALL	3.94372	-1.47936	30.86	1.66844e-05	3.60746e-05	12.82	0	2.53	0	0	9.01	0	7.19	5.1	2.6	0	7.69	28.24	74.3	75.94	67.33	jasmonate-zim-domain protein 8	jasmonate-zim-domain protein 8 (JAZ8); CONTAINS InterPro DOMAIN/s: Tify (InterPro:IPR010399), CCT domain-like (InterPro:IPR018467); BEST Arabidopsis thaliana protein match is: jasmonate-zim-domain protein 7 (TAIR:AT2G34600.1); Has 89 Blast hits to 89 proteins in 12 species: Archae - 0; Bacteria - 0; Metazoa - 0; Fungi - 0; Plants - 89; Viruses - 0; Other Eukaryotes - 0 (source: NCBI BLink).	GO:0005634,GO:0005634,GO:0009611,GO:0031347,GO:2000022,GO:0005515,GO:0005515,GO:0005515,GO:0005515,GO:0005515,GO:0005515,GO:0005515,GO:0005515,GO:0005515,GO:0005515,GO:0005515,GO:0005515,GO:0005515,GO:0005515,GO:0005515
AT4G08093		vir1_low	AVR_ALL	3.94262	1.34587	272.17	1.87419e-13	2.54078e-12	32.3	13.63	28.41	10.57	6.42	7.29	3.42	6.56	186.43	235.48	174	264.73	356.96	366.47	358.79	366.53		pseudogene of unknown protein expressed protein, blastp match of 44% identity and 9.5e-07 P-value to GP|14091850|gb|AAK53853.1|AC016781_7|AC016781 Hypothetical protein {Oryza sativa}	-
AT3G63320	no symbol available	vir1_low	AVR_ALL	3.94238	-0.304711	129.074	2.11953e-10	1.21809e-09	1.13	2.67	6.09	1.81	2.59	9.38	3.53	6.12	65.81	88.37	57.11	86.85	105.53	114.78	98.1	104.55	no full name available	Protein phosphatase 2C family protein; FUNCTIONS IN: protein serine/threonine phosphatase activity, catalytic activity; CONTAINS InterPro DOMAIN/s: Protein phosphatase 2C-related (InterPro:IPR001932), Protein phosphatase 2C (InterPro:IPR015655), Protein phosphatase 2C, N-terminal (InterPro:IPR014045); BEST Arabidopsis thaliana protein match is: Protein phosphatase 2C family protein (TAIR:AT3G6334…	GO:0004722,GO:0004722,GO:0005634,GO:0006470,GO:0017018,GO:0035970
AT4G36100	COST4	vir1_low	AVR_ALL	3.93809	-1.49351	68.3352	5.05603e-08	1.70023e-07	0	2.11	3.06	0	4.39	8.4	3.01	5.85	19.82	26.03	10.66	31.63	36.03	67.11	55.45	32.86		Sec1/munc18-like (SM) proteins superfamily; INVOLVED IN: vesicle-mediated transport, vesicle docking involved in exocytosis; LOCATED IN: peroxisome; CONTAINS InterPro DOMAIN/s: Sec1-like protein (InterPro:IPR001619), Protein of unknown function DUF641, plant (InterPro:IPR006943); BEST Arabidopsis thaliana protein match is: Plant protein of unknown function (DUF641) (TAIR:AT2G45260.1); Has 30201 B…	GO:0005634,GO:0009639,GO:0009959,GO:0005777
AT5G09570	At12Cys-2	vir1_low	AVR_ALL	3.92759	1.17807	294.023	8.82275e-14	1.32649e-12	35.93	37.89	16.87	29.41	12.45	22.09	9.16	24.8	55.84	144.72	108.93	107.23	339.47	362.93	380.2	497.49		Cox19-like CHCH family protein; FUNCTIONS IN: molecular_function unknown; INVOLVED IN: biological_process unknown; LOCATED IN: chloroplast; EXPRESSED IN: 23 plant structures; EXPRESSED DURING: 14 growth stages; CONTAINS InterPro DOMAIN/s: CHCH (InterPro:IPR010625); BEST Arabidopsis thaliana protein match is: unknown protein (TAIR:AT5G64400.1); Has 185 Blast hits to 185 proteins in 73 species: Arc…	GO:0003674,GO:0005634,GO:0005634,GO:0005739,GO:0007005,GO:0005739,GO:0009628
AT1G27045	HB54, ATHB54	vir1_low	AVR_ALL	3.91529	-0.657955	129.514	2.05511e-10	1.18545e-09	10.58	26.43	7.91	7.81	3.38	8.67	2.78	5.4	4.64	4.24	2.8	12.64	107.26	127.99	126.24	86.26	homeobox protein 54	Encodes ATHB54, a member of the homeodomain leucine zipper (HD-Zip) family protein. Please note that this locus was split from AT1G27050 in the TAIR10 genome release (2010). Affymetrix ATH1 Probe Set linked to symbol ATHB54 is in fact directed against the product of the AT1G27050 locus (the mRNA coding for the RNA-recognition-motif protein). Homeobox-leucine zipper protein family; FUNCTIONS IN: s…	GO:0000981,GO:0005634,GO:0005634,GO:0005634,GO:0005634,GO:0005634,GO:0005634,GO:0043565,GO:0043565,GO:0045893
AT3G28330	no symbol available	vir1_low	AVR_ALL	3.91233	-2.81609	40.7996	5.30657e-06	1.25242e-05	0	0	2.53	1.32	0	0	0	0	2.52	13.94	10.1	5.06	15.85	9.87	12.39	18.8	no full name available	F-box family protein-related; CONTAINS InterPro DOMAIN/s: F-box associated interaction domain (InterPro:IPR017451); BEST Arabidopsis thaliana protein match is: F-box family protein (TAIR:AT3G28223.1); Has 118 Blast hits to 117 proteins in 4 species: Archae - 0; Bacteria - 0; Metazoa - 0; Fungi - 0; Plants - 118; Viruses - 0; Other Eukaryotes - 0 (source: NCBI BLink).	GO:0004842,GO:0005634,GO:0031146
AT4G05315		vir1_low	AVR_ALL	3.90735	-0.845374	26.8677	6.37969e-05	0.000126443	6.96	0	0	15.19	36.03	0	29.15	7.48	7.06	21.94	29.33	22.26	95.29	64.3	49.19	99.73			-
AT3G22860	EIF3C-2, ATEIF3C-2, ATTIF3C2, TIF3C2	vir1_low	AVR_ALL	3.90305	-2.033	136.066	1.31266e-10	7.98284e-10	3.76	2.22	1.64	2.25	0	1.75	0.56	0	14.47	9.79	11.11	15.71	39.91	27.88	27.94	35.08	eukaryotic translation initiation factor 3 subunit C2, EUKARYOTIC INITIATION FACTOR 3C-2	member of eIF3c - eukaryotic initiation factor 3c eukaryotic translation initiation factor 3 subunit C2 (TIF3C2); FUNCTIONS IN: translation initiation factor activity; INVOLVED IN: translational initiation; LOCATED IN: eukaryotic translation initiation factor 3 complex; EXPRESSED IN: sperm cell, sepal, flower; EXPRESSED DURING: petal differentiation and expansion stage; CONTAINS InterPro DOMAIN/s…	GO:0003723,GO:0003743,GO:0005737,GO:0005852,GO:0006413,GO:0031369
AT1G21520	no symbol available	vir1_low	AVR_ALL	3.89612	3.21277	1105.84	1.4272e-19	3.501e-17	169.62	173.71	160.68	99.65	51.42	42.35	89.5	68.88	185.52	230.4	209.81	267.22	1679.42	1819.54	1788.49	1698.11	no full name available	unknown protein; Has 9 Blast hits to 9 proteins in 2 species: Archae - 0; Bacteria - 0; Metazoa - 0; Fungi - 0; Plants - 9; Viruses - 0; Other Eukaryotes - 0 (source: NCBI BLink).	GO:0003674,GO:0005783,GO:0006979
AT2G26400	ARD3, ARD, ATARD3	vir1_low	AVR_ALL	3.89519	-0.188144	83.5725	9.55624e-09	3.72655e-08	1.71	35.97	1.69	5.3	8.06	7.71	11.62	8.04	8.4	15.26	18.39	8.57	32.33	192.94	207.16	214.37	ACIREDUCTONE DIOXYGENASE, acireductone dioxygenase 3	Encodes a protein predicted to belong to the acireductone dioxygenase (ARD/ARD’)family. acireductone dioxygenase 3 (ARD3); FUNCTIONS IN: heteroglycan binding, acireductone dioxygenase [iron(II)-requiring] activity, metal ion binding; INVOLVED IN: oxidation reduction, L-methionine salvage from methylthioadenosine; LOCATED IN: cellular_component unknown; EXPRESSED IN: 22 plant structures; EXPRESSED…	GO:0005886,GO:0005886,GO:0005886,GO:0005886,GO:0006555,GO:0010309,GO:0010309,GO:0019509,GO:0010297,GO:0010309,GO:0005829
AT5G09470	DIC3	vir1_low	AVR_ALL	3.8892	-0.439675	147.369	6.32067e-11	4.12828e-10	4.53	4.58	1.12	3.5	5.44	13.6	4.47	15.26	27.94	25.86	16.86	39.4	80.31	131.3	159.31	131.65	dicarboxylate carrier 3	Encodes one of the mitochondrial dicarboxylate carriers (DIC): DIC1 (AT2G22500), DIC2 (AT4G24570), DIC3 (AT5G09470). dicarboxylate carrier 3 (DIC3); FUNCTIONS IN: oxidative phosphorylation uncoupler activity, binding, dicarboxylic acid transmembrane transporter activity; INVOLVED IN: transport, mitochondrial transport; LOCATED IN: mitochondrial inner membrane, membrane; EXPRESSED IN: cotyledon, l…	GO:0005739,GO:0008272,GO:0015116,GO:0015117,GO:0015131,GO:0015140,GO:0015141,GO:0015297,GO:0015709,GO:0015729,GO:0017077,GO:0035435,GO:0071422,GO:0071423,GO:0005310,GO:0006839
AT4G02795		vir1_low	AVR_ALL	3.88293	4.03803	885.208	1.3923e-18	1.85406e-16	53.67	99.31	65.09	51.12	148.55	159.63	109.09	163.23	1161.52	1464.08	1250.43	1596.21	2483.79	2516.2	2113.04	2514.71			-
AT1G52120	no symbol available	vir1_low	AVR_ALL	3.88173	-0.501824	102.404	1.66462e-09	7.69687e-09	6.23	9.96	6.2	2.67	13.2	6.07	11.29	11.57	3.67	7.43	3.69	7.44	52.67	199.73	141.51	121.21	no full name available	Mannose-binding lectin superfamily protein; CONTAINS InterPro DOMAIN/s: Mannose-binding lectin (InterPro:IPR001229); BEST Arabidopsis thaliana protein match is: Mannose-binding lectin superfamily protein (TAIR:AT1G52130.1); Has 1455 Blast hits to 704 proteins in 37 species: Archae - 0; Bacteria - 4; Metazoa - 0; Fungi - 0; Plants - 1447; Viruses - 0; Other Eukaryotes - 4 (source: NCBI BLink).	GO:0003674,GO:0005575,GO:0005634,GO:0005634,GO:0008150
AT5G65687	no symbol available	vir1_low	AVR_ALL	3.87571	0.74216	17.6189	0.000547981	0.000949523	128.47	128.2	0	78.51	0	0	0	0	93.12	152.09	47.91	128.45	187.32	211.37	165.11	207.96	no full name available	Major facilitator superfamily protein; FUNCTIONS IN: carbohydrate transmembrane transporter activity, sugar:hydrogen symporter activity; INVOLVED IN: transmembrane transport; LOCATED IN: plasma membrane, membrane; CONTAINS InterPro DOMAIN/s: Major facilitator superfamily (InterPro:IPR020846), Major facilitator superfamily MFS-1 (InterPro:IPR011701), Major facilitator superfamily, general substrat…	GO:0005215,GO:0009507,GO:0016020,GO:0022857,GO:0055085,GO:0032787
AT1G28765	no symbol available	vir1_low	AVR_ALL	3.87385	1.0745	79.5994	5.28744e-08	1.77216e-07	35.22	59	33.78	72.76	0	0	0	0	114.57	102.1	85.46	78.87	172.12	269.72	256.38	366.28	no full name available		GO:0003674,GO:0005739,GO:0005739,GO:0008150
AT4G00870	bHLH014, bHLH14	vir1_low	AVR_ALL	3.86956	-1.76807	113.678	6.6245e-10	3.37142e-09	1.69	1.72	3.37	0.87	1.67	0.83	4.27	5.08	5.24	9.72	5.27	6.2	50.94	38.7	46.29	53.89		basic helix-loop-helix (bHLH) DNA-binding superfamily protein; FUNCTIONS IN: DNA binding, sequence-specific DNA binding transcription factor activity; INVOLVED IN: regulation of transcription; LOCATED IN: nucleus; EXPRESSED IN: 9 plant structures; EXPRESSED DURING: 6 growth stages; CONTAINS InterPro DOMAIN/s: Helix-loop-helix DNA-binding domain (InterPro:IPR001092), Helix-loop-helix DNA-binding (…	GO:0000976,GO:0003700,GO:0005634,GO:0005634,GO:0006355,GO:0046983,GO:0003700,GO:0006355,GO:0003700,GO:0005515,GO:0005634,GO:0005737,GO:0010629,GO:0005515,GO:0005515,GO:0005515,GO:0005515
AT4G14365	XBAT34	vir1_low	AVR_ALL	3.85801	2.11154	691.7	1.71599e-17	1.31113e-15	57.5	78.58	39.19	34.93	14.82	16.14	25.47	26.84	155.13	190.65	159.51	177.32	532.76	921.57	805.45	802.14	XB3 ortholog 4 in Arabidopsis thaliana	XB3 ortholog 4 in Arabidopsis thaliana (XBAT34); FUNCTIONS IN: zinc ion binding; EXPRESSED IN: 22 plant structures; EXPRESSED DURING: 13 growth stages; CONTAINS InterPro DOMAIN/s: Zinc finger, RING-type (InterPro:IPR001841), Ankyrin repeat-containing domain (InterPro:IPR020683), Ankyrin repeat (InterPro:IPR002110); BEST Arabidopsis thaliana protein match is: XB3 ortholog 5 in Arabidopsis thaliana…	GO:0005634,GO:0016567,GO:0002237,GO:0006970,GO:0009611,GO:0009627,GO:0009863,GO:0010035,GO:0010150,GO:0031347,GO:0042742,GO:0043436,GO:0050832,GO:0097305,GO:2000022
AT3G44805	no symbol available	vir1_low	AVR_ALL	3.85378	-2.71768	22.1677	0.000178116	0.000330084	2.97	2.91	0	0	0	0	0	0	11.78	3	5.93	0	16.22	27.77	10.99	16.6	no full name available	TRAF-like superfamily protein; FUNCTIONS IN: molecular_function unknown; INVOLVED IN: biological_process unknown; LOCATED IN: endomembrane system; CONTAINS InterPro DOMAIN/s: MATH (InterPro:IPR002083); BEST Arabidopsis thaliana protein match is: Meprin and TRAF (MATH) homology domain-containing protein (TAIR:AT3G44800.1); Has 431 Blast hits to 262 proteins in 3 species: Archae - 0; Bacteria - 0; …	GO:0003674,GO:0005575,GO:0008150
AT4G14530	no symbol available	vir1_low	AVR_ALL	3.8476	-3.1259	18.8175	0.000401714	0.000710015	0	0	1.72	1.8	0	0	0	0	0	8.62	0	0	14.79	13.44	10.11	10.13	no full name available	BEST Arabidopsis thaliana protein match is: AGAMOUS-like 97 (TAIR:AT1G46408.1); Has 21 Blast hits to 21 proteins in 2 species: Archae - 0; Bacteria - 0; Metazoa - 0; Fungi - 0; Plants - 21; Viruses - 0; Other Eukaryotes - 0 (source: NCBI BLink).	GO:0003674,GO:0005634,GO:0008150
AT3G45140	ATLOX2, LOX2	vir1_low	AVR_ALL	3.84095	4.77698	477.978	7.14728e-16	2.48597e-14	215.63	312.39	98.3	119.45	133.33	295.24	175.07	242.09	902.27	1159.23	1072.5	1179.94	3989.81	5266.71	5056.65	5571.19	ARABIODOPSIS THALIANA LIPOXYGENASE 2, lipoxygenase 2	Chloroplast lipoxygenase required for wound-induced jasmonic acid accumulation in Arabidopsis.Mutants are resistant to Staphylococcus aureus and accumulate salicylic acid upon infection. lipoxygenase 2 (LOX2); FUNCTIONS IN: lipoxygenase activity; INVOLVED IN: in 7 processes; LOCATED IN: chloroplast thylakoid membrane, chloroplast stroma, chloroplast, chloroplast envelope; EXPRESSED IN: 24 plant s…	GO:0005737,GO:0009507,GO:0016702,GO:0016702,GO:0031408,GO:0034440,GO:0005515,GO:0005737,GO:0009507,GO:0009611,GO:0080027,GO:0009941,GO:0009535,GO:0009535,GO:0009753,GO:0009570,GO:0009617,GO:0009507,GO:0080027,GO:0009570,GO:0016165,GO:0009620,GO:0009570,GO:0016165,GO:0034440,GO:0009507,GO:1901149,GO:0010597,GO:0005829,GO:0003729,GO:0009507,GO:0009695,GO:0009695,GO:0009414,GO:0009507,GO:0009611,GO:…
AT3G28540	no symbol available	vir1_low	AVR_ALL	3.83156	2.48781	1292.18	2.88319e-20	1.01803e-17	127.3	97.67	123.36	181.87	30.15	36.67	36.03	47.54	116.76	135.42	137.03	125.02	937.63	1195.06	1082.16	950.29	no full name available	P-loop containing nucleoside triphosphate hydrolases superfamily protein; FUNCTIONS IN: nucleoside-triphosphatase activity, ATPase activity, nucleotide binding, ATP binding; EXPRESSED IN: 11 plant structures; EXPRESSED DURING: 9 growth stages; CONTAINS InterPro DOMAIN/s: ATPase, AAA-type, core (InterPro:IPR003959), ATPase, AAA+ type, core (InterPro:IPR003593); BEST Arabidopsis thaliana protein ma…	GO:0003674,GO:0005739,GO:0005739,GO:0008150
AT2G41510	ATCKX1, CKX1	vir1_low	AVR_ALL	3.82991	0.011139	539.76	2.10717e-16	9.44338e-15	6.95	10.93	9.37	8.24	15.71	16.89	17.39	15.22	9.69	12.5	11.74	24.77	207.4	152.5	161.28	224.52	cytokinin oxidase/dehydrogenase 1, CYTOKININ OXIDASE/DEHYDROGENASE 1	It encodes a protein whose sequence is similar to cytokinin oxidase/dehydrogenase, which catalyzes the degradation of cytokinins. cytokinin oxidase/dehydrogenase 1 (CKX1); FUNCTIONS IN: cytokinin dehydrogenase activity; INVOLVED IN: N-terminal protein myristoylation, cytokinin catabolic process, meristem development; LOCATED IN: vacuole; EXPRESSED IN: lateral root, shoot apex, hypocotyl, root, fl…	GO:0005576,GO:0005576,GO:0005576,GO:0009690,GO:0016491,GO:0019139,GO:0071949,GO:0005773,GO:0019139,GO:0009823,GO:0048507,GO:0009823,GO:0019139
AT2G22710		vir1_low	AVR_ALL	3.82907	-1.85939	94.3576	3.38978e-09	1.45453e-08	1.3	2.63	3.88	4.03	2.49	0	0	1.25	10.29	3.94	10.3	10.32	46.03	40.32	43	38.38		similar to DNA binding [Arabidopsis thaliana] (TAIR:AT4G01980.1); similar to hypothetical protein 26.t00020 [Brassica oleracea] (GB:ABD65000.1); contains InterPro domain Cyclin-like F-box; (InterPro:IPR001810); contains InterPro domain Homeodomain-related; (InterPro:IPR012287); contains InterPro domain Homeodomain-like; (InterPro:IPR009057); contains InterPro domain Myb, DNA-binding; (InterPro:IP…	-
AT5G13320	AtGH3.12, GDG1, PBS3, WIN3, GH3.12	vir1_low	AVR_ALL	3.81882	0.572855	127.621	2.34802e-10	1.33753e-09	6.36	54.15	18.27	8.53	6.7	11.33	4.73	4.84	55.38	59.17	59.14	51.92	178.08	279.83	288.84	268.75	HOPW1-1-INTERACTING 3, GH3-LIKE DEFENSE GENE 1, GRETCHEN HAGEN 3.12, AVRPPHB SUSCEPTIBLE 3	Encodes an enzyme capable of conjugating amino acids to 4-substituted benzoates. 4-HBA (4-hydroxybenzoic acid) and pABA (4-aminobenzoate) may be targets of the enzyme in Arabidopsis, leading to the production of pABA-Glu, 4HBA-Glu, or other related compounds. This enzyme is involved in disease-resistance signaling. It is required for the accumulation of salicylic acid, activation of defense respo…	GO:0005634,GO:0005634,GO:0005737,GO:0016881,GO:0006952,GO:0016046,GO:0009863,GO:0042742,GO:0042742,GO:0010112,GO:0034052,GO:0005515,GO:0042742,GO:0018874,GO:0052625,GO:0052626,GO:0052627,GO:0052628,GO:0071456,GO:0052628
AT1G62230		vir1_low	AVR_ALL	3.81313	-2.56987	20.1493	0.000288086	0.000519706	3.32	0	0	0	0	0	0	3.04	23.07	0	9.92	0	30.13	21.8	9.24	12.35		pseudogene, hypothetical protein	-
AT5G59320	LTP3	vir1_low	AVR_ALL	3.81229	6.43313	234.955	7.77904e-13	8.67595e-12	2958.3	3301.15	1641.6	1337.25	71.14	158.54	69.94	117.11	2491.97	2765.46	2336.24	2782.25	16527.3	12189.4	11309.8	13128.5	lipid transfer protein 3	Predicted to encode a PR (pathogenesis-related) protein. Belongs to the lipid transfer protein (PR-14) family with the following members: At2g38540/LTP1, At2g38530/LTP2, At5g59320/LTP3, At5g59310/LTP4, At3g51600/LTP5, At3g08770/LTP6, At2g15050/LTP7, At2g18370/LTP8, At2g15325/LTP9, At5g01870/LTP10, At4g33355/LTP11, At3g51590/LTP12, At5g44265/LTP13, At5g62065/LTP14, At4g08530/LTP15. lipid transfer …	GO:0005576,GO:0006869,GO:0009505,GO:0009737,GO:0048046,GO:0009414
AT2G20142	no symbol available	vir1_low	AVR_ALL	3.80907	-0.518225	78.7424	1.57529e-08	5.88405e-08	14.45	4.83	17.07	19.48	12.97	4.55	4.86	0	5.79	59.96	15.31	35.66	69.57	117.86	122.24	141.2	no full name available	Toll-Interleukin-Resistance (TIR) domain family protein; FUNCTIONS IN: transmembrane receptor activity; INVOLVED IN: signal transduction, innate immune response; LOCATED IN: intrinsic to membrane; EXPRESSED IN: 13 plant structures; EXPRESSED DURING: 9 growth stages; CONTAINS InterPro DOMAIN/s: Toll-Interleukin receptor (InterPro:IPR000157); BEST Arabidopsis thaliana protein match is: Disease resi…	GO:0005737,GO:0007165,GO:0006979,GO:0009414,GO:0009737,GO:0009867,GO:0009966,GO:0031347,GO:0043436,GO:0048367,GO:0071407,GO:0098542,GO:1901698
AT1G76430	PHT1;9	vir1_low	AVR_ALL	3.80753	-1.31631	128.741	2.16956e-10	1.24377e-09	6.8	2.11	3.47	3.57	3.57	5.93	11.29	10.12	0	4.83	4.22	2.84	50.57	61.94	77.74	76.12	phosphate transporter 1;9	Encodes Pht1;9, a member of the Pht1 family of phosphate transporters which include: Pht1;1/At5g43350, Pht1;2/At5g43370, Pht1;3/At5g43360, Pht1;4/At2g38940, Pht1;5/At2g32830, Pht1;6/At5g43340, Pht1;7/At3g54700, Pht1;8/At1g20860, Pht1;9/At1g76430 (Plant Journal 2002, 31:341). phosphate transporter 1;9 (PHT1;9); FUNCTIONS IN: phosphate transmembrane transporter activity, carbohydrate transmembrane …	GO:0005886,GO:0015114,GO:0005886,GO:0006817,GO:0015114,GO:0015415,GO:1901684
AT1G70820	no symbol available	vir1_low	AVR_ALL	3.80636	3.12215	400.039	4.22825e-15	1.05979e-13	44.69	73.26	27.82	42.55	338.76	259.87	109.74	165.09	67.36	98.97	76.42	79.48	1748.53	1561.93	1461.76	1419.11	no full name available	phosphoglucomutase, putative / glucose phosphomutase, putative; FUNCTIONS IN: intramolecular transferase activity, phosphotransferases; INVOLVED IN: carbohydrate metabolic process; LOCATED IN: chloroplast; EXPRESSED IN: 20 plant structures; EXPRESSED DURING: 13 growth stages; CONTAINS InterPro DOMAIN/s: Alpha-D-phosphohexomutase, alpha/beta/alpha domain III (InterPro:IPR005846), Alpha-D-phosphohe…	GO:0004615,GO:0009507,GO:0009507,GO:0009507,GO:0009570,GO:0009507,GO:0005976,GO:0009611,GO:0009753,GO:0009888,GO:0010468,GO:0010604,GO:0033993,GO:0044271,GO:0045935,GO:0050793,GO:0051239,GO:0051252,GO:0065003
AT5G44575	PROSCOOP8	vir1_low	AVR_ALL	3.80227	2.25989	282.151	1.31955e-13	1.87391e-12	38.33	52.29	105.68	34.72	27.2	55.03	57.98	79.88	68.33	73.55	49.27	127.69	721.82	1132.27	1062.99	737.05		unknown protein; FUNCTIONS IN: molecular_function unknown; INVOLVED IN: biological_process unknown; LOCATED IN: endomembrane system; Has 7 Blast hits to 7 proteins in 2 species: Archae - 0; Bacteria - 0; Metazoa - 0; Fungi - 0; Plants - 7; Viruses - 0; Other Eukaryotes - 0 (source: NCBI BLink).	GO:0005739,GO:0030275,GO:0033612,GO:0048046,GO:0005576,GO:0005783,GO:0002213,GO:0009611,GO:0009611,GO:0009625,GO:0080027
AT2G29370	no symbol available	vir1_low	AVR_ALL	3.79895	1.24943	397.583	4.49532e-15	1.10856e-13	33.94	19.93	23.84	18.97	39.03	12.9	29.06	32.29	92	99.67	68.28	72.55	531.69	457.95	396.46	336.37	no full name available	NAD(P)-binding Rossmann-fold superfamily protein; FUNCTIONS IN: oxidoreductase activity, binding, catalytic activity; INVOLVED IN: oxidation reduction, metabolic process; LOCATED IN: cellular_component unknown; EXPRESSED IN: 21 plant structures; EXPRESSED DURING: 13 growth stages; CONTAINS InterPro DOMAIN/s: Short-chain dehydrogenase/reductase, conserved site (InterPro:IPR020904), NAD(P)-binding …	GO:0003674,GO:0005739,GO:0008150,GO:0005829,GO:0005777
AT4G23160	CRK8	vir1_low	AVR_ALL	3.7984	-1.82111	171.578	1.54049e-11	1.17819e-10	7.14	2.95	3.66	3.04	1.36	1.85	2.02	2.06	4.8	5.56	5.68	1.43	37.5	43.72	47.2	48.19	cysteine-rich RLK (RECEPTOR-like protein kinase) 8	Encodes a cysteine-rich receptor-like protein kinase. cysteine-rich RLK (RECEPTOR-like protein kinase) 8 (CRK8); FUNCTIONS IN: kinase activity; INVOLVED IN: protein amino acid phosphorylation; CONTAINS InterPro DOMAIN/s: Protein kinase, ATP binding site (InterPro:IPR017441), Reverse transcriptase, RNA-dependent DNA polymerase (InterPro:IPR013103), Serine/threonine-protein kinase domain (InterPro:…	GO:0004674,GO:0005886,GO:0006468,GO:0006468,GO:0016301,GO:0042742
AT5G26170	WRKY50, ATWRKY50	vir1_low	AVR_ALL	3.79783	-1.02372	86.127	7.40556e-09	2.95462e-08	7.32	7.36	1.45	3.02	4.17	8	0	2.78	17.31	17.44	21.61	12.98	50.31	123.13	95.15	54.4	WRKY DNA-binding protein 50, ARABIDOPSIS THALIANA WRKY DNA-BINDING PROTEIN 50	member of WRKY Transcription Factor; Group II-c. Involved in jasmonic acid inducible defense responses. WRKY DNA-binding protein 50 (WRKY50); CONTAINS InterPro DOMAIN/s: DNA-binding WRKY (InterPro:IPR003657); BEST Arabidopsis thaliana protein match is: WRKY DNA-binding protein 51 (TAIR:AT5G64810.1); Has 30201 Blast hits to 17322 proteins in 780 species: Archae - 12; Bacteria - 1396; Metazoa - 173…	GO:0003700,GO:0005634,GO:0006355,GO:0043565,GO:0003700,GO:0003700,GO:0009867,GO:0050832
AT3G09400	PLL3	vir1_low	AVR_ALL	3.78599	-1.50407	146.517	6.66688e-11	4.32651e-10	1.89	6.98	5.13	3.95	1.32	2.73	3.91	4.67	4.34	5.1	0.65	8.53	44.2	60	69.45	62.34	pol-like 3	Similar to POLTERGEIST (POL) protein phosphatase 2C. No phenotype observed in plants homozygous for a null allele. Ubiquitously expressed. pol-like 3 (PLL3); FUNCTIONS IN: protein serine/threonine phosphatase activity, catalytic activity; CONTAINS InterPro DOMAIN/s: Protein phosphatase 2C-related (InterPro:IPR001932), Protein phosphatase 2C, N-terminal (InterPro:IPR014045), Protein phosphatase 2C…	GO:0004722,GO:0005739,GO:0005739,GO:0006470,GO:0006470,GO:0017018
AT2G34210	SPT5-1	vir1_low	AVR_ALL	3.77045	-2.322	92.2184	4.13014e-09	1.73734e-08	1.46	2.55	0	2.05	1.69	3.77	2.14	5.31	0.5	2.53	4.72	2.12	23.47	33.02	28.4	33.21		Transcription elongation factor Spt5; FUNCTIONS IN: transcription elongation regulator activity, structural constituent of ribosome, transcription initiation factor activity; INVOLVED IN: regulation of transcription from RNA polymerase II promoter, translation, positive regulation of RNA elongation from RNA polymerase II promoter; LOCATED IN: ribosome, intracellular; EXPRESSED IN: sperm cell; CON…	GO:0003729,GO:0003735,GO:0005634,GO:0005634,GO:0005840,GO:0006357,GO:0006368,GO:0006412,GO:0032044,GO:0032784,GO:0140673
AT2G33380	AtRD20, PXG3, CLO-3, CLO3, RD20, AtCLO3	vir1_low	AVR_ALL	3.76715	5.24137	516.264	3.29755e-16	1.33626e-14	968.93	845.52	667.35	648.32	65.63	108.95	163.55	115.52	857.52	950.43	753.54	888.8	7125.98	7215.63	6924.51	5910.09	caleosin 3, Arabidopsis thaliana caleosin 3, peroxygenase 3, RESPONSIVE TO DESICCATION 20	Encodes a calcium binding protein whose mRNA is induced upon treatment with NaCl, ABA and in response to dessication. mRNA expression under drought conditions is apparent particularly in leaves and flowers. Isoform of caleosin with a role as a peroxygenase involved in oxylipin metabolism during biotic and abiotic stress. Involved in the production of 2-hydroxy-octadecatrienoic acid. RESPONSIVE TO…	GO:0004497,GO:0005509,GO:0102070,GO:0005509,GO:0005509,GO:0009269,GO:0009269,GO:0009409,GO:0009651,GO:0009737,GO:0000325,GO:0000325,GO:0009737,GO:0005509,GO:0009409,GO:0009620,GO:0009651,GO:0009737,GO:0009751,GO:0031407,GO:0031969,GO:0043231,GO:1990137,GO:0010118,GO:0012511,GO:0050832,GO:1902609,GO:2000377,GO:0005783
AT3G49620	DIN11	vir1_low	AVR_ALL	3.76401	0.576574	131.991	1.73079e-10	1.02138e-09	8.24	39.1	10.93	6.62	22.61	12.48	4.62	10.97	7.55	18.15	13.27	28.69	117.46	361.5	278.67	317.92	DARK INDUCIBLE 11	encodes a protein similar to 2-oxoacid-dependent dioxygenase. Expression is induced after 24 hours of dark treatment, in senescing leaves and treatment with exogenous photosynthesis inhibitor. Induction of gene expression was suppressed in excised leaves supplied with sugar. The authors suggest that the gene's expression pattern is responding to the level of sugar in the cell. DARK INDUCIBLE 11 (…	GO:0005737,GO:0016706,GO:0009267
AT5G44572	PROSCOOP6	vir1_low	AVR_ALL	3.75941	4.02067	1585.05	3.51731e-21	2.81177e-18	235.91	269.55	258.59	299.13	238.65	243.89	138.53	192.17	315.26	335.36	314.32	307.85	3470.96	3520.71	2992.35	2485.21		unknown protein; FUNCTIONS IN: molecular_function unknown; INVOLVED IN: biological_process unknown; LOCATED IN: endomembrane system; Has 7 Blast hits to 7 proteins in 2 species: Archae - 0; Bacteria - 0; Metazoa - 0; Fungi - 0; Plants - 7; Viruses - 0; Other Eukaryotes - 0 (source: NCBI BLink).	GO:0005576,GO:0030275,GO:0033612,GO:0048046,GO:0005576,GO:0005783,GO:0002213,GO:0009611,GO:0009611,GO:0009625,GO:0080027
AT3G25010	AtRLP41, RLP41	vir1_low	AVR_ALL	3.75755	-0.722569	246.283	4.93967e-13	5.86718e-12	10.64	9.01	9.75	8	2.93	3.21	6.13	1.23	20.79	14.75	12.86	12.64	66.69	112.38	121.1	114.76	receptor like protein 41	receptor like protein 41 (RLP41); FUNCTIONS IN: kinase activity; INVOLVED IN: signal transduction, defense response; LOCATED IN: endomembrane system; EXPRESSED IN: 19 plant structures; EXPRESSED DURING: 12 growth stages; CONTAINS InterPro DOMAIN/s: Leucine-rich repeat (InterPro:IPR001611); BEST Arabidopsis thaliana protein match is: receptor like protein 40 (TAIR:AT3G24982.1); Has 100338 Blast hi…	GO:0005576,GO:0005576,GO:0016301,GO:0007165,GO:0010150,GO:0071215,GO:0010150,GO:0071215
AT1G69880	ATH8, TH8	vir1_low	AVR_ALL	3.75106	2.88473	387.627	5.78381e-15	1.36147e-13	83.82	72.22	100.71	41.94	19.08	61.95	63.04	73.35	197.75	204.27	173.86	248.49	816.5	1594.1	1447.3	1586.12	thioredoxin H-type 8	thioredoxin H-type 8 (TH8); INVOLVED IN: N-terminal protein myristoylation, cell redox homeostasis; LOCATED IN: cellular_component unknown; EXPRESSED IN: 15 plant structures; EXPRESSED DURING: 6 growth stages; CONTAINS InterPro DOMAIN/s: Thioredoxin fold (InterPro:IPR012335), Thioredoxin, core (InterPro:IPR015467), Thioredoxin-like (InterPro:IPR017936), Thioredoxin domain (InterPro:IPR013766), Th…	GO:0005737,GO:0043436
AT1G61320	no symbol available	vir1_low	AVR_ALL	3.73418	-2.34539	71.366	3.55122e-08	1.23261e-07	0.93	0	0	0	6.35	2.72	4.7	1.86	9.61	12.66	13.52	5.84	15.89	26.91	26.91	18.83	no full name available	FBD / Leucine Rich Repeat domains containing protein; CONTAINS InterPro DOMAIN/s: FBD (InterPro:IPR013596), FBD-like (InterPro:IPR006566); BEST Arabidopsis thaliana protein match is: FBD, F-box and Leucine Rich Repeat domains containing protein (TAIR:AT1G61330.1); Has 419 Blast hits to 418 proteins in 11 species: Archae - 0; Bacteria - 0; Metazoa - 0; Fungi - 0; Plants - 419; Viruses - 0; Other E…	GO:0003674,GO:0005739,GO:0008150
AT1G34060	TAR4	vir1_low	AVR_ALL	3.73406	1.49774	168.436	1.83105e-11	1.37117e-10	140.81	72.58	75.71	130.8	1.6	0	2.1	10.48	72.52	81.21	94.99	73.16	525.21	421.04	316.05	539.88	TRYPTOPHAN AMINOTRANSFERASE RELATED 4	Pyridoxal phosphate (PLP)-dependent transferases superfamily protein; FUNCTIONS IN: carbon-sulfur lyase activity, pyridoxal phosphate binding, catalytic activity; LOCATED IN: endomembrane system; CONTAINS InterPro DOMAIN/s: Pyridoxal phosphate-dependent transferase, major domain (InterPro:IPR015424), EGF-like, alliinase (InterPro:IPR006947), Pyridoxal phosphate-dependent transferase, major region…	GO:0005576,GO:0006520,GO:0008483,GO:0016846,GO:0016846
AT1G24260	AGL9, SEP3	vir1_low	AVR_ALL	3.73344	1.63898	668.389	2.42972e-17	1.73688e-15	93.96	35.32	42.79	59.22	11.03	20.61	8.28	14.7	126.31	154.48	124.25	113.27	556.37	524.77	488.97	558.57	SEPALLATA3, AGAMOUS-like 9	Member of the MADs box transcription factor family. SEP3 is redundant with SEP1 and 2. Flowers of SEP1/2/3 triple mutants show a conversion of petals and stamens to sepals.SEP3 forms heterotetrameric complexes with other MADS box family members and binds to the CArG box motif. SEPALLATA3 (SEP3); CONTAINS InterPro DOMAIN/s: Transcription factor, MADS-box (InterPro:IPR002100), Transcription factor,…	GO:0000977,GO:0000978,GO:0000981,GO:0003677,GO:0003700,GO:0005634,GO:0005634,GO:0005634,GO:0006357,GO:0045944,GO:0046983,GO:0001708,GO:0010093,GO:0003700,GO:0003700,GO:0009908,GO:0003700,GO:0005515,GO:0005515,GO:0005515,GO:0005515,GO:0005515,GO:0005515,GO:0048481,GO:0005634,GO:0005634,GO:0005515,GO:0005515,GO:0005515,GO:0005515,GO:0005515,GO:0005515,GO:0005515,GO:0005515,GO:0005515,GO:0005515,GO:…
AT1G48220	no symbol available	vir1_low	AVR_ALL	3.72887	-2.61661	41.964	4.43512e-06	1.06072e-05	5.27	0	1.31	1.36	0	0	0	0	10.38	9.15	19.5	13.02	6.28	24.17	6.38	19.36	no full name available	Protein kinase superfamily protein; FUNCTIONS IN: protein serine/threonine kinase activity, protein kinase activity, ATP binding; INVOLVED IN: protein amino acid phosphorylation; LOCATED IN: cellular_component unknown; EXPRESSED IN: synergid; CONTAINS InterPro DOMAIN/s: Protein kinase, ATP binding site (InterPro:IPR017441), Protein kinase, catalytic domain (InterPro:IPR000719), Serine-threonine/t…	GO:0003674,GO:0005634,GO:0006468
AT3G27025	LAZY6	vir1_low	AVR_ALL	3.7126	0.689117	280.229	1.41052e-13	1.98735e-12	66.56	22.3	34.1	37.23	7.47	2.45	13.55	8.4	19.89	25.39	23.5	16.71	305.31	286.91	293.15	268.25		unknown protein; Has 25 Blast hits to 25 proteins in 6 species: Archae - 0; Bacteria - 0; Metazoa - 1; Fungi - 0; Plants - 24; Viruses - 0; Other Eukaryotes - 0 (source: NCBI BLink).	GO:0003674,GO:0005634,GO:0009507,GO:0009630,GO:2000012,GO:0009266,GO:0009416,GO:0033993,GO:0043436
AT4G25000	ATAMY1, AMY1	vir1_low	AVR_ALL	3.7099	-0.446209	189.779	5.96763e-12	5.15264e-11	14.78	7.07	5.18	7.17	5.15	14.38	6.14	6.09	13.53	24.45	11.77	7.26	101.2	106.06	90.53	221.77	alpha-amylase-like	Predicted to be secreted protein based on signalP prediction. Involved in starch mobilization. Mutants are defective in alpha-amylase activity. (Note: AMY1 has been found in the literature to be referred to as AMY3, which is not to be confused with AMY3/At1g69830). alpha-amylase-like (AMY1); FUNCTIONS IN: alpha-amylase activity; INVOLVED IN: response to gibberellin stimulus, response to abscisic …	GO:0004556,GO:0005509,GO:0005576,GO:0005987,GO:0005576,GO:0009739,GO:0004556,GO:0009737,GO:0048046
AT3G57700	ZRK10	vir1_low	AVR_ALL	3.70945	-0.534909	172.171	1.49154e-11	1.14678e-10	14.27	11.15	4.71	1.64	12.01	2.88	10.82	17.99	18.74	11.02	12.45	14.02	121.83	98.55	127.16	136.1		Protein kinase superfamily protein; FUNCTIONS IN: protein serine/threonine kinase activity, protein kinase activity, kinase activity, ATP binding; INVOLVED IN: protein amino acid phosphorylation; LOCATED IN: cellular_component unknown; EXPRESSED IN: 22 plant structures; EXPRESSED DURING: 14 growth stages; CONTAINS InterPro DOMAIN/s: Protein kinase, catalytic domain (InterPro:IPR000719), Serine/th…	GO:0004672,GO:0005524,GO:0005886,GO:0006468,GO:0007166,GO:0016310,GO:0002237,GO:0009627,GO:0009751,GO:0031347,GO:0042742,GO:0050832
AT2G11330		vir1_low	AVR_ALL	3.6935	-2.44212	59.6919	1.48717e-07	4.61663e-07	0.93	0	0	1.48	2.16	1.81	1.54	2.83	6.72	13.12	4.03	10.15	15.01	23.98	24.37	26.96		Mutator-like transposase family, has a 5.3e-78 P-value blast match to Q9ZQM3 /24-192 Pfam PF03108 MuDR family transposase (MuDr-element domain)	-
AT3G05955		vir1_low	AVR_ALL	3.69167	-0.968873	37.8698	4.27978e-06	1.0263e-05	14.42	10.24	19.56	4.83	9.95	0	0	0	19.48	14.68	54.11	16.37	66.02	93.5	56.42	78.46			-
AT3G26820	ELT3	vir1_low	AVR_ALL	3.6881	-2.09271	96.1224	2.88802e-09	1.26306e-08	1.96	4.72	2	0	2.74	2.84	1.47	2.25	3.53	2.65	2.02	5.16	22.24	32.2	45.79	42.62		Esterase/lipase/thioesterase family protein; FUNCTIONS IN: transferase activity, transferring acyl groups other than amino-acyl groups, catalytic activity; INVOLVED IN: biological_process unknown; CONTAINS InterPro DOMAIN/s: Diacylglycerol acyltransferase (InterPro:IPR007130); BEST Arabidopsis thaliana protein match is: Esterase/lipase/thioesterase family protein (TAIR:AT3G26840.1); Has 441 Blast…	GO:0005575,GO:0006979,GO:0009617,GO:0010035,GO:0042435,GO:0050832
AT1G03710	no symbol available	vir1_low	AVR_ALL	3.68784	0.301973	135.273	1.38447e-10	8.39326e-10	3	9.91	1.63	9.02	19.24	17.87	23.1	6.21	72.02	91.34	25.81	73	207.76	208.98	141.84	231.35	no full name available	Cystatin/monellin superfamily protein; FUNCTIONS IN: cysteine-type endopeptidase inhibitor activity; INVOLVED IN: biological_process unknown; LOCATED IN: cellular_component unknown; EXPRESSED IN: 10 plant structures; EXPRESSED DURING: 8 growth stages; CONTAINS InterPro DOMAIN/s: Proteinase inhibitor I25, cystatin (InterPro:IPR000010), Proteinase inhibitor I25, cystatin, conserved region (InterPro…	GO:0003674,GO:0005634,GO:0005634,GO:0009908,GO:0036211,GO:0043170
AT4G08470	MEKK3, MAPKKK10	vir1_low	AVR_ALL	3.68648	1.81787	312.121	4.91388e-14	8.15619e-13	56.09	36.13	38.72	43.85	147.69	101.59	69.88	107.87	30.95	41.61	20.73	36.66	493.63	670.65	591.06	824.89	MAPK/ERK kinase kinase 3	Encodes a member of the A1 subgroup of the MEKK (MAPK/ERK kinase kinase) family. MEKK is another name for Mitogen-Activated Protein Kinase Kinase Kinase (MAPKKK or MAP3K). This subgroup has four members: At4g08500 (MEKK1, also known as ARAKIN, MAP3Kb1, MAPKKK8), At4g08480 (MEKK2, also known as MAP3Kb4, MAPKKK9), At4g08470 (MEKK3, also known as MAP3Kb3, MAPKKK10) and At4g12020 (MEKK4, also known a…	GO:0000165,GO:0004672,GO:0004709,GO:0005524,GO:0005634,GO:0005737,GO:0005737,GO:0005737,GO:0006468,GO:0006468,GO:0005515
AT3G32920	no symbol available	vir1_low	AVR_ALL	3.67743	-0.396919	153.833	4.25385e-11	2.90114e-10	8.3	2.68	15.07	8.17	4.5	5.46	11.37	7.25	8.64	22.61	28.58	18.74	143.4	150.25	122.4	114.31	no full name available	P-loop containing nucleoside triphosphate hydrolases superfamily protein; FUNCTIONS IN: single-stranded DNA binding, DNA-dependent ATPase activity, DNA binding, ATP binding; INVOLVED IN: DNA repair, SOS response, DNA recombination, DNA metabolic process; LOCATED IN: cellular_component unknown; EXPRESSED IN: male gametophyte, pollen tube; EXPRESSED DURING: L mature pollen stage, M germinated polle…	GO:0003697,GO:0006281,GO:0006281,GO:0009507,GO:0009507,GO:0009507,GO:0009507,GO:0009507,GO:0140664
AT1G60110	no symbol available	vir1_low	AVR_ALL	3.67511	0.0394698	398.278	4.41794e-15	1.09295e-13	5.29	5.46	2.7	2.08	13.17	11.52	7.55	13.35	33.68	67.72	49.91	66.45	157.76	129.7	135.24	221.4	no full name available	Mannose-binding lectin superfamily protein; EXPRESSED IN: cultured cell; CONTAINS InterPro DOMAIN/s: Mannose-binding lectin (InterPro:IPR001229); BEST Arabidopsis thaliana protein match is: Mannose-binding lectin superfamily protein (TAIR:AT1G60130.1); Has 2034 Blast hits to 667 proteins in 34 species: Archae - 0; Bacteria - 0; Metazoa - 0; Fungi - 0; Plants - 2032; Viruses - 0; Other Eukaryotes …	GO:0003674,GO:0005634,GO:0008150
AT1G66390	ATMYB90, MYB90, PAP2	vir1_low	AVR_ALL	3.67348	0.928167	112.93	7.02494e-10	3.54984e-09	11.43	16.4	11.33	6.75	13.91	5.92	49.3	16.96	45.04	40.55	35.24	38.5	258.6	365.07	355.02	351.84	myb domain protein 90, PRODUCTION OF ANTHOCYANIN PIGMENT 2	production of anthocyanin pigment 2 protein (PAP2) myb domain protein 90 (MYB90); CONTAINS InterPro DOMAIN/s: SANT, DNA-binding (InterPro:IPR001005), Homeodomain-like (InterPro:IPR009057), Myb, DNA-binding (InterPro:IPR014778), HTH transcriptional regulator, Myb-type, DNA-binding (InterPro:IPR017930), Homeodomain-related (InterPro:IPR012287), Myb transcription factor (InterPro:IPR015495); BEST Ar…	GO:0000987,GO:0005634,GO:0005634,GO:0006355,GO:0003700,GO:0006355,GO:0005515,GO:0005515,GO:0005515,GO:0005515,GO:0005515,GO:0005515
AT3G47090	no symbol available	vir1_low	AVR_ALL	3.6727	-1.78546	130.206	1.95828e-10	1.13748e-09	2.02	5.49	2.15	0.42	0.46	2.58	1.33	2.43	4.14	7.54	6.52	13.13	33.23	57.02	37.05	50.77	no full name available	Leucine-rich repeat protein kinase family protein; FUNCTIONS IN: protein serine/threonine kinase activity, kinase activity, ATP binding; INVOLVED IN: transmembrane receptor protein tyrosine kinase signaling pathway, protein amino acid phosphorylation; LOCATED IN: chloroplast; CONTAINS InterPro DOMAIN/s: Protein kinase, ATP binding site (InterPro:IPR017441), Protein kinase, catalytic domain (Inter…	GO:0004672,GO:0005886,GO:0006468,GO:0016301,GO:0009507,GO:0002237,GO:0007165,GO:0009414,GO:0009751,GO:0014070,GO:0031347,GO:0042742,GO:0045087,GO:0050832,GO:0071310,GO:0071407,GO:1901701
AT4G11521	no symbol available	vir1_low	AVR_ALL	3.66958	0.956192	65.4321	7.17516e-08	2.34549e-07	44.86	53.17	13.3	26.38	0	0	47.27	0	41.79	33.19	35.25	50.97	402.6	394.64	308.96	299.1	no full name available	Receptor-like protein kinase-related family protein; LOCATED IN: endomembrane system; CONTAINS InterPro DOMAIN/s: Protein of unknown function DUF26 (InterPro:IPR002902); BEST Arabidopsis thaliana protein match is: cysteine-rich RLK (RECEPTOR-like protein kinase) 34 (TAIR:AT4G11530.1); Has 1353 Blast hits to 1309 proteins in 19 species: Archae - 0; Bacteria - 0; Metazoa - 0; Fungi - 0; Plants - 13…	GO:0005576,GO:0007165,GO:0009751,GO:0031347,GO:0033993,GO:0042742,GO:0050832,GO:0071310,GO:1901701
AT5G15720	GLIP7	vir1_low	AVR_ALL	3.66943	-2.20018	53.9839	3.2418e-07	9.43276e-07	0.88	0.9	2.63	1.82	6.1	2.58	3.56	0.88	2.73	0	5.48	4.61	36.26	40.34	26.19	26.73	GDSL-motif lipase 7	Contains lipase signature motif and GDSL domain. GDSL-motif lipase 7 (GLIP7); FUNCTIONS IN: lipase activity, carboxylesterase activity; INVOLVED IN: lipid metabolic process; LOCATED IN: endomembrane system; EXPRESSED IN: 7 plant structures; EXPRESSED DURING: 4 anthesis, C globular stage, petal differentiation and expansion stage, E expanded cotyledon stage, D bilateral stage; CONTAINS InterPro DO…	GO:0005576,GO:0016788,GO:0016298
AT2G40750	WRKY54, ATWRKY54	vir1_low	AVR_ALL	3.66925	-0.692099	164.252	2.31531e-11	1.69088e-10	5.01	1.02	1.99	11.39	4.94	10.71	4.03	2.99	9.28	18.81	14.49	10.44	73.2	145.5	109.6	93.87	WRKY DNA-binding protein 54, WRKY DNA-BINDING PROTEIN 54	member of WRKY Transcription Factor; Group III WRKY DNA-binding protein 54 (WRKY54); CONTAINS InterPro DOMAIN/s: DNA-binding WRKY (InterPro:IPR003657); BEST Arabidopsis thaliana protein match is: WRKY DNA-binding protein 70 (TAIR:AT3G56400.1); Has 3183 Blast hits to 2752 proteins in 165 species: Archae - 0; Bacteria - 0; Metazoa - 0; Fungi - 0; Plants - 3171; Viruses - 0; Other Eukaryotes - 12 (s…	GO:0000976,GO:0003700,GO:0003700,GO:0005634,GO:0005634,GO:0006355,GO:0003700,GO:0003700,GO:0003700,GO:0031347,GO:0000302,GO:0005515,GO:0005515,GO:0009751,GO:1900056,GO:0006970,GO:0047484,GO:0090333,GO:0005515,GO:0005515,GO:1900457,GO:2000070,GO:0010104,GO:0042742,GO:0050832,GO:2000022,GO:2000031,GO:0005515
AT3G57510	ADPG1	vir1_low	AVR_ALL	3.65199	-2.65124	45.3117	7.00816e-06	1.6199e-05	0	0	0	0	12.9	13.56	7.9	14.79	0.9	0	0.9	0	4.36	13.84	12.11	15.82	ARABIDOPSIS DEHISCENCE ZONE POLYGALACTURONASE 1	Encodes ADPG1, a polygalacturonase protein involved in silique and anther dihiscence. Loss of function mutations have reduced seed set, indehiscent fruit and reduced pollen shedding. ADPG1; FUNCTIONS IN: polygalacturonase activity; INVOLVED IN: cell wall modification involved in abscission, fruit dehiscence, anther dehiscence, carbohydrate metabolic process; LOCATED IN: endomembrane system; EXPRE…	GO:0005576,GO:0009901,GO:0010047,GO:0045490,GO:0004650,GO:0009830,GO:0009901,GO:0010047
AT3G22275	JAZ13	vir1_low	AVR_ALL	3.65144	-2.22447	25.9389	4.89104e-05	9.85396e-05	2.15	0	0	0	4.02	5.76	0	6	6.35	2.14	0	0	24.31	41.76	37.63	14.56	JAsmonate ZIM-domain protein 13	unknown protein; FUNCTIONS IN: molecular_function unknown; INVOLVED IN: biological_process unknown; LOCATED IN: cellular_component unknown; Has 22 Blast hits to 22 proteins in 6 species: Archae - 0; Bacteria - 0; Metazoa - 0; Fungi - 0; Plants - 22; Viruses - 0; Other Eukaryotes - 0 (source: NCBI BLink).	GO:0005634,GO:0005634,GO:0009611,GO:0031347,GO:2000022,GO:0003714,GO:0005515,GO:0005515,GO:0009867,GO:0009867
AT5G44990	no symbol available	vir1_low	AVR_ALL	3.64877	-0.382403	118.264	4.65594e-10	2.46003e-09	15.44	33.67	28.79	7	1.29	1.1	0	3.88	26.45	18.25	18.42	22.63	66.01	129.29	135.95	111.45	no full name available	Glutathione S-transferase family protein; FUNCTIONS IN: molecular_function unknown; INVOLVED IN: biological_process unknown; LOCATED IN: cellular_component unknown; EXPRESSED IN: stem; CONTAINS InterPro DOMAIN/s: Glutathione S-transferase, predicted (InterPro:IPR016639), Glutathione S-transferase, C-terminal-like (InterPro:IPR010987), Glutathione S-transferase/chloride channel, C-terminal (InterP…	GO:0004364,GO:0005634,GO:0005737,GO:0005737,GO:0005737,GO:0005737,GO:0048367
AT5G54560	AtDOB13	vir1_low	AVR_ALL	3.64775	-0.956461	88.1467	6.07981e-09	2.4645e-08	2.65	1.8	4.4	5.47	4.37	0	5.35	2.65	40.07	90.35	66.84	59.09	52.26	35.13	43.93	55.32	DUF295 Organellar B 13	Protein of unknown function (DUF295); CONTAINS InterPro DOMAIN/s: Protein of unknown function DUF295 (InterPro:IPR005174); BEST Arabidopsis thaliana protein match is: Protein of unknown function (DUF295) (TAIR:AT5G54550.1); Has 1807 Blast hits to 1807 proteins in 277 species: Archae - 0; Bacteria - 0; Metazoa - 736; Fungi - 347; Plants - 385; Viruses - 0; Other Eukaryotes - 339 (source: NCBI BLin…	GO:0003674,GO:0005739,GO:0008150
AT1G71280	no symbol available	vir1_low	AVR_ALL	3.64393	-0.612359	168.725	1.80191e-11	1.35239e-10	24.12	4.55	12.93	13.67	12.38	7.07	4.18	3.58	17.8	41.05	22.63	29.66	105.26	77.24	89.44	135.31	no full name available	DEA(D/H)-box RNA helicase family protein; CONTAINS InterPro DOMAIN/s: RNA helicase, DEAD-box type, Q motif (InterPro:IPR014014), DNA/RNA helicase, DEAD/DEAH box type, N-terminal (InterPro:IPR011545), RNA helicase, ATP-dependent, DEAD-box, conserved site (InterPro:IPR000629), DEAD-like helicase, N-terminal (InterPro:IPR014001), DNA/RNA helicase, C-terminal (InterPro:IPR001650), Helicase, superfami…	GO:0003724,GO:0003724,GO:0005730,GO:0008150,GO:0009507,GO:0008266
AT5G46260	no symbol available	vir1_low	AVR_ALL	3.64198	-0.671541	393.453	4.98708e-15	1.20265e-13	8.44	5.37	6.89	6.77	7.85	8.78	9.15	7.39	8.77	12.61	2.54	9.7	93.43	112.63	98.09	131.07	no full name available	disease resistance protein (TIR-NBS-LRR class) family; FUNCTIONS IN: transmembrane receptor activity, nucleoside-triphosphatase activity, nucleotide binding, ATP binding; INVOLVED IN: signal transduction, defense response, apoptosis, innate immune response; LOCATED IN: intrinsic to membrane; CONTAINS InterPro DOMAIN/s: ATPase, AAA+ type, core (InterPro:IPR003593), NB-ARC (InterPro:IPR002182), Tol…	GO:0007165,GO:0043531,GO:0009751,GO:0016070,GO:0031347,GO:0042742,GO:0050832
AT4G38120	no symbol available	vir1_low	AVR_ALL	3.64197	0.412023	17.9869	0.000368857	0.000655322	179.85	1.32	1.11	188.45	13.45	9.53	1.59	4.35	3.41	0	0	7.42	1.19	183.96	233.38	280.01	no full name available	ARM repeat superfamily protein; INVOLVED IN: biological_process unknown; LOCATED IN: plasma membrane; EXPRESSED IN: 23 plant structures; EXPRESSED DURING: 13 growth stages; Has 30201 Blast hits to 17322 proteins in 780 species: Archae - 12; Bacteria - 1396; Metazoa - 17338; Fungi - 3422; Plants - 5037; Viruses - 0; Other Eukaryotes - 2996 (source: NCBI BLink).	GO:0003674,GO:0005634,GO:0005634,GO:0005739,GO:0008150,GO:0000325,GO:0000325
AT4G24890	PAP24, ATPAP24	vir1_low	AVR_ALL	3.6345	-1.09985	392.572	5.0994e-15	1.2226e-13	7.26	7.49	6.74	4.15	9.68	7.9	6.16	10.51	4.61	2.67	3.41	6.2	98.74	79.18	57.51	79.28	ARABIDOPSIS THALIANA PURPLE ACID PHOSPHATASE 24, purple acid phosphatase 24	purple acid phosphatase 24 (PAP24); FUNCTIONS IN: protein serine/threonine phosphatase activity, acid phosphatase activity; INVOLVED IN: biological_process unknown; LOCATED IN: cell wall; EXPRESSED IN: 8 plant structures; EXPRESSED DURING: C globular stage, petal differentiation and expansion stage, E expanded cotyledon stage, D bilateral stage; CONTAINS InterPro DOMAIN/s: Metallophosphoesterase …	GO:0009507,GO:0009505,GO:0003993,GO:0016311
AT3G26220	CYP71B3	vir1_low	AVR_ALL	3.6282	3.07412	1335.41	2.05529e-20	8.11805e-18	263.62	381.96	296.3	284.91	42.03	46.83	40.11	40.32	180.82	241.03	187.12	248.79	1532.97	1391.17	1388.48	1464.6	cytochrome P450, family 71, subfamily B, polypeptide 3	cytochrome P450 monooxygenase "cytochrome P450, family 71, subfamily B, polypeptide 3" (CYP71B3); FUNCTIONS IN: electron carrier activity, monooxygenase activity, iron ion binding, oxygen binding, heme binding; INVOLVED IN: oxidation reduction; EXPRESSED IN: 13 plant structures; EXPRESSED DURING: 9 growth stages; CONTAINS InterPro DOMAIN/s: Cytochrome P450 (InterPro:IPR001128), Cytochrome P450, E…	GO:0005506,GO:0009507,GO:0016705,GO:0020037,GO:0006082,GO:0007165,GO:0009414,GO:0009651,GO:0009737,GO:0009751,GO:0010150,GO:0015996,GO:0042742,GO:0050832,GO:0071396,GO:1901701
AT3G60415	no symbol available	vir1_low	AVR_ALL	3.61765	2.44198	256.962	3.27574e-13	4.10639e-12	23.51	148.32	69.9	33	34.91	42.51	29.4	50.65	148.83	163.43	161.27	204.31	652.46	1270.98	1173.39	750.7	no full name available		GO:0003674,GO:0005575,GO:0007165,GO:0010035,GO:0010150,GO:0032870,GO:0033993,GO:0043436,GO:0097305,GO:1901701
AT1G51270	no symbol available	vir1_low	AVR_ALL	3.61666	2.59383	925.096	8.87496e-19	1.31734e-16	97.58	102.51	143.19	100.94	120.22	125.4	106.61	172.61	37.92	37.4	27.25	43.51	1148.76	1326.32	1110.35	855.99	no full name available	structural molecules;transmembrane receptors;structural molecules; FUNCTIONS IN: transmembrane receptor activity, structural molecule activity; INVOLVED IN: signal transduction, innate immune response; LOCATED IN: intrinsic to membrane; EXPRESSED IN: 22 plant structures; EXPRESSED DURING: 12 growth stages; CONTAINS InterPro DOMAIN/s: PapD-like (InterPro:IPR008962), Major sperm protein (InterPro:I…	GO:0005737,GO:0005737,GO:0005737,GO:0005737,GO:0005737,GO:0005737,GO:0005737,GO:0005737,GO:0005737,GO:0005737,GO:0005737,GO:0005737,GO:0005737,GO:0005737,GO:0005737,GO:0005789,GO:0005789,GO:0005886,GO:0007165,GO:0050135,GO:0061809,GO:0061817,GO:0090158
AT1G02470	no symbol available	vir1_low	AVR_ALL	3.61484	1.27155	346.153	1.77386e-14	3.4914e-13	43.42	29.83	58.74	37.56	19.25	21.91	37.51	59.93	29.25	18.56	27.8	33.1	340.41	421.79	386.38	622.32	no full name available	Polyketide cyclase/dehydrase and lipid transport superfamily protein; FUNCTIONS IN: molecular_function unknown; INVOLVED IN: biological_process unknown; LOCATED IN: chloroplast; EXPRESSED IN: 10 plant structures; EXPRESSED DURING: 4 anthesis, C globular stage, petal differentiation and expansion stage; CONTAINS InterPro DOMAIN/s: Streptomyces cyclase/dehydrase (InterPro:IPR005031); BEST Arabidops…	GO:0003674,GO:0009507,GO:0010150
AT5G61740	ABCA10, ATATH14, ATH14	vir1_low	AVR_ALL	3.60532	-1.39334	140.981	9.49283e-11	5.96604e-10	1.11	4.06	1.11	2.55	1.8	4.21	5.15	5.04	17.88	17.14	22.45	25.25	60.83	55.39	48.93	51.37	ATP-binding cassette A10, ARABIDOPSIS THALIANA ABC2 HOMOLOG 14, ABC2 homolog 14	member of ATH subfamily ABC2 homolog 14 (ATH14); FUNCTIONS IN: ATPase activity, coupled to transmembrane movement of substances, transporter activity; LOCATED IN: plasma membrane; EXPRESSED IN: 15 plant structures; EXPRESSED DURING: 7 growth stages; CONTAINS InterPro DOMAIN/s: ATPase, AAA+ type, core (InterPro:IPR003593), ABC transporter-like (InterPro:IPR003439), ABC transporter, conserved site …	GO:0005319,GO:0006869,GO:0016887,GO:0042626,GO:0042626,GO:0043231,GO:0055085,GO:0140359,GO:0022857,GO:0005886,GO:0009506,GO:0005783,GO:0009960
AT3G54700	PHT1;7	vir1_low	AVR_ALL	3.60402	-1.45213	117.554	4.91318e-10	2.58399e-09	5.81	5.07	2.04	4.28	2.1	3.63	9.68	2.49	3.42	7.79	0.69	1.74	35.78	55.34	67.47	77.35	phosphate transporter 1;7	Encodes Pht1;7, a member of the Pht1 family of phosphate transporters which include: Pht1;1/At5g43350, Pht1;2/At5g43370, Pht1;3/At5g43360, Pht1;4/At2g38940, Pht1;5/At2g32830, Pht1;6/At5g43340, Pht1;7/At3g54700, Pht1;8/At1g20860, Pht1;9/At1g76430 (Plant Journal 2002, 31:341). phosphate transporter 1;7 (PHT1;7); FUNCTIONS IN: phosphate transmembrane transporter activity, carbohydrate transmembrane …	GO:0005315,GO:0005737,GO:0005737,GO:0015114,GO:0005886,GO:1901683,GO:1901684
AT4G10580		vir1_low	AVR_ALL	3.60011	-0.843387	35.6398	6.47267e-06	1.50478e-05	0	3.18	7.99	7.38	5.57	15.14	8.48	0	30.79	61.13	32.39	29.87	63.62	89.99	82.54	68.12		gypsy-like retrotransposon family, has a 1.1e-306 P-value blast match to GB:AAD27547 polyprotein (Gypsy_Ty3-element) (Oryza sativa subsp. indica)	-
AT1G75040	PR-5, PR5	vir1_low	AVR_ALL	3.59673	1.75441	272.776	1.83406e-13	2.49509e-12	18.71	55.05	11.42	23.77	41.07	31.49	29.56	62.93	46.82	48.59	43.95	62.46	309.51	823.86	668.91	639.38	pathogenesis-related gene 5	Thaumatin-like protein involved in response to pathogens. mRNA level of the PR-5 gene (At1g75040)is significantly changed after cutting the inflorescence stem indicating the existence of a network of signal transducing pathways as other stress-regulated genes (At5g01410, At3g17800, At1g29930)do not response to the treatment. pathogenesis-related gene 5 (PR5); FUNCTIONS IN: molecular_function unkn…	GO:0005576,GO:0006952,GO:0009627,GO:0010224,GO:0000325,GO:0009505,GO:0031540,GO:0009627,GO:0048046,GO:0046686,GO:0009615,GO:0099503,GO:0005739,GO:0003729
AT5G51465	no symbol available	vir1_low	AVR_ALL	3.59645	-0.574966	19.9564	0.000215122	0.000394244	0	43.15	0	4.48	0	3.71	0	7.97	13.18	4.48	4.37	0	43.77	99.99	107.15	85.85	no full name available		GO:0005576,GO:0008150,GO:0030275,GO:0033612,GO:0048046
AT3G05660	AtRLP33, RLP33	vir1_low	AVR_ALL	3.59469	-2.46377	73.6232	2.75043e-08	9.75882e-08	3.11	1.39	1.42	0	2.56	0.57	3.91	1.07	1.37	1.38	3.35	6.75	23.75	21.4	22.68	32.6	receptor like protein 33	receptor like protein 33 (RLP33); FUNCTIONS IN: kinase activity; INVOLVED IN: signal transduction, defense response; LOCATED IN: chloroplast; EXPRESSED IN: 10 plant structures; EXPRESSED DURING: 10 growth stages; CONTAINS InterPro DOMAIN/s: Leucine-rich repeat, typical subtype (InterPro:IPR003591), Leucine-rich repeat-containing N-terminal domain, type 2 (InterPro:IPR013210), Leucine-rich repeat …	GO:0005886,GO:0016301,GO:0007165
AT3G61280	no symbol available	vir1_low	AVR_ALL	3.59454	0.74493	541.396	2.04391e-16	9.21301e-15	42.81	38.25	51.71	43.56	9.22	23.94	9.83	20.85	14.86	20.47	13.99	23.71	219.04	342.59	325.29	308.26	no full name available	FUNCTIONS IN: molecular_function unknown; INVOLVED IN: biological_process unknown; LOCATED IN: cellular_component unknown; CONTAINS InterPro DOMAIN/s: Lipopolysaccharide-modifying protein (InterPro:IPR006598), Protein of unknown function DUF821, CAP10-like (InterPro:IPR008539); BEST Arabidopsis thaliana protein match is: Arabidopsis thaliana protein of unknown function (DUF821) (TAIR:AT3G61290.1)…	GO:0003674,GO:0005576,GO:0005576,GO:0006979,GO:0007165,GO:0009611,GO:0009753,GO:0010035,GO:0031347,GO:0071407,GO:0098542,GO:1901701
AT2G31865	atPARG2, PARG2	vir1_low	AVR_ALL	3.59171	-0.307855	68.8367	4.765e-08	1.61026e-07	22.68	40.92	5.3	13.88	2.73	5.85	1.26	16.47	17.98	18.24	23.94	22.79	73.63	156.64	146.93	158.27	poly(ADP-ribose) glycohydrolase 2	poly(ADP-ribose) glycohydrolase 2 (PARG2); FUNCTIONS IN: poly(ADP-ribose) glycohydrolase activity; INVOLVED IN: defense response to fungus; LOCATED IN: cellular_component unknown; CONTAINS InterPro DOMAIN/s: Poly(ADP-ribose) glycohydrolase (InterPro:IPR007724); BEST Arabidopsis thaliana protein match is: Poly (ADP-ribose) glycohydrolase (PARG) (TAIR:AT2G31870.2); Has 35333 Blast hits to 34131 pro…	GO:0004649,GO:0004649,GO:0005634,GO:0005634,GO:0005634,GO:0005634,GO:0005737,GO:0005975,GO:0006282,GO:0006282,GO:0009225,GO:1990966,GO:0050832,GO:0006974
AT4G15100	scpl30	vir1_low	AVR_ALL	3.58669	-1.37776	35.4338	6.73047e-06	1.56004e-05	1.77	1.8	0	0	3.5	0.86	0	0.88	0	0	0	3.7	7.1	44.87	32.56	22.34	serine carboxypeptidase-like 30	serine carboxypeptidase-like 30 (scpl30); FUNCTIONS IN: serine-type carboxypeptidase activity; INVOLVED IN: proteolysis; LOCATED IN: endomembrane system; EXPRESSED IN: root, flower; EXPRESSED DURING: petal differentiation and expansion stage; CONTAINS InterPro DOMAIN/s: Peptidase S10, serine carboxypeptidase (InterPro:IPR001563), Peptidase S10, serine carboxypeptidase, active site (InterPro:IPR01…	GO:0004185,GO:0005576
AT1G53870	no symbol available	vir1_low	AVR_ALL	3.58593	3.33553	2143.75	1.55456e-22	3.01896e-19	187.86	160.65	203.8	176.83	114.71	172.74	148.64	159.27	53.64	63.09	72.39	68.66	1848.04	1943.39	1980.34	1590.69	no full name available	Protein of unknown function (DUF567); CONTAINS InterPro DOMAIN/s: Protein of unknown function DUF567 (InterPro:IPR007612); BEST Arabidopsis thaliana protein match is: Protein of unknown function (DUF567) (TAIR:AT1G53890.2); Has 35333 Blast hits to 34131 proteins in 2444 species: Archae - 798; Bacteria - 22429; Metazoa - 974; Fungi - 991; Plants - 531; Viruses - 0; Other Eukaryotes - 9610 (source:…	GO:0003674,GO:0009507,GO:0009507
AT5G67310	CYP81G1	vir1_low	AVR_ALL	3.58588	-0.908475	121.953	3.53543e-10	1.93267e-09	8.41	12.45	3.8	3.94	5.3	2.24	8.5	4.6	11.82	11.16	10.32	11.21	54.47	84.24	83.53	131.44	cytochrome P450, family 81, subfamily G, polypeptide 1	member of CYP81G "cytochrome P450, family 81, subfamily G, polypeptide 1" (CYP81G1); FUNCTIONS IN: electron carrier activity, monooxygenase activity, iron ion binding, oxygen binding, heme binding; INVOLVED IN: oxidation reduction; LOCATED IN: endomembrane system; EXPRESSED IN: stem, stamen; EXPRESSED DURING: 4 anthesis; CONTAINS InterPro DOMAIN/s: Cytochrome P450 (InterPro:IPR001128), Cytochrome…	GO:0005506,GO:0005739,GO:0016020,GO:0016709,GO:0020037,GO:0006520,GO:0007165,GO:0009414,GO:0009416,GO:0009617,GO:0009651,GO:0009737,GO:1901701
AT3G05255		vir1_low	AVR_ALL	3.58104	-2.13701	24.0242	7.67866e-05	0.00015031	0	11.8	1.82	0	0	0	3.57	0	0	0	1.8	9	15.76	43.54	36.81	35.41			-
AT2G32830	PHT5, PHT1;5	vir1_low	AVR_ALL	3.58023	1.09368	714.698	1.23107e-17	9.96137e-16	25.78	45.81	24.87	24.81	17.26	18.73	15.6	15.98	51.46	60.26	55.47	48.56	389.52	348.33	379.78	387.1	phosphate transporter 1;5, PHOSPHATE TRANSPORTER 5	Encodes Pht1;5, a member of the Pht1 family of phosphate transporters which include: Pht1;1/At5g43350, Pht1;2/At5g43370, Pht1;3/At5g43360, Pht1;4/At2g38940, Pht1;5/At2g32830, Pht1;6/At5g43340, Pht1;7/At3g54700, Pht1;8/At1g20860, Pht1;9/At1g76430 (Plant Journal 2002, 31:341). phosphate transporter 1;5 (PHT1;5); FUNCTIONS IN: phosphate transmembrane transporter activity, inorganic phosphate transme…	GO:0005737,GO:0015114,GO:0055085,GO:0006817,GO:0005315,GO:0055085
AT1G68320	BW62B, BW62C, AtMYB62, MYB62	vir1_low	AVR_ALL	3.57478	0.186815	423.836	2.37799e-15	6.65266e-14	10	25.83	22.06	12.58	7.47	7.19	5.48	3.21	26.31	31.99	45.22	37.56	171.5	216.81	171.37	193.81	myb domain protein 62	putative transcription factor: R2R3-MYB transcription family. Involved in regulation of phosphate starvation responses and gibberellic acid biosynthesis. myb domain protein 62 (MYB62); CONTAINS InterPro DOMAIN/s: SANT, DNA-binding (InterPro:IPR001005), Homeodomain-like (InterPro:IPR009057), Myb, DNA-binding (InterPro:IPR014778), HTH transcriptional regulator, Myb-type, DNA-binding (InterPro:IPR01…	GO:0005634,GO:0005634,GO:0006355,GO:0043565,GO:0003700,GO:0005634,GO:0009686,GO:0010015,GO:0010373,GO:0016036,GO:0045892,GO:0055062,GO:0003700,GO:0006355
AT5G52720	no symbol available	vir1_low	AVR_ALL	3.56289	0.457755	41.7331	2.16889e-06	5.45712e-06	27.31	69.91	0	18.36	15.99	11.38	0	4.08	22.5	22.92	17.87	22.12	151.84	303.71	228.02	208.38	no full name available	Copper transport protein family; BEST Arabidopsis thaliana protein match is: Copper transport protein family (TAIR:AT5G52670.1); Has 113 Blast hits to 106 proteins in 12 species: Archae - 0; Bacteria - 0; Metazoa - 0; Fungi - 0; Plants - 113; Viruses - 0; Other Eukaryotes - 0 (source: NCBI BLink).	GO:0008150,GO:0009507,GO:0046872
AT4G23280	CRK20	vir1_low	AVR_ALL	3.55881	-1.53727	51.9282	4.35674e-07	1.23892e-06	0.68	28.62	4.49	3.58	0.72	0	0.71	2.9	6.9	6.44	5.94	7.22	45.41	59.11	46.51	52.8	cysteine-rich RLK (RECEPTOR-like protein kinase) 20	Encodes a cysteine-rich receptor-like protein kinase. cysteine-rich RLK (RECEPTOR-like protein kinase) 20 (CRK20); FUNCTIONS IN: kinase activity; INVOLVED IN: defense response to bacterium, defense response, programmed cell death, response to salicylic acid stimulus; LOCATED IN: chloroplast; EXPRESSED IN: 18 plant structures; EXPRESSED DURING: 11 growth stages; CONTAINS InterPro DOMAIN/s: Protein…	GO:0004674,GO:0005576,GO:0005576,GO:0005576,GO:0005886,GO:0006468,GO:0006468,GO:0016301,GO:0042742,GO:0006952,GO:0009751,GO:0012501,GO:0042742,GO:0009507
AT5G11410	SZE2, BKN2	vir1_low	AVR_ALL	3.55279	1.16685	520.606	3.03121e-16	1.25917e-14	42.64	23.38	26.24	26.06	46.58	18.33	20.64	33.97	79.93	84.77	92.81	98.15	406.36	375.32	365.11	383	SUPPRESSOR OF ZED1-D2, BRASSIKIN2	Protein kinase superfamily protein; FUNCTIONS IN: protein kinase activity, kinase activity, ATP binding; INVOLVED IN: protein amino acid phosphorylation; EXPRESSED IN: 12 plant structures; EXPRESSED DURING: 8 growth stages; CONTAINS InterPro DOMAIN/s: Protein kinase, catalytic domain (InterPro:IPR000719), Serine/threonine-protein kinase-like domain (InterPro:IPR017442), Protein kinase-like domain…	GO:0004672,GO:0005524,GO:0006468,GO:0006468,GO:0009507,GO:0009507,GO:0016310,GO:0002757,GO:0005515,GO:0005515,GO:0005515,GO:0005634,GO:0005886,GO:1900426,GO:0005886,GO:0140301
AT4G11000	no symbol available	vir1_low	AVR_ALL	3.54103	-1.071	117.986	4.75496e-10	2.50644e-09	7.31	14.86	12.73	2.83	3.61	7.11	3.68	6.39	12.24	15.25	15.13	18.13	37.53	114.45	81.76	63.62	no full name available	Ankyrin repeat family protein; CONTAINS InterPro DOMAIN/s: Ankyrin repeat-containing domain (InterPro:IPR020683), Ankyrin repeat (InterPro:IPR002110); BEST Arabidopsis thaliana protein match is: Ankyrin repeat family protein (TAIR:AT1G14480.2); Has 1807 Blast hits to 1807 proteins in 277 species: Archae - 0; Bacteria - 0; Metazoa - 736; Fungi - 347; Plants - 385; Viruses - 0; Other Eukaryotes - 3…	GO:0003674,GO:0002237,GO:0007165,GO:0009611,GO:0009627,GO:0009751,GO:0010035,GO:0010565,GO:0031347,GO:0032787,GO:0042742,GO:0050832,GO:0071310,GO:1901615,GO:1901701
AT3G12890	ASML2	vir1_low	AVR_ALL	3.53856	-2.10156	26.9504	3.88429e-05	7.95776e-05	3.11	7.81	0	1.61	4.42	4.23	0	4.41	0	7.72	0	1.53	42.8	22.56	37.71	33.39	activator of spomin::LUC2	Encodes a protein belonging to a class of CCT (CONSTANS, CONSTANS-like, TOC1) domain proteins. The protein contains a 43 amino acid-long sequence with high homology to the CCT domain but does not have any B-box or GATA-type zinc finger domains. Functions as a transcriptional activator and regulates the expression of at least a subset of sugar-inducible genes. activator of spomin::LUC2 (ASML2); CO…	GO:0003674,GO:0005634,GO:0009909,GO:0010182,GO:0045893
AT1G52800	no symbol available	vir1_low	AVR_ALL	3.53674	-0.140628	421.46	2.51508e-15	6.94702e-14	10.98	9.85	9.68	18.85	9.34	8.97	10.8	14.03	7.22	9.69	10.87	15.72	185.41	156.74	118.32	172.65	no full name available	2-oxoglutarate (2OG) and Fe(II)-dependent oxygenase superfamily protein; FUNCTIONS IN: oxidoreductase activity; LOCATED IN: cellular_component unknown; EXPRESSED IN: stem, root; CONTAINS InterPro DOMAIN/s: Oxoglutarate/iron-dependent oxygenase (InterPro:IPR005123); BEST Arabidopsis thaliana protein match is: 2-oxoglutarate (2OG) and Fe(II)-dependent oxygenase superfamily protein (TAIR:AT1G52790.1…	GO:0005737,GO:0016706,GO:0010015,GO:0019438,GO:0019748,GO:1901362
AT2G19190	SIRK, FRK1	vir1_low	AVR_ALL	3.53602	-0.0427364	241.34	6.00768e-13	6.97573e-12	11.23	27.97	16.02	6.19	11.76	9.02	14.72	21.4	21.41	25.59	40.88	17.98	137.99	178.03	162.54	182.17	FLG22-induced receptor-like kinase 1, se- nescence-induced receptor-like kinase	Receptor-like protein kinase. Involved in early defense signaling. FLG22-induced receptor-like kinase 1 (FRK1); FUNCTIONS IN: kinase activity; INVOLVED IN: defense response to bacterium; LOCATED IN: endomembrane system; EXPRESSED IN: stem, sepal, stamen; EXPRESSED DURING: 4 anthesis; CONTAINS InterPro DOMAIN/s: Protein kinase, ATP binding site (InterPro:IPR017441), Serine/threonine-protein kinase…	GO:0005576,GO:0006468,GO:0016301,GO:0042742,GO:0005515,GO:0005515,GO:0005515,GO:0005515
AT3G05035	no symbol available	vir1_low	AVR_ALL	3.5332	-0.493519	25.6332	5.24935e-05	0.000105285	0	0	17.89	14	0	12.38	14.33	0	36.42	4.84	13.19	14.81	145.15	70.11	149.14	116.72	no full name available		GO:0003674,GO:0005575,GO:0009737
AT5G22570	WRKY38, ATWRKY38	vir1_low	AVR_ALL	3.53215	-1.61417	56.4566	2.29645e-07	6.86725e-07	0	4.57	3.37	2.33	21.73	5.22	5.58	6.54	8.93	6.74	4.49	4.5	15.18	60.12	69.15	51.27	WRKY DNA-binding protein 38, ARABIDOPSIS THALIANA WRKY DNA-BINDING PROTEIN 38	member of WRKY Transcription Factor; Group III WRKY DNA-binding protein 38 (WRKY38); CONTAINS InterPro DOMAIN/s: DNA-binding WRKY (InterPro:IPR003657); BEST Arabidopsis thaliana protein match is: WRKY DNA-binding protein 62 (TAIR:AT5G01900.1); Has 3118 Blast hits to 2692 proteins in 112 species: Archae - 0; Bacteria - 0; Metazoa - 0; Fungi - 0; Plants - 3102; Viruses - 0; Other Eukaryotes - 16 (s…	GO:0003700,GO:0005634,GO:0006355,GO:0003700,GO:0003700,GO:0003700,GO:0005515,GO:0009863,GO:0042742,GO:0005515,GO:0000976,GO:0000976,GO:0000976,GO:0000976,GO:0005515,GO:0005515,GO:0005515,GO:0005515,GO:0005515
AT2G06002		vir1_low	AVR_ALL	3.5276	2.82345	558.719	1.48807e-16	7.12076e-15	106.66	133.64	128.04	184.15	35.8	79.81	63.42	21.36	79.33	107.89	66.32	101.94	1365.74	1443.16	1214.37	1083.51			GO:0003674,GO:0005575,GO:0008150
AT5G46050	AtNPF5.2, ATPTR3, PTR3, NPF5.2	vir1_low	AVR_ALL	3.52672	1.3488	990.407	4.41679e-19	7.97898e-17	21.83	14.08	14.63	13.6	47.17	48.27	33.96	44.92	88.2	85.36	78.92	115.09	344.19	483.68	410.22	484.78	ARABIDOPSIS THALIANA PEPTIDE TRANSPORTER 3, NRT1/ PTR family 5.2, peptide transporter 3	Encodes a di- and tri-peptide transporter involved in responses to wounding, virulent bacterial pathogens, and high NaCl concentrations. The protein is predicted to have 12 transmembrane helicies. peptide transporter 3 (PTR3); FUNCTIONS IN: dipeptide transporter activity, tripeptide transporter activity, transporter activity; INVOLVED IN: in 12 processes; LOCATED IN: membrane; EXPRESSED IN: 10 pl…	GO:0005634,GO:0016020,GO:0022857,GO:0042937,GO:0055085,GO:0055085,GO:0009611,GO:0042538,GO:0043201,GO:0080052,GO:0080053,GO:0009737,GO:0009751,GO:0009753,GO:0042742,GO:0042937,GO:0042938,GO:0042939,GO:0071916
AT4G31950	CYP82C3	vir1_low	AVR_ALL	3.52528	-2.84756	26.1363	0.000130573	0.000247067	1.68	17.94	1.67	2.6	0	0	0	0	2.6	0.88	4.35	1.76	3.37	16.69	13.36	13.58	cytochrome P450, family 82, subfamily C, polypeptide 3	member of CYP82C "cytochrome P450, family 82, subfamily C, polypeptide 3" (CYP82C3); FUNCTIONS IN: electron carrier activity, monooxygenase activity, iron ion binding, oxygen binding, heme binding; INVOLVED IN: oxidation reduction; LOCATED IN: endomembrane system; CONTAINS InterPro DOMAIN/s: Cytochrome P450 (InterPro:IPR001128), Cytochrome P450, E-class, group I (InterPro:IPR002401), Cytochrome P…	GO:0004497,GO:0005506,GO:0016705,GO:0020037
AT1G32950	no symbol available	vir1_low	AVR_ALL	3.52188	0.0864956	30.4127	3.16136e-05	6.56147e-05	13.99	24.63	0	0	45.23	43	24.27	40.37	62.87	41.54	73.96	119.71	70.62	149.31	77.99	159.41	no full name available	Subtilase family protein; FUNCTIONS IN: identical protein binding, serine-type endopeptidase activity; INVOLVED IN: proteolysis, negative regulation of catalytic activity; LOCATED IN: endomembrane system; EXPRESSED IN: stem, stamen; EXPRESSED DURING: 4 anthesis; CONTAINS InterPro DOMAIN/s: Protease-associated PA (InterPro:IPR003137), Proteinase inhibitor, propeptide (InterPro:IPR009020), Peptidas…	GO:0004252,GO:0005576,GO:0005576,GO:0005615
AT5G64190	no symbol available	vir1_low	AVR_ALL	3.5214	1.36126	317.166	4.19788e-14	7.18263e-13	64.02	57.31	99.04	92.5	21.21	26.76	18.19	18.88	53.67	113.11	81.43	90.15	411.73	484.4	461.66	332.01	no full name available	unknown protein; BEST Arabidopsis thaliana protein match is: unknown protein (TAIR:AT2G40390.1); Has 1807 Blast hits to 1807 proteins in 277 species: Archae - 0; Bacteria - 0; Metazoa - 736; Fungi - 347; Plants - 385; Viruses - 0; Other Eukaryotes - 339 (source: NCBI BLink).	GO:0003674,GO:0005739,GO:0005739,GO:0008150
AT1G28370	ERF11, ATERF11	vir1_low	AVR_ALL	3.51971	0.692807	318.807	3.99031e-14	6.88306e-13	14.53	17.31	7.86	17.7	15.13	43.54	24.62	23.96	37.77	51.13	23.48	45.71	224.23	325.49	343.37	239.65	ERF DOMAIN PROTEIN 11, ERF domain protein 11	encodes a member of the ERF (ethylene response factor) subfamily B-1 of ERF/AP2 transcription factor family. The protein contains one AP2 domain. There are 15 members in this subfamily including ATERF-3, ATERF-4, ATERF-7, and leafy petiole. ERF domain protein 11 (ERF11); CONTAINS InterPro DOMAIN/s: DNA-binding, integrase-type (InterPro:IPR016177), Pathogenesis-related transcriptional factor/ERF, …	GO:0003700,GO:0005634,GO:0005634,GO:0006355,GO:0003700,GO:0003677,GO:0003700,GO:0005634,GO:0006355,GO:0010087,GO:0051301,GO:0000976,GO:0000976,GO:0005515,GO:0005515,GO:0003700,GO:0005622,GO:0009873
AT3G53800	Fes1B	vir1_low	AVR_ALL	3.50436	1.3932	167.884	1.88805e-11	1.40842e-10	10.8	14.12	17.76	14.74	138.83	91.72	23.27	24.66	67.1	82.34	82.68	85.14	465.4	452.39	424.81	401.44	Fes1B	Encodes one of the Arabidopsis orthologs of the human Hsp70-binding protein 1 (HspBP-1) and yeast Fes1p: Fes1A (AT3G09350), Fes1B (AT3G53800), Fes1C (AT5G02150). Fes1B (Fes1B); FUNCTIONS IN: binding; INVOLVED IN: biological_process unknown; LOCATED IN: cellular_component unknown; EXPRESSED IN: 21 plant structures; EXPRESSED DURING: 13 growth stages; CONTAINS InterPro DOMAIN/s: Nucleotide exchange…	GO:0000774,GO:0005634,GO:0005737,GO:0005783,GO:0008150
AT1G06160	ERF59, ORA59	vir1_low	AVR_ALL	3.50354	0.826794	122.55	3.38378e-10	1.8563e-09	18.93	76.2	23.1	13.53	24.92	5.31	14.24	15.21	21.53	47.71	35.84	41.63	211.91	377.33	391.33	220.76	ethylene responsive factor 59, octadecanoid-responsive Arabidopsis AP2/ERF 59	encodes a member of the ERF (ethylene response factor) subfamily B-3 of ERF/AP2 transcription factor family. The protein contains one AP2 domain. There are 18 members in this subfamily including ATERF-1, ATERF-2, AND ATERF-5. octadecanoid-responsive Arabidopsis AP2/ERF 59 (ORA59); CONTAINS InterPro DOMAIN/s: DNA-binding, integrase-type (InterPro:IPR016177), Pathogenesis-related transcriptional fa…	GO:0005634,GO:0006355,GO:0003677,GO:0003700,GO:0006355,GO:0003700,GO:0009723,GO:0009753,GO:0009861,GO:0003700,GO:0005622,GO:0009873
AT3G58460	ATRBL11, RBL15, ATRBL15, RBL11	vir1_low	AVR_ALL	3.49813	2.03642	37.7668	4.36077e-06	1.04411e-05	297.03	221.13	2.5	238.31	1.33	7.02	0	0	344.49	493.71	307.02	418.99	359.62	382.7	326.61	368.99	RHOMBOID-like protein 15, rhomboid-like protein 11, ARABIDOPSIS RHOMBOID-LIKE PROTEIN 11	RHOMBOID-like protein 15 (RBL15); FUNCTIONS IN: molecular_function unknown; INVOLVED IN: biological_process unknown; EXPRESSED IN: 23 plant structures; EXPRESSED DURING: 13 growth stages; CONTAINS InterPro DOMAIN/s: Ubiquitin-associated/translation elongation factor EF1B, N-terminal, eukaryote (InterPro:IPR015940), Ubiquitin-associated/translation elongation factor EF1B, N-terminal (InterPro:IPR0…	GO:0000839,GO:0004252,GO:0030433,GO:0030968,GO:0051787,GO:1990381,GO:0005829
AT3G21305	no symbol available	vir1_low	AVR_ALL	3.49535	2.31756	145.676	7.0294e-11	4.54405e-10	86.41	261.55	77.65	74.04	25.41	122.63	77.4	79.64	99.72	51.8	58.44	118.3	553.51	1004.74	1026.71	983.36	no full name available		GO:0003674,GO:0005634,GO:0001666,GO:0043436
AT5G20150	SPX1, ATSPX1	vir1_low	AVR_ALL	3.49357	5.98773	1442.08	9.31792e-21	5.29622e-18	1133.87	1560.59	1194.25	1180.54	703.44	726.27	914.59	1080.36	910.72	1122.95	979.2	1129.07	9656.57	13229.4	12440.8	10968.2	SPX domain gene 1, ARABIDOPSIS THALIANA SPX DOMAIN GENE 1	Expression is upregulated in the shoot of cax1/cax3 mutant. SPX domain gene 1 (SPX1); CONTAINS InterPro DOMAIN/s: SPX, N-terminal (InterPro:IPR004331); BEST Arabidopsis thaliana protein match is: SPX domain gene 2 (TAIR:AT2G26660.1); Has 1126 Blast hits to 1124 proteins in 197 species: Archae - 3; Bacteria - 7; Metazoa - 241; Fungi - 471; Plants - 313; Viruses - 0; Other Eukaryotes - 91 (source: …	GO:0005886,GO:0005634,GO:0016036,GO:0080040,GO:0071456
AT2G29100	GLR2.9, ATGLR2.9	vir1_low	AVR_ALL	3.4796	-2.49848	49.7419	6.02324e-07	1.67022e-06	0.51	6.83	2.72	2.68	2.35	1.32	0	3.08	2.09	4.23	7.12	7.18	13.44	25.28	25.18	24	GLUTAMATE RECEPTOR 2.9, glutamate receptor 2.9	member of Putative ligand-gated ion channel subunit family glutamate receptor 2.9 (GLR2.9); FUNCTIONS IN: protein binding, intracellular ligand-gated ion channel activity; INVOLVED IN: cellular calcium ion homeostasis, response to light stimulus; LOCATED IN: endomembrane system, membrane; EXPRESSED IN: central cell; CONTAINS InterPro DOMAIN/s: Extracellular solute-binding protein, family 3 (Inter…	GO:0005217,GO:0005262,GO:0005886,GO:0005886,GO:0005886,GO:0005886,GO:0006816,GO:0008066,GO:0015276,GO:0019722,GO:0038023,GO:0071230,GO:0006874,GO:0009416,GO:0005515
AT3G50770	CML41	vir1_low	AVR_ALL	3.47845	2.66851	222.557	1.30945e-12	1.36169e-11	124.65	253.57	150.83	138.66	31.08	19.8	24.9	41.29	207.68	233.18	193.5	263.73	877.09	1282.51	1235.52	610.97	calmodulin-like 41	calmodulin-like 41 (CML41); FUNCTIONS IN: calcium ion binding; INVOLVED IN: biological_process unknown; LOCATED IN: chloroplast; EXPRESSED IN: 17 plant structures; EXPRESSED DURING: 11 growth stages; CONTAINS InterPro DOMAIN/s: EF-Hand 1, calcium-binding site (InterPro:IPR018247), EF-HAND 2 (InterPro:IPR018249), EF-hand-like domain (InterPro:IPR011992), Calcium-binding EF-hand (InterPro:IPR002048…	GO:0005509,GO:0009507,GO:0030234,GO:0006979,GO:0009414,GO:0009611,GO:0009737,GO:0009753,GO:0014070,GO:0031347,GO:0098542
AT5G26690	AtHMP48, HIPP02	vir1_low	AVR_ALL	3.47204	1.18119	85.4657	7.90612e-09	3.13821e-08	35.3	64.29	56.46	8.9	31.06	18.43	66.37	11.88	82.89	80.04	138.77	154.59	181.83	376.53	491.17	365.5	HEAVY METAL ASSOCIATED PROTEIN 48	Heavy metal transport/detoxification superfamily protein ; FUNCTIONS IN: metal ion binding; INVOLVED IN: metal ion transport; LOCATED IN: cellular_component unknown; CONTAINS InterPro DOMAIN/s: Heavy metal transport/detoxification protein (InterPro:IPR006121); BEST Arabidopsis thaliana protein match is: Heavy metal transport/detoxification superfamily protein (TAIR:AT3G05920.1); Has 700 Blast hit…	GO:0005634,GO:0009751,GO:0031347,GO:0033993,GO:0042742,GO:0050832,GO:0097305,GO:1901701
AT5G56700	no symbol available	vir1_low	AVR_ALL	3.46512	-1.40146	177.055	1.14748e-11	9.0986e-11	1.84	1.72	2.75	3.8	10.88	6.6	2.78	17.46	3.79	1.92	4.76	7.22	75.77	49.22	56.65	54.41	no full name available	FBD / Leucine Rich Repeat domains containing protein; CONTAINS InterPro DOMAIN/s: FBD (InterPro:IPR013596), Leucine-rich repeat 2 (InterPro:IPR013101); BEST Arabidopsis thaliana protein match is: F-box/RNI-like superfamily protein (TAIR:AT5G60610.1); Has 1002 Blast hits to 980 proteins in 12 species: Archae - 0; Bacteria - 2; Metazoa - 0; Fungi - 0; Plants - 1000; Viruses - 0; Other Eukaryotes - …	GO:0003674,GO:0005634,GO:0008150
AT4G15490	UGT84A3	vir1_low	AVR_ALL	3.46321	3.62919	1571.49	3.84308e-21	2.889e-18	153.6	158.52	120.42	179.44	92.36	111.4	145.26	128.74	356.45	411.84	407.29	477.02	2542.43	2022.22	1893.58	2202.79		Encodes a protein that might have sinapic acid:UDP-glucose glucosyltransferase activity. UGT84A3; FUNCTIONS IN: UDP-glycosyltransferase activity, sinapate 1-glucosyltransferase activity, transferase activity, transferring glycosyl groups; INVOLVED IN: metabolic process; LOCATED IN: cellular_component unknown; EXPRESSED IN: 23 plant structures; EXPRESSED DURING: 14 growth stages; CONTAINS InterPro…	GO:0005737,GO:0016757,GO:0050412,GO:0080043,GO:0080044,GO:0050284,GO:0006790,GO:0007165,GO:0009414,GO:0009416,GO:0016070,GO:0019748,GO:0043436,GO:1901565
AT1G14250	no symbol available	vir1_low	AVR_ALL	3.45904	-0.130693	184.424	7.81901e-12	6.56155e-11	2.06	0	0.7	2.88	27.34	35.89	22.79	30.63	17.82	26.44	21.99	32.96	74.41	160.04	132.8	100.98	no full name available	GDA1/CD39 nucleoside phosphatase family protein; FUNCTIONS IN: hydrolase activity; INVOLVED IN: biological_process unknown; LOCATED IN: vacuole; EXPRESSED IN: male gametophyte, cultured cell, pollen tube; EXPRESSED DURING: L mature pollen stage, M germinated pollen stage; CONTAINS InterPro DOMAIN/s: Nucleoside phosphatase GDA1/CD39 (InterPro:IPR000407); BEST Arabidopsis thaliana protein match is:…	GO:0005886,GO:0009134,GO:0016020,GO:0017110,GO:0000325
AT4G18330	no symbol available	vir1_low	AVR_ALL	3.45795	-2.5598	55.7705	2.52407e-07	7.48775e-07	3.34	2.55	1.66	1.68	1.62	0	1.68	0	2.52	7.66	0.87	3.49	20.47	21.08	14.63	28.11	no full name available	Translation elongation factor EF1A/initiation factor IF2gamma family protein; FUNCTIONS IN: GTP binding, GTPase activity, translation initiation factor activity; INVOLVED IN: translational initiation; CONTAINS InterPro DOMAIN/s: Translation elongation factor EFTu/EF1A, domain 2 (InterPro:IPR004161), Translation elongation factor EF1A/initiation factor IF2gamma, C-terminal (InterPro:IPR009001), In…	GO:0000049,GO:0001731,GO:0003743,GO:0003924,GO:0005525,GO:0005737,GO:0005737,GO:0005850
AT1G23840	no symbol available	vir1_low	AVR_ALL	3.45737	0.553394	227.21	1.07369e-12	1.14566e-11	47.11	47.55	52.74	47.28	9.25	1.11	9.51	4.63	36.94	41.97	45.45	45.52	240.25	243.89	242.52	188.82	no full name available	unknown protein; LOCATED IN: endomembrane system; EXPRESSED IN: 18 plant structures; EXPRESSED DURING: 12 growth stages; BEST Arabidopsis thaliana protein match is: unknown protein (TAIR:AT1G23850.1); Has 53 Blast hits to 48 proteins in 5 species: Archae - 0; Bacteria - 0; Metazoa - 0; Fungi - 0; Plants - 53; Viruses - 0; Other Eukaryotes - 0 (source: NCBI BLink).	GO:0003674,GO:0005739,GO:0033993
AT4G23220	CRK14	vir1_low	AVR_ALL	3.44634	-0.368805	148.595	5.85671e-11	3.86862e-10	18.94	3.49	13.81	7.1	6.38	5.89	6.32	3.59	14.18	22.63	25.86	27.53	73.31	138.04	161.34	134.54	cysteine-rich RLK (RECEPTOR-like protein kinase) 14	Encodes a cysteine-rich receptor-like protein kinase. cysteine-rich RLK (RECEPTOR-like protein kinase) 14 (CRK14); FUNCTIONS IN: kinase activity; INVOLVED IN: protein amino acid phosphorylation; LOCATED IN: cellular_component unknown; EXPRESSED IN: 14 plant structures; EXPRESSED DURING: 9 growth stages; CONTAINS InterPro DOMAIN/s: Protein kinase, ATP binding site (InterPro:IPR017441), Serine/thre…	GO:0005576,GO:0016301,GO:0005829,GO:0002237,GO:0006970,GO:0006979,GO:0009611,GO:0009627,GO:0009737,GO:0009751,GO:0009755,GO:0009966,GO:0010035,GO:0010565,GO:0031347,GO:0032787,GO:0042742,GO:0048367,GO:0050832,GO:1901615,GO:1901701
AT3G04210	TN13	vir1_low	AVR_ALL	3.4449	2.32239	414.086	2.99884e-15	8.11671e-14	81.8	164.08	65.58	59.39	86.92	103.42	52.77	65.78	91.59	92.36	76.76	105.61	716.21	963.54	971.98	905.15		Disease resistance protein (TIR-NBS class); FUNCTIONS IN: transmembrane receptor activity, ATP binding; INVOLVED IN: signal transduction, apoptosis, defense response, innate immune response; LOCATED IN: intrinsic to membrane, endomembrane system; EXPRESSED IN: 18 plant structures; EXPRESSED DURING: 11 growth stages; CONTAINS InterPro DOMAIN/s: NB-ARC (InterPro:IPR002182), Disease resistance prote…	GO:0005737,GO:0005737,GO:0007165,GO:0043531,GO:0005515,GO:0005783,GO:0005515,GO:0045087
AT5G24210	PRLIP1	vir1_low	AVR_ALL	3.43685	4.65181	1481.73	7.04642e-21	4.4381e-18	500.55	637.73	528.6	545.63	218.06	259.95	272.75	327.66	491.87	524.68	471.79	557.75	4387.49	5553.5	4991.19	2972.56		alpha/beta-Hydrolases superfamily protein; FUNCTIONS IN: triglyceride lipase activity; INVOLVED IN: lipid metabolic process; LOCATED IN: cellular_component unknown; EXPRESSED IN: 15 plant structures; EXPRESSED DURING: 9 growth stages; CONTAINS InterPro DOMAIN/s: Lipase, class 3 (InterPro:IPR002921); BEST Arabidopsis thaliana protein match is: alpha/beta-Hydrolases superfamily protein (TAIR:AT5G24…	GO:0005634,GO:0005634,GO:0005634,GO:0006629,GO:0016298,GO:0042742
AT5G58400	no symbol available	vir1_low	AVR_ALL	3.43517	-2.53644	34.0078	8.85698e-06	2.01153e-05	4.94	0	0	1.27	0	0	3.64	0	1.22	6.13	7.33	9.79	15.34	17.89	23.95	26.69	no full name available	Peroxidase superfamily protein; FUNCTIONS IN: peroxidase activity, heme binding; INVOLVED IN: oxidation reduction, response to oxidative stress; LOCATED IN: endomembrane system; EXPRESSED IN: 6 plant structures; EXPRESSED DURING: 4 anthesis, C globular stage, petal differentiation and expansion stage; CONTAINS InterPro DOMAIN/s: Haem peroxidase (InterPro:IPR010255), Plant peroxidase (InterPro:IPR…	GO:0005576,GO:0006979,GO:0020037,GO:0140825,GO:0033993
AT1G17610	CHS1	vir1_low	AVR_ALL	3.41364	-0.0561291	290.649	9.87664e-14	1.46137e-12	6.85	16.39	12.42	6.73	9.82	12.16	6.46	22.28	23.01	35.41	16.1	30.22	182.41	159.51	160.45	143.47	CHILLING SENSITIVE 1	Mutant accumulates steryl-esters at low temperature. Disease resistance protein (TIR-NBS class); FUNCTIONS IN: transmembrane receptor activity, ATP binding; INVOLVED IN: signal transduction, apoptosis, defense response, innate immune response; LOCATED IN: intrinsic to membrane, endomembrane system; EXPRESSED IN: 12 plant structures; EXPRESSED DURING: 9 growth stages; CONTAINS InterPro DOMAIN/s: N…	GO:0007165,GO:0009409,GO:0009507,GO:0009507,GO:0043531,GO:0050135,GO:0061809,GO:0046713,GO:0005515
AT4G07940	no symbol available	vir1_low	AVR_ALL	3.41089	-1.98573	22.8893	0.000150922	0.000282611	12.14	0	3.98	4.07	3.58	0	0	3.65	12.01	16.33	23.95	27.68	29.1	11.38	26.27	29.87	no full name available	Protein of unknown function (DUF3245); CONTAINS InterPro DOMAIN/s: Protein of unknown function DUF3245 (InterPro:IPR021641); BEST Arabidopsis thaliana protein match is: Protein of unknown function (DUF3245) (TAIR:AT3G61370.1); Has 36 Blast hits to 36 proteins in 10 species: Archae - 0; Bacteria - 0; Metazoa - 0; Fungi - 0; Plants - 36; Viruses - 0; Other Eukaryotes - 0 (source: NCBI BLink).	GO:0003674,GO:0005575,GO:0008150
AT1G67865	no symbol available	vir1_low	AVR_ALL	3.40564	4.86956	912.776	1.01782e-18	1.4463e-16	1211.38	1497.75	1113.17	865.01	127.83	222.64	145.37	123.59	334.39	279.19	319.72	359.79	4371.86	5740.11	5081.33	3800.5	no full name available	unknown protein; BEST Arabidopsis thaliana protein match is: unknown protein (TAIR:AT1G67860.1); Has 13 Blast hits to 13 proteins in 2 species: Archae - 0; Bacteria - 0; Metazoa - 0; Fungi - 0; Plants - 13; Viruses - 0; Other Eukaryotes - 0 (source: NCBI BLink).	GO:0003674,GO:0005575,GO:0050832
AT1G04580	AO4, AAO4, ATAO2, ATAO-4	vir1_low	AVR_ALL	3.39647	-2.64976	49.7713	5.99662e-07	1.66344e-06	0.3	0.31	0	1.56	1.36	1.88	0	0	8.86	6.5	7.72	6.48	12.74	18.57	15.17	22.84	ALDEHYDE OXIDASE 2, arabdopsis thaliana aldehyde oxidase 4, aldehyde oxidase 4	Encodes aldehyde oxidase AAO4 preferentially expressed in developing seeds. aldehyde oxidase 4 (AO4); CONTAINS InterPro DOMAIN/s: Aldehyde oxidase/xanthine dehydrogenase (InterPro:IPR016208), Ferredoxin (InterPro:IPR001041), Molybdopterin dehydrogenase, FAD-binding (InterPro:IPR002346), Beta-grasp fold, ferredoxin-type (InterPro:IPR012675), [2Fe-2S]-binding (InterPro:IPR002888), FAD-binding, type…	GO:0004031,GO:0005506,GO:0005634,GO:0050302,GO:0071949,GO:0005829,GO:0018479,GO:0018488,GO:0019760,GO:0004031,GO:0009414,GO:0042542,GO:0110096
AT3G48640	no symbol available	vir1_low	AVR_ALL	3.39617	-0.535678	86.163	7.37937e-09	2.94761e-08	6.64	14.73	18	1.63	0	6.16	3.44	8.88	35.66	58.95	34.98	58.09	54.48	105.29	110.88	106.06	no full name available	unknown protein; FUNCTIONS IN: molecular_function unknown; INVOLVED IN: biological_process unknown; LOCATED IN: endomembrane system; EXPRESSED IN: 10 plant structures; EXPRESSED DURING: 10 growth stages; CONTAINS InterPro DOMAIN/s: Protein of unknown function DUF677 (InterPro:IPR007749); BEST Arabidopsis thaliana protein match is: Protein of unknown function (DUF677) (TAIR:AT5G66670.2); Has 42 Bl…	GO:0003674,GO:0005575,GO:0002237,GO:0007165,GO:0009627,GO:0009751,GO:0031347,GO:0033993,GO:0042742,GO:0048827,GO:0050832,GO:0071310,GO:1901701
AT4G31970	CYP82C2	vir1_low	AVR_ALL	3.39241	3.91794	79.0272	1.52851e-08	5.72214e-08	274.64	1823.18	323.63	217.84	2.32	7.25	6.89	3.92	1620.93	1732.87	1627.53	1826.57	612.6	1316.3	1222.17	1248.92	cytochrome P450, family 82, subfamily C, polypeptide 2	member of CYP82C "cytochrome P450, family 82, subfamily C, polypeptide 2" (CYP82C2); FUNCTIONS IN: electron carrier activity, monooxygenase activity, iron ion binding, oxygen binding, heme binding; INVOLVED IN: oxidation reduction; LOCATED IN: endomembrane system; CONTAINS InterPro DOMAIN/s: Cytochrome P450 (InterPro:IPR001128), Cytochrome P450, conserved site (InterPro:IPR017972), Cytochrome P45…	GO:0004497,GO:0005506,GO:0009507,GO:0020037,GO:0004497,GO:0071456,GO:0006952,GO:0106149
AT2G30660	no symbol available	vir1_low	AVR_ALL	3.39241	-1.10592	67.4692	5.60565e-08	1.86914e-07	0	3.15	0	1.07	4.07	3.01	5.2	10.29	18.09	48.52	29.88	50.6	16.55	55.55	65.81	85.37	no full name available	ATP-dependent caseinolytic (Clp) protease/crotonase family protein; FUNCTIONS IN: catalytic activity; INVOLVED IN: metabolic process; EXPRESSED IN: 7 plant structures; EXPRESSED DURING: F mature embryo stage, petal differentiation and expansion stage, LP.12 twelve leaves visible; CONTAINS InterPro DOMAIN/s: Crotonase, core (InterPro:IPR001753); BEST Arabidopsis thaliana protein match is: beta-hyd…	GO:0003860,GO:0005739,GO:0005739,GO:0006574,GO:0006574,GO:0010035,GO:0032787,GO:0033993,GO:0042742,GO:0048364,GO:0050832
AT5G39120	no symbol available	vir1_low	AVR_ALL	3.38657	0.494375	52.9906	3.73557e-07	1.07487e-06	19.23	92.35	4.3	9.01	4.05	11.6	24.36	14.11	14.92	4.31	23.06	6.33	71	322.49	304.42	209.5	no full name available	RmlC-like cupins superfamily protein; FUNCTIONS IN: manganese ion binding, nutrient reservoir activity; INVOLVED IN: biological_process unknown; LOCATED IN: endomembrane system, apoplast; CONTAINS InterPro DOMAIN/s: Cupin, RmlC-type (InterPro:IPR011051), Cupin 1 (InterPro:IPR006045), RmlC-like jelly roll fold (InterPro:IPR014710), Germin (InterPro:IPR001929), Germin, manganese binding site (Inter…	GO:0005576,GO:0030145,GO:0009617,GO:0009737,GO:0050832
AT3G12910	no symbol available	vir1_low	AVR_ALL	3.38473	-1.71222	40.8221	5.28801e-06	1.24842e-05	6.68	32.33	2.65	2.76	0	0	0	0	17.13	11.94	3.96	17.18	24.21	45.21	45.38	19.66	no full name available	NAC (No Apical Meristem) domain transcriptional regulator superfamily protein; CONTAINS InterPro DOMAIN/s: No apical meristem (NAM) protein (InterPro:IPR003441); BEST Arabidopsis thaliana protein match is: NAC domain containing protein 42 (TAIR:AT2G43000.1); Has 2920 Blast hits to 2915 proteins in 75 species: Archae - 0; Bacteria - 0; Metazoa - 0; Fungi - 0; Plants - 2920; Viruses - 0; Other Euka…	GO:0003677,GO:0005634,GO:0003700,GO:0006355,GO:0005515,GO:0005515,GO:0005515,GO:0005515,GO:0005515,GO:0005515,GO:0005515,GO:0005515,GO:0005515,GO:0005515,GO:0005515,GO:0005515
AT1G04953		vir1_low	AVR_ALL	3.38334	-1.93159	25.4547	8.57945e-05	0.000166738	3.54	0	0	0	0	0	0	0	42.12	39.39	14.06	45.29	22.41	20.1	13.14	9.85			-
AT5G11610	no symbol available	vir1_low	AVR_ALL	3.38096	1.24246	169.677	1.70969e-11	1.28982e-10	24.38	41.21	36.62	31.28	90.87	95	15.9	33.85	8.15	20.33	9.54	33.35	435.04	364.89	372.83	437.36	no full name available	Exostosin family protein; FUNCTIONS IN: catalytic activity; INVOLVED IN: biological_process unknown; LOCATED IN: endomembrane system, membrane; EXPRESSED IN: 6 plant structures; EXPRESSED DURING: LP.06 six leaves visible, LP.04 four leaves visible, LP.10 ten leaves visible, 4 leaf senescence stage; CONTAINS InterPro DOMAIN/s: Exostosin-like (InterPro:IPR004263); BEST Arabidopsis thaliana protein …	GO:0005576,GO:0006486,GO:0006351,GO:0009414,GO:0033993
AT5G67120	CTL11	vir1_low	AVR_ALL	3.3773	-2.4173	20.1727	0.000203102	0.00037339	8.38	0	0	0	7.85	0	2.02	0	2.06	0	2.04	8.17	23.7	14.24	32.58	24.34		RING/U-box superfamily protein; FUNCTIONS IN: zinc ion binding; CONTAINS InterPro DOMAIN/s: Zinc finger, RING-type (InterPro:IPR001841), Zinc finger, C3HC4 RING-type (InterPro:IPR018957); BEST Arabidopsis thaliana protein match is: RING/U-box superfamily protein (TAIR:AT4G34040.1); Has 1807 Blast hits to 1807 proteins in 277 species: Archae - 0; Bacteria - 0; Metazoa - 736; Fungi - 347; Plants - …	GO:0005634,GO:0008150,GO:0061630
AT1G78410	no symbol available	vir1_low	AVR_ALL	3.36639	0.135368	123.34	3.19365e-10	1.76046e-09	24.82	57.22	6.56	11.98	9.39	17.97	9.66	9.37	19.56	24.65	27.58	24.37	119.19	261.02	215.18	130.6	no full name available	VQ motif-containing protein; CONTAINS InterPro DOMAIN/s: VQ (InterPro:IPR008889); BEST Arabidopsis thaliana protein match is: VQ motif-containing protein (TAIR:AT1G17147.1); Has 53 Blast hits to 53 proteins in 9 species: Archae - 0; Bacteria - 0; Metazoa - 0; Fungi - 0; Plants - 53; Viruses - 0; Other Eukaryotes - 0 (source: NCBI BLink).	GO:0005575,GO:0006979,GO:0005515,GO:0005515,GO:0005515
AT3G14380	CASPL2A2	vir1_low	AVR_ALL	3.35525	-2.29866	62.558	1.02694e-07	3.27699e-07	3.01	1.02	0	2.08	5.94	2.93	1.01	3	3.1	7.33	1.04	4.19	44.23	17.99	23.98	24.29	CASP-like protein 2A2	Uncharacterised protein family (UPF0497); CONTAINS InterPro DOMAIN/s: Uncharacterised protein family UPF0497, trans-membrane plant (InterPro:IPR006702), Uncharacterised protein family UPF0497, trans-membrane plant subgroup (InterPro:IPR006459); BEST Arabidopsis thaliana protein match is: Uncharacterised protein family (UPF0497) (TAIR:AT1G17200.1); Has 637 Blast hits to 637 proteins in 21 species:…	GO:0010227
AT5G07100	WRKY26	vir1_low	AVR_ALL	3.35221	3.55695	1634.46	2.56277e-21	2.21195e-18	209.67	181.06	200.56	195.36	274.01	315.03	261.63	279.92	159.61	169.45	149.31	140.3	2281.95	1888.67	1783.45	2348.73	WRKY DNA-binding protein 26	Encodes WRKY DNA-binding protein 26 (WRKY26). WRKY DNA-binding protein 26 (WRKY26); FUNCTIONS IN: sequence-specific DNA binding transcription factor activity; INVOLVED IN: regulation of transcription, DNA-dependent, regulation of transcription; EXPRESSED IN: 10 plant structures; EXPRESSED DURING: LP.06 six leaves visible, LP.04 four leaves visible, 4 anthesis; CONTAINS InterPro DOMAIN/s: DNA-bind…	GO:0003700,GO:0003700,GO:0005634,GO:0005634,GO:0005634,GO:0005634,GO:0005634,GO:0006355,GO:0043565,GO:0003700,GO:0003700,GO:0034605,GO:0070370,GO:0005515
AT1G19250	FMO1	vir1_low	AVR_ALL	3.34029	0.987989	193.524	4.96035e-12	4.38196e-11	19.66	85.48	39.44	23.58	9.57	4.59	2.91	5.97	159.07	193.59	162.45	186.81	131.89	258.54	274.47	293.04	flavin-dependent monooxygenase 1	FMO1 is required for full expression of TIR-NB-LRR-conditioned resistance to avirulent pathogens and for basal resistance to invasive virulent pathogens. Functions in an EDS1-regulated but SA-independent mechanism that promotes resistance and cell death at pathogen infection sites. flavin-dependent monooxygenase 1 (FMO1); FUNCTIONS IN: NADP or NADPH binding, oxidoreductase activity, monooxygenase…	GO:0004499,GO:0009507,GO:0050660,GO:0050661,GO:0009626,GO:0051707,GO:0042742,GO:0050832,GO:0009627,GO:0071456,GO:0062034,GO:0009627,GO:0031543,GO:0062047
AT2G41230	ARL2, OSR1	vir1_low	AVR_ALL	3.33298	3.16548	239.796	6.3913e-13	7.33709e-12	362.65	144.5	135.71	63.96	84.01	84.12	130.03	86.24	266.76	356.46	280.45	304.02	1359.28	1606.31	1486.29	1558.35	ARGOS-Like2, ORGAN SIZE RELATED 1	Encodes an ER-localized plant hormone-responsive gene and appears to act redundantly with ARGOS and ARL during organ growth. unknown protein; Has 75 Blast hits to 75 proteins in 8 species: Archae - 0; Bacteria - 0; Metazoa - 0; Fungi - 0; Plants - 75; Viruses - 0; Other Eukaryotes - 0 (source: NCBI BLink).	GO:0005739,GO:0046622,GO:0001558,GO:0005783,GO:0051302,GO:0071215,GO:0071367,GO:0071369,GO:0090696,GO:0010104,GO:2000070
AT4G18900	no symbol available	vir1_low	AVR_ALL	3.32905	-2.32927	33.5205	9.7447e-06	2.19581e-05	1.93	1.96	0	3.98	1.9	0	0	0	7.94	14.07	16.94	14.07	26.05	13.41	28.74	15.54	no full name available	Transducin/WD40 repeat-like superfamily protein; CONTAINS InterPro DOMAIN/s: WD40 repeat 2 (InterPro:IPR019782), WD40 repeat, conserved site (InterPro:IPR019775), WD40 repeat (InterPro:IPR001680), G-protein beta WD-40 repeat, region (InterPro:IPR020472), WD40 repeat-like-containing domain (InterPro:IPR011046), WD40-repeat-containing domain (InterPro:IPR017986), WD40/YVTN repeat-like-containing do…	GO:0003674,GO:0005634,GO:0005634,GO:0006364
AT3G26170	CYP71B19	vir1_low	AVR_ALL	3.32157	2.81427	1644.99	2.39845e-21	2.14975e-18	208.36	243.91	182.99	202.03	27.3	33.37	45.19	44.02	133.68	157.85	140.57	179.22	1127.97	1051.47	1009.76	1258.61	cytochrome P450, family 71, subfamily B, polypeptide 19	putative cytochrome P450 "cytochrome P450, family 71, subfamily B, polypeptide 19" (CYP71B19); FUNCTIONS IN: electron carrier activity, monooxygenase activity, iron ion binding, oxygen binding, heme binding; INVOLVED IN: oxidation reduction; LOCATED IN: endomembrane system; CONTAINS InterPro DOMAIN/s: Cytochrome P450 (InterPro:IPR001128), Cytochrome P450, conserved site (InterPro:IPR017972), Cyto…	GO:0005506,GO:0009507,GO:0016705,GO:0020037,GO:0005515,GO:0005515,GO:0009414,GO:0009620,GO:0033993,GO:0044248,GO:0046777,GO:0051254,GO:1901565
AT1G73750	no symbol available	vir1_low	AVR_ALL	3.32077	1.51887	272.257	1.86834e-13	2.53433e-12	127.31	45.83	52.65	91.37	16.75	20.25	15.87	31.09	24.04	77.58	43.38	73.98	456.69	511.97	496.95	467.49	no full name available	Uncharacterised conserved protein UCP031088, alpha/beta hydrolase; CONTAINS InterPro DOMAIN/s: Uncharacterised conserved protein UCP031088, alpha/beta hydrolase, At1g15070 (InterPro:IPR016969), Alpha/beta hydrolase fold-1 (InterPro:IPR000073); BEST Arabidopsis thaliana protein match is: Uncharacterised conserved protein UCP031088, alpha/beta hydrolase (TAIR:AT1G15060.1); Has 187 Blast hits to 154…	GO:0009507,GO:0006970,GO:0009059,GO:0009266,GO:0009414,GO:0009639,GO:0009642,GO:0009737,GO:0010150,GO:2000652
AT5G19890	no symbol available	vir1_low	AVR_ALL	3.32013	0.642468	55.6345	2.57209e-07	7.61432e-07	33.84	33.29	5.26	13.13	46.87	7.19	71.25	19.99	20.68	22.07	15.28	12.11	63.49	342.17	338.87	291.8	no full name available	Peroxidase superfamily protein; FUNCTIONS IN: peroxidase activity, heme binding; INVOLVED IN: oxidation reduction, response to oxidative stress; LOCATED IN: nucleus, cytoplasm; EXPRESSED IN: 17 plant structures; EXPRESSED DURING: 10 growth stages; CONTAINS InterPro DOMAIN/s: Haem peroxidase (InterPro:IPR010255), Plant peroxidase (InterPro:IPR000823), Peroxidases heam-ligand binding site (InterPro…	GO:0005576,GO:0006979,GO:0020037,GO:0140825,GO:0005634,GO:0005737,GO:0010035,GO:0010262,GO:0019752,GO:0033993,GO:0044248,GO:1901565
AT2G30770	CYP71A13	vir1_low	AVR_ALL	3.30395	1.39722	112.333	7.36374e-10	3.6949e-09	40.83	110.02	25.51	21.58	0	0	1.91	4.74	147.69	155.54	157.17	147.63	137.92	371.16	377.77	293.07	cytochrome P450, family 71, subfamily A, polypeptide 13	putative cytochrome P450 cytochrome P450, family 71, subfamily A, polypeptide 13 (CYP71A13); CONTAINS InterPro DOMAIN/s: Cytochrome P450 (InterPro:IPR001128), Cytochrome P450, E-class, group I (InterPro:IPR002401), Cytochrome P450, conserved site (InterPro:IPR017972); BEST Arabidopsis thaliana protein match is: cytochrome P450, family 71, subfamily A, polypeptide 12 (TAIR:AT2G30750.1); Has 35333 …	GO:0004497,GO:0005506,GO:0005739,GO:0016705,GO:0020037,GO:0047720,GO:0009617,GO:0010120,GO:0042742,GO:0047720,GO:0050832,GO:0005515,GO:0009617,GO:0009682,GO:0005515,GO:0005788
AT2G40740	ATWRKY55, WRKY55	vir1_low	AVR_ALL	3.29659	-2.46749	29.6141	2.1678e-05	4.60809e-05	4.28	4.31	2.92	0	0	0	2.79	0	2.81	7.08	2.81	7.04	13.58	31.72	31.83	11.17	WRKY DNA-binding protein 55, WRKY DNA-BINDING PROTEIN 55	member of WRKY Transcription Factor; Group III WRKY DNA-binding protein 55 (WRKY55); CONTAINS InterPro DOMAIN/s: DNA-binding WRKY (InterPro:IPR003657); BEST Arabidopsis thaliana protein match is: WRKY DNA-binding protein 46 (TAIR:AT2G46400.1); Has 942 Blast hits to 929 proteins in 64 species: Archae - 0; Bacteria - 0; Metazoa - 0; Fungi - 0; Plants - 942; Viruses - 0; Other Eukaryotes - 0 (source…	GO:0003700,GO:0003700,GO:0005634,GO:0005634,GO:0005739,GO:0006355,GO:0043565,GO:0003700,GO:0003700,GO:0006355,GO:0000976,GO:0010468,GO:0043565,GO:0043565
AT4G13810	RLP47, AtRLP47	vir1_low	AVR_ALL	3.29028	1.6112	1432.22	1.00003e-20	5.54876e-18	52.19	73.99	50.61	48.5	41.47	64.93	60.58	50.58	26.56	29.98	28.22	29.77	562.97	485.29	492.97	550.17	receptor like protein 47	receptor like protein 47 (RLP47); INVOLVED IN: signal transduction, defense response; LOCATED IN: endomembrane system; EXPRESSED IN: 7 plant structures; EXPRESSED DURING: 9 growth stages; CONTAINS InterPro DOMAIN/s: Leucine-rich repeat, typical subtype (InterPro:IPR003591), Leucine-rich repeat-containing N-terminal domain, type 2 (InterPro:IPR013210), Leucine-rich repeat (InterPro:IPR001611); BES…	GO:0005886,GO:0005886,GO:0007165
AT4G21380	RK3, ARK3	vir1_low	AVR_ALL	3.29004	0.193303	236.293	7.36505e-13	8.27955e-12	11.9	28.49	17.68	15.54	13.32	8.32	19.8	19.53	33.63	37.43	30.33	30.05	173.01	170.1	158.07	250.3	receptor kinase 3	encodes a putative receptor-like serine/threonine protein kinases that is similar to Brassica self-incompatibility (S) locus. Expressed in root. Shoot expression limited to limited to the root-hypocotyl transition zone and at the base of lateral roots as well as in axillary buds, and pedicels. receptor kinase 3 (RK3); FUNCTIONS IN: transmembrane receptor protein serine/threonine kinase activity, …	GO:0004674,GO:0004674,GO:0005886,GO:0006468,GO:0006468,GO:0009507,GO:0048544,GO:0004675,GO:0005886,GO:0005773,GO:0031625,GO:0031625,GO:0031625,GO:0031625,GO:0009506
AT5G52750	no symbol available	vir1_low	AVR_ALL	3.28887	2.92889	286.508	1.13627e-13	1.65498e-12	106.6	241.08	85.45	75.33	65.33	107.67	94.13	93.65	195.12	222.4	193.89	262.14	989.74	1642.07	1382.09	1153.86	no full name available	Heavy metal transport/detoxification superfamily protein ; FUNCTIONS IN: metal ion binding; INVOLVED IN: metal ion transport; LOCATED IN: cellular_component unknown; EXPRESSED IN: 20 plant structures; EXPRESSED DURING: 12 growth stages; CONTAINS InterPro DOMAIN/s: Heavy metal transport/detoxification protein (InterPro:IPR006121); BEST Arabidopsis thaliana protein match is: Copper transport protei…	GO:0003674,GO:0005634,GO:0005634,GO:0002237,GO:0006970,GO:0009611,GO:0009627,GO:0009751,GO:0010035,GO:0031347,GO:0042742,GO:0044281,GO:0048827,GO:0050832
AT3G50480	HR4	vir1_low	AVR_ALL	3.28444	4.30074	704.529	1.42394e-17	1.12869e-15	288.91	469.35	270.73	275.81	263.1	246.15	187.45	211.11	568.32	739.72	637.79	680.36	2376.42	3855.34	3446.01	3620.42	homolog of RPW8 4	Homolog of RPW8 homolog of RPW8 4 (HR4); FUNCTIONS IN: molecular_function unknown; INVOLVED IN: response to other organism; LOCATED IN: endomembrane system; EXPRESSED IN: 20 plant structures; EXPRESSED DURING: 11 growth stages; CONTAINS InterPro DOMAIN/s: Powdery mildew resistance protein, RPW8 domain (InterPro:IPR008808); BEST Arabidopsis thaliana protein match is: homolog of RPW8 3 (TAIR:AT3G50…	GO:0003674,GO:0009507,GO:0009620,GO:0043207,GO:0009609,GO:0009610,GO:0009617,GO:0009723,GO:0009751,GO:0009753
AT4G18990	XTH29	vir1_low	AVR_ALL	3.28326	-1.17702	61.4031	1.19031e-07	3.75002e-07	10.47	21.26	6.25	2.39	0	4.07	1.14	1.12	18.32	13.11	28.1	9.81	54.47	70.86	54.17	61.37	xyloglucan endotransglucosylase/hydrolase 29	xyloglucan endotransglucosylase/hydrolase 29 (XTH29); FUNCTIONS IN: hydrolase activity, acting on glycosyl bonds, hydrolase activity, hydrolyzing O-glycosyl compounds, xyloglucan:xyloglucosyl transferase activity; INVOLVED IN: carbohydrate metabolic process, cellular glucan metabolic process; LOCATED IN: endomembrane system, apoplast, cell wall; EXPRESSED IN: 8 plant structures; EXPRESSED DURING:…	GO:0004553,GO:0005576,GO:0005576,GO:0010411,GO:0016762,GO:0030247,GO:0042546,GO:0044042,GO:0001666,GO:0009414,GO:0009737,GO:0043436
AT3G10150	PAP16, ATPAP16	vir1_low	AVR_ALL	3.28203	0.292781	168.697	1.80477e-11	1.3541e-10	48.95	51.65	33.08	13.32	7.14	12.57	4.31	8.34	26.49	26.86	34.47	37.96	180.27	222.82	204.86	152.01	purple acid phosphatase 16	purple acid phosphatase 16 (PAP16); FUNCTIONS IN: protein serine/threonine phosphatase activity, acid phosphatase activity; INVOLVED IN: biological_process unknown; LOCATED IN: membrane; EXPRESSED IN: 15 plant structures; EXPRESSED DURING: 7 growth stages; CONTAINS InterPro DOMAIN/s: Metallophosphoesterase (InterPro:IPR004843), Phosphoesterase At2g46880 (InterPro:IPR011230); BEST Arabidopsis thal…	GO:0005737,GO:0005737,GO:0016787,GO:0016788,GO:0003993,GO:0009416
AT2G34030	no symbol available	vir1_low	AVR_ALL	3.28178	-1.57052	79.8672	1.39917e-08	5.28214e-08	4.74	1.61	3.14	2.44	2.35	5.4	1.6	1.58	10.59	22.25	10.66	15.71	50.74	45.5	45.53	44.73	no full name available	Calcium-binding EF-hand family protein; FUNCTIONS IN: calcium ion binding; INVOLVED IN: biological_process unknown; LOCATED IN: endomembrane system; CONTAINS InterPro DOMAIN/s: EF-Hand 1, calcium-binding site (InterPro:IPR018247), EF-HAND 2 (InterPro:IPR018249), EF-hand-like domain (InterPro:IPR011992), Calcium-binding EF-hand (InterPro:IPR002048), Calcium/calmodulin-dependent protein kinase-like…	GO:0005509,GO:0006874,GO:0009507,GO:0015369,GO:0070588
AT3G55970	JAO3, ATJRG21, JRG21, JOX3	vir1_low	AVR_ALL	3.28095	3.07227	355.041	1.3808e-14	2.84009e-13	170.34	170.36	143.81	116.25	168.88	121.85	94.8	142.38	107.78	152.74	121.52	133.76	581.9	1839.22	1577.96	1779.75	Jasmonic Acid Oxidase 3, JASMONATE-INDUCED OXYGENASE3, jasmonate-regulated gene 21	jasmonate-regulated gene 21 (JRG21); FUNCTIONS IN: oxidoreductase activity, iron ion binding; INVOLVED IN: oxidation reduction; LOCATED IN: cellular_component unknown; EXPRESSED IN: 10 plant structures; EXPRESSED DURING: LP.06 six leaves visible, LP.04 four leaves visible, 4 anthesis, C globular stage, petal differentiation and expansion stage; CONTAINS InterPro DOMAIN/s: Isopenicillin N synthase…	GO:0005737,GO:0005737,GO:0016706,GO:0120091,GO:2000022,GO:0120091,GO:0120091,GO:1900150,GO:1900366,GO:2000022,GO:0120091
AT2G19500	CKX2, ATCKX2	vir1_low	AVR_ALL	3.28004	-2.40988	47.0347	9.12694e-07	2.44647e-06	1.66	5.06	0.83	0.86	0.82	0	2.51	0.83	6.84	7.79	12.9	15.62	15.8	17.3	22.26	26.82	cytokinin oxidase 2	It encodes a protein whose sequence is similar to cytokinin oxidase/dehydrogenase, which catalyzes the degradation of cytokinins. cytokinin oxidase 2 (CKX2); CONTAINS InterPro DOMAIN/s: Cytokinin dehydrogenase 1, FAD/cytokinin binding domain (InterPro:IPR015345), FAD-binding, type 2 (InterPro:IPR016166), Oxygen oxidoreductase covalent FAD-binding site (InterPro:IPR006093), FAD-linked oxidase-like…	GO:0005576,GO:0016491,GO:0071949,GO:0008131,GO:0009823,GO:0005788,GO:0019139
AT4G31240	NRX2, AtNRX2	vir1_low	AVR_ALL	3.27892	1.76313	165.865	2.11371e-11	1.55584e-10	136.5	99.01	83.25	122.19	14.16	42.9	31.9	34.53	33.39	33.21	25.72	49.39	456.46	574	619.96	583.94	nucleoredoxin 2	protein kinase C-like zinc finger protein; FUNCTIONS IN: oxidoreductase activity, antioxidant activity; INVOLVED IN: cell redox homeostasis; LOCATED IN: cellular_component unknown; EXPRESSED IN: 21 plant structures; EXPRESSED DURING: 9 growth stages; CONTAINS InterPro DOMAIN/s: Thioredoxin fold (InterPro:IPR012335), Alkyl hydroperoxide reductase/ Thiol specific antioxidant/ Mal allergen (InterPro…	GO:0004791,GO:0005634,GO:0005634
AT4G12900	no symbol available	vir1_low	AVR_ALL	3.27826	-0.252773	143.906	7.86417e-11	5.0252e-10	4.09	9.62	1.35	5.63	37.71	24.94	10.69	20.8	12.11	8.13	18.84	25.61	144.29	117.36	131.02	137.69	no full name available	Gamma interferon responsive lysosomal thiol (GILT) reductase family protein; FUNCTIONS IN: catalytic activity; LOCATED IN: endomembrane system; CONTAINS InterPro DOMAIN/s: Gamma interferon inducible lysosomal thiol reductase GILT (InterPro:IPR004911); BEST Arabidopsis thaliana protein match is: Gamma interferon responsive lysosomal thiol (GILT) reductase family protein (TAIR:AT4G12890.1); Has 477…	GO:0005576,GO:0016491,GO:0016671
AT5G51530	no symbol available	vir1_low	AVR_ALL	3.27798	-2.74348	46.8467	9.40003e-07	2.51387e-06	1.46	1.53	0.78	1.15	2.93	0.93	0.4	1.32	0.37	5.69	2.75	3.17	14.82	23.16	12.28	21.44	no full name available	Ubiquitin carboxyl-terminal hydrolase-related protein; FUNCTIONS IN: ubiquitin thiolesterase activity; INVOLVED IN: ubiquitin-dependent protein catabolic process; CONTAINS InterPro DOMAIN/s: Protein of unknown function DUF627 (InterPro:IPR006866), Peptidase C19, ubiquitin carboxyl-terminal hydrolase 2 (InterPro:IPR001394), Protein of unknown function DUF629 (InterPro:IPR006865); BEST Arabidopsis …	GO:0004843,GO:0005634,GO:0005634,GO:0016579,GO:0005829
AT2G46440	ATCNGC11, CNGC11	vir1_low	AVR_ALL	3.2737	1.2954	715.639	1.21472e-17	9.89785e-16	47.22	62.25	35.85	37.78	16.71	37.8	22.23	27.76	53.31	70.38	67.16	90.12	344.12	423.67	372.13	490.07	CYCLIC NUCLEOTIDE-GATED CHANNEL 11, cyclic nucleotide-gated channel 11	Member of Cyclic nucleotide gated channel family. Positive regulator of resistance against avirulent fungal pathogen. cyclic nucleotide-gated channels (CNGC11); FUNCTIONS IN: ion channel activity, cyclic nucleotide binding, calmodulin binding, cation channel activity; INVOLVED IN: response to fungus; LOCATED IN: membrane; CONTAINS InterPro DOMAIN/s: Cyclic nucleotide-binding (InterPro:IPR000595),…	GO:0005216,GO:0005739,GO:0005739,GO:0006952,GO:0005261,GO:0009617,GO:0009620,GO:0009620
AT1G29560	no symbol available	vir1_low	AVR_ALL	3.27166	-0.834014	112.87	7.05796e-10	3.56478e-09	9.15	8.04	16.1	3.88	4.59	8.51	1.19	2.25	36.13	30.35	26.59	41.76	65.41	75.05	86.83	78.72	no full name available	Zinc finger C-x8-C-x5-C-x3-H type family protein; FUNCTIONS IN: zinc ion binding, nucleic acid binding; LOCATED IN: cellular_component unknown; CONTAINS InterPro DOMAIN/s: Zinc finger, CCCH-type (InterPro:IPR000571); BEST Arabidopsis thaliana protein match is: Zinc finger C-x8-C-x5-C-x3-H type family protein (TAIR:AT1G29570.1); Has 30201 Blast hits to 17322 proteins in 780 species: Archae - 12; B…	GO:0003729,GO:0005634,GO:0005634,GO:0010468,GO:0016070
AT1G80165	no symbol available	vir1_low	AVR_ALL	3.27073	1.85653	17.7821	0.000390786	0.000692275	0	116.52	76.51	39.36	191.45	118.94	39.65	0	37.39	0	0	81.19	512.91	591.77	367.86	974.21	no full name available		GO:0003674,GO:0005739,GO:0008150
AT2G25510	no symbol available	vir1_low	AVR_ALL	3.27062	8.05225	1742.82	1.32129e-21	1.45507e-18	4733.41	5484.28	4299.75	4589.99	3227.71	3636.95	3614.35	4631.45	4876.95	5237.67	4961.4	5383.51	34892.1	55625.2	52631.7	41265.6	no full name available	unknown protein; FUNCTIONS IN: molecular_function unknown; INVOLVED IN: biological_process unknown; LOCATED IN: endomembrane system; EXPRESSED IN: 22 plant structures; EXPRESSED DURING: 13 growth stages; BEST Arabidopsis thaliana protein match is: unknown protein (TAIR:AT5G42530.1).	GO:0003674,GO:0005739,GO:0005739,GO:0009314
AT4G16857	no symbol available	vir1_low	AVR_ALL	3.26932	0.770873	175.598	1.23997e-11	9.73269e-11	13.88	8.88	24.6	14.3	45.4	99.96	34.91	52.75	40.5	41.51	28.96	27.55	287.7	253.36	274.9	291.68	no full name available		GO:0003674,GO:0005575,GO:0008150
AT1G26390	AtBBE4	vir1_low	AVR_ALL	3.25573	4.2683	166.365	2.05522e-11	1.51662e-10	562.42	1581.79	688.78	383.94	13.77	23.38	17.18	15.49	1637.25	1969.14	1842.85	2008.57	1167.84	1981.02	1933.84	2160.13		FAD-binding Berberine family protein; FUNCTIONS IN: electron carrier activity, oxidoreductase activity, FAD binding, catalytic activity; LOCATED IN: endomembrane system; EXPRESSED IN: 10 plant structures; EXPRESSED DURING: LP.06 six leaves visible, LP.04 four leaves visible, 4 anthesis, LP.02 two leaves visible, petal differentiation and expansion stage; CONTAINS InterPro DOMAIN/s: FAD-binding, t…	GO:0005737,GO:0009505,GO:0071949
AT1G01560	MPK11, ATMPK11	vir1_low	AVR_ALL	3.25186	-0.41545	76.6209	1.97742e-08	7.22852e-08	11.27	41.4	8.71	5.42	1.73	1.71	7.07	6.13	30.68	31.05	20.87	8.23	67.58	146.69	126.89	117.88	MAP kinase 11	member of MAP Kinase MAP kinase 11 (MPK11); FUNCTIONS IN: MAP kinase activity, kinase activity; INVOLVED IN: signal transduction, response to abscisic acid stimulus; LOCATED IN: cellular_component unknown; EXPRESSED IN: 22 plant structures; EXPRESSED DURING: 13 growth stages; CONTAINS InterPro DOMAIN/s: Protein kinase, ATP binding site (InterPro:IPR017441), Serine/threonine-protein kinase domain …	GO:0004674,GO:0004707,GO:0005634,GO:0005634,GO:0005634,GO:0005737,GO:0005886,GO:0005886,GO:0006468,GO:0035556,GO:0004707,GO:0007165,GO:0009737,GO:0005515,GO:0005515,GO:0005829,GO:0005515
AT5G39610	ANAC092, ATNAC2, NAC2, NAC6, ATNAC6, ORE1	vir1_low	AVR_ALL	3.25157	4.8272	1389.57	1.36515e-20	6.49253e-18	596.07	533.11	558.21	466.53	663.25	402	413.66	407.17	559.32	604.6	575.89	630.47	5483.88	4911.44	4828.34	4350.83	NAC domain containing protein 6, NAC domain containing protein 2, ORESARA 1, Arabidopsis NAC domain containing protein 92	Encodes a NAC-domain transcription factor. Positively regulates aging-induced cell death and senescence in leaves. This gene is upregulated in response to salt stress in wildtype as well as NTHK1 transgenic lines although in the latter case the induction was drastically reduced. It was also upregulated by ABA, ACC and NAA treatment, although in the latter two cases, the induction occurred relativ…	GO:0005634,GO:0003700,GO:0006979,GO:1900057,GO:0003700,GO:0005634,GO:0009651,GO:0009723,GO:0009733,GO:0009737,GO:0042803,GO:0042803,GO:0046982,GO:0048527,GO:0051091,GO:0010150,GO:0043068,GO:1900057,GO:0009651,GO:0009723,GO:1904250,GO:0009651,GO:0010029,GO:0010150,GO:0010468,GO:1900057,GO:0042542,GO:1902074,GO:1900057,GO:0090400,GO:0003700,GO:0043565,GO:1900057,GO:0005515,GO:0005515,GO:0005634,GO:…
AT4G23600	CORI3, JR2	vir1_low	AVR_ALL	3.24342	3.15584	484.202	6.27782e-16	2.25421e-14	83.1	135.73	52.98	49.14	54.35	58.87	61.25	69.62	221.62	241.03	244.3	245.82	1569.64	1341.64	1278.96	1590.82	JASMONIC ACID RESPONSIVE 2, CORONATINE INDUCED 1	Encodes cystine lyase which is expected to be involved in amino acid metabolism, providing the plant with cysteine and the generation of precursors of ethylene biosynthesis. mRNA levels are elevated in response to wounding. CORONATINE INDUCED 1 (CORI3); FUNCTIONS IN: cystathionine beta-lyase activity, transaminase activity; INVOLVED IN: in 8 processes; LOCATED IN: apoplast, vacuole; EXPRESSED IN:…	GO:0005737,GO:0005737,GO:0005737,GO:0005829,GO:0006520,GO:0008483,GO:0009058,GO:0030170,GO:0009753,GO:0010188,GO:0004021,GO:0004069,GO:0004121,GO:0004838,GO:0042538,GO:0050362,GO:0000325,GO:0000325,GO:0000325,GO:0006520,GO:0009611,GO:0009753,GO:0048046,GO:0048046,GO:0048046,GO:0005829,GO:0005829,GO:0008483,GO:0009611,GO:0009737,GO:0009753
AT2G00660		vir1_low	AVR_ALL	3.2416	-2.3316	20.1264	0.000443059	0.000778486	0	0	3.88	0	0	0	1.66	0	21.92	57.07	18.44	21.83	10.65	13.26	3.32	3.33			-
AT1G72930	TN10, AtTN10, TIR	vir1_low	AVR_ALL	3.24054	5.43337	1021.55	3.21681e-19	6.19542e-17	561.62	871.43	453.21	505.16	533.47	717.33	432.21	614.39	1097.68	1138.31	1114.79	1294.05	6119.6	8776.29	8304.88	6282.12	toll/interleukin-1 receptor-like, TIR-nucleotide binding site family 10	Toll/interleukin-1 receptor-like protein (TIR) mRNA, toll/interleukin-1 receptor-like (TIR); FUNCTIONS IN: transmembrane receptor activity; INVOLVED IN: signal transduction, defense response, innate immune response; LOCATED IN: intrinsic to membrane; CONTAINS InterPro DOMAIN/s: Toll-Interleukin receptor (InterPro:IPR000157); BEST Arabidopsis thaliana protein match is: Toll-Interleukin-Resistance …	GO:0005737,GO:0007165,GO:0009507,GO:0050135,GO:0061809,GO:0009506,GO:0005739,GO:0005515,GO:0005634,GO:0005737
AT3G28899	no symbol available	vir1_low	AVR_ALL	3.23318	3.473	106.537	1.17616e-09	5.59828e-09	34.98	24.23	12.16	25.22	96.59	110.52	12.26	101.4	1699.13	1484.05	1958.65	1794.2	689.18	1091.42	631.21	686.55	no full name available	unknown protein; Has 30201 Blast hits to 17322 proteins in 780 species: Archae - 12; Bacteria - 1396; Metazoa - 17338; Fungi - 3422; Plants - 5037; Viruses - 0; Other Eukaryotes - 2996 (source: NCBI BLink).	GO:0003674,GO:0005739,GO:0008150
AT3G26280	CYP71B4	vir1_low	AVR_ALL	3.22773	4.03068	751.124	7.42707e-18	6.80717e-16	355.85	514.74	425.55	375.77	289.43	231.37	146.55	153.92	128.52	130.91	154.23	134.41	3011.69	2663.06	2591.37	2740.36	cytochrome P450, family 71, subfamily B, polypeptide 4	cytochrome P450 monooxygenase "cytochrome P450, family 71, subfamily B, polypeptide 4" (CYP71B4); FUNCTIONS IN: electron carrier activity, monooxygenase activity, iron ion binding, oxygen binding, heme binding; INVOLVED IN: oxidation reduction; LOCATED IN: endomembrane system; EXPRESSED IN: 11 plant structures; EXPRESSED DURING: 9 growth stages; CONTAINS InterPro DOMAIN/s: Cytochrome P450 (InterP…	GO:0005506,GO:0009507,GO:0009507,GO:0016705,GO:0020037,GO:0009416
AT1G80160	GLYI7	vir1_low	AVR_ALL	3.22524	1.88003	802.783	3.77335e-18	3.97892e-16	64.71	59.21	57.51	72.6	53.47	44.36	40.76	81.04	96.56	126.73	142.65	110.5	581.92	609.45	555.39	692.78	glyoxylase I 7	Lactoylglutathione lyase / glyoxalase I family protein; FUNCTIONS IN: lactoylglutathione lyase activity; INVOLVED IN: carbohydrate metabolic process; LOCATED IN: endomembrane system; EXPRESSED IN: 10 plant structures; EXPRESSED DURING: L mature pollen stage, M germinated pollen stage, 4 anthesis, petal differentiation and expansion stage; BEST Arabidopsis thaliana protein match is: Lactoylglutath…	GO:0005737,GO:0005737,GO:0001666,GO:0009414,GO:0009416,GO:0009737,GO:0010150,GO:0043436
AT2G04070	no symbol available	vir1_low	AVR_ALL	3.2236	-1.27736	40.0385	2.90627e-06	7.18215e-06	3.2	27.7	3.19	1.65	1.58	0	0.81	1.6	37.97	34.24	32.41	46.93	19.28	50.09	41.37	47.75	no full name available	MATE efflux family protein; FUNCTIONS IN: antiporter activity, drug transmembrane transporter activity, transporter activity; INVOLVED IN: transport, drug transmembrane transport, transmembrane transport; LOCATED IN: membrane; EXPRESSED IN: 10 plant structures; EXPRESSED DURING: 7 growth stages; CONTAINS InterPro DOMAIN/s: MATE family transporter related protein (InterPro:IPR015521), Multi antimi…	GO:0005886,GO:0015297,GO:0016020,GO:0022857,GO:0042910,GO:1990961,GO:0009751,GO:0031347,GO:0042742,GO:0050832
AT2G35950	EDA12	vir1_low	AVR_ALL	3.22047	1.9917	753.546	7.18775e-18	6.67343e-16	127.52	76.87	83.74	110.39	22.65	30.35	16.55	37.67	91.08	153.54	140.83	125.35	647.88	666.59	648.46	567.59	embryo sac development arrest 12	embryo sac development arrest 12 (EDA12); Has 8 Blast hits to 8 proteins in 4 species: Archae - 0; Bacteria - 0; Metazoa - 0; Fungi - 0; Plants - 8; Viruses - 0; Other Eukaryotes - 0 (source: NCBI BLink).	GO:0003674,GO:0005634,GO:0009561
AT5G47130	no symbol available	vir1_low	AVR_ALL	3.21256	-1.8424	66.7722	6.09566e-08	2.01809e-07	1.69	1.93	3.35	0	7.87	6.91	13.22	18	1.89	5.73	3.75	7.3	43.13	43.3	21.01	35.03	no full name available	Bax inhibitor-1 family protein; INVOLVED IN: negative regulation of apoptosis, anti-apoptosis; LOCATED IN: integral to membrane; EXPRESSED IN: 6 plant structures; EXPRESSED DURING: 4 anthesis; CONTAINS InterPro DOMAIN/s: Inhibitor of apoptosis-promoting Bax1 related (InterPro:IPR006214), Bax inhibitor 1, conserved site (InterPro:IPR006213); BEST Arabidopsis thaliana protein match is: BAX inhibito…	GO:0003674,GO:0005739,GO:0005739,GO:0016020,GO:0043066,GO:0009955,GO:0033993,GO:0045165,GO:0097305
AT5G25990	no symbol available	vir1_low	AVR_ALL	3.21071	0.897231	223.998	1.23085e-12	1.28684e-11	40.63	25.22	10.91	29.73	55.83	21.91	13.99	43.62	21.96	44.79	51.21	65.26	363.35	270.14	280.92	289.18	no full name available	FUNCTIONS IN: molecular_function unknown; INVOLVED IN: biological_process unknown; LOCATED IN: chloroplast; BEST Arabidopsis thaliana protein match is: Core-2/I-branching beta-1,6-N-acetylglucosaminyltransferase family protein (TAIR:AT5G25970.1); Has 1807 Blast hits to 1807 proteins in 277 species: Archae - 0; Bacteria - 0; Metazoa - 736; Fungi - 347; Plants - 385; Viruses - 0; Other Eukaryotes -…	GO:0005739,GO:0016757,GO:0016070
AT4G31960	no symbol available	vir1_low	AVR_ALL	3.20325	-2.48011	23.9085	7.89594e-05	0.000154317	2.65	2.61	0	0	2.41	0	2.55	12.36	5.27	2.68	5.33	5.29	14.57	29.74	24.54	17.38	no full name available	unknown protein; Has 4 Blast hits to 4 proteins in 1 species: Archae - 0; Bacteria - 0; Metazoa - 0; Fungi - 0; Plants - 4; Viruses - 0; Other Eukaryotes - 0 (source: NCBI BLink).	GO:0003674,GO:0005575,GO:0098542
AT3G21080	no symbol available	vir1_low	AVR_ALL	3.20038	0.976835	133.942	1.51476e-10	9.09793e-10	47.13	77.59	52.91	24.28	5.93	9.12	18.28	21.38	116.2	81.25	73.62	95.85	242.92	303.15	265.85	299.73	no full name available	ABC transporter-related; BEST Arabidopsis thaliana protein match is: ABC-2 type transporter family protein (TAIR:AT3G21090.1); Has 247 Blast hits to 244 proteins in 18 species: Archae - 0; Bacteria - 0; Metazoa - 0; Fungi - 0; Plants - 247; Viruses - 0; Other Eukaryotes - 0 (source: NCBI BLink).	GO:0003674,GO:0005634,GO:0009620,GO:0009751,GO:0014070,GO:0016070,GO:0031347,GO:0033993,GO:0042742,GO:0050832,GO:0071396,GO:1901701
AT1G67000	no symbol available	vir1_low	AVR_ALL	3.20023	-0.384269	196.606	4.27076e-12	3.84269e-11	27.75	49.04	27.69	27.76	1.58	2.34	2.5	1.1	20.08	23.18	24.51	26.67	60.87	97.56	110.68	108.33	no full name available	Protein kinase superfamily protein; FUNCTIONS IN: protein serine/threonine kinase activity, protein kinase activity, kinase activity, ATP binding; INVOLVED IN: protein amino acid phosphorylation; LOCATED IN: endomembrane system; EXPRESSED IN: stem; CONTAINS InterPro DOMAIN/s: Protein kinase, ATP binding site (InterPro:IPR017441), Protein kinase, catalytic domain (InterPro:IPR000719), Serine-threo…	GO:0004674,GO:0005576,GO:0006468,GO:0030247,GO:0006970,GO:0006979,GO:0007165,GO:0009611,GO:0010035,GO:0031347,GO:0033993,GO:0048367,GO:0071407,GO:0098542,GO:1901701
AT1G73040	no symbol available	vir1_low	AVR_ALL	3.19898	2.95966	310.048	5.24593e-14	8.62138e-13	315.3	304.01	194.93	239.04	41.73	34.11	42.84	14.5	303.55	289.07	266.42	310.47	1070.7	1050.03	841.71	1172.59	no full name available	Mannose-binding lectin superfamily protein; CONTAINS InterPro DOMAIN/s: Mannose-binding lectin (InterPro:IPR001229); BEST Arabidopsis thaliana protein match is: Mannose-binding lectin superfamily protein (TAIR:AT1G19715.2); Has 1381 Blast hits to 855 proteins in 48 species: Archae - 0; Bacteria - 13; Metazoa - 1; Fungi - 0; Plants - 1366; Viruses - 0; Other Eukaryotes - 1 (source: NCBI BLink).	GO:0003674,GO:0005575,GO:0008150
AT2G00610		vir1_low	AVR_ALL	3.1924	-0.603175	74.1069	2.60594e-08	9.29997e-08	9.24	5.32	20.94	2.72	5.04	2.42	15.53	10.08	2.6	5.24	14.33	6.52	89.34	98.17	134.37	89.28			-
AT1G72060	no symbol available	vir1_low	AVR_ALL	3.18575	3.58906	510.603	3.68401e-16	1.44532e-14	355.83	260.73	243.86	142.81	163.14	152.82	194.07	170.91	288.57	385.16	327.36	474.89	1947.04	2299.02	2263.36	1517.13	no full name available	serine-type endopeptidase inhibitors; FUNCTIONS IN: serine-type endopeptidase inhibitor activity; INVOLVED IN: response to oxidative stress; LOCATED IN: endomembrane system; EXPRESSED IN: 21 plant structures; EXPRESSED DURING: 12 growth stages; CONTAINS InterPro DOMAIN/s: Proteinase inhibitor I20, Pin2 (InterPro:IPR003465); Has 28 Blast hits to 28 proteins in 8 species: Archae - 0; Bacteria - 0; …	GO:0004867,GO:0005576,GO:0006979
AT1G16110	WAKL6	vir1_low	AVR_ALL	3.18298	1.31094	686.671	1.84792e-17	1.39066e-15	32.51	45.34	58.03	47.47	51.56	44.52	31.4	29.78	55.62	71.2	46.66	66.8	428.77	436.27	393.59	394.5	wall associated kinase-like 6	WAK-like kinase wall associated kinase-like 6 (WAKL6); FUNCTIONS IN: kinase activity; INVOLVED IN: protein amino acid phosphorylation; LOCATED IN: endomembrane system, integral to membrane; CONTAINS InterPro DOMAIN/s: Wall-associated kinase (InterPro:IPR013695), Protein kinase, catalytic domain (InterPro:IPR000719), Serine/threonine-protein kinase domain (InterPro:IPR002290), Tyrosine-protein kin…	GO:0005886,GO:0005886,GO:0006468,GO:0007166,GO:0016301,GO:0030247,GO:0009505,GO:0006970,GO:0007165,GO:0009415,GO:0031347,GO:0032870,GO:0042742,GO:0050832,GO:0071396,GO:0071446
AT4G24000	ATCSLG2, CSLG2	vir1_low	AVR_ALL	3.18187	-0.313534	162.865	2.50551e-11	1.81669e-10	8.9	21.52	12.5	15.23	2.58	7.95	1.46	1.5	21.69	25.45	20.95	32.57	100.03	126.31	101.89	129.22	cellulose synthase like G2, ARABIDOPSIS THALIANA CELLULOSE SYNTHASE LIKE G2	encodes a protein similar to cellulose synthase cellulose synthase like G2 (CSLG2); FUNCTIONS IN: cellulose synthase activity, transferase activity, transferring glycosyl groups, transferase activity; INVOLVED IN: cellulose biosynthetic process, polysaccharide biosynthetic process; LOCATED IN: membrane; EXPRESSED IN: 19 plant structures; EXPRESSED DURING: 12 growth stages; CONTAINS InterPro DOMAI…	GO:0005794,GO:0005886,GO:0005886,GO:0009833,GO:0016757,GO:0016759,GO:0016760,GO:0030244,GO:0051753
AT2G07792		vir1_low	AVR_ALL	3.17176	1.26793	19.3974	0.00034703	0.000618712	173.1	65.51	86.16	0	0	0	0	0	315.72	371.29	188.85	280.4	64.76	191.77	221.82	131.45		tRNA-Tyr (anticodon: GTA)	GO:0005575,GO:0006412,GO:0006414,GO:0030533
AT2G21730	CAD2, ATCAD2	vir1_low	AVR_ALL	3.15742	0.490269	468.074	8.81573e-16	2.9307e-14	39.18	34.89	37.43	43.82	10.42	18.68	13.47	15.4	52.7	40.11	37.41	45.66	262.77	211.9	207.02	186.16	cinnamyl alcohol dehydrogenase homolog 2	cinnamyl alcohol dehydrogenase homolog 2 (CAD2); FUNCTIONS IN: oxidoreductase activity, zinc ion binding; INVOLVED IN: oxidation reduction; CONTAINS InterPro DOMAIN/s: GroES-like (InterPro:IPR011032), Alcohol dehydrogenase GroES-like (InterPro:IPR013154), Alcohol dehydrogenase, zinc-containing, conserved site (InterPro:IPR002328), Alcohol dehydrogenase, C-terminal (InterPro:IPR013149), Alcohol de…	GO:0005737,GO:0008270,GO:0009809,GO:0045551,GO:0052747,GO:0009809,GO:0045551
AT1G78750	no symbol available	vir1_low	AVR_ALL	3.14868	-0.0500492	127.753	2.32612e-10	1.32603e-09	42	46.17	49.39	44.09	3.78	0.79	0	0	44.28	66.93	57.93	45.61	116.39	75.95	96.75	100.02	no full name available	F-box/RNI-like superfamily protein; CONTAINS InterPro DOMAIN/s: FBD (InterPro:IPR013596), F-box domain, cyclin-like (InterPro:IPR001810), F-box domain, Skp2-like (InterPro:IPR022364), FBD-like (InterPro:IPR006566), Leucine-rich repeat 2 (InterPro:IPR013101); BEST Arabidopsis thaliana protein match is: F-box/RNI-like superfamily protein (TAIR:AT1G69630.1); Has 2149 Blast hits to 2093 proteins in 3…	GO:0003674,GO:0005634,GO:0005634,GO:0008150
AT1G08310	no symbol available	vir1_low	AVR_ALL	3.14369	1.89615	1239.12	4.43709e-20	1.43614e-17	60.32	58.86	48.57	55.16	90.52	116.96	88.08	115.45	47.26	56.46	64.9	82.13	487.69	691.03	580.18	697.23	no full name available	alpha/beta-Hydrolases superfamily protein; FUNCTIONS IN: catalytic activity; INVOLVED IN: biological_process unknown; EXPRESSED IN: 6 plant structures; EXPRESSED DURING: 4 anthesis; CONTAINS InterPro DOMAIN/s: Alpha/beta hydrolase fold-1 (InterPro:IPR000073); BEST Arabidopsis thaliana protein match is: alpha/beta-Hydrolases superfamily protein (TAIR:AT3G44510.2); Has 1176 Blast hits to 1175 prote…	GO:0003674,GO:0005634,GO:0005634,GO:0005634,GO:0008150
AT1G10070	BCAT-2, ATBCAT-2, BCAT2	vir1_low	AVR_ALL	3.12836	3.26232	1867.6	6.46901e-22	8.86787e-19	206.6	220.19	231.79	224.63	197.75	172.1	179.86	228.4	191.4	217.2	218.57	266.99	1776.36	1733.19	1581.64	1302.32	branched-chain amino acid transferase 2, branched-chain amino acid transaminase 2	Encodes a chloroplast branched-chain amino acid aminotransferase. Complements the yeast leu/iso-leu/val auxotrophy mutant. branched-chain amino acid transaminase 2 (BCAT-2); FUNCTIONS IN: branched-chain-amino-acid transaminase activity, catalytic activity; INVOLVED IN: branched chain family amino acid metabolic process, metabolic process; LOCATED IN: chloroplast; EXPRESSED IN: 21 plant structures…	GO:0004084,GO:0005737,GO:0009097,GO:0009098,GO:0009099,GO:0009507,GO:0009507,GO:0052654,GO:0052655,GO:0052656,GO:0004084,GO:0009507,GO:0071669
AT3G23860	GPR1	vir1_low	AVR_ALL	3.12295	-1.74088	24.2857	7.21128e-05	0.00014172	6.25	0	2.52	2.56	3.69	2.25	0	0	5.08	68.21	28.33	25.76	36.88	22.08	33.28	13.95	GTP-BINDING PROTEIN RELATED1	GTP-binding protein-related; FUNCTIONS IN: molecular_function unknown; INVOLVED IN: biological_process unknown; LOCATED IN: endomembrane system; BEST Arabidopsis thaliana protein match is: Nucleolar GTP-binding protein (TAIR:AT1G10300.1); Has 385 Blast hits to 385 proteins in 205 species: Archae - 2; Bacteria - 0; Metazoa - 127; Fungi - 131; Plants - 51; Viruses - 0; Other Eukaryotes - 74 (source…	GO:0005634,GO:0005634,GO:0005634,GO:0005634,GO:0005737,GO:0009846,GO:0010584,GO:0080092
AT5G55450	AtLTP4.4	vir1_low	AVR_ALL	3.12187	3.08343	341.734	2.01373e-14	3.87557e-13	55.81	27.93	53.35	43.44	153.43	110.76	106.03	154.58	496.23	432.01	394.4	369.67	712.94	1619.99	1545.19	1130.26		Bifunctional inhibitor/lipid-transfer protein/seed storage 2S albumin superfamily protein; FUNCTIONS IN: lipid binding; INVOLVED IN: response to other organism, lipid transport; LOCATED IN: endomembrane system; EXPRESSED IN: 15 plant structures; EXPRESSED DURING: 13 growth stages; CONTAINS InterPro DOMAIN/s: Bifunctional inhibitor/plant lipid transfer protein/seed storage (InterPro:IPR016140), Pl…	GO:0005504,GO:0005576,GO:0009627,GO:0051707
AT5G45990	no symbol available	vir1_low	AVR_ALL	3.12068	-0.23054	303.481	6.47142e-14	1.02522e-12	24.29	16.12	13.57	29.7	5.45	8.79	8.04	14.56	19.63	18.17	22.74	16.32	149.92	124.28	108.9	149.36	no full name available	crooked neck protein, putative / cell cycle protein, putative; FUNCTIONS IN: binding; INVOLVED IN: mRNA processing, RNA processing; LOCATED IN: intracellular, nucleus; CONTAINS InterPro DOMAIN/s: RNA-processing protein, HAT helix (InterPro:IPR003107), Tetratricopeptide-like helical (InterPro:IPR011990), Tetratricopeptide repeat-containing (InterPro:IPR013026), Suppressor of forked (InterPro:IPR00…	GO:0000245,GO:0000398,GO:0000398,GO:0000974,GO:0003674,GO:0005634,GO:0005634,GO:0071007,GO:0071014,GO:0009536
AT1G65500	STMP6	vir1_low	AVR_ALL	3.11346	3.73151	353.897	1.42555e-14	2.90622e-13	373.81	401.12	359.82	177.19	39.29	75.37	47.18	69.73	480.41	454.74	464.16	472.15	1454.14	2267.4	2109.69	1871.66		unknown protein; FUNCTIONS IN: molecular_function unknown; INVOLVED IN: biological_process unknown; LOCATED IN: endomembrane system; EXPRESSED IN: 14 plant structures; EXPRESSED DURING: 9 growth stages; BEST Arabidopsis thaliana protein match is: unknown protein (TAIR:AT1G65486.1); Has 23 Blast hits to 23 proteins in 2 species: Archae - 0; Bacteria - 0; Metazoa - 0; Fungi - 0; Plants - 23; Viruse…	GO:0005739,GO:0030275,GO:0033612,GO:0048046,GO:0005886,GO:0009409,GO:0009409,GO:0009414,GO:0009414,GO:0009617,GO:0009651,GO:0009651,GO:0009723,GO:0009751,GO:0009753,GO:0048046
AT1G02450	NIMIN1, NIMIN-1	vir1_low	AVR_ALL	3.11055	-0.591315	21.2432	0.000153524	0.000287159	8.56	16.64	4.21	0	0	3.58	4.03	7.7	29.63	17.26	4.21	41.71	57.58	136.46	111.16	74.91	NIM1-interacting 1	NIMIN1 modulates PR gene expression according the following model: NPR1 forms a ternary complex with NIMIN1 and TGA factors upon SAR induction that binds to a positive regulatory cis-element of the PR-1 promoter, termed LS7. This leads to PR-1 gene induction. NIMIN1 decreases transcriptional activation, possibly through its EAR motif, which results in fine-tuning of PR-1 gene expression. NIM1-int…	GO:0005634,GO:0005515,GO:0005634,GO:0005515,GO:0005515,GO:0010112,GO:0042742,GO:0045892,GO:0005515,GO:0005515,GO:0005515,GO:0005515,GO:0005515,GO:0005515,GO:0005515,GO:0005515,GO:0005515
AT1G08187		vir1_low	AVR_ALL	3.10451	-0.264943	52.3887	4.07461e-07	1.16509e-06	12.47	0	9.56	9.92	9.44	19.14	19.12	19.68	12.71	28.71	19.21	19.44	123.46	138.47	136.48	118.6			-
AT5G01305	ROX	vir1_low	AVR_ALL	3.0987	-1.11333	29.3898	2.27406e-05	4.82034e-05	14.7	31.07	5.14	15.97	0	10.52	0	5.67	4.95	5.14	16.3	5.5	83.84	65.39	59.32	58.06	REGULATOR OF AXILLARY MERISTEM FORMATION		GO:0003674,GO:0005634,GO:0090506,GO:0090506
AT1G52030	F-ATMBP, MBP1.2, MBP2	vir1_low	AVR_ALL	3.0981	-0.125716	141.074	9.43562e-11	5.93329e-10	29.03	29.41	14.13	16.02	4.68	4.85	6.32	0.59	19.26	29.89	17.91	40.27	84.93	172.92	125.64	138.1	myrosinase-binding protein 2	Similar to myrosinase binding proteins which may be involved in metabolizing glucosinolates and forming defense compounds to protect against herbivory. Also similar to lectins and other agglutinating factors. Expressed only in flowers. myrosinase-binding protein 2 (MBP2); FUNCTIONS IN: sugar binding, thioglucosidase binding; INVOLVED IN: flower development, cell adhesion, response to wounding, de…	GO:0005737,GO:0005737,GO:0005737,GO:0010169,GO:0010180,GO:0006952,GO:0007155,GO:0009908,GO:0030246,GO:0009611
AT3G26290	CYP71B26	vir1_low	AVR_ALL	3.09806	3.98878	1792.78	9.8688e-22	1.17674e-18	318.78	265.98	232.71	302.38	350.03	302.36	254.68	270.17	179.9	204.67	194.12	199.74	2533.16	2490.83	2480.8	2969.84	cytochrome P450, family 71, subfamily B, polypeptide 26	putative cytochrome P450 "cytochrome P450, family 71, subfamily B, polypeptide 26" (CYP71B26); FUNCTIONS IN: electron carrier activity, monooxygenase activity, iron ion binding, oxygen binding, heme binding; INVOLVED IN: oxidation reduction; LOCATED IN: endomembrane system; EXPRESSED IN: 22 plant structures; EXPRESSED DURING: 13 growth stages; CONTAINS InterPro DOMAIN/s: Cytochrome P450 (InterPro…	GO:0005506,GO:0009507,GO:0009507,GO:0016020,GO:0016705,GO:0016709,GO:0020037,GO:0006082,GO:0009414,GO:0009416,GO:0009737
AT4G09245		vir1_low	AVR_ALL	3.08838	0.347781	106.704	1.16006e-09	5.5307e-09	12.58	12.24	4.13	8.45	18.36	24.62	11.85	22.66	107.9	76.16	86.76	141.67	146.86	176.27	190.65	127.18			-
AT4G18253	no symbol available	vir1_low	AVR_ALL	3.08586	-0.35547	77.0512	1.88755e-08	6.92606e-08	10.81	18.63	21.43	7.98	2.93	2.8	7.53	16.08	21.3	35.26	24.28	24.31	60.11	158.3	143.82	94.98	no full name available		GO:0003674,GO:0005576,GO:0006952
AT2G24870	no symbol available	vir1_low	AVR_ALL	3.08183	0.390124	37.9221	4.23928e-06	1.01732e-05	5.7	17.69	0	35.87	71.16	26.85	5.96	34.04	23.01	37.59	17.94	12.11	206.73	167.92	224.94	229.32	no full name available	Plant self-incompatibility protein S1 family; CONTAINS InterPro DOMAIN/s: Plant self-incompatibility S1 (InterPro:IPR010264); BEST Arabidopsis thaliana protein match is: Plant self-incompatibility protein S1 family (TAIR:AT3G27331.1); Has 177 Blast hits to 177 proteins in 8 species: Archae - 0; Bacteria - 0; Metazoa - 0; Fungi - 0; Plants - 177; Viruses - 0; Other Eukaryotes - 0 (source: NCBI BLi…	GO:0003674,GO:0005575,GO:0031326
AT3G08870	LecRK-VI.1	vir1_low	AVR_ALL	3.08142	0.554745	327.587	3.05464e-14	5.4758e-13	19.57	27.95	18.29	14.8	23.34	29.47	44.59	38.1	30.13	25.3	27.57	13.06	239.41	226.65	233.15	243.24	L-type lectin receptor kinase VI.1	Concanavalin A-like lectin protein kinase family protein; FUNCTIONS IN: kinase activity; INVOLVED IN: protein amino acid phosphorylation, N-terminal protein myristoylation; LOCATED IN: endomembrane system; EXPRESSED IN: 9 plant structures; EXPRESSED DURING: 9 growth stages; CONTAINS InterPro DOMAIN/s: Legume lectin, beta chain (InterPro:IPR001220), Protein kinase, ATP binding site (InterPro:IPR01…	GO:0002229,GO:0004672,GO:0004675,GO:0005886,GO:0005886,GO:0006468,GO:0009507,GO:0009507,GO:0016301,GO:0042742
AT1G67860	no symbol available	vir1_low	AVR_ALL	3.07551	5.8396	1416.94	1.11679e-20	5.91493e-18	1546.68	1470.62	1147.25	1083.93	848.88	1259.11	928.79	1072.89	623.26	726.5	578.9	462.96	9437.97	10178.1	9531.06	8626.76	no full name available	unknown protein; BEST Arabidopsis thaliana protein match is: unknown protein (TAIR:AT1G67865.1); Has 13 Blast hits to 13 proteins in 2 species: Archae - 0; Bacteria - 0; Metazoa - 0; Fungi - 0; Plants - 13; Viruses - 0; Other Eukaryotes - 0 (source: NCBI BLink).	GO:0003674,GO:0009620,GO:0019538
AT1G23965	no symbol available	vir1_low	AVR_ALL	3.07388	-2.49263	40.0667	2.89193e-06	7.15051e-06	11.71	1.31	3.87	4.02	1.24	0	1.28	0	0	0	1.29	1.29	17.38	15.08	21.45	22.97	no full name available	unknown protein; FUNCTIONS IN: molecular_function unknown; INVOLVED IN: biological_process unknown; LOCATED IN: cellular_component unknown; BEST Arabidopsis thaliana protein match is: unknown protein (TAIR:AT1G70270.1); Has 30 Blast hits to 30 proteins in 8 species: Archae - 0; Bacteria - 0; Metazoa - 0; Fungi - 0; Plants - 30; Viruses - 0; Other Eukaryotes - 0 (source: NCBI BLink).	GO:0003674,GO:0005739,GO:0006355
AT1G05880	ARI12, ATARI12	vir1_low	AVR_ALL	3.07245	-2.30504	58.6517	1.70676e-07	5.23071e-07	4.77	10.8	4.55	3.33	0.78	0	1.63	0	5.74	15.8	9.08	16.64	18.41	21.96	13.8	24.15	ARIADNE 12, ARABIDOPSIS ARIADNE 12	Encodes ARI12 (ARIADNE 12). ARI12 belongs to a family of ‘RING between RING fingers' (RBR) domain proteins with E3 ligase activity. Expression of ARI12 is induced by UV-B exposure. ARIADNE 12 (ARI12); FUNCTIONS IN: zinc ion binding; INVOLVED IN: biological_process unknown; EXPRESSED IN: stem, root; CONTAINS InterPro DOMAIN/s: Zinc finger, C6HC-type (InterPro:IPR002867); BEST Arabidopsis thaliana …	GO:0000151,GO:0000209,GO:0004842,GO:0005634,GO:0005634,GO:0005634,GO:0005737,GO:0006511,GO:0008270,GO:0016567,GO:0031624,GO:0032436,GO:0061630,GO:0071456,GO:0010224
AT2G36540	no symbol available	vir1_low	AVR_ALL	3.06205	-0.324839	176.657	1.17196e-11	9.25495e-11	16.97	6.81	15.14	14.04	13.83	13.31	4.87	9.59	3.34	3.37	10.17	6.66	139.82	118.26	103.75	109.04	no full name available	Haloacid dehalogenase-like hydrolase (HAD) superfamily protein; CONTAINS InterPro DOMAIN/s: NLI interacting factor (InterPro:IPR004274); BEST Arabidopsis thaliana protein match is: unknown protein (TAIR:AT2G36550.1); Has 198 Blast hits to 198 proteins in 57 species: Archae - 0; Bacteria - 12; Metazoa - 2; Fungi - 47; Plants - 115; Viruses - 4; Other Eukaryotes - 18 (source: NCBI BLink).	GO:0005634,GO:0005744,GO:0030150
AT3G11773	no symbol available	vir1_low	AVR_ALL	3.05903	-0.977513	80.9324	1.25211e-08	4.77957e-08	3.89	1.81	6.44	3.21	14.88	12.17	6.37	11.16	18.27	29.63	33.29	14.12	70.87	78.79	73.04	52.69	no full name available	Thioredoxin superfamily protein; FUNCTIONS IN: electron carrier activity, protein disulfide oxidoreductase activity; INVOLVED IN: cell redox homeostasis; LOCATED IN: endomembrane system; CONTAINS InterPro DOMAIN/s: Glutaredoxin (InterPro:IPR002109), Thioredoxin fold (InterPro:IPR012335), Thioredoxin-like fold (InterPro:IPR012336); BEST Arabidopsis thaliana protein match is: Glutaredoxin family pr…	GO:0005634,GO:0009056,GO:0044283
AT2G25470	RLP21, AtRLP21	vir1_low	AVR_ALL	3.05509	-0.845284	289.841	1.01489e-13	1.49785e-12	9.07	5.22	4.79	6.2	3.45	7.71	4.38	7.12	43.47	55.37	33.7	45.76	59.45	74.59	76	55.16	receptor like protein 21	receptor like protein 21 (RLP21); INVOLVED IN: signal transduction; LOCATED IN: chloroplast; EXPRESSED IN: hypocotyl; CONTAINS InterPro DOMAIN/s: Leucine-rich repeat, typical subtype (InterPro:IPR003591), Leucine-rich repeat-containing N-terminal domain, type 2 (InterPro:IPR013210), Leucine-rich repeat (InterPro:IPR001611); BEST Arabidopsis thaliana protein match is: receptor like protein 14 (TAI…	GO:0005576,GO:0005576,GO:0005739,GO:0007165
AT1G71140	DTX14	vir1_low	AVR_ALL	3.04541	2.89933	522.339	2.93156e-16	1.23094e-14	93.07	185.08	71.52	68.02	116.28	116.11	145.15	121.02	265.99	338.19	283.65	346.32	1164.08	1141.91	1000.38	1357.27	Protein DETOXIFICATION 14	MATE efflux family protein; FUNCTIONS IN: antiporter activity, drug transmembrane transporter activity, transporter activity; INVOLVED IN: drug transmembrane transport, transmembrane transport; LOCATED IN: plasma membrane, membrane; EXPRESSED IN: 13 plant structures; EXPRESSED DURING: 8 growth stages; CONTAINS InterPro DOMAIN/s: MATE family transporter related protein (InterPro:IPR015521), Multi …	GO:0015297,GO:0016020,GO:0022857,GO:0042910,GO:1990961,GO:0000325,GO:0042908
AT5G42230	scpl41	vir1_low	AVR_ALL	3.04368	-3.00817	48.0672	7.7737e-07	2.11461e-06	3.42	0.59	3.49	1.79	1.19	3.09	0.59	0.61	0.57	0.58	0.59	0	12.95	11.39	11.19	14.79	serine carboxypeptidase-like 41	serine carboxypeptidase-like 41 (scpl41); FUNCTIONS IN: serine-type carboxypeptidase activity; INVOLVED IN: proteolysis; LOCATED IN: endomembrane system; EXPRESSED IN: 6 plant structures; EXPRESSED DURING: 4 anthesis, C globular stage, petal differentiation and expansion stage; CONTAINS InterPro DOMAIN/s: Peptidase S10, serine carboxypeptidase (InterPro:IPR001563), Peptidase S10, serine carboxype…	GO:0004185
AT1G54020	no symbol available	vir1_low	AVR_ALL	3.03784	-1.45143	48.8453	6.8994e-07	1.8938e-06	3.31	12.42	9.2	7.37	3.18	1.02	9.31	0	7.4	12.05	15.78	8.52	23.76	79.26	44.62	55.09	no full name available	GDSL-like Lipase/Acylhydrolase superfamily protein; FUNCTIONS IN: hydrolase activity, acting on ester bonds, carboxylesterase activity; INVOLVED IN: lipid metabolic process; EXPRESSED IN: 16 plant structures; EXPRESSED DURING: 10 growth stages; CONTAINS InterPro DOMAIN/s: Lipase, GDSL (InterPro:IPR001087); BEST Arabidopsis thaliana protein match is: GDSL-like Lipase/Acylhydrolase superfamily prot…	GO:0005576,GO:0016788,GO:0005773,GO:0005773,GO:0000325,GO:0000325,GO:0005829,GO:0006576,GO:0006629,GO:0009611,GO:0009753,GO:0010035,GO:0018130,GO:0019438,GO:0032787,GO:0033993,GO:0042435,GO:0044271,GO:0046394,GO:1901362,GO:1901605
AT3G25760	AOC1, ERD12	vir1_low	AVR_ALL	3.03684	4.83889	3055.42	3.95434e-24	1.84304e-20	479.3	559.59	442.37	457	486.1	520.67	491.96	509.78	509.29	572.42	573.76	605.02	5034.92	4688.06	4285.42	4760.79	early-responsive to dehydration 12, allene oxide cyclase 1	encodes allene oxide cyclase. One of four genes in Arabidopsis that encode this enzyme, which catalyzes an essential step in jasmonic acid biosynthesis. Gene expression is induced during senescence, a process that involves jasmonic acid signalling pathway. allene oxide cyclase 1 (AOC1); FUNCTIONS IN: allene-oxide cyclase activity; INVOLVED IN: response to desiccation, response to water deprivatio…	GO:0009507,GO:0009695,GO:0046423,GO:0009941,GO:0009535,GO:0009507,GO:0009941,GO:0005829,GO:0009269
AT3G03470	CYP89A9	vir1_low	AVR_ALL	3.03627	4.23669	3237.45	2.16917e-24	1.26376e-20	570.45	557.43	533.95	611.22	143.4	161.3	186.33	185.61	647.08	687.11	644.35	713.1	3180.83	2668.81	2496.17	3107.27	cytochrome P450, family 87, subfamily A, polypeptide 9	member of CYP89A "cytochrome P450, family 87, subfamily A, polypeptide 9" (CYP89A9); FUNCTIONS IN: electron carrier activity, monooxygenase activity, iron ion binding, oxygen binding, heme binding; INVOLVED IN: response to cyclopentenone; LOCATED IN: endomembrane system; EXPRESSED IN: 22 plant structures; EXPRESSED DURING: 13 growth stages; CONTAINS InterPro DOMAIN/s: Cytochrome P450 (InterPro:IP…	GO:0005506,GO:0009507,GO:0016020,GO:0016709,GO:0020037,GO:0003958,GO:0005789,GO:0015996,GO:0016709,GO:0033310,GO:0106371,GO:0106371,GO:0005829
AT5G03545	ATIPS2, AT4	vir1_low	AVR_ALL	3.03307	7.21105	1597.5	3.2446e-21	2.70043e-18	2625.02	2678.97	2616.49	2900.41	4438.11	4050.66	3997.6	4587.15	2032.08	2153	2023.58	2119.9	21339	27887.3	26547.3	21072.7	INDUCED BY PI STARVATION 2	Expressed in response to phosphate starvation, this response is enhanced by the presence of IAA. unknown protein; Has 7 Blast hits to 7 proteins in 2 species: Archae - 0; Bacteria - 0; Metazoa - 0; Fungi - 0; Plants - 7; Viruses - 0; Other Eukaryotes - 0 (source: NCBI BLink).	GO:0003674,GO:0005739,GO:0006817,GO:0016036
AT2G25440	RLP20, AtRLP20	vir1_low	AVR_ALL	3.02491	-0.208401	223.193	1.27409e-12	1.32728e-11	40.92	50.65	37.35	24.16	2.31	5.16	2.75	1.21	30.22	40.48	49.44	38.98	70.52	137.33	123.53	103.08	receptor like protein 20	receptor like protein 20 (RLP20); FUNCTIONS IN: kinase activity; INVOLVED IN: signal transduction; LOCATED IN: endomembrane system; EXPRESSED IN: 6 plant structures; EXPRESSED DURING: LP.06 six leaves visible, LP.04 four leaves visible, 4 anthesis, petal differentiation and expansion stage, LP.08 eight leaves visible; CONTAINS InterPro DOMAIN/s: Leucine-rich repeat (InterPro:IPR001611); BEST Arab…	GO:0005886,GO:0016301,GO:0007165
AT3G01830	no symbol available	vir1_low	AVR_ALL	3.0215	-0.399281	57.0268	2.12434e-07	6.38947e-07	14.62	14.71	0	18.56	4.17	12.2	2.86	2.78	33.89	24.08	17.12	17.29	57.5	110.03	108.31	126.18	no full name available	Calcium-binding EF-hand family protein; FUNCTIONS IN: calcium ion binding; INVOLVED IN: biological_process unknown; LOCATED IN: cellular_component unknown; EXPRESSED IN: 18 plant structures; EXPRESSED DURING: 9 growth stages; CONTAINS InterPro DOMAIN/s: EF-hand-like domain (InterPro:IPR011992); BEST Arabidopsis thaliana protein match is: calmodulin like 37 (TAIR:AT5G42380.1); Has 35333 Blast hits…	GO:0005509,GO:0005634,GO:0005634,GO:0009627,GO:0009651,GO:0009755,GO:0010035,GO:0042742,GO:0050832
AT5G14180	MPL1	vir1_low	AVR_ALL	3.01547	3.74055	855.163	1.98072e-18	2.40409e-16	347.08	370.08	294.93	361.85	82.54	115.28	137.27	186.35	365.54	463.52	379.28	416.89	2583.52	1988.96	1827.47	1974.01	Myzus persicae-induced lipase 1	Myzus persicae-induced lipase 1 (MPL1); FUNCTIONS IN: catalytic activity; INVOLVED IN: glycerol biosynthetic process, lipid metabolic process; LOCATED IN: endomembrane system; EXPRESSED IN: 7 plant structures; EXPRESSED DURING: L mature pollen stage, M germinated pollen stage, 4 anthesis, petal differentiation and expansion stage; CONTAINS InterPro DOMAIN/s: AB-hydrolase-associated lipase region …	GO:0004806,GO:0005576,GO:0005576,GO:0005576,GO:0005576,GO:0005576,GO:0006629,GO:0002213,GO:0016298
AT3G58780	SHP1, AGL1	vir1_low	AVR_ALL	3.01239	-0.791561	235.364	7.64979e-13	8.55836e-12	25.55	15.46	17.23	19.5	5.87	8.14	3.91	3.77	17.32	15.18	25.85	17.87	81.81	80.88	54.25	103.02	SHATTERPROOF 1, AGAMOUS-like 1	One of two genes (SHP1 and SHP2) that are required for fruit dehiscence. The two genes control dehiscence zone differentiation and promote the lignification of adjacent cells. SHATTERPROOF 1 (SHP1); FUNCTIONS IN: protein binding, DNA binding, sequence-specific DNA binding transcription factor activity; INVOLVED IN: fruit dehiscence, ovule development, carpel development; LOCATED IN: nucleus; EXPR…	GO:0000977,GO:0000978,GO:0000981,GO:0003700,GO:0005634,GO:0005634,GO:0005634,GO:0005634,GO:0005634,GO:0006357,GO:0045944,GO:0046983,GO:0003677,GO:0010047,GO:0003700,GO:0003700,GO:0005515,GO:0005515,GO:0048440,GO:0048481,GO:0005515,GO:0005515,GO:0005515,GO:0005515,GO:0005515,GO:0000976,GO:0005515
AT3G13672	SINA2, SINAT6	vir1_low	AVR_ALL	3.0059	1.04019	123.974	3.04981e-10	1.6902e-09	55.68	45.77	20.66	17.14	34.09	100.3	35.26	35.74	52.17	19.93	26.77	39.57	361.41	381.11	229.4	341.56		TRAF-like superfamily protein; FUNCTIONS IN: molecular_function unknown; INVOLVED IN: multicellular organismal development, ubiquitin-dependent protein catabolic process; LOCATED IN: nucleus; EXPRESSED IN: 11 plant structures; EXPRESSED DURING: LP.06 six leaves visible, LP.04 four leaves visible, 4 anthesis, petal differentiation and expansion stage; CONTAINS InterPro DOMAIN/s: TRAF-like (InterPr…	GO:0005737,GO:0005737,GO:0006511,GO:0061630,GO:0005515,GO:0005515,GO:0005515,GO:0005515,GO:0005515,GO:0005634,GO:0005737,GO:0042803,GO:1902584,GO:0005515,GO:0005515,GO:0016567,GO:2000785,GO:0005515,GO:0005515
AT3G02040	GDPD1, AtGDPD1, SRG3	vir1_low	AVR_ALL	3.0053	5.69402	912.164	1.02482e-18	1.44742e-16	1212.35	1615.4	1348.99	1231.2	576.56	634.04	761.21	786.25	1430.27	1513.1	1445.62	1665.75	7226.45	9690.69	8869.98	6748.11	Glycerophosphodiester phosphodiesterase 1, senescence-related gene 3	Encodes a member of the glycerophosphodiester phosphodiesterase (GDPD) family. Has glycerophosphodiester phosphodiesterase activity. Functions in maintaining cellular phosphate homeostasis under phosphate starvation. senescence-related gene 3 (SRG3); FUNCTIONS IN: phosphoric diester hydrolase activity, glycerophosphodiester phosphodiesterase activity; INVOLVED IN: glycerol metabolic process, lipi…	GO:0005737,GO:0046475,GO:0000287,GO:0008889,GO:0009536,GO:0030643,GO:0071456
AT1G24148	no symbol available	vir1_low	AVR_ALL	3.00522	4.34679	1269.21	3.46712e-20	1.15425e-17	944.85	759.35	837.56	701.73	133.56	179.74	241.49	261.02	263.69	303.49	267.17	268.87	3455.61	3253.46	3098.87	2743.71	no full name available	unknown protein; FUNCTIONS IN: molecular_function unknown; INVOLVED IN: biological_process unknown; LOCATED IN: cellular_component unknown.	GO:0003674,GO:0005739,GO:0005739,GO:0008150
AT5G47330	no symbol available	vir1_low	AVR_ALL	3.00499	1.22625	532.504	2.41477e-16	1.05896e-14	49.87	22.64	24.81	24.83	41.35	58.1	46.71	64.07	53.23	79.91	48.9	57.69	449	352.5	293.99	364.15	no full name available	alpha/beta-Hydrolases superfamily protein; FUNCTIONS IN: palmitoyl-(protein) hydrolase activity; INVOLVED IN: response to salt stress; LOCATED IN: endomembrane system; EXPRESSED IN: 12 plant structures; EXPRESSED DURING: LP.06 six leaves visible, LP.04 four leaves visible, 4 anthesis, petal differentiation and expansion stage; CONTAINS InterPro DOMAIN/s: Palmitoyl protein thioesterase (InterPro:I…	GO:0016790,GO:0043231
AT5G46330	FLS2	vir1_low	AVR_ALL	3.00467	1.27507	396.448	4.62489e-15	1.12975e-13	43.17	46.5	32	22.15	61.44	53.89	49.92	53.4	66.93	80.95	78.31	77.78	388.99	350.66	305.13	455.49	FLAGELLIN-SENSITIVE 2	Encodes a leucine-rich repeat serine/threonine protein kinase that is expressed ubiquitously. FLS2 is involved in MAP kinase signalling relay involved in innate immunity. Essential in the perception of flagellin, a potent elicitor of the defense response. FLS2 is directed for degradation by the bacterial ubiquitin ligase AvrPtoB. FLAGELLIN-SENSITIVE 2 (FLS2); FUNCTIONS IN: protein serine/threonin…	GO:0005886,GO:0005886,GO:0005886,GO:0006468,GO:0016301,GO:0004675,GO:0016020,GO:0016045,GO:0016020,GO:0005515,GO:0005515,GO:0005886,GO:0005515,GO:0042742,GO:0005515,GO:0042742,GO:0052544,GO:0005515,GO:0140426,GO:0005515,GO:0005515,GO:0005515,GO:0005515,GO:0005515,GO:0005515,GO:0005515,GO:0005515,GO:0005515,GO:0005768,GO:0006898,GO:0005515,GO:0005515,GO:0005515,GO:0005515,GO:0005515,GO:0005515,GO:…
AT3G19270	CYP707A4	vir1_low	AVR_ALL	3.00397	-0.0430976	250.374	4.21245e-13	5.1102e-12	27.43	39.2	24.55	45.73	3.15	8.54	4.83	10.37	23.37	26.8	19.84	14.17	139.77	143.4	124.99	159.2	cytochrome P450, family 707, subfamily A, polypeptide 4	Encodes a protein with ABA 8'-hydroxylase activity, involved in ABA catabolism. Member of the CYP707A gene family. "cytochrome P450, family 707, subfamily A, polypeptide 4" (CYP707A4); CONTAINS InterPro DOMAIN/s: Cytochrome P450 (InterPro:IPR001128), Cytochrome P450, E-class, group I (InterPro:IPR002401), Cytochrome P450, conserved site (InterPro:IPR017972); BEST Arabidopsis thaliana protein matc…	GO:0005506,GO:0005739,GO:0010295,GO:0016125,GO:0020037,GO:0046345,GO:0010295
AT4G17710	HDG4	vir1_low	AVR_ALL	3.00227	-2.37036	49.816	5.95645e-07	1.65328e-06	1.79	0.62	0	0	1.88	1.3	0.62	2.54	14.31	21.78	21	9.36	12.33	9.55	17.94	26	homeodomain GLABROUS 4	Encodes a homeobox-leucine zipper family protein belonging to the HD-ZIP IV family. homeodomain GLABROUS 4 (HDG4); FUNCTIONS IN: DNA binding, sequence-specific DNA binding transcription factor activity; INVOLVED IN: regulation of transcription, DNA-dependent, regulation of transcription; LOCATED IN: nucleus; EXPRESSED IN: flower; CONTAINS InterPro DOMAIN/s: Homeobox, conserved site (InterPro:IPR0…	GO:0000981,GO:0005634,GO:0008289,GO:0003700,GO:0005515
AT4G29200	DEG3	vir1_low	AVR_ALL	2.99917	-1.25437	54.632	2.9584e-07	8.66112e-07	4.22	3.22	1.05	1.09	0	2.05	0	1.05	44.55	62.77	57.74	52.76	38.02	33.63	29.41	26.58		Beta-galactosidase related protein; FUNCTIONS IN: hydrolase activity, hydrolyzing O-glycosyl compounds; INVOLVED IN: carbohydrate metabolic process; EXPRESSED IN: leaf; CONTAINS InterPro DOMAIN/s: Glycoside hydrolase, family 35 (InterPro:IPR001944); BEST Arabidopsis thaliana protein match is: Beta-galactosidase related protein (TAIR:AT5G49250.1); Has 65 Blast hits to 65 proteins in 2 species: Arc…	GO:0005739,GO:0009651
AT2G33080	RLP28, AtRLP28	vir1_low	AVR_ALL	2.99747	-2.68358	42.0524	2.05438e-06	5.19368e-06	0.53	3.85	3.26	0.56	1.67	2.31	0	3.96	2.13	3.77	0	1.11	23.64	12.23	13.32	22.64	receptor like protein 28	receptor like protein 28 (RLP28); INVOLVED IN: signal transduction; LOCATED IN: endomembrane system; EXPRESSED IN: stem, stamen; EXPRESSED DURING: 4 anthesis; CONTAINS InterPro DOMAIN/s: Leucine-rich repeat (InterPro:IPR001611); BEST Arabidopsis thaliana protein match is: receptor like protein 24 (TAIR:AT2G33020.1); Has 103918 Blast hits to 29475 proteins in 1146 species: Archae - 25; Bacteria - …	GO:0005576,GO:0007165,GO:0009651,GO:0010555
AT3G19710	BCAT4	vir1_low	AVR_ALL	2.99564	5.19382	225.154	1.17154e-12	1.23036e-11	588	919.73	300.88	257.57	135.02	182.88	173.56	121.75	558.93	619.7	566.13	635.76	4558.77	5414.49	4947.44	5527.85	branched-chain aminotransferase4	Belongs to the branched-chain amino acid aminotransferase gene family. Encodes a methionine-oxo-acid transaminase. Involved in the methionine chain elongation pathway that leads to the ultimate biosynthesis of methionine-derived glucosinolates. branched-chain aminotransferase4 (BCAT4); CONTAINS InterPro DOMAIN/s: Aminotransferase, class IV (InterPro:IPR001544), Branched-chain amino acid aminotran…	GO:0004084,GO:0005737,GO:0009081,GO:0005829,GO:0009416,GO:0009611,GO:0010326,GO:0019761
AT3G26235	no symbol available	vir1_low	AVR_ALL	2.99378	-1.39033	22.5381	0.00011054	0.00021115	12.21	0	0	6.13	8.25	5.27	0	0	18.18	18.54	9.15	18.15	69.47	45.74	36.77	42.66	no full name available	unknown protein; Has 4 Blast hits to 4 proteins in 1 species: Archae - 0; Bacteria - 0; Metazoa - 0; Fungi - 0; Plants - 4; Viruses - 0; Other Eukaryotes - 0 (source: NCBI BLink).	GO:0003674,GO:0005739,GO:0008150
AT4G12735	no symbol available	vir1_low	AVR_ALL	2.9924	2.19109	121.4	3.68274e-10	2.00053e-09	43.76	159.91	137.18	63.11	37.37	36.35	53.5	33.57	269.98	208.46	353.13	236.44	476.84	621.3	686.67	757.1	no full name available	unknown protein; FUNCTIONS IN: molecular_function unknown; INVOLVED IN: biological_process unknown; LOCATED IN: plasma membrane; EXPRESSED IN: rosette leaf, cultured cell; BEST Arabidopsis thaliana protein match is: unknown protein (TAIR:AT4G12731.1); Has 35333 Blast hits to 34131 proteins in 2444 species: Archae - 798; Bacteria - 22429; Metazoa - 974; Fungi - 991; Plants - 531; Viruses - 0; Othe…	GO:0003674,GO:0005739,GO:0005777,GO:0006970,GO:0009414,GO:0009611,GO:0009737,GO:0010150,GO:0019761,GO:0034599,GO:0050793,GO:0071407,GO:1901701,GO:2000068
AT4G37140	MEE69, MES20, ATMES20	vir1_low	AVR_ALL	2.99186	-1.68581	21.2551	0.000153054	0.000286327	13.72	0	0	17.24	0	2.93	3.26	0	16.02	6.94	6.82	10.14	27.95	48.22	50.88	31.82	METHYL ESTERASE 20, ARABIDOPSIS THALIANA METHYL ESTERASE 20, MATERNAL EFFECT EMBRYO ARREST 69	Encodes a protein with similarity to SABP2, a methyl salicylate esterase from tobacco. However, this protein is truncated and lacks two of the residues of the predicted catalytic triad, suggesting that it does not have this enzymatic activity. MATERNAL EFFECT EMBRYO ARREST 69 (MEE69); CONTAINS InterPro DOMAIN/s: Alpha/beta hydrolase fold-1 (InterPro:IPR000073); BEST Arabidopsis thaliana protein m…	GO:0003674,GO:0005737,GO:0009793
AT1G09080	BIP3	vir1_low	AVR_ALL	2.98834	0.0892256	375.106	8.01167e-15	1.81266e-13	17.07	20.23	19.36	15.91	31.14	20.63	16.41	20.15	24.62	25.63	23.53	36.32	119.47	210.56	190.06	131.73	binding protein 3	BIP3; FUNCTIONS IN: ATP binding; INVOLVED IN: protein folding, response to heat, pollen tube growth; LOCATED IN: endoplasmic reticulum lumen; EXPRESSED IN: 10 plant structures; EXPRESSED DURING: 10 growth stages; CONTAINS InterPro DOMAIN/s: Heat shock protein 70, conserved site (InterPro:IPR018181), Heat shock protein Hsp70 (InterPro:IPR001023), Heat shock protein 70 (InterPro:IPR013126); BEST Ar…	GO:0005634,GO:0005737,GO:0005788,GO:0009507,GO:0009507,GO:0016020,GO:0016887,GO:0030433,GO:0030968,GO:0031072,GO:0034663,GO:0042026,GO:0044183,GO:0051085,GO:0140662,GO:0005788,GO:0006457,GO:0009860,GO:0016592,GO:0099503,GO:0000304,GO:0009408
AT2G15780	no symbol available	vir1_low	AVR_ALL	2.98674	-0.877659	33.4064	9.96647e-06	2.24209e-05	2.84	22.86	4.22	1.46	2.7	1.29	0	1.35	15.39	7.05	5.59	9.8	21.62	43.91	56.46	62.52	no full name available	Cupredoxin superfamily protein; FUNCTIONS IN: electron carrier activity, copper ion binding; LOCATED IN: endomembrane system; CONTAINS InterPro DOMAIN/s: Plastocyanin-like (InterPro:IPR003245), Cupredoxin (InterPro:IPR008972); BEST Arabidopsis thaliana protein match is: Cupredoxin superfamily protein (TAIR:AT2G15770.1); Has 41667 Blast hits to 12483 proteins in 1023 species: Archae - 27; Bacteria…	GO:0005576,GO:0009055
AT1G13310	no symbol available	vir1_low	AVR_ALL	2.98406	-1.22463	58.0516	1.84945e-07	5.63246e-07	4.55	15.74	9.06	4.7	1.8	0	1.84	8.18	29.12	27.56	31.12	26.64	49.28	41.65	38.96	62.5	no full name available	Endosomal targeting BRO1-like domain-containing protein; CONTAINS InterPro DOMAIN/s: BRO1 (InterPro:IPR004328); Has 30201 Blast hits to 17322 proteins in 780 species: Archae - 12; Bacteria - 1396; Metazoa - 17338; Fungi - 3422; Plants - 5037; Viruses - 0; Other Eukaryotes - 2996 (source: NCBI BLink).	GO:0003674,GO:0005739,GO:0009611,GO:0009753,GO:0010035,GO:0014070,GO:0031347,GO:0043436,GO:0098542
AT3G44042		vir1_low	AVR_ALL	2.98076	-1.88672	19.3461	0.000351512	0.000626128	0	0	1.67	3.48	0	0	0	4.76	36.43	60.12	31.31	42.9	20.71	3.26	13.06	8.19		Member of Sadhu non-coding retrotransposon family.In some natural accessions the allele is methylated and silenced.	-
AT1G17600	SOC3	vir1_low	AVR_ALL	2.97787	-1.19175	207.783	2.52474e-12	2.41232e-11	4.29	5.39	5.16	3.6	5.89	14.06	7.22	15.08	9.09	11.88	10.8	12.13	56.25	71.58	59.16	60.98		Disease resistance protein (TIR-NBS-LRR class) family; FUNCTIONS IN: transmembrane receptor activity, ATP binding; INVOLVED IN: signal transduction, defense response, apoptosis, innate immune response; LOCATED IN: intrinsic to membrane; EXPRESSED IN: leaf whorl, leaf; EXPRESSED DURING: LP.10 ten leaves visible; CONTAINS InterPro DOMAIN/s: NB-ARC (InterPro:IPR002182), Toll-Interleukin receptor (In…	GO:0005737,GO:0006952,GO:0007165,GO:0043531,GO:0005515,GO:0005634,GO:0005737,GO:0045088
AT5G38240	no symbol available	vir1_low	AVR_ALL	2.97638	0.0363699	548.895	1.77944e-16	8.21148e-15	25.02	25.74	19.17	20.73	11.58	10.47	15.71	16.07	9.88	14.15	16.25	18.85	178.48	151.79	151.01	145.38	no full name available	Protein kinase family protein; FUNCTIONS IN: protein serine/threonine kinase activity, protein kinase activity, kinase activity, ATP binding; INVOLVED IN: protein amino acid phosphorylation; LOCATED IN: endomembrane system; CONTAINS InterPro DOMAIN/s: Protein kinase, ATP binding site (InterPro:IPR017441), Serine/threonine-protein kinase domain (InterPro:IPR002290), Serine-threonine/tyrosine-prote…	GO:0004672,GO:0004674,GO:0005576,GO:0005886,GO:0005886,GO:0006468,GO:0016310,GO:0030247,GO:0006970,GO:0009414,GO:0009737,GO:0071396,GO:1901701
AT1G08165	no symbol available	vir1_low	AVR_ALL	2.9735	0.78776	82.2435	1.09391e-08	4.21993e-08	24.8	21.68	5.43	24.84	40	72.04	37.05	79.4	19.16	5.58	19.36	2.74	206.67	257.79	242.39	262.85	no full name available	unknown protein; FUNCTIONS IN: molecular_function unknown; INVOLVED IN: biological_process unknown; LOCATED IN: cellular_component unknown; Has 30201 Blast hits to 17322 proteins in 780 species: Archae - 12; Bacteria - 1396; Metazoa - 17338; Fungi - 3422; Plants - 5037; Viruses - 0; Other Eukaryotes - 2996 (source: NCBI BLink).	GO:0003674,GO:0005634,GO:0009416
AT1G21525		vir1_low	AVR_ALL	2.97045	1.39166	93.5435	3.65284e-09	1.55737e-08	80.78	68.55	14.56	9.31	66.26	37.65	104.07	45.01	77.35	135.48	49.41	48.91	396.43	382.32	367.31	486.68		pseudogene of unknown protein expressed protein	GO:0005515,GO:0005515,GO:0005776,GO:0051607
AT1G19160	no symbol available	vir1_low	AVR_ALL	2.96814	-1.36208	49.2565	6.48132e-07	1.78725e-06	9.67	19.47	16.43	32.77	1.32	0	0	7.89	2.72	8.23	2.72	10.91	59.2	49.39	50.91	39.23	no full name available	F-box family protein; CONTAINS InterPro DOMAIN/s: F-box domain, cyclin-like (InterPro:IPR001810), F-box domain, Skp2-like (InterPro:IPR022364), F-box associated domain, type 3 (InterPro:IPR013187), F-box associated interaction domain (InterPro:IPR017451); BEST Arabidopsis thaliana protein match is: F-box and associated interaction domains-containing protein (TAIR:AT5G52610.1); Has 30201 Blast hit…	GO:0003674,GO:0005575,GO:0008150
AT4G01980		vir1_low	AVR_ALL	2.96619	-0.315733	99.9675	2.05411e-09	9.29135e-09	1.88	9.44	1.87	5.86	8.87	1.69	7.31	12.36	57.51	93.57	58.89	90.3	89.05	78.55	91.53	100.64		similar to myb family protein [Arabidopsis thaliana] (TAIR:AT2G22710.1); similar to hypothetical protein 26.t00020 [Brassica oleracea] (GB:ABD65000.1); contains InterPro domain Homeodomain-related; (InterPro:IPR012287); contains InterPro domain Homeodomain-like; (InterPro:IPR009057); contains InterPro domain Myb, DNA-binding; (InterPro:IPR001005)	-
AT5G58310	ATMES18, MES18	vir1_low	AVR_ALL	2.96493	-0.553754	166.965	1.9873e-11	1.47444e-10	6.51	8.18	8.07	3.37	6.16	2.95	9.52	4.61	44.91	50.13	17.57	33.59	92.65	81.94	105.88	87.32	ARABIDOPSIS THALIANA METHYL ESTERASE 18, methyl esterase 18	Encodes a protein shown to have methyl IAA esterase activity in vitro. This protein does not act on methyl JA, MeSA, MeGA4, or MEGA9 in vitro. methyl esterase 18 (MES18); CONTAINS InterPro DOMAIN/s: Alpha/beta hydrolase fold-1 (InterPro:IPR000073); BEST Arabidopsis thaliana protein match is: methyl esterase 16 (TAIR:AT4G16690.1); Has 1807 Blast hits to 1807 proteins in 277 species: Archae - 0; Ba…	GO:0005575,GO:0009694,GO:0009696,GO:0080030,GO:0080031,GO:0080032,GO:0016788,GO:0080030
AT5G34800		vir1_low	AVR_ALL	2.96487	-1.02539	56.533	2.27251e-07	6.80002e-07	3.38	0	0.54	1.56	1.82	8.93	4.77	0	32.69	56.98	42.33	71.56	36.37	60.82	52.12	41.73		pseudogene, hypothetical protein, predicted proteins - Arabidopsis thaliana	-
AT1G30220	ATINT2, INT2	vir1_low	AVR_ALL	2.96259	0.81687	329.365	2.89609e-14	5.26036e-13	50.47	57.24	38.79	52.26	10.44	9.48	9.05	13.9	26.75	37.89	43.81	44.9	236.73	284.69	244.68	250.58	ARABIDOPSIS THALIANA INOSITOL TRANSPORTER 2, inositol transporter 2	Inositol transporter presenting conserved extracellular loop domains homologs of plexins/semaphorin/integrin (PSI) domains from animal type I receptors. inositol transporter 2 (INT2); CONTAINS InterPro DOMAIN/s: Sugar transporter, conserved site (InterPro:IPR005829), Major facilitator superfamily (InterPro:IPR020846), General substrate transporter (InterPro:IPR005828), Sugar/inositol transporter …	GO:0005366,GO:0015144,GO:0015798,GO:0016020,GO:0055085,GO:0005366,GO:0005366,GO:0005886,GO:0015798,GO:0023052,GO:0090406
AT4G05497	no symbol available	vir1_low	AVR_ALL	2.95837	-1.23069	38.9007	3.55413e-06	8.65922e-06	10.44	1.75	0	12.61	4.93	3.14	3.38	19.66	10.28	12.1	11.93	11.94	72.51	43.83	65.91	52.51	no full name available	RNI-like superfamily protein; CONTAINS InterPro DOMAIN/s: F-box domain, cyclin-like (InterPro:IPR001810); BEST Arabidopsis thaliana protein match is: RNI-like superfamily protein (TAIR:AT4G05460.1); Has 1787 Blast hits to 1493 proteins in 145 species: Archae - 0; Bacteria - 0; Metazoa - 786; Fungi - 197; Plants - 734; Viruses - 0; Other Eukaryotes - 70 (source: NCBI BLink).	GO:0005634,GO:0008150,GO:1905761
AT3G46090	ZAT7	vir1_low	AVR_ALL	2.95591	0.687668	137.142	1.2217e-10	7.5041e-10	16.31	34.39	40.41	37.1	30.86	36.92	28.59	38.49	46.58	58.3	36.79	27.23	214.94	323.51	316.53	127.18		ZAT7; FUNCTIONS IN: sequence-specific DNA binding transcription factor activity, zinc ion binding, nucleic acid binding; INVOLVED IN: response to chitin, regulation of transcription; LOCATED IN: intracellular; CONTAINS InterPro DOMAIN/s: Zinc finger, C2H2-like (InterPro:IPR015880), Zinc finger, C2H2-type (InterPro:IPR007087); BEST Arabidopsis thaliana protein match is: C2H2-type zinc finger famil…	GO:0005634,GO:0006950,GO:0010200,GO:0003700,GO:0006355,GO:0006979,GO:0045926,GO:0071456
AT3G32925		vir1_low	AVR_ALL	2.95561	-0.808329	145.493	7.11079e-11	4.58964e-10	15.09	6.82	11.68	11.25	10.78	4.09	9.31	11.58	6.05	18.37	4.35	12.28	79.89	72.48	86.68	96.58		non-LTR retrotransposon family (LINE), has a 3.1e-13 P-value blast match to GB:AAB41224 ORF2 (LINE-element) (Rattus norvegicus)	-
AT4G03365		vir1_low	AVR_ALL	2.95024	-0.277349	71.413	3.53214e-08	1.22672e-07	10.34	14.49	10.25	6.45	3.88	11.1	0	13.51	13.58	57.12	57.78	62.95	108.34	89.53	94	149.91			-
AT1G78720	no symbol available	vir1_low	AVR_ALL	2.94945	-1.11527	98.8738	2.26059e-09	1.01329e-08	21.62	11.8	14.84	12.82	6.88	15.35	5.46	2.49	9.55	9.67	6.42	12.14	82.28	65.17	59.07	51.76	no full name available	SecY protein transport family protein; FUNCTIONS IN: P-P-bond-hydrolysis-driven protein transmembrane transporter activity; INVOLVED IN: protein secretion, protein transport; LOCATED IN: membrane; EXPRESSED IN: 6 plant structures; EXPRESSED DURING: LP.10 ten leaves visible, LP.02 two leaves visible, petal differentiation and expansion stage, LP.08 eight leaves visible; CONTAINS InterPro DOMAIN/s:…	GO:0005048,GO:0005784,GO:0006616,GO:0008320,GO:0009507,GO:0009507,GO:0009507,GO:0031204,GO:0043022,GO:0005783
AT3G56400	ATWRKY70, WRKY70	vir1_low	AVR_ALL	2.94685	3.55388	323.268	3.4808e-14	6.09441e-13	171.5	318.05	199.58	146.2	163.45	155.46	147.37	143.01	393.23	481.24	415.85	519.52	1053.92	2625.81	2312.39	1197.94	WRKY DNA-binding protein 70, ARABIDOPSIS THALIANA WRKY DNA-BINDING PROTEIN 70	member of WRKY Transcription Factor; Group III. Function as activator of SA-dependent defense genes and a repressor of JA-regulated genes. WRKY70-controlled suppression of JA-signaling is partly executed by NPR1. WRKY DNA-binding protein 70 (WRKY70); CONTAINS InterPro DOMAIN/s: DNA-binding WRKY (InterPro:IPR003657); BEST Arabidopsis thaliana protein match is: WRKY DNA-binding protein 54 (TAIR:AT2…	GO:0003700,GO:0005634,GO:0003700,GO:0003700,GO:0009617,GO:0009751,GO:0009753,GO:0031347,GO:0080151,GO:2000022,GO:0009753,GO:0009759,GO:0009862,GO:0009864,GO:0010120,GO:0042742,GO:0045892,GO:0050832,GO:0050832,GO:0003700,GO:0031347,GO:0005634,GO:0010150,GO:0010150,GO:0080187,GO:0002229,GO:0006355,GO:0009617,GO:0000302,GO:0005515,GO:0005515,GO:0009751,GO:1900056,GO:0009617,GO:0009751,GO:0042742,GO:…
AT2G15890	MEE14, CBP1	vir1_low	AVR_ALL	2.94026	4.64265	271.946	1.88925e-13	2.55822e-12	319.81	436.17	461.72	448.89	990.19	720.55	323.67	437	526.92	592.23	527.67	641.41	4396.83	4385.09	4284.48	2851.92	CCG-BINDING PROTEIN 1, maternal effect embryo arrest 14	maternal effect embryo arrest 14 (MEE14); FUNCTIONS IN: molecular_function unknown; INVOLVED IN: defense response to fungus, embryo development ending in seed dormancy; LOCATED IN: chloroplast; EXPRESSED IN: 22 plant structures; EXPRESSED DURING: 13 growth stages; Has 56 Blast hits to 56 proteins in 14 species: Archae - 0; Bacteria - 0; Metazoa - 0; Fungi - 0; Plants - 56; Viruses - 0; Other Euka…	GO:0005634,GO:0005634,GO:0005634,GO:0005829,GO:0036033,GO:0009793,GO:0009507,GO:0009507,GO:0050832,GO:0005515,GO:0005515,GO:0005515,GO:0005515,GO:0005515,GO:0005515,GO:0005515,GO:0005515,GO:0005515,GO:0005515,GO:0005515,GO:0005515,GO:0005634,GO:0005829,GO:0010183,GO:0036033,GO:0071456
AT2G05995		vir1_low	AVR_ALL	2.93188	-0.359239	75.5848	2.2137e-08	8.0118e-08	5.07	3.84	2.52	9.15	2.42	2.33	0	6.87	104.15	96.23	77.43	75.35	73.88	90.69	86.12	47.32		Unknown gene	GO:0003674,GO:0005575,GO:0008150
AT1G19960	no symbol available	vir1_low	AVR_ALL	2.92047	2.45348	269.02	2.09884e-13	2.79015e-12	88.7	120.39	75.11	47.88	121.81	93.12	200.72	147.36	105.52	108.36	124.6	106.68	594.02	1139.02	1058.93	637.33	no full name available	BEST Arabidopsis thaliana protein match is: transmembrane receptors (TAIR:AT2G32140.1); Has 41 Blast hits to 41 proteins in 17 species: Archae - 0; Bacteria - 2; Metazoa - 23; Fungi - 0; Plants - 11; Viruses - 0; Other Eukaryotes - 5 (source: NCBI BLink).	GO:0003674,GO:0005575,GO:0006355,GO:0033993
AT2G36770	no symbol available	vir1_low	AVR_ALL	2.9203	1.42883	397.106	4.54929e-15	1.1175e-13	53.23	103.56	57.36	49.53	10.81	28.79	15.77	13.92	154.55	134.71	129.1	134.42	358.86	416.92	367.11	329.31	no full name available	UDP-Glycosyltransferase superfamily protein; FUNCTIONS IN: transferase activity, transferring hexosyl groups, UDP-glycosyltransferase activity, transferase activity, transferring glycosyl groups; INVOLVED IN: metabolic process; LOCATED IN: cellular_component unknown; CONTAINS InterPro DOMAIN/s: UDP-glucuronosyl/UDP-glucosyltransferase (InterPro:IPR002213); BEST Arabidopsis thaliana protein match …	GO:0009507,GO:0016757,GO:0035251,GO:0009266,GO:0009414,GO:0009737,GO:0010431
AT5G00680		vir1_low	AVR_ALL	2.91595	-0.872238	24.4179	6.98695e-05	0.00013759	4.18	4.07	4.12	4.21	3.69	17.53	0	22.59	16.55	8.43	0	4.08	86.33	62.74	81.44	73.23			-
AT1G28230	PUP1, ATPUP1	vir1_low	AVR_ALL	2.9032	2.08637	716.606	1.19816e-17	9.83164e-16	73.61	62.83	57.62	49.71	68.73	72.52	59.3	53.82	135.46	153.62	118.73	131.02	734.25	641.61	576.12	662.05	purine permease 1	Encodes a transporter that transports purines,cytokinins and other adenine derivatives. Expressed in the leaf hydathodes where it may be involved in re-uptake of cytokinins during guttation. purine permease 1 (PUP1); CONTAINS InterPro DOMAIN/s: Protein of unknown function DUF6, transmembrane (InterPro:IPR000620), Protein of unknown function DUF250 (InterPro:IPR004853); BEST Arabidopsis thaliana p…	GO:0005345,GO:0009507,GO:0005345,GO:0006863,GO:0010184,GO:0015211
AT2G24450	FLA3	vir1_low	AVR_ALL	2.89659	-2.03933	28.856	2.55066e-05	5.3671e-05	2.57	2.59	2.55	7.93	3.68	0	0	9.81	22.77	5.09	16.48	7.62	28.17	34.71	19.91	25.19	FASCICLIN-like arabinogalactan protein 3 precursor	FASCICLIN-like arabinogalactan protein 3 precursor (FLA3); FUNCTIONS IN: molecular_function unknown; INVOLVED IN: N-terminal protein myristoylation; LOCATED IN: anchored to membrane; EXPRESSED IN: 9 plant structures; EXPRESSED DURING: L mature pollen stage, M germinated pollen stage, 4 anthesis, C globular stage, petal differentiation and expansion stage; CONTAINS InterPro DOMAIN/s: FAS1 domain (…	GO:0003674,GO:0009507,GO:0016020,GO:0016020
AT3G06505		vir1_low	AVR_ALL	2.89551	0.548593	153.166	4.42828e-11	3.00952e-10	13.82	28.27	40.48	31.61	27.59	33.25	16.96	22.63	27.67	80.93	26.81	58.54	193.58	231.7	183.09	270.04			-
AT1G21270	WAK2	vir1_low	AVR_ALL	2.89542	2.00475	591.656	8.3478e-17	4.54526e-15	93.73	130.85	63.28	68.18	71.92	84.91	50.66	73.88	82.56	99.86	86.31	108.59	581.25	537.84	528	850.68	wall-associated kinase 2	cytoplasmic serine/threonine protein kinase induced by salicylic acid. mutant plants exhibit a loss of cell expansion and dependence on sugars and salts for seedling growth, affecting the expression and activity of vacuolar invertase. wall-associated kinase 2 (WAK2); FUNCTIONS IN: protein serine/threonine kinase activity, protein kinase activity, calcium ion binding, ATP binding; INVOLVED IN: cel…	GO:0005509,GO:0005886,GO:0006468,GO:0007166,GO:0030247,GO:0005886,GO:0009751,GO:0009311,GO:0009826,GO:0009992,GO:0009992,GO:0005634
AT2G15960	no symbol available	vir1_low	AVR_ALL	2.89527	7.40329	701.722	1.48285e-17	1.16745e-15	4921.84	4730.38	5148.01	5556.82	4289.18	3171.26	1860.82	2339.27	3618.37	4003.35	3044.22	3527.36	29006.2	27915.3	26843.3	23046	no full name available	unknown protein; Has 14 Blast hits to 14 proteins in 5 species: Archae - 0; Bacteria - 0; Metazoa - 0; Fungi - 0; Plants - 14; Viruses - 0; Other Eukaryotes - 0 (source: NCBI BLink).	GO:0003674,GO:0005575,GO:0006520,GO:0009642,GO:0019684,GO:0044248,GO:0048573,GO:0065003,GO:1901565,GO:2000241
AT2G44460	BGLU28	vir1_low	AVR_ALL	2.89504	2.77892	198.868	3.83138e-12	3.48366e-11	171.26	412.69	120.08	120.76	49.7	77.57	71.61	52.6	207.25	211	208.94	279.88	1130.27	1001.48	1006.5	846.45	beta glucosidase 28	beta glucosidase 28 (BGLU28); FUNCTIONS IN: cation binding, hydrolase activity, hydrolyzing O-glycosyl compounds, catalytic activity; INVOLVED IN: response to karrikin; LOCATED IN: membrane; EXPRESSED IN: 10 plant structures; EXPRESSED DURING: 7 growth stages; CONTAINS InterPro DOMAIN/s: Glycoside hydrolase, family 1 (InterPro:IPR001360), Glycoside hydrolase, family 1, active site (InterPro:IPR01…	GO:0004553,GO:0005975,GO:0008422,GO:0009651,GO:0019762,GO:0102483
AT1G12480	SLAC1, CDI3, RCD3, OZS1	vir1_low	AVR_ALL	2.89141	1.20748	792.354	4.31104e-18	4.46509e-16	35.13	51.04	31.5	31.61	44.34	42.2	52.8	48.75	40.07	46.52	29.62	38.9	395.19	333.66	307.66	390.55	CARBON DIOXIDE INSENSITIVE 3, SLOW ANION CHANNEL-ASSOCIATED 1, RADICAL-INDUCED CELL DEATH 3, OZONE-SENSITIVE 1	Encodes a membrane protein with 10 predicted transmembrane helices. SLAC1 is a multispanning membrane protein expressed predominantly in guard cells that plays a role in regulating cellular ion homeostasis and S-type anion currents. SLAC1 is important for normal stomatal closure in response to a variety of signals including elevated CO2, ozone, ABA, darkness, and humidity. SLAC1:GFP localizes to …	GO:0005634,GO:0090332,GO:0005886,GO:0006873,GO:0006820,GO:0008509,GO:0009270,GO:0009737,GO:0010037,GO:0010118,GO:0010193,GO:0050891,GO:0005515,GO:0005515,GO:0005515,GO:0008308,GO:0019901,GO:0019901,GO:0019901,GO:0005515,GO:0090332,GO:1902456,GO:0005515,GO:0005515,GO:0005515,GO:0005515,GO:0005515,GO:0009416,GO:0090333,GO:0005515
AT4G18205	PUP21, AtPUP21	vir1_low	AVR_ALL	2.89124	1.26128	27.9805	3.08778e-05	6.42135e-05	94.48	214.82	105.92	68.2	0	0	48.8	0	51.28	48.78	84.37	76.52	276.6	337.29	301.48	369.68	purine permease 21	Nucleotide-sugar transporter family protein; CONTAINS InterPro DOMAIN/s: Protein of unknown function DUF250 (InterPro:IPR004853); BEST Arabidopsis thaliana protein match is: purine permease 7 (TAIR:AT4G18197.1); Has 35333 Blast hits to 34131 proteins in 2444 species: Archae - 798; Bacteria - 22429; Metazoa - 974; Fungi - 991; Plants - 531; Viruses - 0; Other Eukaryotes - 9610 (source: NCBI BLink).	GO:0015211,GO:0008219,GO:0009611,GO:0010035,GO:0019748,GO:0023051,GO:0045087
AT1G61800	ATGPT2, GPT2	vir1_low	AVR_ALL	2.8826	2.01092	270.382	1.99825e-13	2.67015e-12	27.08	41.35	26.15	20.54	34.69	61.4	42.66	110.78	106.77	142.11	114.96	126.75	324.5	605.12	615.89	758.51	ARABIDOPSIS GLUCOSE-6-PHOSPHATE/PHOSPHATE TRANSLOCATOR 2, glucose-6-phosphate/phosphate translocator 2	glucose6-Phosphate/phosphate transporter 2. Expression is upregulated in the shoot of cax1/cax3 mutant. glucose-6-phosphate/phosphate translocator 2 (GPT2); FUNCTIONS IN: antiporter activity, glucose-6-phosphate transmembrane transporter activity; INVOLVED IN: in 7 processes; LOCATED IN: plasma membrane; EXPRESSED IN: 16 plant structures; EXPRESSED DURING: 10 growth stages; CONTAINS InterPro DOMA…	GO:0005794,GO:0005794,GO:0015120,GO:0015297,GO:0015297,GO:0071917,GO:0005315,GO:0007276,GO:0015120,GO:0015152,GO:0015713,GO:0015714,GO:0015760,GO:0035436,GO:0071917,GO:0009744,GO:0009749,GO:0000325,GO:0009624,GO:0009643,GO:0010109,GO:0015979,GO:0009507
AT1G34044		vir1_low	AVR_ALL	2.88199	-0.192112	91.421	4.45006e-09	1.85983e-08	12.38	24.47	30.56	15.83	20.29	16.72	23.5	14.4	22.48	23.07	5.57	21.88	130.97	157.74	84.43	148.46		unknown pseudogene	-
AT2G20470	NDR5	vir1_low	AVR_ALL	2.87949	-1.85473	67.7138	5.44403e-08	1.81994e-07	2.69	1.39	0.69	2.82	1.32	9.7	1.97	6.99	5.36	15.66	7.63	8.58	38.93	28.59	27.93	39.73	nuclear Dbf2-related 5	AGC (cAMP-dependent, cGMP-dependent and protein kinase C) kinase family protein; FUNCTIONS IN: kinase activity; INVOLVED IN: protein amino acid phosphorylation; EXPRESSED IN: male gametophyte; EXPRESSED DURING: M germinated pollen stage; CONTAINS InterPro DOMAIN/s: Protein kinase, ATP binding site (InterPro:IPR017441), Serine/threonine-protein kinase domain (InterPro:IPR002290), Serine/threonine-…	GO:0004674,GO:0005634,GO:0005634,GO:0005739,GO:0018105,GO:0035556,GO:0016301,GO:0016310,GO:0005515,GO:0005634,GO:0005737,GO:0009555,GO:0009846
AT5G64000	SAL2, ATSAL2	vir1_low	AVR_ALL	2.87554	0.105793	144.127	7.7545e-11	4.96322e-10	14.62	17.22	15.72	16.32	29.16	31.38	56.32	41.74	12.02	7.26	16.89	20.54	147.69	167.42	145.37	171.36		3'(2'),5'-bisphosphate nucleotidase SAL2; FUNCTIONS IN: 3'(2'),5'-bisphosphate nucleotidase activity, inositol or phosphatidylinositol phosphatase activity; INVOLVED IN: sulfur metabolic process; LOCATED IN: cellular_component unknown; EXPRESSED IN: 15 plant structures; EXPRESSED DURING: 9 growth stages; CONTAINS InterPro DOMAIN/s: Inositol monophosphatase (InterPro:IPR000760), 3(2),5 -bisphospha…	GO:0000103,GO:0004441,GO:0005737,GO:0008441,GO:0008441,GO:0009507,GO:0008441,GO:0008934,GO:0016311,GO:0016312
AT5G37420	no symbol available	vir1_low	AVR_ALL	2.87202	-2.56091	44.3255	1.40766e-06	3.6575e-06	0	0.8	0.78	0	3.12	5.38	1.59	0.79	8.93	8.21	10.63	8.24	11.06	19.54	14.86	14.33	no full name available	Note that previous reports (Plant Cell 2003,15:1538; PNAS 2003, 100:13407) have incorrectly named AT5G37420 as AGL105. AT5G37415 has now been named as AGL105 based on Plant Cell 2003, 15:1538 where the GenBank accession number given for AGL105 is AY141227 (Supplemental Table 3), which corresponds to AT5G37415. Family of unknown function (DUF577); CONTAINS InterPro DOMAIN/s: Protein of unknown fun…	GO:0005575,GO:0003700,GO:0006355,GO:0031347,GO:0042742,GO:0050832
AT5G24770	ATVSP2, VSP2	vir1_low	AVR_ALL	2.87016	2.73841	246.214	4.95311e-13	5.88015e-12	247.32	320.98	137.62	189.81	24.77	51.99	64.01	61.35	144.49	142.2	156.45	156.77	767.46	1100.68	982.91	913.43	vegetative storage protein 2	Has acid phosphatase activity dependent on the presence of divalent cations (Mg2+, Co2+, Zn2+, Mn2+) and anti-insect activity. Insects fed with the protein show a retarded development. Induced in response to abscisic acid, jasmonic acid, salt, water deficiency and wounding. vegetative storage protein 2 (VSP2); FUNCTIONS IN: acid phosphatase activity; INVOLVED IN: in 8 processes; LOCATED IN: cytos…	GO:0009507,GO:0009507,GO:0009753,GO:0042538,GO:0006979,GO:0046688,GO:0009625,GO:0000325,GO:0000325,GO:0022626,GO:0022626,GO:0009611,GO:0002213,GO:0003993,GO:0003993,GO:0009611
AT5G64910	no symbol available	vir1_low	AVR_ALL	2.86929	-0.155348	176.89	1.15757e-11	9.16619e-11	18.3	11.41	15.45	23.62	11.75	7.1	12.91	26.5	24.01	23.04	20.57	9.65	138.38	126.87	111.57	157.26	no full name available	unknown protein; FUNCTIONS IN: molecular_function unknown; INVOLVED IN: biological_process unknown; LOCATED IN: cellular_component unknown; BEST Arabidopsis thaliana protein match is: unknown protein (TAIR:AT5G10010.1).	GO:0003674,GO:0005634,GO:0005634,GO:0005634,GO:0005634,GO:0005634,GO:1900034,GO:0009892,GO:0010468,GO:0048366,GO:0048507,GO:0051171,GO:0080090
AT4G01985	no symbol available	vir1_low	AVR_ALL	2.86834	-0.695887	42.7609	1.82331e-06	4.64478e-06	11.55	18.7	3.56	6.46	3.53	0	1.8	5.36	35.9	45.05	11.89	12.7	77.85	80.46	99.01	66.68	no full name available	unknown protein; FUNCTIONS IN: molecular_function unknown; INVOLVED IN: biological_process unknown; LOCATED IN: endomembrane system; Has 35333 Blast hits to 34131 proteins in 2444 species: Archae - 798; Bacteria - 22429; Metazoa - 974; Fungi - 991; Plants - 531; Viruses - 0; Other Eukaryotes - 9610 (source: NCBI BLink).	GO:0003674,GO:0005575,GO:0006970,GO:0009409,GO:0009737
AT2G29165		vir1_low	AVR_ALL	2.86655	-2.26815	49.0379	6.69999e-07	1.84297e-06	6.7	1.53	1.8	6.84	2.23	12.25	5.65	10.72	0	1.75	0.87	0	25.97	19.62	26.62	17.66		copia-like retrotransposon family, has a 3.9e-35 P-value blast match to gb|AAO73529.1| gag-pol polyprotein (Glycine max) (SIRE1) (Ty1_Copia-family)	-
AT1G52040	MBP1, ATMBP	vir1_low	AVR_ALL	2.86605	1.62918	141.494	9.18257e-11	5.78921e-10	39.84	50.89	33.42	44.3	26.3	59.47	34.74	37.58	41.08	72.53	53.55	61.35	220.29	611.32	522.4	491.41	myrosinase-binding protein 1	Encodes myrosinase-binding protein expressed in flowers. myrosinase-binding protein 1 (MBP1); INVOLVED IN: defense response; LOCATED IN: nucleus, vacuole; EXPRESSED IN: vascular tissue, fruit, flower, leaf; EXPRESSED DURING: seedling growth, seed development stages; CONTAINS InterPro DOMAIN/s: Mannose-binding lectin (InterPro:IPR001229); BEST Arabidopsis thaliana protein match is: myrosinase-bind…	GO:0005737,GO:0006952,GO:0005634,GO:0000325
AT2G43570	CHI	vir1_low	AVR_ALL	2.86497	5.69027	433.56	1.89628e-15	5.48275e-14	1550.75	2505.26	1610.74	903.69	316.9	295.23	317.76	418.21	2905.77	3358.58	2997.64	3396.09	5831.11	7113.04	6883.93	7059.23	chitinase, putative	chitinase, putative (CHI); FUNCTIONS IN: chitin binding, chitinase activity; INVOLVED IN: carbohydrate metabolic process, cell wall macromolecule catabolic process; LOCATED IN: apoplast, plant-type cell wall; EXPRESSED IN: 15 plant structures; EXPRESSED DURING: 10 growth stages; CONTAINS InterPro DOMAIN/s: Chitin-binding, type 1, conserved site (InterPro:IPR018371), Glycoside hydrolase, family 19…	GO:0004568,GO:0005576,GO:0016998,GO:0009615,GO:0010150,GO:0010272,GO:0072722,GO:0048046,GO:0009627,GO:0099503
AT4G18250	no symbol available	vir1_low	AVR_ALL	2.86453	-1.08773	79.108	1.51552e-08	5.67992e-08	1.17	12.03	4.16	2.44	9.76	4.43	7.26	14.23	4.65	8.26	7.83	14	31.88	82.09	83.42	64.03	no full name available	receptor serine/threonine kinase, putative; FUNCTIONS IN: transmembrane receptor protein serine/threonine kinase activity, kinase activity; INVOLVED IN: protein amino acid phosphorylation; EXPRESSED IN: 8 plant structures; EXPRESSED DURING: LP.06 six leaves visible, LP.04 four leaves visible, LP.10 ten leaves visible, LP.02 two leaves visible, LP.08 eight leaves visible; CONTAINS InterPro DOMAIN/…	GO:0005575,GO:0006468,GO:0016301,GO:0016310,GO:0048827
AT4G23210	CRK13	vir1_low	AVR_ALL	2.86405	-0.919834	119.503	4.24132e-10	2.26645e-09	7.04	7.91	6.69	2.94	6.45	13.68	10.97	14.28	11.94	28.64	27.91	21.98	46.12	87.16	77.4	65.44	cysteine-rich RLK (RECEPTOR-like protein kinase) 13	Encodes a Cysteine-rich receptor-like kinase (CRK13). Overexpression of CRK13 leads to hypersensitive response cell death, and induces defense against pathogens by causing increased accumulation of salicylic acid. cysteine-rich RLK (RECEPTOR-like protein kinase) 13 (CRK13); FUNCTIONS IN: kinase activity; INVOLVED IN: defense response to bacterium, response to molecule of bacterial origin, plant-t…	GO:0004672,GO:0004674,GO:0005576,GO:0005886,GO:0006468,GO:0006468,GO:0016301,GO:0042742,GO:0002237,GO:0009626,GO:0042742
AT1G61440	no symbol available	vir1_low	AVR_ALL	2.8636	-1.5245	112.67	7.17009e-10	3.61123e-09	4.01	8.86	3.57	5.15	3.08	6.87	3.43	3.23	2.74	12.73	8.55	10.45	37.03	48.39	44.36	55.98	no full name available	S-locus lectin protein kinase family protein; FUNCTIONS IN: in 6 functions; INVOLVED IN: protein amino acid phosphorylation, recognition of pollen; LOCATED IN: endomembrane system; CONTAINS InterPro DOMAIN/s: Curculin-like (mannose-binding) lectin (InterPro:IPR001480), PAN-2 domain (InterPro:IPR013227), Apple-like (InterPro:IPR003609), Protein kinase, ATP binding site (InterPro:IPR017441), S-locu…	GO:0004674,GO:0004674,GO:0004674,GO:0005516,GO:0005886,GO:0006468,GO:0006468,GO:0045087,GO:0048544
AT5G63800	BGAL6, MUM2	vir1_low	AVR_ALL	2.85951	4.6881	2001.72	3.1588e-22	4.90752e-19	492.22	643.08	427.58	569.4	687.26	649.92	554.03	626.59	309.59	407.47	338.29	440.97	4524.39	3896.68	3573.82	4068.42	MUCILAGE-MODIFIED 2, beta-galactosidase 6	Involved in mucilage formation. Mutants form columella and outer cell wall architecture of the mucilage cells resembles wild-type. However, mum2 seeds completely lack seed coat mucilage. This mutation appears to represent a later step in the development of this cell-type. Encodes a beta-galactosidase involved in seed coat mucilage biosynthesis. Member of Glycoside Hydrolase Family 35 MUCILAGE-MOD…	GO:0004565,GO:0005576,GO:0005618,GO:0005773,GO:0005975,GO:0009827,GO:0009505,GO:0004565,GO:0009505,GO:0048354,GO:0048046,GO:0009536
AT1G21400	E1A1	vir1_low	AVR_ALL	2.85851	5.20054	1136.28	1.08023e-19	2.86065e-17	870.08	1099.46	798.81	751.21	771.53	792.13	489.19	640.69	605.88	687.12	629.83	782.71	6863.98	5959.92	5480.49	4838.18		Thiamin diphosphate-binding fold (THDP-binding) superfamily protein; FUNCTIONS IN: oxidoreductase activity, acting on the aldehyde or oxo group of donors, disulfide as acceptor, 3-methyl-2-oxobutanoate dehydrogenase (2-methylpropanoyl-transferring) activity; INVOLVED IN: metabolic process; EXPRESSED IN: guard cell; CONTAINS InterPro DOMAIN/s: Dehydrogenase, E1 component (InterPro:IPR001017); BEST…	GO:0003863,GO:0005739,GO:0005739,GO:0005739,GO:0005739,GO:0005739,GO:0005947,GO:0009083,GO:0009507,GO:0016624,GO:0009646,GO:0009744,GO:0043617,GO:0009083
AT1G45616	RLP6, AtRLP6	vir1_low	AVR_ALL	2.85829	-0.414748	239.252	6.53281e-13	7.45912e-12	16.06	22.27	19.92	16.43	8.51	17.28	11.46	13.11	12.03	13.99	16.37	17.91	94.31	134.91	102.48	104.77	receptor like protein 6	receptor like protein 6 (RLP6); INVOLVED IN: signal transduction, defense response; LOCATED IN: membrane; EXPRESSED IN: leaf; CONTAINS InterPro DOMAIN/s: Leucine-rich repeat-containing N-terminal domain, type 2 (InterPro:IPR013210), Leucine-rich repeat (InterPro:IPR001611); BEST Arabidopsis thaliana protein match is: receptor like protein 7 (TAIR:AT1G47890.1); Has 122755 Blast hits to 32280 prote…	GO:0005576,GO:0007165
AT4G15280	UGT71B5	vir1_low	AVR_ALL	2.85458	-1.01038	82.8417	1.02913e-08	3.99049e-08	16.07	11.5	14.72	4.97	6.02	5.93	1.76	11.31	12.55	10.89	6.31	12.73	41.87	75.23	70.07	83.65	UDP-glucosyl transferase 71B5	UDP-glucosyl transferase 71B5 (UGT71B5); FUNCTIONS IN: quercetin 3-O-glucosyltransferase activity, UDP-glycosyltransferase activity, transferase activity, transferring glycosyl groups; INVOLVED IN: metabolic process; LOCATED IN: cellular_component unknown; CONTAINS InterPro DOMAIN/s: UDP-glucuronosyl/UDP-glucosyltransferase (InterPro:IPR002213); BEST Arabidopsis thaliana protein match is: UDP-Gly…	GO:0008194,GO:0009507,GO:0009507,GO:0016757,GO:0080043,GO:0080043,GO:0009414,GO:0009611,GO:0009753,GO:0043436,GO:0071396,GO:0098542
AT5G20230	ATBCB, BCB, SAG14	vir1_low	AVR_ALL	2.85372	1.77913	146.206	6.79871e-11	4.40838e-10	65.21	112.45	67.42	44.34	28.81	58.16	28.82	31.44	101.92	120.82	104.93	132.73	430.67	555.81	509.79	460.97	blue-copper-binding protein, BLUE COPPER BINDING PROTEIN, SENESCENCE ASSOCIATED GENE 14	Al-stress-induced gene blue-copper-binding protein (BCB); FUNCTIONS IN: electron carrier activity, copper ion binding; INVOLVED IN: response to oxidative stress, response to salt stress, aluminum ion transport, response to wounding, response to absence of light; LOCATED IN: anchored to plasma membrane, plasma membrane, vacuole, anchored to membrane; EXPRESSED IN: 24 plant structures; EXPRESSED DU…	GO:0005576,GO:0009055,GO:0009611,GO:0006979,GO:0015690,GO:0016020,GO:0005886,GO:0016020,GO:0000325,GO:0002239,GO:0005886,GO:0005515,GO:0070417,GO:1901141,GO:0009536,GO:0071456,GO:0009646
AT2G40955	no symbol available	vir1_low	AVR_ALL	2.85066	-1.2061	129.324	2.08264e-10	1.19985e-09	6.53	7.71	5.7	9.1	1.65	1.15	2.74	5.1	12.42	23.87	11.1	21.15	56.78	59.91	50.28	55.41	no full name available	unknown protein; FUNCTIONS IN: molecular_function unknown; INVOLVED IN: biological_process unknown; LOCATED IN: cellular_component unknown; EXPRESSED IN: cultured cell; BEST Arabidopsis thaliana protein match is: unknown protein (TAIR:AT4G15096.1); Has 89 Blast hits to 89 proteins in 21 species: Archae - 0; Bacteria - 3; Metazoa - 18; Fungi - 0; Plants - 12; Viruses - 0; Other Eukaryotes - 56 (so…	GO:0003674,GO:0005739,GO:0008150
AT1G76530	PILS4	vir1_low	AVR_ALL	2.84469	1.18562	252.81	3.83562e-13	4.72938e-12	44.03	44.95	56.14	41.72	36.12	52.73	49.06	112.49	31.95	77.93	65.12	73.14	338.62	391.08	370.43	270.67	PIN-LIKES 4	Auxin efflux carrier family protein; FUNCTIONS IN: auxin:hydrogen symporter activity; INVOLVED IN: auxin polar transport, transmembrane transport; LOCATED IN: endomembrane system, integral to membrane; EXPRESSED IN: 13 plant structures; EXPRESSED DURING: 7 growth stages; CONTAINS InterPro DOMAIN/s: Auxin efflux carrier (InterPro:IPR004776); BEST Arabidopsis thaliana protein match is: Auxin efflux…	GO:0003674,GO:0005576,GO:0080162,GO:0009733
AT1G33030	no symbol available	vir1_low	AVR_ALL	2.83939	0.886598	142.752	8.46735e-11	5.37372e-10	38.52	69.82	36.95	31.25	21	14.8	23.95	21.31	75.12	71.84	89.09	52.15	209.23	254.1	282.11	313.79	no full name available	O-methyltransferase family protein; CONTAINS InterPro DOMAIN/s: Winged helix-turn-helix transcription repressor DNA-binding (InterPro:IPR011991), Plant methyltransferase dimerisation (InterPro:IPR012967), O-methyltransferase, family 2 (InterPro:IPR001077), O-methyltransferase, COMT, eukaryota (InterPro:IPR016461); BEST Arabidopsis thaliana protein match is: O-methyltransferase 1 (TAIR:AT5G54160.1…	GO:0008171,GO:0008757,GO:0019438,GO:0032259,GO:0046983,GO:0005829
AT5G22270	SIED1	vir1_low	AVR_ALL	2.83593	3.91258	705.713	1.39988e-17	1.1134e-15	309.31	387.1	308.44	278.76	503.41	344.38	266.32	298.89	419.83	418.31	357.78	465.74	2203.13	2580.97	2275.08	2130.63	Salt-Induced and EIN3/EIL1-Dependent 1	unknown protein; BEST Arabidopsis thaliana protein match is: unknown protein (TAIR:AT3G11600.1); Has 136 Blast hits to 136 proteins in 15 species: Archae - 0; Bacteria - 0; Metazoa - 0; Fungi - 0; Plants - 136; Viruses - 0; Other Eukaryotes - 0 (source: NCBI BLink).	GO:0005634,GO:0009651,GO:0009873,GO:2000377,GO:0005515
AT5G17000	no symbol available	vir1_low	AVR_ALL	2.83002	2.71773	129.628	2.03887e-10	1.17725e-09	229.3	124.8	32.35	54.13	40.88	67.06	50.74	57.84	583.75	678.72	510.29	692.59	670.98	785.05	761.57	772.94	no full name available	Zinc-binding dehydrogenase family protein; FUNCTIONS IN: oxidoreductase activity, binding, catalytic activity, zinc ion binding; INVOLVED IN: response to oxidative stress; EXPRESSED IN: cultured cell, leaf; CONTAINS InterPro DOMAIN/s: GroES-like (InterPro:IPR011032), NAD(P)-binding domain (InterPro:IPR016040), Alcohol dehydrogenase, C-terminal (InterPro:IPR013149), Alcohol dehydrogenase superfami…	GO:0005737,GO:0005737,GO:0006979,GO:0032440,GO:0009536,GO:0006979
AT1G71030	ATMYBL2, MYBL2	vir1_low	AVR_ALL	2.82883	5.24903	352.738	1.47257e-14	2.99187e-13	546.89	711.43	636.76	707.28	1640.95	1404.33	654.91	852.34	452.04	485.82	462.32	458.12	6107.99	5885.72	5490.64	4673.43	ARABIDOPSIS MYB-LIKE 2, MYB-like 2	Encodes a putative myb family transcription factor. In contrast to most other myb-like proteins its myb domain consists of a single repeat. A proline-rich region potentially involved in transactivation is found in the C-terminal part of the protein. Its transcript accumulates mainly in leaves. MYB-like 2 (MYBL2); CONTAINS InterPro DOMAIN/s: SANT, DNA-binding (InterPro:IPR001005), Homeodomain-like…	GO:0000976,GO:0005634,GO:0005634,GO:0005634,GO:0006355,GO:0030154,GO:0003700,GO:0005515,GO:0009718,GO:0010023,GO:0005515,GO:0005515,GO:0005515,GO:0005515
AT4G19420	PAE8	vir1_low	AVR_ALL	2.82843	5.11233	868.307	1.69515e-18	2.13535e-16	1028.83	1072.63	1218.04	1138.41	592.97	636.7	355.73	438.43	851.73	1082.07	867.75	1150.05	5832.48	5729.93	5218.27	4018	pectin acetylesterase 8	Pectinacetylesterase family protein; CONTAINS InterPro DOMAIN/s: Pectinacetylesterase (InterPro:IPR004963); BEST Arabidopsis thaliana protein match is: Pectinacetylesterase family protein (TAIR:AT4G19410.1); Has 543 Blast hits to 535 proteins in 96 species: Archae - 2; Bacteria - 44; Metazoa - 119; Fungi - 0; Plants - 298; Viruses - 0; Other Eukaryotes - 80 (source: NCBI BLink).	GO:0005576,GO:0005576,GO:0005576,GO:0005576,GO:0009505,GO:0052793,GO:0071555
AT1G60260	BGLU5	vir1_low	AVR_ALL	2.82818	2.41139	339.119	2.17222e-14	4.12227e-13	147.08	165.77	151.87	153.06	21.41	34.73	53.43	19.59	176.02	272.45	151.66	254.32	715.23	782.1	743.85	703.42	beta glucosidase 5	beta glucosidase 5 (BGLU5); FUNCTIONS IN: cation binding, hydrolase activity, hydrolyzing O-glycosyl compounds, catalytic activity; INVOLVED IN: carbohydrate metabolic process; LOCATED IN: endomembrane system; CONTAINS InterPro DOMAIN/s: Glycoside hydrolase, family 1 (InterPro:IPR001360), Glycoside hydrolase, family 1, active site (InterPro:IPR018120), Glycoside hydrolase, catalytic core (InterPr…	GO:0005886,GO:0005975,GO:0008422,GO:0102483,GO:0006952,GO:0009072,GO:0009308,GO:0009611,GO:0009867,GO:0009888,GO:0010035,GO:0019760,GO:0022607
AT3G55790	no symbol available	vir1_low	AVR_ALL	2.82343	1.25771	35.4714	6.68265e-06	1.55004e-05	83.55	240.66	175.15	84.44	6.15	0	0	0	253.07	306.62	182.23	146.28	157.45	245.37	163.14	177.06	no full name available	unknown protein; Has 698 Blast hits to 549 proteins in 106 species: Archae - 0; Bacteria - 92; Metazoa - 317; Fungi - 24; Plants - 183; Viruses - 2; Other Eukaryotes - 80 (source: NCBI BLink).	GO:0003674,GO:0005576,GO:0016020,GO:0016020,GO:0071456
AT1G49570	no symbol available	vir1_low	AVR_ALL	2.82325	0.947056	67.2028	5.78763e-08	1.92349e-07	30.01	18.11	11.2	0.97	33.32	34.67	116.23	45.86	78.25	98.82	99.95	100.81	150.31	251.8	265.81	379.37	no full name available	Peroxidase superfamily protein; FUNCTIONS IN: peroxidase activity, heme binding; INVOLVED IN: oxidation reduction, response to oxidative stress; LOCATED IN: endomembrane system; EXPRESSED IN: leaf lamina base, leaf whorl, hypocotyl, sepal, root; EXPRESSED DURING: 4 anthesis; CONTAINS InterPro DOMAIN/s: Haem peroxidase (InterPro:IPR010255), Plant peroxidase (InterPro:IPR000823), Peroxidases heam-l…	GO:0005576,GO:0006979,GO:0020037,GO:0140825,GO:0009737
AT1G52000	no symbol available	vir1_low	AVR_ALL	2.82064	5.02225	170.459	1.63771e-11	1.24155e-10	720.93	1046.2	500.14	518.58	108.15	380.54	240.76	273.16	1261.55	1538.7	1419.9	1568.66	4175.03	5440.21	5034.13	3796.23	no full name available	Mannose-binding lectin superfamily protein; FUNCTIONS IN: molecular_function unknown; INVOLVED IN: response to salt stress; LOCATED IN: cellular_component unknown; EXPRESSED IN: 22 plant structures; EXPRESSED DURING: 14 growth stages; CONTAINS InterPro DOMAIN/s: Mannose-binding lectin (InterPro:IPR001229); BEST Arabidopsis thaliana protein match is: myrosinase-binding protein 1 (TAIR:AT1G52040.1)…	GO:0005634,GO:0006576,GO:0006629,GO:0009611,GO:0009753,GO:0019761,GO:0032787,GO:0042435,GO:0046394,GO:1901605
AT5G17860	CAX7, CCX1	vir1_low	AVR_ALL	2.81949	3.95322	982.068	4.81608e-19	8.56747e-17	302.89	362.6	251.55	245.93	152	149.89	239.77	223.61	533.1	611.23	613.94	711.37	2715.57	2191.82	1974.85	2324.98	calcium exchanger 7	calcium exchanger 7 (CAX7); FUNCTIONS IN: cation:cation antiporter activity, calcium:sodium antiporter activity; INVOLVED IN: cation transport, transmembrane transport; LOCATED IN: endomembrane system, integral to membrane; EXPRESSED IN: 19 plant structures; EXPRESSED DURING: 10 growth stages; CONTAINS InterPro DOMAIN/s: Sodium/calcium exchanger membrane region (InterPro:IPR004837); BEST Arabidop…	GO:0005432,GO:0005886,GO:0006812,GO:0008324,GO:0016020,GO:0055085,GO:0010150
AT2G47270	UPB1	vir1_low	AVR_ALL	2.8175	3.90126	438.607	1.68934e-15	4.94577e-14	555.71	326.29	294.46	321.94	574.76	542.16	510.41	597.49	122.6	142.86	119.7	149.83	2324.23	2497.08	2352.91	1681.14	UPBEAT1	Encodes UPBEAT1 (UPB1), a transcription factor with a bHLH domain. Regulates the expression of a set of peroxidases that modulate the balance of reactive oxygen species (ROS) between the zones of cell proliferation and the zone of cell elongation where differentiation begins. Disruption of UPB1 activity alters this ROS balance, leading to a delay in the onset of differentiation. sequence-specific…	GO:0005739,GO:0046983,GO:0003700,GO:0006355,GO:0003700,GO:0006355,GO:0003700,GO:2000280,GO:0000976,GO:0005515
AT3G42658		vir1_low	AVR_ALL	2.81701	5.16418	622.289	5.01113e-17	3.05705e-15	248	174.16	224.08	369.53	142.68	145.19	164.43	143.88	4707.98	6057.68	4616.2	5747.32	2944.58	2848.39	2407.95	2582.25		Member of Sadhu non-coding retrotransposon family.In some natural accessions the allele is methylated and silenced.	-
AT4G16860	RPP4, CHS2	vir1_low	AVR_ALL	2.81682	2.60054	482.229	6.54024e-16	2.32693e-14	95.72	89.53	84.08	110.75	248.11	257.55	139.47	209.01	84.99	94.38	105.98	128.89	752.51	946.82	867.56	1019.47	CHILLING SENSITIVE 2, recognition of peronospora parasitica 4	Confers resistance to Peronospora parasitica. RPP4 is coordinately regulated by transcriptional activation and RNA silencing. recognition of peronospora parasitica 4 (RPP4); FUNCTIONS IN: LRR domain binding; INVOLVED IN: defense response to fungus, incompatible interaction, defense response; LOCATED IN: intrinsic to membrane; EXPRESSED IN: 22 plant structures; EXPRESSED DURING: 15 growth stages; …	GO:0005634,GO:0007165,GO:0009409,GO:0009507,GO:0043531,GO:0050135,GO:0061809,GO:0005515,GO:0006952,GO:0030275,GO:0050832
AT2G30250	WRKY25, ATWRKY25	vir1_low	AVR_ALL	2.81202	1.15456	49.0217	6.71649e-07	1.84729e-06	186.56	121.43	8.7	70.33	20.71	19.44	11.25	17.91	83.23	158.24	42.71	42.71	265.46	350.64	332.37	254.46	WRKY DNA-binding protein 25	member of WRKY Transcription Factor; Group I. Located in nucleus. Involved in response to various abiotic stresses - especially salt stress. WRKY DNA-binding protein 25 (WRKY25); CONTAINS InterPro DOMAIN/s: DNA-binding WRKY (InterPro:IPR003657); BEST Arabidopsis thaliana protein match is: WRKY DNA-binding protein 26 (TAIR:AT5G07100.1); Has 5787 Blast hits to 3061 proteins in 192 species: Archae -…	GO:0003700,GO:0005634,GO:0006355,GO:0043565,GO:0003700,GO:0003700,GO:0005634,GO:0005515,GO:0005515,GO:0005634,GO:0006970,GO:0009409,GO:0009651,GO:0005515,GO:0034605,GO:0070370,GO:0005515,GO:0005515,GO:0005515,GO:0005515
AT5G28280		vir1_low	AVR_ALL	2.80925	-0.934732	26.2773	4.52552e-05	9.16988e-05	29.35	14.4	11.57	8.83	5.3	0	2.81	8.14	20.4	26.74	17.62	20.4	77.62	57.7	92.45	43.81		pseudogene, sterol desaturase domain-containing protein, CER1-like, A.thaliana, ATCER1L19; blastp match of 55% identity and 8.9e-22 P-value to GP|4769012|gb|AAD29719.1|AF143746_1|AF143746 CER1 {Oryza sativa}	-
AT4G25980	no symbol available	vir1_low	AVR_ALL	2.803	-1.02505	21.9896	0.000126876	0.000240384	0	16.13	18.04	10.82	12.35	3.45	0	17.86	28.43	36.58	14.1	30.98	40.72	75.06	37.9	82.28	no full name available	Peroxidase superfamily protein; FUNCTIONS IN: peroxidase activity; INVOLVED IN: response to oxidative stress, oxidation reduction; LOCATED IN: endomembrane system; EXPRESSED IN: shoot apex, embryo, seed; EXPRESSED DURING: E expanded cotyledon stage, D bilateral stage; CONTAINS InterPro DOMAIN/s: Haem peroxidase (InterPro:IPR010255), Plant peroxidase (InterPro:IPR000823), Peroxidases heam-ligand b…	GO:0004601,GO:0004601,GO:0005576,GO:0005576,GO:0006950,GO:0006979,GO:0009505,GO:0020037,GO:0140825
AT1G55775	no symbol available	vir1_low	AVR_ALL	2.7942	-0.0307347	100.583	1.94698e-09	8.86008e-09	35.95	47.96	32.19	22.97	8.79	5.6	6.22	14.98	35.65	36.37	32.54	16.14	88.96	131.68	163.59	109.35	no full name available		GO:0003674,GO:0005575,GO:0008150
AT4G05380	no symbol available	vir1_low	AVR_ALL	2.7939	-2.14927	46.5801	9.80288e-07	2.6132e-06	0	2.51	0.82	0.85	6.5	2.4	8.29	4.93	17.77	16.27	16.18	15.46	19.76	23.65	22.03	16.59	no full name available	P-loop containing nucleoside triphosphate hydrolases superfamily protein; FUNCTIONS IN: nucleoside-triphosphatase activity, ATPase activity, nucleotide binding, ATP binding; INVOLVED IN: biological_process unknown; LOCATED IN: cellular_component unknown; CONTAINS InterPro DOMAIN/s: ATPase, AAA-type, core (InterPro:IPR003959), ATPase, AAA+ type, core (InterPro:IPR003593), ATPase, AAA-type, conserv…	GO:0009507,GO:0016887,GO:0044085
AT2G29170	no symbol available	vir1_low	AVR_ALL	2.79327	1.77671	231.664	8.90984e-13	9.76646e-12	63.24	92.89	109.02	66.64	119.28	130.51	87.44	107.52	47.05	28.79	34.68	18.76	531.52	544.94	539.17	385.38	no full name available	NAD(P)-binding Rossmann-fold superfamily protein; FUNCTIONS IN: oxidoreductase activity, binding, catalytic activity; INVOLVED IN: oxidation reduction, metabolic process; LOCATED IN: cellular_component unknown; CONTAINS InterPro DOMAIN/s: NAD(P)-binding domain (InterPro:IPR016040), Glucose/ribitol dehydrogenase (InterPro:IPR002347), Short-chain dehydrogenase/reductase SDR (InterPro:IPR002198); BE…	GO:0003674,GO:0005575,GO:0005576
AT5G05145		vir1_low	AVR_ALL	2.79018	-2.07123	24.4271	6.97165e-05	0.0001373	1.84	0	1.83	3.8	1.82	11.71	21.55	5.18	1.12	0	0	0	26.27	13.74	12.26	39.52			-
AT5G01540	LECRKA4.1, LecRK-VI.2	vir1_low	AVR_ALL	2.78903	0.806872	396.078	4.66801e-15	1.13909e-13	38.8	63.21	42.37	35.04	15.41	16.01	18.31	14.13	86.22	80.74	92.2	95.91	182.75	277.81	268.98	202.17	L-type lectin receptor kinase-VI.2, lectin receptor kinase a4.1	Encodes LecRKA4.1, a member of the lectin receptor kinase subfamily A4 (LecRKA4.1 At5g01540; LecRKA4.2 At5g01550; LecRKA4.3 At5g01560). Together with other members of the subfamily, functions redundantly in the negative regulation of ABA response in seed germination. Positively regulates pattern-triggered immunity. lectin receptor kinase a4.1 (LECRKA4.1); FUNCTIONS IN: kinase activity; INVOLVED I…	GO:0002229,GO:0004675,GO:0005576,GO:0005886,GO:0006468,GO:0016301,GO:0042742,GO:0009737,GO:0005886,GO:0009738,GO:0009845,GO:0002221,GO:0042742,GO:0005515,GO:0042742,GO:0042742
AT4G29050	LecRK-V.9	vir1_low	AVR_ALL	2.78867	-0.0678579	275.221	1.68147e-13	2.31469e-12	20.35	18.42	21.14	22.91	34.53	24.99	27.48	23.23	10.92	5.57	12.5	18.4	151.12	115.13	134.79	149.46	L-type lectin receptor kinase V.9	Concanavalin A-like lectin protein kinase family protein; FUNCTIONS IN: carbohydrate binding, kinase activity; INVOLVED IN: protein amino acid phosphorylation; LOCATED IN: endomembrane system; EXPRESSED IN: 7 plant structures; EXPRESSED DURING: 8 growth stages; CONTAINS InterPro DOMAIN/s: Legume lectin, beta chain (InterPro:IPR001220), Protein kinase, ATP binding site (InterPro:IPR017441), Serine…	GO:0002229,GO:0004674,GO:0004675,GO:0005886,GO:0005886,GO:0006468,GO:0016301,GO:0042742
AT4G06935		vir1_low	AVR_ALL	2.78611	-1.11455	20.1435	0.000204678	0.000376079	16.45	24	0	4.14	0	3.45	0	0	12.21	29.05	24.32	20.08	66.51	46.28	41.96	56.9			-
AT3G48850	MPT2, PHT3;2	vir1_low	AVR_ALL	2.78346	1.60637	225.458	1.1565e-12	1.21621e-11	99.46	182.53	83.59	63.87	17.15	20.66	20.43	22.15	145.22	185.39	126.84	147.07	286.29	445.74	414.98	442.12	phosphate transporter 3;2, mitochondrial phosphate transporter 2	Encodes a mitochondrial phosphate transporter. Modulates plant responses to salt stress. phosphate transporter 3;2 (PHT3;2); FUNCTIONS IN: binding; INVOLVED IN: transport, transmembrane transport; LOCATED IN: mitochondrial inner membrane, chloroplast, membrane; EXPRESSED IN: stem, sepal, stamen; EXPRESSED DURING: 4 anthesis; CONTAINS InterPro DOMAIN/s: Mitochondrial substrate carrier (InterPro:IP…	GO:0005315,GO:0009507,GO:0035435,GO:1990547,GO:0009651,GO:0003729
AT5G45830	GSQ5, GAAS5, ATDOG1, DOG1	vir1_low	AVR_ALL	2.78026	1.07386	186.898	6.89534e-12	5.87099e-11	31.21	28.23	46.66	55.15	89.3	83.82	41.18	80.1	21.62	19.68	36.88	24.72	388.23	299.78	280.33	211.1	GLUCOSE SENSING QTL 5, germination ability after storage 5, DELAY OF GERMINATION 1	Encodes DOG1 (DELAY OF GERMINATION 1). A quantitative trait locus involved in the control of seed dormancy. Belongs to a novel plant-specific gene family whose members include: DOG1-like 1-4 (DOGL1-4, At4g18660, At4g18680, At4g18690, At4g18650 respectively) and DOG1. DOG1 expression is seed-specific. DELAY OF GERMINATION 1 (DOG1); BEST Arabidopsis thaliana protein match is: unknown protein (TAIR:…	GO:0005634,GO:0005634,GO:0005634,GO:0005634,GO:0005634,GO:0005634,GO:0006351,GO:0043565,GO:2000033,GO:0009738,GO:0010162,GO:0010182,GO:0005515,GO:0005515,GO:0005515,GO:0005515,GO:0005515,GO:0042802
AT3G15500	ANAC55, ATNAC3, NAC055, ANAC055, NAC3	vir1_low	AVR_ALL	2.77748	2.57072	365.706	1.03026e-14	2.22926e-13	104.97	165.2	102.63	71.64	147.01	109.29	104.91	91.16	173.06	201.9	185.25	146.8	736.35	1065.54	940.43	833.74	NAC domain containing protein 3, NAC domain containing protein 55	Encodes an ATAF-like NAC-domain transcription factor that doesn't contain C-terminal sequences shared by CUC1, CUC2 and NAM. Note: this protein (AtNAC3) is not to be confused with the protein encoded by locus AT3G29035, which, on occasion, has also been referred to as AtNAC3. NAC domain containing protein 3 (NAC3); FUNCTIONS IN: sequence-specific DNA binding transcription factor activity; INVOLVE…	GO:0005634,GO:0006355,GO:0003700,GO:0009867,GO:0003700,GO:0009414,GO:0005515
AT1G25277	no symbol available	vir1_low	AVR_ALL	2.77465	1.87469	230.417	9.38403e-13	1.02046e-11	78.62	131.11	96.77	87.7	66.95	47.74	40.08	80.87	85.98	115.89	33.71	66.84	639.71	523.4	487.61	528.81	no full name available		GO:0003674,GO:0005575
AT1G10585	no symbol available	vir1_low	AVR_ALL	2.77438	2.2381	715.803	1.21188e-17	9.89785e-16	222.77	220.55	200.44	205.98	54.97	73.09	48.92	75.64	49.42	63.81	55.43	66.61	540.85	673.72	672.94	790.95	no full name available	basic helix-loop-helix (bHLH) DNA-binding superfamily protein; FUNCTIONS IN: sequence-specific DNA binding transcription factor activity; INVOLVED IN: regulation of transcription; LOCATED IN: nucleus; EXPRESSED IN: 7 plant structures; EXPRESSED DURING: LP.06 six leaves visible, 4 anthesis, LP.10 ten leaves visible, petal differentiation and expansion stage, LP.08 eight leaves visible; CONTAINS In…	GO:0000977,GO:0000981,GO:0005634,GO:0006357,GO:0009507,GO:0046983,GO:0090575,GO:0003700,GO:0006355,GO:0005634,GO:0005737
AT2G25600	SPIK, AKT6	vir1_low	AVR_ALL	2.77286	-2.34764	51.7361	4.4807e-07	1.27076e-06	7.65	4.89	14.51	7.15	1.96	1.09	1.4	5.64	3.49	2.65	0	1.38	22.28	20.48	20.4	21.85	Shaker pollen inward K+ channel	Encodes SPIK, a member of the Shaker family potassium ion (K+) channel. This family includes five groups based on phylogenetic analysis (FEBS Letters (2007) 581: 2357): I (inward rectifying channel): AKT1 (AT2G26650), AKT5 (AT4G32500) and SPIK (also known as AKT6, AT2G25600); II (inward rectifying channel): KAT1 (AT5G46240) and KAT2 (AT4G18290); III (weakly inward rectifying channel): AKT2 (AT4G2…	GO:0005242,GO:0005249,GO:0005242,GO:0005267,GO:0009860
AT1G47920	SYP81	vir1_low	AVR_ALL	2.77048	-0.832124	54.6537	2.9494e-07	8.63911e-07	0	2.56	7.54	2.61	15.74	9.3	2.49	15.76	49.98	55.33	25.05	51.43	59.28	63.66	59.72	63.44		RNI-like superfamily protein; CONTAINS InterPro DOMAIN/s: FBD-like (InterPro:IPR006566), Leucine-rich repeat 2 (InterPro:IPR013101); BEST Arabidopsis thaliana protein match is: F-box/RNI-like/FBD-like domains-containing protein (TAIR:AT1G48400.1); Has 444 Blast hits to 433 proteins in 4 species: Archae - 0; Bacteria - 0; Metazoa - 0; Fungi - 0; Plants - 444; Viruses - 0; Other Eukaryotes - 0 (sou…	GO:0003674,GO:0008150,GO:0005783
AT4G03811		vir1_low	AVR_ALL	2.77028	-0.606957	17.7413	0.000395326	0.000699678	25.87	0	17.94	46.73	8.88	18.02	17.97	0	17.42	17.95	36.36	0	81.57	87.94	95.54	88.33		Unknown gene	GO:0003674,GO:0005575,GO:0008150
AT5G58390	no symbol available	vir1_low	AVR_ALL	2.76829	1.92159	602.937	6.89739e-17	3.91087e-15	112.74	109.25	88.52	87.72	40.77	47.22	65.56	35.01	40.47	53.96	52.34	54.95	563.19	582.74	535.22	534.55	no full name available	Peroxidase superfamily protein; FUNCTIONS IN: peroxidase activity, heme binding; INVOLVED IN: response to oxidative stress, oxidation reduction; LOCATED IN: endomembrane system; EXPRESSED IN: 10 plant structures; EXPRESSED DURING: 6 growth stages; CONTAINS InterPro DOMAIN/s: Haem peroxidase (InterPro:IPR010255), Plant peroxidase (InterPro:IPR000823), Peroxidases heam-ligand binding site (InterPro…	GO:0005576,GO:0006979,GO:0020037,GO:0140825
AT3G23480	no symbol available	vir1_low	AVR_ALL	2.76676	0.00893376	147.9	6.11489e-11	4.01186e-10	39.09	65.35	46.73	52.27	7.43	13.17	7.86	8.11	14.19	28.11	8.96	22.36	95.77	159.97	147.6	101.8	no full name available	Cyclopropane-fatty-acyl-phospholipid synthase; INVOLVED IN: lipid biosynthetic process; LOCATED IN: cellular_component unknown; CONTAINS InterPro DOMAIN/s: Cyclopropane-fatty-acyl-phospholipid/mycolic acid synthase (InterPro:IPR003333); BEST Arabidopsis thaliana protein match is: Cyclopropane-fatty-acyl-phospholipid synthase (TAIR:AT3G23470.1).	GO:0005737,GO:0005737,GO:0005737,GO:0008168,GO:0008610,GO:0009416
AT2G01310	no symbol available	vir1_low	AVR_ALL	2.76606	-0.52695	36.3745	5.63757e-06	1.32504e-05	9.65	20.55	9.85	15.22	21.03	9.93	10.66	53.51	34.23	49.12	48.7	10.95	83.51	76.79	89.67	84.12	no full name available	BEST Arabidopsis thaliana protein match is: cyclin-dependent protein kinase 3;2 (TAIR:AT1G47210.1); Has 37 Blast hits to 37 proteins in 6 species: Archae - 0; Bacteria - 0; Metazoa - 0; Fungi - 0; Plants - 37; Viruses - 0; Other Eukaryotes - 0 (source: NCBI BLink).	GO:0003674,GO:0005575,GO:0008150
AT2G45660	AGL20, SOC1, ATSOC1	vir1_low	AVR_ALL	2.76244	2.96161	626.415	4.68698e-17	2.88712e-15	159.25	157.65	145.45	181.49	250.59	238.85	220.97	298.81	100.51	120.09	67.67	104.3	1080.73	1335.54	1317.73	852.3	SUPPRESSOR OF OVEREXPRESSION OF CO 1, AGAMOUS-like 20	Controls flowering and is required for CO to promote flowering. It acts downstream of FT. Overexpression of (SOC1) AGL20 suppresses not only the late flowering of plants that have functional FRI and FLC alleles but also the delayed phase transitions during the vegetative stages of development. AGL20/SOC1 acts with AGL24 to promote flowering and inflorescence meristem identity.AGL20 upregulates ex…	GO:0000978,GO:0000981,GO:0005634,GO:0005634,GO:0006357,GO:0045944,GO:0046983,GO:0009911,GO:0003700,GO:0009908,GO:0003700,GO:0003700,GO:0009911,GO:0005515,GO:0005515,GO:0003700,GO:0005515,GO:0005515,GO:0005515,GO:0005515,GO:0005515,GO:0005515,GO:0005515,GO:0009409,GO:0045893,GO:0005515,GO:0005634,GO:0005737,GO:0009739,GO:0005515,GO:0010077,GO:0005515,GO:0005515,GO:0005515,GO:0000981,GO:0005515,GO:…
AT5G38780	no symbol available	vir1_low	AVR_ALL	2.75112	1.19738	777.933	5.19779e-18	5.1326e-16	39.66	41.37	23.84	45.75	57.84	49.16	41.07	61.32	35.19	29.41	31.56	35.66	349.97	312.94	313.32	366.75	no full name available	S-adenosyl-L-methionine-dependent methyltransferases superfamily protein; FUNCTIONS IN: S-adenosylmethionine-dependent methyltransferase activity, methyltransferase activity; INVOLVED IN: biological_process unknown; LOCATED IN: cellular_component unknown; EXPRESSED IN: 7 plant structures; EXPRESSED DURING: LP.06 six leaves visible, LP.04 four leaves visible, 4 anthesis, petal differentiation and …	GO:0008757,GO:0009507,GO:0009507,GO:0032259
AT5G42800	TT3, M318, DFR	vir1_low	AVR_ALL	2.74741	2.44259	246.729	4.854e-13	5.77131e-12	39.96	31.17	12.94	19.2	55.04	77.77	47.77	61.22	176.16	205.55	191.41	196.93	679.68	852.96	817	525.08	dihydroflavonol 4-reductase	dihydroflavonol reductase. Catalyzes the conversion of dihydroquercetin to leucocyanidin in the biosynthesis of anthocyanins. Not expressed in roots (qRT-PCR). dihydroflavonol 4-reductase (DFR); CONTAINS InterPro DOMAIN/s: NAD-dependent epimerase/dehydratase (InterPro:IPR001509), NAD(P)-binding domain (InterPro:IPR016040); BEST Arabidopsis thaliana protein match is: NAD(P)-binding Rossmann-fold s…	GO:0009718,GO:0009718,GO:0045552,GO:0047890,GO:0005515,GO:0042406,GO:0009718,GO:0045552,GO:0009718,GO:0045552,GO:0005515
AT5G22530	no symbol available	vir1_low	AVR_ALL	2.74337	-0.553228	22.9445	9.99268e-05	0.000192391	10.55	25.97	15.6	10.56	0	0	0	2.46	15.72	26.72	21.22	2.63	24.18	81.39	65.93	56.83	no full name available	unknown protein; BEST Arabidopsis thaliana protein match is: unknown protein (TAIR:AT5G22520.1); Has 30201 Blast hits to 17322 proteins in 780 species: Archae - 12; Bacteria - 1396; Metazoa - 17338; Fungi - 3422; Plants - 5037; Viruses - 0; Other Eukaryotes - 2996 (source: NCBI BLink).	GO:0003674,GO:0005575,GO:0097501
AT1G19500	no symbol available	vir1_low	AVR_ALL	2.74213	-1.24727	18.4923	0.000320296	0.000573683	7.19	28.07	31.86	14.46	0	9.16	13.63	19.63	0	3.63	7.13	0	45.47	60.67	66.68	26.64	no full name available	unknown protein; FUNCTIONS IN: molecular_function unknown; INVOLVED IN: biological_process unknown; LOCATED IN: endomembrane system; EXPRESSED IN: 9 plant structures; EXPRESSED DURING: L mature pollen stage, M germinated pollen stage, 4 anthesis, C globular stage, petal differentiation and expansion stage; BEST Arabidopsis thaliana protein match is: unknown protein (TAIR:AT2G35765.1); Has 9 Blast…	GO:0003674,GO:0005576,GO:0030154
AT1G07620	ATOBGM, TRM32	vir1_low	AVR_ALL	2.73755	1.19668	558.907	1.48304e-16	7.11126e-15	60.46	91.01	67.8	52.15	46.25	41.54	40.38	58.02	36.84	39.41	35.21	49.82	283.93	342.09	341.6	383.78	TON1 Recruiting Motif 32	ATOBGM; FUNCTIONS IN: magnesium ion binding, GTP binding, GTPase activity; INVOLVED IN: biological_process unknown; LOCATED IN: cellular_component unknown; CONTAINS InterPro DOMAIN/s: GTP-binding protein Obg/CgtA (InterPro:IPR014100); BEST Arabidopsis thaliana protein match is: Protein of unknown function (DUF3741) (TAIR:AT5G02390.1); Has 561 Blast hits to 511 proteins in 87 species: Archae - 0; …	GO:0003674,GO:0005634,GO:0005634,GO:0005634,GO:0005634,GO:0009751,GO:0031347,GO:0042742,GO:0048367,GO:0050832
AT3G60120	BGLU27	vir1_low	AVR_ALL	2.73042	-0.645438	30.2203	1.90691e-05	4.09121e-05	6.56	58.24	6.03	7.57	0.69	0.71	0	4.88	14.41	20.62	12.21	10.28	29.81	88.61	82.86	61.88	beta glucosidase 27	beta glucosidase 27 (BGLU27); FUNCTIONS IN: cation binding, hydrolase activity, hydrolyzing O-glycosyl compounds, catalytic activity; INVOLVED IN: carbohydrate metabolic process; LOCATED IN: cellular_component unknown; EXPRESSED IN: stem, hypocotyl, sepal, stamen; EXPRESSED DURING: 4 anthesis; CONTAINS InterPro DOMAIN/s: Glycoside hydrolase, family 1 (InterPro:IPR001360), Glycoside hydrolase, fam…	GO:0005634,GO:0005975,GO:0008422,GO:0009651,GO:0019762,GO:0102483
AT4G04540	CRK39	vir1_low	AVR_ALL	2.72881	-2.87192	17.3419	0.000442957	0.000778365	0.64	16.89	1.3	0	0	0	0	1.35	2.55	2.4	1.98	3.12	6.56	12.42	12.98	12.51	cysteine-rich RLK (RECEPTOR-like protein kinase) 39	Encodes a cysteine-rich receptor-like protein kinase. cysteine-rich RLK (RECEPTOR-like protein kinase) 39 (CRK39); FUNCTIONS IN: kinase activity; INVOLVED IN: protein amino acid phosphorylation; LOCATED IN: endomembrane system; CONTAINS InterPro DOMAIN/s: Protein kinase, ATP binding site (InterPro:IPR017441), Protein kinase, catalytic domain (InterPro:IPR000719), Protein of unknown function DUF26…	GO:0004672,GO:0004674,GO:0005576,GO:0005576,GO:0005576,GO:0005886,GO:0005886,GO:0006468,GO:0006468,GO:0016301
AT1G10610	no symbol available	vir1_low	AVR_ALL	2.72861	-0.0906037	54.7863	2.89501e-07	8.49582e-07	15.83	33.06	35.79	8.27	20.82	5.06	0	9.71	62.88	48.97	47.44	39.3	120.79	93.02	165.7	99.9	no full name available	basic helix-loop-helix (bHLH) DNA-binding superfamily protein; FUNCTIONS IN: DNA binding, sequence-specific DNA binding transcription factor activity; INVOLVED IN: regulation of transcription; LOCATED IN: nucleus; EXPRESSED IN: 22 plant structures; EXPRESSED DURING: 13 growth stages; CONTAINS InterPro DOMAIN/s: Helix-loop-helix DNA-binding domain (InterPro:IPR001092), Helix-loop-helix DNA-binding…	GO:0003700,GO:0005634,GO:0005634,GO:0006355,GO:0009507,GO:0043565,GO:0046983,GO:0003700,GO:0006355,GO:0003700,GO:0005515
AT2G43530	no symbol available	vir1_low	AVR_ALL	2.72859	6.08757	492.487	5.29523e-16	1.96184e-14	1327.86	1488.59	1702.66	1176.49	1340.16	1387.63	1107.35	1733.49	1456.31	1869.56	1874.98	1626.61	8195.02	12483.6	11789.2	8541.06	no full name available	Encodes a defensin-like (DEFL) family protein. Scorpion toxin-like knottin superfamily protein; FUNCTIONS IN: ion channel inhibitor activity; INVOLVED IN: defense response; LOCATED IN: endomembrane system, extracellular region; EXPRESSED IN: 22 plant structures; EXPRESSED DURING: 13 growth stages; CONTAINS InterPro DOMAIN/s: Scorpion long chain toxin (InterPro:IPR002061), Knottin (InterPro:IPR003…	GO:0005576,GO:0019871,GO:0009611
AT3G25880	no symbol available	vir1_low	AVR_ALL	2.72543	-0.301101	169.427	1.73342e-11	1.30603e-10	13.15	9.5	5.59	17.53	23.06	11.82	12.74	15.85	16.64	13.07	38.72	31.23	110.69	103.78	104.92	131.56	no full name available	NAD(P)-binding Rossmann-fold superfamily protein; FUNCTIONS IN: binding, catalytic activity; INVOLVED IN: response to auxin stimulus, metabolic process; LOCATED IN: cellular_component unknown; CONTAINS InterPro DOMAIN/s: Molybdenum cofactor biosynthesis, MoeB (InterPro:IPR009036), UBA/THIF-type NAD/FAD binding fold (InterPro:IPR000594), NAD(P)-binding domain (InterPro:IPR016040); BEST Arabidopsis…	GO:0005634,GO:0005634,GO:0008641,GO:0009414,GO:0009737,GO:0033014
AT5G53240	AtDOB7	vir1_low	AVR_ALL	2.72308	-1.61327	35.5316	6.60674e-06	1.53319e-05	2.38	0	0	2.45	10.25	3.28	10.53	9.13	38.69	43.65	48.27	47.17	23.88	18.37	12.68	11.69	DUF295 Organellar B 7	Protein of unknown function (DUF295); FUNCTIONS IN: molecular_function unknown; INVOLVED IN: biological_process unknown; LOCATED IN: mitochondrion; CONTAINS InterPro DOMAIN/s: Protein of unknown function DUF295 (InterPro:IPR005174); BEST Arabidopsis thaliana protein match is: Protein of unknown function (DUF295) (TAIR:AT5G55270.1); Has 1807 Blast hits to 1807 proteins in 277 species: Archae - 0; …	GO:0003674,GO:0005739,GO:0008150
ATMG01080	ATP9	vir1_low	AVR_ALL	2.71896	-0.471992	48.3921	1.75001e-06	4.47567e-06	60.13	59.89	62.55	49.42	0	0	0	0	20.29	11.86	8.7	15.4	34.76	50.91	42.08	31.99	mitochondrial F0-ATPase subunit 9	subunit 9 of mitochondrial F0-ATPase mitochondrial F0-ATPase subunit 9 (ATP9); FUNCTIONS IN: hydrogen ion transmembrane transporter activity; INVOLVED IN: ATP synthesis coupled proton transport; LOCATED IN: mitochondrion; EXPRESSED IN: cultured cell; CONTAINS InterPro DOMAIN/s: ATPase, F0 complex, subunit C, DCCD-binding site (InterPro:IPR020537), ATPase, F0/V0 complex, subunit C (InterPro:IPR002…	GO:0000276,GO:0005739,GO:0015078,GO:0015986,GO:0005739,GO:0005753,GO:0005739
AT5G63580	ATFLS2, FLS2	vir1_low	AVR_ALL	2.71545	0.762184	210.938	2.18678e-12	2.13136e-11	41.46	39.25	30.86	27.27	9.94	23.37	38.58	40.97	53.4	38.87	34.26	29.74	232.13	264.99	243.06	247.67	flavonol synthase 2	encodes a protein whose sequence is similar to flavonol synthase flavonol synthase 2 (FLS2); CONTAINS InterPro DOMAIN/s: Oxoglutarate/iron-dependent oxygenase (InterPro:IPR005123); BEST Arabidopsis thaliana protein match is: flavonol synthase 1 (TAIR:AT5G08640.2); Has 7130 Blast hits to 7103 proteins in 905 species: Archae - 0; Bacteria - 928; Metazoa - 80; Fungi - 632; Plants - 4738; Viruses - 0…	GO:0005737,GO:0005737,GO:0009813,GO:0045431,GO:0009813,GO:0045431,GO:0051555
AT2G46910	no symbol available	vir1_low	AVR_ALL	2.71423	4.45896	117.915	2.65481e-09	1.17196e-08	1307.49	755.8	706.96	1347.72	1390.68	1014.18	1247.14	1457.73	0	0	0	0	1517.44	1146.51	1074.84	1020.12	no full name available	Plastid-lipid associated protein PAP / fibrillin family protein; FUNCTIONS IN: structural molecule activity; INVOLVED IN: biological_process unknown; LOCATED IN: chloroplast, plastoglobule; EXPRESSED IN: 24 plant structures; EXPRESSED DURING: 15 growth stages; CONTAINS InterPro DOMAIN/s: Plastid lipid-associated protein/fibrillin (InterPro:IPR006843); BEST Arabidopsis thaliana protein match is: P…	GO:0008150,GO:0009507,GO:0010287,GO:0009507,GO:0005829
AT3G28890	AtRLP43, RLP43	vir1_low	AVR_ALL	2.71415	-1.33386	46.9994	9.17754e-07	2.45803e-06	13.95	10.53	12.79	19.67	3.93	0	2.37	0	36.97	18.49	20.24	28.61	28.27	47.18	31.7	47.88	receptor like protein 43	receptor like protein 43 (RLP43); FUNCTIONS IN: kinase activity; INVOLVED IN: signal transduction; LOCATED IN: endomembrane system; EXPRESSED IN: stem, leaf whorl, inflorescence meristem, leaf, stamen; EXPRESSED DURING: LP.04 four leaves visible, 4 anthesis; CONTAINS InterPro DOMAIN/s: Leucine-rich repeat-containing N-terminal domain, type 2 (InterPro:IPR013210), Leucine-rich repeat (InterPro:IPR…	GO:0005886,GO:0005886,GO:0016301,GO:0007165
AT1G33720	CYP76C6	vir1_low	AVR_ALL	2.71064	-0.31019	274.311	1.73655e-13	2.37491e-12	13.77	18.49	19.24	15.6	17.13	29.44	17.67	26.35	10.47	16.08	12.85	16.31	104.59	145.57	119.94	82.83	cytochrome P450, family 76, subfamily C, polypeptide 6	member of CYP76C "cytochrome P450, family 76, subfamily C, polypeptide 6" (CYP76C6); FUNCTIONS IN: electron carrier activity, monooxygenase activity, iron ion binding, oxygen binding, heme binding; INVOLVED IN: oxidation reduction; LOCATED IN: endomembrane system; CONTAINS InterPro DOMAIN/s: Cytochrome P450 (InterPro:IPR001128), Cytochrome P450, E-class, group I (InterPro:IPR002401), Cytochrome P…	GO:0005506,GO:0005739,GO:0005739,GO:0005739,GO:0005739,GO:0008150,GO:0009507,GO:0016705,GO:0020037,GO:0005783
AT3G04000	ChlADR	vir1_low	AVR_ALL	2.70635	3.28419	1107.64	1.40366e-19	3.47989e-17	285.05	273.44	208.62	202.5	110.61	108.44	101.43	114.13	410.34	453.87	416.07	462.3	1470.07	1343.3	1237.18	1387.76	chloroplast aldehyde reductase	ChlADR is an aldehyde reductase that catalyzes the reduction of the aldehyde carbonyl groups on saturated and alpha,beta-unsaturated aldehydes with more than 5 carbons in vitro. The N-terminal region of this protein directs GFP to the chloroplast where where ChlADR likely helps to maintain the photosynthetic process by detoxifying reactive carbonyls formed during lipid peroxidation. In addition, …	GO:0009507,GO:0008106,GO:0009507,GO:0005515,GO:0007165,GO:0009651,GO:0033993,GO:0097305
AT5G40990	GLIP1	vir1_low	AVR_ALL	2.70626	0.347681	33.4078	9.96372e-06	2.24169e-05	38.5	191.42	49.4	18.86	2	5.91	1.02	0	55.29	70.82	81.64	64.41	50.71	128.05	138.1	100.05	GDSL lipase 1	Component of plant resistance. Contains lipase signature motif and GDSL domain. Directly interferes with the fungal infection process by acting on fungal cell walls through its action as a antimicrobial compound. Critical component for both local and systemic resistance responses in the incompatible interaction with Alternaria brassicicola in the ethylene-dependent pathway. GDSL lipase 1 (GLIP1);…	GO:0009507,GO:0016298,GO:0005615,GO:0005615,GO:0009620,GO:0009627,GO:0009751,GO:0009866,GO:0009871,GO:0016298,GO:0016298,GO:0016298,GO:0050832,GO:0050832,GO:0042742
AT1G03580		vir1_low	AVR_ALL	2.706	1.2475	252.745	3.84525e-13	4.73875e-12	43.65	33.12	48.97	60.84	52.54	86.02	27.6	39.64	55.58	63.9	60.37	66.41	388.19	352.9	326.8	326.31		pseudogene, meprin and TRAF homology (MATH) domain protein -related, weak similarity to ubiquitin-specific protease 12 (Arabidopsis thaliana) GI:11993471; contains weak hit to Pfam PF00917: MATH domain	-
AT1G44130	no symbol available	vir1_low	AVR_ALL	2.70063	-0.121502	67.0341	5.90622e-08	1.95955e-07	9.88	45.51	20.71	22.6	6.33	8.12	15.17	16.94	53.09	56.68	50.15	64.43	70.55	113.47	120.34	137.45	no full name available	Eukaryotic aspartyl protease family protein; FUNCTIONS IN: aspartic-type endopeptidase activity; INVOLVED IN: proteolysis; LOCATED IN: plant-type cell wall; EXPRESSED IN: stem, embryo, pedicel, stamen; EXPRESSED DURING: 4 anthesis, C globular stage, petal differentiation and expansion stage; CONTAINS InterPro DOMAIN/s: Peptidase aspartic (InterPro:IPR021109), Peptidase aspartic, catalytic (InterP…	GO:0005576,GO:0009505,GO:0005794,GO:0010035,GO:0033993
AT3G30720	QQS, DEG6	vir1_low	AVR_ALL	2.70002	3.16304	314.186	4.60589e-14	7.74986e-13	112.33	44.53	73.38	44.23	84.23	86.39	50.23	79.98	1124.55	1371.2	917.11	1315.91	761.79	716.96	806.77	772.26	QUA-QUINE STARCH	QUA-QUINE STARCH (QQS); Has 1 Blast hits to 1 proteins in 1 species: Archae - 0; Bacteria - 0; Metazoa - 0; Fungi - 0; Plants - 1; Viruses - 0; Other Eukaryotes - 0 (source: NCBI BLink).	GO:0005739,GO:0005739,GO:0005739,GO:0005829,GO:0019252,GO:0005515,GO:0005634,GO:0005829,GO:0051247,GO:2000905,GO:0005515,GO:0005829,GO:0045087
AT1G12940	ATNRT2.5, NRT2.5	vir1_low	AVR_ALL	2.69984	-2.8191	22.1034	0.000123282	0.00023405	0.73	2.26	2.98	0	1.53	0	0	0	9.47	11.85	10.56	6.09	6.03	12.43	13.18	8.32	nitrate transporter2.5	member of High affinity nitrate transporter family nitrate transporter2.5 (NRT2.5); FUNCTIONS IN: nitrate transmembrane transporter activity; INVOLVED IN: transmembrane transport; LOCATED IN: plasma membrane; EXPRESSED IN: stem, inflorescence meristem; CONTAINS InterPro DOMAIN/s: Major facilitator superfamily MFS-1 (InterPro:IPR011701), Major facilitator superfamily, general substrate transporter…	GO:0005737,GO:0015112,GO:0015112
AT4G25280	no symbol available	vir1_low	AVR_ALL	2.68906	4.49086	79.2966	1.48565e-08	5.57694e-08	451.99	409.43	427.06	591.77	183.31	0	370.45	386.38	1001.21	1521.15	807.37	1237.76	2675.03	3488.5	3268.61	2989.47	no full name available	P-loop containing nucleoside triphosphate hydrolases superfamily protein; FUNCTIONS IN: nucleobase, nucleoside, nucleotide kinase activity, nucleotide kinase activity, phosphotransferase activity, phosphate group as acceptor, ATP binding; INVOLVED IN: nucleobase, nucleoside, nucleotide and nucleic acid metabolic process; EXPRESSED IN: 23 plant structures; EXPRESSED DURING: 15 growth stages; CONTA…	GO:0004127,GO:0005634,GO:0005737,GO:0006225,GO:0009507,GO:0009507,GO:0033862,GO:0046705,GO:0005829
AT1G19610	PDF1.4, LCR78	vir1_low	AVR_ALL	2.68778	4.4323	510.381	3.7002e-16	1.44923e-14	557.65	567.1	493.67	291.91	201.82	188.04	158.63	209.79	1282.66	1394.71	1194.91	1621.42	3035.03	2935.4	2554.6	2595.86	LOW-MOLECULAR-WEIGHT CYSTEINE-RICH 78	Predicted to encode a PR (pathogenesis-related) protein. Belongs to the plant defensin (PDF) family with the following members: At1g75830/PDF1.1, At5g44420/PDF1.2a, At2g26020/PDF1.2b, At5g44430/PDF1.2c, At2g26010/PDF1.3, At1g19610/PDF1.4, At1g55010/PDF1.5, At2g02120/PDF2.1, At2g02100/PDF2.2, At2g02130/PDF2.3, At1g61070/PDF2.4, At5g63660/PDF2.5, At2g02140/PDF2.6, At5g38330/PDF3.1 and At4g30070/PDF…	GO:0003674,GO:0005576,GO:0006952,GO:0006952
AT1G02940	GSTF5, ATGSTF5	vir1_low	AVR_ALL	2.6829	0.187369	128.84	2.15461e-10	1.23612e-09	24.52	34.69	18.8	24.53	6.42	17.43	15.91	23.94	18.41	10.86	30.27	35.14	135.73	202.3	122.05	175.33	glutathione S-transferase (class phi) 5, GLUTATHIONE S-TRANSFERASE (CLASS PHI) 5	Encodes glutathione transferase belonging to the phi class of GSTs. Naming convention according to Wagner et al. (2002). glutathione S-transferase (class phi) 5 (GSTF5); FUNCTIONS IN: glutathione transferase activity; INVOLVED IN: N-terminal protein myristoylation, toxin catabolic process; LOCATED IN: mitochondrion, cytoplasm; EXPRESSED IN: 13 plant structures; EXPRESSED DURING: 9 growth stages; …	GO:0004364,GO:0004364,GO:0005737,GO:0006749,GO:0043295,GO:0005737,GO:0009407,GO:0005739
AT1G23130	no symbol available	vir1_low	AVR_ALL	2.68247	9.73125	5126.91	1.82688e-26	4.25736e-22	32594.8	26440.1	26566.9	29698	8971.15	10092.7	9630.96	9186.49	14548.3	16336.6	14466.2	15415.4	129794	125461	118398	113020	no full name available	Polyketide cyclase/dehydrase and lipid transport superfamily protein; FUNCTIONS IN: molecular_function unknown; INVOLVED IN: response to biotic stimulus, defense response; LOCATED IN: cellular_component unknown; EXPRESSED IN: 15 plant structures; EXPRESSED DURING: 10 growth stages; CONTAINS InterPro DOMAIN/s: Bet v I allergen (InterPro:IPR000916); BEST Arabidopsis thaliana protein match is: MLP-l…	GO:0003674,GO:0006952,GO:0009507,GO:0005829,GO:0005634
AT3G21040		vir1_low	AVR_ALL	2.68058	0.273493	76.274	2.0533e-08	7.47784e-08	26.93	7.95	12.96	29.59	4.29	0.85	10.52	6.95	162.95	159.52	132.36	187.96	102.77	88.93	86.37	99.14		copia-like retrotransposon family, has a 5.7e-20 P-value blast match to gb|AAO73527.1| gag-pol polyprotein (Glycine max) (SIRE1) (Ty1_Copia-family)	-
AT1G70030	no symbol available	vir1_low	AVR_ALL	2.67561	-1.4062	27.5155	3.42261e-05	7.06344e-05	13.01	11.69	23.64	31.7	0	2.77	3.77	5.93	6.41	0	0	5.5	46.14	43.72	51.57	31.2	no full name available	Paired amphipathic helix (PAH2) superfamily protein; FUNCTIONS IN: molecular_function unknown; INVOLVED IN: regulation of transcription, DNA-dependent; LOCATED IN: nucleus; CONTAINS InterPro DOMAIN/s: Paired amphipathic helix (InterPro:IPR003822); BEST Arabidopsis thaliana protein match is: SIN3-like 4 (TAIR:AT1G70060.1); Has 1404 Blast hits to 650 proteins in 168 species: Archae - 0; Bacteria - …	GO:0003714,GO:0005634,GO:0005634,GO:0005634,GO:0008150
AT1G49900	no symbol available	vir1_low	AVR_ALL	2.67536	-0.272785	269.634	2.05285e-13	2.73682e-12	36.06	26.96	25.02	21.19	4.33	6.04	3.61	8.5	33.65	30.2	40.87	43.21	116.32	99.99	94.82	93.35	no full name available	C2H2 type zinc finger transcription factor family; FUNCTIONS IN: sequence-specific DNA binding transcription factor activity, zinc ion binding, nucleic acid binding; LOCATED IN: intracellular; CONTAINS InterPro DOMAIN/s: Zinc finger, C2H2-like (InterPro:IPR015880), Zinc finger, C2H2-type (InterPro:IPR007087); BEST Arabidopsis thaliana protein match is: zinc-finger protein 2 (TAIR:AT3G19580.2); Ha…	GO:0000976,GO:0003700,GO:0005634,GO:0005634,GO:0006355,GO:0003700,GO:0006355
AT3G30725	GDU6, AtGDU6	vir1_low	AVR_ALL	2.67464	0.695868	66.3245	6.43507e-08	2.12142e-07	33.39	45.89	29.23	32.83	4.65	4.4	0	9.47	106.76	63.14	67.62	144.12	156.5	245.93	219.34	117.14	glutamine dumper 6	Encodes a member of the GDU (glutamine dumper) family proteins involved in amino acid export: At4g31730 (GDU1), At4g25760 (GDU2), At5g57685 (GDU3), At2g24762 (GDU4), At5g24920 (GDU5), At3g30725 (GDU6) and At5g38770 (GDU7). glutamine dumper 6 (GDU6); FUNCTIONS IN: molecular_function unknown; INVOLVED IN: regulation of amino acid export; LOCATED IN: endomembrane system; BEST Arabidopsis thaliana pr…	GO:0003674,GO:0005575,GO:0080143
AT3G15270	SPL5	vir1_low	AVR_ALL	2.67435	-2.31252	55.2498	2.71337e-07	7.99396e-07	4.33	3.72	0.74	1.51	6.05	11	3.74	5.36	0.72	3.66	0.74	2.26	18.61	31.03	15.18	23.15	squamosa promoter binding protein-like 5	Encodes a member of the SPL (squamosa-promoter binding protein-like)gene family, a novel gene family encoding DNA binding proteins and putative transcription factors. Contains the SBP-box, which encodes the SBP-domain, required and sufficient for interaction with DNA. It is involved in regulation of flowering and vegetative phase change. Its temporal expression is regulated by the microRNA miR156…	GO:0005634,GO:0003700,GO:0006355,GO:0010321
AT2G03310	no symbol available	vir1_low	AVR_ALL	2.67421	4.0303	320.926	3.73879e-14	6.47798e-13	668.33	681	702.18	672.66	319.97	355.9	133.53	191.37	257.68	250.07	254.88	216.47	2785.24	2269.88	2052.81	2330.77	no full name available	unknown protein; Has 17 Blast hits to 17 proteins in 6 species: Archae - 0; Bacteria - 0; Metazoa - 0; Fungi - 0; Plants - 17; Viruses - 0; Other Eukaryotes - 0 (source: NCBI BLink).	GO:0003674,GO:0005739,GO:0008150
AT5G06690	TrxL2.1, WCRKC1	vir1_low	AVR_ALL	2.67088	2.57661	367.333	9.85935e-15	2.15537e-13	119.41	183.99	144.18	144.57	215.39	158.4	112.13	116.18	113.24	93.32	73	107.81	1004.73	930.6	898.73	681.59	Trx-like 2.1, WCRKC thioredoxin 1	Encodes a thioredoxin (WCRKC1) localized in chloroplast stroma. Contains a WCRKC motif. WCRKC thioredoxin 1 (WCRKC1); INVOLVED IN: cell redox homeostasis; EXPRESSED IN: 22 plant structures; EXPRESSED DURING: 13 growth stages; CONTAINS InterPro DOMAIN/s: Thioredoxin fold (InterPro:IPR012335), Thioredoxin, core (InterPro:IPR015467), Thioredoxin domain (InterPro:IPR013766), Thioredoxin-like fold (In…	GO:0009507,GO:0009507,GO:0009507,GO:0009507,GO:0009570,GO:0009534,GO:0009570,GO:0009570,GO:0045454
AT2G15080	RLP19, AtRLP19	vir1_low	AVR_ALL	2.66638	1.61127	295.294	8.45811e-14	1.27578e-12	48.87	83.04	75.03	59.94	89	96.39	51.62	59.43	37.38	51.52	37.28	46.67	369.47	520.61	455.35	422.96	receptor like protein 19	receptor like protein 19 (RLP19); FUNCTIONS IN: kinase activity; INVOLVED IN: signal transduction, defense response; LOCATED IN: endomembrane system; EXPRESSED IN: 10 plant structures; EXPRESSED DURING: 9 growth stages; CONTAINS InterPro DOMAIN/s: Leucine-rich repeat-containing N-terminal domain, type 2 (InterPro:IPR013210), Leucine-rich repeat (InterPro:IPR001611); BEST Arabidopsis thaliana prot…	GO:0005576,GO:0005576,GO:0016301,GO:0007165
AT1G02300	AtcathB1	vir1_low	AVR_ALL	2.66559	2.99683	284.315	1.22476e-13	1.75534e-12	178.27	132.85	173.44	153.83	267.13	290.2	104.23	142.1	139.97	196.9	147.99	232.07	1262.8	1139.16	1060.74	1248.65		Cysteine proteinases superfamily protein; FUNCTIONS IN: cysteine-type endopeptidase activity, cysteine-type peptidase activity; INVOLVED IN: proteolysis, regulation of catalytic activity; LOCATED IN: endomembrane system; EXPRESSED IN: 22 plant structures; EXPRESSED DURING: 13 growth stages; CONTAINS InterPro DOMAIN/s: Peptidase C1A, papain (InterPro:IPR013128), Peptidase C1A, cathepsin B (InterPr…	GO:0004197,GO:0005576,GO:0005615,GO:0005764,GO:0050790,GO:0051603,GO:0004197,GO:0006508
AT2G05365		vir1_low	AVR_ALL	2.6599	-0.598057	23.3128	0.000137138	0.00025867	62.18	16.04	75.87	16.87	0	0	0	5.7	20.84	16.27	38.33	27.6	48.88	21.22	15.63	79.5			-
AT1G30160	AtDOA3	vir1_low	AVR_ALL	2.65935	1.2375	525.165	2.77669e-16	1.18296e-14	34.03	32.77	14.73	31.21	41.06	31.2	23.32	42.29	182.2	215.51	155.45	151.59	336.38	249.79	260.73	299.67	DUF295 Organellar A 3	Protein of unknown function (DUF295); CONTAINS InterPro DOMAIN/s: Protein of unknown function DUF295 (InterPro:IPR005174); BEST Arabidopsis thaliana protein match is: Protein of unknown function (DUF295) (TAIR:AT1G05540.1); Has 35333 Blast hits to 34131 proteins in 2444 species: Archae - 798; Bacteria - 22429; Metazoa - 974; Fungi - 991; Plants - 531; Viruses - 0; Other Eukaryotes - 9610 (source:…	GO:0003674,GO:0005634,GO:0008150,GO:0009507
AT3G49110	ATPCA, PRX33, ATPRX33, PRXCA	vir1_low	AVR_ALL	2.6582	1.40346	127.435	2.37912e-10	1.3526e-09	36.75	123.05	33.88	45.34	48.75	35.78	41.58	56.61	66.49	58.12	59.45	51.68	268.58	438.1	378.74	422.4	peroxidase CA, PEROXIDASE CA, PEROXIDASE 33	Class III peroxidase Perx33. Expressed in roots. Located in the cell wall. Involved in cell elongation. Expression activated by light. May play a role in generating H2O2 during defense response. peroxidase CA (PRXCA); FUNCTIONS IN: peroxidase activity; INVOLVED IN: oxygen and reactive oxygen species metabolic process, response to light stimulus, defense response to bacterium, defense response to …	GO:0005576,GO:0006979,GO:0020037,GO:0140825,GO:0000325,GO:0009416,GO:0009505,GO:0009826,GO:0004601,GO:0042742,GO:0050832,GO:0072593,GO:0002221,GO:0006952,GO:0072593,GO:0099503,GO:0005829
AT4G18960	AG	vir1_low	AVR_ALL	2.65328	-2.23972	28.5348	2.73479e-05	5.73022e-05	2.76	5	2.75	0.95	1.82	0	0	5.51	21.81	12.48	17.15	6.73	18.33	11.9	24.17	24.77	AGAMOUS	Floral homeotic gene encoding a MADS domain transcription factor. Specifies floral meristem and carpel and stamen identity. Binds CArG box sequences. It is the only C function gene. It interacts genetically with the other homeotic genes to specify the floral organs. AGAMOUS (AG); FUNCTIONS IN: DNA binding, sequence-specific DNA binding transcription factor activity; INVOLVED IN: stamen developmen…	GO:0000978,GO:0000981,GO:0003700,GO:0005634,GO:0005634,GO:0005634,GO:0005634,GO:0005634,GO:0006355,GO:0006357,GO:0045944,GO:0046983,GO:0003700,GO:0005515,GO:0003700,GO:0005515,GO:0005515,GO:0003677,GO:0048440,GO:0048443,GO:0005515,GO:0005515,GO:0005515,GO:0003700,GO:0048366,GO:0005634,GO:0003677,GO:0003677,GO:0048497,GO:0005515,GO:0005515,GO:0005515
AT1G19200	no symbol available	vir1_low	AVR_ALL	2.65209	2.08025	747.597	7.79119e-18	6.9833e-16	85.15	106.03	64.39	63.39	94.69	114.96	109	162.98	90.11	136.14	92.87	115.54	564.13	613.16	616.68	647.22	no full name available	Protein of unknown function (DUF581); CONTAINS InterPro DOMAIN/s: Protein of unknown function DUF581 (InterPro:IPR007650); BEST Arabidopsis thaliana protein match is: Protein of unknown function (DUF581) (TAIR:AT1G74940.1); Has 464 Blast hits to 464 proteins in 20 species: Archae - 0; Bacteria - 0; Metazoa - 0; Fungi - 0; Plants - 464; Viruses - 0; Other Eukaryotes - 0 (source: NCBI BLink).	GO:0009507,GO:0009507,GO:0071368,GO:0019900,GO:0019900,GO:0009744,GO:0009749,GO:1905582
AT5G01600	FER1, ATFER1	vir1_low	AVR_ALL	2.6511	7.28648	2029.36	2.74123e-22	4.56297e-19	4446.51	4507.87	4255.64	4476.4	1807.28	1941.69	1531.87	2137.82	6114.63	7313.25	6229.29	7131.36	23239.5	23372.4	22083.6	18142.9	ferretin 1, ARABIDOPSIS THALIANA FERRETIN 1	Encodes a ferretin protein that is targeted to the chloroplast. Member of a Ferritin gene family. Gene expression is induced in response to iron overload and by nitric oxide. Expression of the gene is downregulated in the presence of paraquat, an inducer of photoxidative stress. ferretin 1 (FER1); FUNCTIONS IN: ferric iron binding, iron ion binding; INVOLVED IN: in 12 processes; LOCATED IN: thyla…	GO:0004322,GO:0005737,GO:0006880,GO:0008198,GO:0008199,GO:0009507,GO:0005506,GO:0010039,GO:0042542,GO:0009409,GO:0009535,GO:0009579,GO:0009617,GO:0009617,GO:0009507,GO:0009570,GO:0000302,GO:0006826,GO:0009908,GO:0015979,GO:0048366,GO:0060586,GO:0009617,GO:0010043,GO:0009570,GO:0005739,GO:0005886,GO:0005515,GO:0005515,GO:0005515,GO:0005515,GO:0005515,GO:0042802,GO:0009507
AT2G26560	PLA IIA, PLP2, PLA2A, PLAII alpha	vir1_low	AVR_ALL	2.65046	3.85417	86.0509	7.46137e-09	2.97485e-08	215.08	1119.85	266.87	156.66	149.31	104.41	216.27	192.41	715.57	907.29	797.79	915.63	1331.41	1970.49	1893.26	2332.5	PHOSPHOLIPASE A 2A, PATATIN-LIKE PROTEIN 2, phospholipase A 2A	Encodes a lipid acyl hydrolase with wide substrate specificity that accumulates upon infection by fungal and bacterial pathogens. Protein is localized in the cytoplasm in healthy leaves, and in membranes in infected cells. Plays a role in cell death and differentially affects the accumulation of oxylipins. Contributes to resistance to virus. phospholipase A 2A (PLA2A); FUNCTIONS IN: lipase activi…	GO:0004620,GO:0009507,GO:0047372,GO:0005737,GO:0006629,GO:0009626,GO:0009626,GO:0016020,GO:0016298,GO:0046686,GO:0012501,GO:0031408,GO:0051607,GO:0071456,GO:0042802,GO:0005777,GO:0005515,GO:0005515,GO:0042802
AT4G35180	LHT7	vir1_low	AVR_ALL	2.65021	-1.01643	101.156	1.85283e-09	8.48798e-09	7.82	11.53	5.7	3.44	4.09	4.64	6.22	6.52	21.1	16.97	15.02	20.43	29.99	73.77	81.88	55.51	LYS/HIS transporter 7	LYS/HIS transporter 7 (LHT7); CONTAINS InterPro DOMAIN/s: Amino acid transporter, transmembrane (InterPro:IPR013057); BEST Arabidopsis thaliana protein match is: Transmembrane amino acid transporter family protein (TAIR:AT1G47670.1); Has 1572 Blast hits to 1571 proteins in 189 species: Archae - 0; Bacteria - 36; Metazoa - 144; Fungi - 199; Plants - 1047; Viruses - 0; Other Eukaryotes - 146 (sourc…	GO:0003333,GO:0015171,GO:0015171,GO:0016020
AT5G44567	PROSCOOP2	vir1_low	AVR_ALL	2.64985	2.44352	87.2569	6.62876e-09	2.66794e-08	90.97	266.15	234.7	85.34	38.89	22.99	20.85	74.26	417.32	472.86	344.95	457.71	332.48	810.39	805.71	500.74			GO:0030275,GO:0033612,GO:0048046,GO:0005576,GO:0005783,GO:0002213,GO:0009611,GO:0009625
AT1G56710	PGL1	vir1_low	AVR_ALL	2.64856	-0.779947	105.616	1.26951e-09	6.01019e-09	14.77	15.99	9.81	13.95	2.32	4.03	3.83	10.98	14.74	25.45	19.06	29.26	78.48	68	50.34	103.18	POLYGALACTURONASE LIKE 1	Pectin lyase-like superfamily protein; FUNCTIONS IN: polygalacturonase activity; INVOLVED IN: carbohydrate metabolic process; LOCATED IN: endomembrane system; EXPRESSED IN: stem, embryo, leaf whorl, sepal, pedicel; EXPRESSED DURING: 4 anthesis, C globular stage; CONTAINS InterPro DOMAIN/s: Pectin lyase fold/virulence factor (InterPro:IPR011050), Pectin lyase fold (InterPro:IPR012334), Glycoside h…	GO:0004650,GO:0005576,GO:0005975,GO:0006790,GO:0009737,GO:0048364
AT3G60670	PLATZ10	vir1_low	AVR_ALL	2.64702	0.0776608	155.17	3.9264e-11	2.70552e-10	27.42	22.37	10.36	17.5	22.43	22.73	25.62	22.45	36.04	25.92	25.79	29.7	127.04	189.22	198.8	75.56		PLATZ transcription factor family protein; CONTAINS InterPro DOMAIN/s: Protein of unknown function DUF597 (InterPro:IPR006734); BEST Arabidopsis thaliana protein match is: PLATZ transcription factor family protein (TAIR:AT2G12646.1); Has 407 Blast hits to 407 proteins in 26 species: Archae - 0; Bacteria - 0; Metazoa - 0; Fungi - 0; Plants - 407; Viruses - 0; Other Eukaryotes - 0 (source: NCBI BLi…	GO:0005634,GO:0009888,GO:0009908,GO:0010015,GO:0010468,GO:0010556,GO:0031326,GO:0031327,GO:0043170,GO:0048366,GO:0048827,GO:0051252,GO:0071695,GO:0090693,GO:0098542,GO:1903046
AT4G37290	prePIP2, PIP2	vir1_low	AVR_ALL	2.64616	1.02643	39.2401	3.34571e-06	8.18222e-06	42.97	186.42	53.85	15.73	3.46	32.94	7.38	10.6	46.41	86.76	61.74	91.77	98.47	289.4	318.82	306.74	PAMP-induced secreted peptide 2, Precursor of PAMP-induced peptide 2	unknown protein; FUNCTIONS IN: molecular_function unknown; INVOLVED IN: response to karrikin; LOCATED IN: endomembrane system; EXPRESSED IN: cotyledon, hypocotyl, leaf; EXPRESSED DURING: LP.04 four leaves visible; BEST Arabidopsis thaliana protein match is: unknown protein (TAIR:AT2G23270.1); Has 30201 Blast hits to 17322 proteins in 780 species: Archae - 12; Bacteria - 1396; Metazoa - 17338; Fun…	GO:0003674,GO:0005739,GO:0045087,GO:2000280,GO:0048046,GO:0009733
AT4G23000	no symbol available	vir1_low	AVR_ALL	2.6431	0.808767	389.693	5.48626e-15	1.30195e-13	34.81	42.11	40.81	24.79	35.16	52.35	30.61	45.66	32.94	47.84	39.19	63.01	227.6	284.53	242.87	244.01	no full name available	Calcineurin-like metallo-phosphoesterase superfamily protein; FUNCTIONS IN: hydrolase activity, protein serine/threonine phosphatase activity; INVOLVED IN: biological_process unknown; LOCATED IN: cellular_component unknown; EXPRESSED IN: 22 plant structures; EXPRESSED DURING: 13 growth stages; CONTAINS InterPro DOMAIN/s: Metallophosphoesterase (InterPro:IPR004843); BEST Arabidopsis thaliana prote…	GO:0005739,GO:0005739,GO:0016787,GO:0016070,GO:0065008
AT3G00770		vir1_low	AVR_ALL	2.64065	-0.921724	136.795	1.25028e-10	7.6554e-10	7.94	15.97	8.42	9.9	10.34	9.55	5.51	7.12	13.41	24.83	18.04	12.32	63.96	66.83	45.5	91.03			-
AT3G27475	no symbol available	vir1_low	AVR_ALL	2.63813	-2.25429	55.6686	2.55998e-07	7.57943e-07	6.27	3.35	3.98	4.09	1.36	4.24	2.7	4.14	6.48	5.02	2.69	7.34	21.77	23.15	31.65	17.37	no full name available		GO:0003674,GO:0005739,GO:0005739,GO:0008150
AT1G22370	AtUGT85A5, UGT85A5	vir1_low	AVR_ALL	2.63405	2.40049	449.181	1.33143e-15	4.09875e-14	173.59	204.5	168.12	187.31	50.48	55.21	39.23	32.32	124.62	130.28	197.6	219.24	750.29	817.18	766.29	510.27	UDP-glucosyl transferase 85A5	UDP-glucosyl transferase 85A5 (UGT85A5); FUNCTIONS IN: transferase activity, transferring glycosyl groups, glucuronosyltransferase activity; INVOLVED IN: metabolic process; EXPRESSED IN: 15 plant structures; EXPRESSED DURING: 9 growth stages; CONTAINS InterPro DOMAIN/s: UDP-glucuronosyl/UDP-glucosyltransferase (InterPro:IPR002213); BEST Arabidopsis thaliana protein match is: UDP-glucosyl transfer…	GO:0005634,GO:0005737,GO:0009507,GO:0016757,GO:0080043,GO:0080044,GO:0015020,GO:0009408,GO:0009414,GO:0044248,GO:1901575
AT1G18265	no symbol available	vir1_low	AVR_ALL	2.63047	0.613707	253.996	3.66573e-13	4.53429e-12	14.02	29.64	13.9	17.36	78.74	48.62	39.79	46.69	30.4	22.26	23.49	29.05	218.88	229	183.58	207.24	no full name available	Protein of unknown function, DUF593; CONTAINS InterPro DOMAIN/s: Protein of unknown function DUF593 (InterPro:IPR007656); BEST Arabidopsis thaliana protein match is: Protein of unknown function, DUF593 (TAIR:AT5G16720.1); Has 35333 Blast hits to 34131 proteins in 2444 species: Archae - 798; Bacteria - 22429; Metazoa - 974; Fungi - 991; Plants - 531; Viruses - 0; Other Eukaryotes - 9610 (source: N…	GO:0003674,GO:0005575,GO:0009266,GO:0016070,GO:0048364,GO:0048869
AT3G59230	no symbol available	vir1_low	AVR_ALL	2.62854	-2.6868	30.7877	1.69368e-05	3.6583e-05	0	3.6	1.76	1.83	0.88	0	0	0	8.21	15.71	6.42	12.03	14.2	15.85	9.69	6.26	no full name available	RNI-like superfamily protein; CONTAINS InterPro DOMAIN/s: F-box domain, cyclin-like (InterPro:IPR001810), F-box domain, Skp2-like (InterPro:IPR022364), FBD-like (InterPro:IPR006566), Leucine-rich repeat 2 (InterPro:IPR013101); BEST Arabidopsis thaliana protein match is: F-box/RNI-like superfamily protein (TAIR:AT3G59210.4); Has 1688 Blast hits to 1636 proteins in 25 species: Archae - 0; Bacteria …	GO:0005575
[truncated: 993 more rows]
