# Supplementary material for: Disruption of the mRNA m6A writer complex triggers autoimmunity in Arabidopsis
Source: PLoS Genet. 2025 Nov 6;21(11):e1011925. doi: 10.1371/journal.pgen.1011925 (PMC12617952; doi:10.1371/journal.pgen.1011925)
Supplement: S11 File — (XLSX) [file pgen.1011925.s018.xlsx]

## Sheet: README
Supplementary Data Table 11– LC/MS-MS results for vir-1 and Col-0 saples
Tab 1 lists the m6A and A peak values for Col-0 and vir-1 samples

## Sheet: LC-MS results
Sample ID	Genotype	Temperature	m6A	A	Ratio m6A/A
3390	Col-0	17	68705	6889928	0.0099718
3391	Col-0	17	65106	6849930	0.00950462
3392	Col-0	17	70824	7261481	0.00975338
3393	Col-0	27	56735	6346521	0.00893954
3394	Col-0	27	50813	5680589	0.00894502
3395	Col-0	27	49538	5014538	0.00987888
3396	vir-1	17	5849	5178787	0.00112942
3397	vir-1	17	5394	4438984	0.00121514
3398	vir-1	17	5166	4344181	0.00118918
3399	vir-1	27	3685	3886157	0.000948238
3400	vir-1	27	4286	3995078	0.00107282
3401	vir-1	27	3465	3725550	0.000930064
