# Supplementary material for: Disruption of the mRNA m6A writer complex triggers autoimmunity in Arabidopsis
Source: PLoS Genet. 2025 Nov 6;21(11):e1011925. doi: 10.1371/journal.pgen.1011925 (PMC12617952; doi:10.1371/journal.pgen.1011925)
Supplement: S15 File — (XLSX) [file pgen.1011925.s022.xlsx]

## Sheet: README
Table 15 - Genes with significant changes in poly(A) tail length between conditions
Tab 1 lists the genes with significant differences in poly(A) tail length between vir-1 at 17ºC and Col-0 at 17ºC
Tab 2 list the GO terms enriched within the genes listed in Tab 1
Tab 3 lists the genes with significant differences in poly(A) tail length between vir-1 at 27ºC and Col-0 at 27ºC
Tab 4 list the GO terms enriched within the genes listed in Tab 3

## Sheet: Changes at 17 degrees
gene_id	n_cntrl	n_treat	wass_dist	wass_dir	pval	fdr
AT5G64400	1707	829	13.6405	13.4441	1.24618e-13	5.13986e-12
AT5G37310	60	39	28.7103	28.5154	0.000999677	0.00324228
AT3G27770	333	167	31.0558	31.0558	2.42857e-09	4.29614e-08
AT5G37480	46	39	22.4437	22.4437	0.00666528	0.0152178
AT2G29390	75	44	34.8412	34.7097	0.00040736	0.00156132
AT5G45950	437	93	8.79597	8.68057	0.0212215	0.0394837
AT3G01790	97	65	16.0918	16.062	0.0152789	0.0300676
AT5G05200	85	183	22.7274	22.2034	0.000198755	0.000859039
AT5G47700	1796	483	15.3852	15.3852	7.68352e-13	2.78319e-11
AT3G05120	35	71	17.5759	17.5477	0.0201361	0.0377859
AT1G11200	52	44	24.2797	24.1713	0.000206243	0.000886473
AT4G33050	31	103	27.5791	27.5077	0.0011487	0.00364279
AT2G36390	36	27	38.9167	38.9167	0.0197228	0.0371701
AT3G53430	2121	735	13.9631	13.7999	4.07439e-17	2.54322e-15
AT1G02145	25	32	45.6975	45.56	0.00668385	0.0152503
AT5G45280	146	30	16.8553	12.9694	0.0256564	0.0461387
AT1G17780	33	50	27.7709	27.7527	0.00477498	0.0115309
AT2G26800	111	80	15.6851	15.5851	0.0196109	0.0369691
AT5G63600	234	179	10.354	10.354	0.000690225	0.0023971
AT2G27600	203	132	24.1086	24.0842	4.92043e-06	3.75327e-05
AT5G51010	403	528	23.5713	23.5713	4.92006e-14	2.1565e-12
AT2G37570	86	84	21.9003	21.3654	1.73097e-05	0.000110111
AT2G41800	52	12	23.5192	23.5192	0.00433777	0.0106704
AT3G51610	85	100	29.0518	29.0318	3.05693e-06	2.4937e-05
AT2G21380	29	28	44.5936	44.5936	0.00419797	0.0103924
AT2G28930	38	48	23.5	22.989	0.00821145	0.0180154
AT1G02150	225	235	9.88236	9.82184	0.00155744	0.00465699
AT3G12610	675	190	19.4657	19.2168	8.81443e-12	2.58915e-10
AT1G48620	128	91	20.4113	20.1397	0.000221761	0.000942163
AT5G44340	1676	348	14.0577	13.9152	5.1958e-13	1.9529e-11
AT2G18400	103	43	13.6586	11.8844	0.0111816	0.023234
AT5G42790	275	212	13.2281	13.1625	9.80988e-06	6.76674e-05
AT1G60680	40	17	26.2971	23.8088	0.00672121	0.015323
AT5G14640	141	107	22.0864	22.0819	8.52308e-05	0.00042169
AT5G13300	43	55	28.1941	27.1556	0.00486729	0.0117214
AT1G50480	222	307	22.7479	22.2659	8.76789e-09	1.38836e-07
AT5G06300	65	26	22.1538	22.1538	0.0197572	0.0372148
AT5G28060	1094	710	8.74559	8.72301	7.12932e-07	6.93641e-06
AT2G45910	29	38	34.7895	34.7895	0.00302691	0.00800344
AT1G36980	806	432	17.6357	17.3279	2.15689e-12	7.16372e-11
AT3G03150	426	605	17.8745	17.8679	1.19451e-11	3.41546e-10
AT1G22750	186	123	19.3252	19.3252	0.000200289	0.000865135
AT1G52155	15	15	40.4667	39.6667	0.0277514	0.0492162
AT5G49460	229	66	17.7486	17.7312	0.00181659	0.00527949
AT5G55290	225	119	12.7106	11.9771	0.000973921	0.00317421
AT2G31610	1074	319	18.2665	18.097	8.19369e-13	2.93003e-11
AT4G22212	118	60	29.1932	29.1446	2.27e-07	2.52902e-06
AT1G16460	86	122	19.6571	18.5244	0.00408062	0.0101522
AT5G15490	187	62	21.3618	21.2319	1.24217e-05	8.28625e-05
AT5G43970	335	199	11.0742	11.0742	2.57141e-05	0.00015345
AT4G15020	37	36	32.3671	32.3671	0.000620325	0.00219468
AT5G64130	484	414	8.17629	8.08811	0.000307721	0.00123601
AT1G71260	52	93	17.1356	17.1356	0.00450263	0.0109947
AT5G42146	15	22	23.3	20.0636	0.0217813	0.0403213
AT3G61540	30	44	22.247	21.8379	0.0144488	0.028729
AT5G26030	109	80	26.6896	26.6829	0.000101853	0.000489047
AT5G16950	33	40	14.05	9.30303	0.020054	0.0376572
AT1G75440	59	68	33.6378	33.6378	5.25972e-06	3.96878e-05
AT5G05140	51	58	17.238	16.6031	0.0239269	0.0435833
AT4G02520	456	2868	16.9655	16.9655	2.2419e-16	1.26396e-14
AT4G25900	198	170	18.0302	18.0184	2.43294e-06	2.03819e-05
AT1G53850	135	85	13.922	11.6667	0.0200205	0.0376078
AT3G10850	201	220	17.1765	17.1765	1.24953e-06	1.13892e-05
AT4G28025	481	287	10.066	10.0284	6.92254e-05	0.0003552
AT4G12040	263	252	7.38086	5.85497	0.0170203	0.0328335
AT3G14620	16	173	30.5318	28.3121	0.00467073	0.01133
AT1G63110	82	60	24.1715	23.2203	0.000299783	0.00120934
AT3G61370	19	28	31.6823	31.4944	0.0135837	0.0273198
AT5G64620	168	80	18.0214	17.9262	5.80363e-07	5.81694e-06
AT2G24240	24	22	20.4394	20.4394	0.0089211	0.0193028
AT5G05780	283	98	20.5599	19.5462	1.30816e-05	8.65219e-05
AT5G52560	46	40	38.1065	34.0804	0.000425145	0.00161796
AT4G20480	78	129	27.7245	26.9976	0.000363107	0.00141894
AT2G47590	178	214	15.4022	15.4022	1.54152e-05	9.98926e-05
AT3G51880	122	140	19.0356	19.0356	0.000209867	0.000898458
AT5G19860	378	347	10.6813	10.1734	5.79665e-05	0.000305153
AT1G12850	132	95	15.3003	15.0581	0.00046781	0.00175078
AT4G32605	69	43	24.1975	22.6613	0.000746135	0.00255135
AT1G15710	64	44	17.2344	15.8366	0.00379866	0.00958024
AT1G78630	1380	809	16.3648	16.3572	4.64983e-15	2.30546e-13
AT5G46430	786	397	12.1247	11.9871	2.25769e-07	2.51932e-06
AT3G55030	63	48	21.0625	20.5446	0.00789574	0.0174847
AT4G34131	95	49	14.7287	13.2236	0.000965227	0.00315323
AT5G07220	344	284	17.2896	17.2656	3.20432e-08	4.458e-07
AT2G37220	2358	1146	22.8897	22.8523	1.31145e-29	2.38138e-27
AT2G05380	6278	6735	14.8936	14.8832	4.39389e-59	3.07177e-56
AT3G51550	236	119	18.1479	17.8552	2.43785e-05	0.000146796
AT3G28180	80	46	23.669	23.669	0.000998583	0.00324024
AT3G61890	89	168	13.9761	13.9629	0.0057342	0.0134365
AT5G51740	29	19	48.951	48.951	0.0248904	0.0449867
AT5G06210	79	89	21.6978	17.8966	0.000115427	0.000542486
AT1G21920	148	175	25.0805	24.5666	3.17044e-06	2.56683e-05
AT2G34690	136	118	13.2565	13.1421	0.00188124	0.00543719
AT3G07310	161	160	18.2432	18.2432	7.49744e-06	5.37586e-05
AT1G15930	1528	991	8.07326	8.07092	2.71292e-07	2.96318e-06
AT5G13930	417	757	5.38263	-5.04356	0.000873597	0.00290272
AT2G18980	218	29	25.9268	25.9268	0.000206669	0.000888027
AT4G21570	148	118	12.0202	11.9798	0.00144696	0.00439907
AT5G63760	53	36	26.0482	23.2987	0.0235389	0.0429999
AT4G01810	55	30	47.1939	46.7758	1.54614e-05	0.000100084
AT1G79550	1102	456	13.0803	12.985	2.04359e-09	3.70123e-08
AT2G19480	240	141	13.677	13.0111	3.56375e-05	0.000203215
AT4G38220	288	148	21.1385	21.0343	1.58449e-08	2.35935e-07
AT5G41010	193	88	15.021	14.5841	0.000910498	0.00300487
AT4G27780	51	25	38.0306	37.8235	0.00125772	0.00391483
AT3G20960	18	10	36.9111	36.8444	0.0156476	0.0306808
AT3G07510	87	40	25.3698	21.7348	0.000430361	0.00163203
AT1G74050	947	554	12.7996	12.5944	1.03757e-08	1.61551e-07
AT1G32940	18	61	35.8461	35.8461	0.00296044	0.00785857
AT4G04640	2944	2547	10.6568	10.5863	1.06502e-18	7.75577e-17
AT3G51010	125	81	16.0009	15.3587	0.000232837	0.000980159
AT1G65490	212	445	9.9933	9.9201	2.12272e-05	0.000130748
AT4G31590	161	31	20.8469	20.8048	0.0025008	0.00685427
AT1G07520	14	12	44.1786	44.1786	0.0111866	0.0232409
AT3G18210	55	63	20.372	20.372	0.0172363	0.0331638
AT4G38170	27	29	24.2261	24.2261	0.00617654	0.014268
AT2G25760	49	50	47.4265	47.4265	5.58392e-05	0.000295624
AT5G27650	33	27	23.3906	23.3367	0.0251965	0.0454637
AT1G28660	144	159	29.0149	27.9948	5.43978e-07	5.49559e-06
AT3G30180	43	58	35.8613	35.7715	0.000680108	0.00236785
AT5G04710	33	38	48.547	48.5391	4.1911e-05	0.000233313
AT5G13780	397	158	11.8119	11.1479	4.40322e-05	0.000242874
AT3G53540	46	55	19.9866	19.9866	0.0132679	0.0267967
AT3G14290	154	108	19.3236	18.3303	0.00014247	0.000647596
AT3G29250	167	77	23.8928	22.5395	2.25998e-05	0.000138047
AT3G62370	56	45	26.0413	25.9444	0.0104894	0.0220752
AT2G03750	172	102	18.4941	18.4941	9.46458e-06	6.56743e-05
AT5G40810	350	170	22.6486	22.4882	9.62764e-09	1.51421e-07
AT5G59780	115	217	21.1487	20.741	5.06723e-07	5.164e-06
AT5G10780	180	124	15.1263	13.0005	0.000782681	0.00265039
AT5G23060	1617	1661	15.5224	15.3831	1.91435e-19	1.46264e-17
AT3G56680	134	103	19.462	19.462	0.000439688	0.00165849
AT3G01430	21	27	23.8201	23.5979	0.0028879	0.00770584
AT5G62050	45	25	33.7111	32.6889	0.00236574	0.00655915
AT3G48990	694	754	12.5832	12.4741	8.04322e-09	1.28379e-07
AT4G17190	43	41	42.0289	42.0289	3.80639e-05	0.000214687
AT3G06110	41	57	29.424	29.3539	0.00273046	0.00736594
AT1G21410	46	81	23.7697	23.7697	0.000225789	0.00095695
AT3G49350	25	28	25.74	25.74	0.00479242	0.011567
AT4G22670	190	141	17.7264	15.6042	1.98325e-05	0.000123323
AT1G61670	50	38	25.9463	25.3463	0.00701908	0.0158496
AT4G01650	30	49	29.4	29.4	0.000848154	0.00283366
AT1G23390	579	467	11.5819	11.448	1.19731e-07	1.43084e-06
AT3G26060	805	637	17.1862	17.1786	5.02486e-16	2.71265e-14
AT1G15280	68	53	36.3948	36.3615	0.000379478	0.00147181
AT4G12510	769	26	19.6351	19.1878	9.45181e-05	0.00045967
AT3G55430	196	184	17.5731	17.4402	4.05637e-06	3.16821e-05
AT5G41110	12	26	47.0192	47.0192	0.00512225	0.0122147
AT5G67240	35	23	41.6981	41.6981	0.00252761	0.00691335
AT3G22230	1448	681	9.30957	9.30957	4.8281e-10	9.94205e-09
AT2G23930	508	293	13.9488	13.9459	4.64809e-07	4.79275e-06
AT2G27530	1708	565	19.1026	19.0803	2.61953e-15	1.31749e-13
AT2G35240	47	50	29.5413	29.5413	0.000118234	0.000553078
AT2G04160	108	168	23.5933	23.0324	3.36822e-06	2.69727e-05
AT4G35310	157	90	20.4651	20.4651	0.000228195	0.000964228
AT1G18720	262	224	12.2004	12.1348	7.74983e-05	0.000388938
AT4G35250	653	471	7.51273	7.50306	0.000638249	0.00224447
AT1G02560	452	605	19.0365	18.8793	3.62619e-12	1.11677e-10
AT1G14330	35	47	15.8328	13.5994	0.027111	0.048264
AT4G39910	87	43	25.0037	24.8161	0.00162511	0.00482222
AT1G08360	1250	674	12.6123	12.5364	6.74925e-10	1.34403e-08
AT1G19610	13	154	24.7852	24.7592	0.00890333	0.0192673
AT3G44020	89	55	18.4803	18.1207	0.00146018	0.00442869
AT1G28580	235	391	16.6639	14.8775	7.21979e-06	5.20883e-05
AT3G27030	114	90	17.0269	15.8772	0.000373904	0.0014526
AT2G34070	144	119	21.4789	20.9422	2.38171e-05	0.000143714
AT5G04550	185	106	13.1663	13.1663	0.000892531	0.0029551
AT1G04520	84	25	38.5467	38.2848	2.03853e-06	1.74756e-05
AT2G04378	145	128	14.5134	12.7411	0.0167169	0.0323868
AT4G33530	115	30	31.0261	31.0261	0.000186835	0.000813303
AT1G69510	366	424	11.3897	11.3897	6.85931e-07	6.70677e-06
AT2G20420	318	197	13.6514	13.65	0.000124364	0.000577117
AT3G53110	133	74	24.5716	24.5716	1.45516e-05	9.48532e-05
AT1G24170	209	114	11.7903	9.55742	0.0032329	0.00843328
AT2G42790	153	135	22.8815	22.4702	1.71732e-05	0.000109442
AT2G28390	57	55	23.2708	23.2708	0.00850873	0.0185605
AT1G29250	248	179	12.5142	12.5049	9.08275e-05	0.000444349
AT2G30520	2425	1292	13.4071	13.4065	8.76652e-16	4.59077e-14
AT5G39830	32	44	36.0114	36.0114	0.00325431	0.0084749
AT3G60600	373	203	24.9736	24.5654	5.59881e-09	9.17732e-08
AT5G62630	44	29	25.123	21.4992	0.0221028	0.0408333
AT2G23310	171	71	13.0852	13.0553	0.0114379	0.0236715
AT1G75370	57	52	26.5334	26.5334	0.00809338	0.0178363
AT5G08690	871	293	15.8281	15.8281	2.43585e-09	4.2981e-08
AT3G09810	127	58	16.7698	15.4304	0.00238678	0.00660961
AT5G65270	107	72	20.1652	18.9386	0.000104479	0.000499428
AT4G24830	163	81	19.7783	19.3154	0.000614369	0.00217857
AT4G29905	1145	570	8.05189	7.76019	1.29008e-06	1.17129e-05
AT5G26751	127	108	22.5715	22.5715	5.68629e-05	0.000299909
AT5G13800	35	170	17.9387	17.0798	0.0279478	0.0495141
AT1G44790	53	81	17.6052	16.4903	0.0173404	0.0333178
AT2G20580	135	131	23.2641	22.3256	0.00013756	0.000628551
AT5G37720	66	77	17.7251	17.7251	0.014403	0.0286543
AT5G15090	659	180	14.281	13.583	4.6255e-06	3.55791e-05
AT5G62070	93	44	16.7522	16.437	0.00870082	0.0189081
AT1G32200	123	82	29.7927	29.4024	6.0551e-05	0.000316404
AT4G26840	459	260	15.3022	15.3022	3.14028e-07	3.3723e-06
AT2G35810	107	91	21.8221	21.8155	1.28248e-05	8.51048e-05
AT1G79410	85	38	22.7563	22.3563	2.379e-05	0.000143644
AT3G57520	144	229	10.6445	9.05079	0.0206353	0.038552
AT3G10525	149	263	11.6352	11.6312	0.000122573	0.000569751
AT5G47930	1231	512	12.5139	12.4555	1.68134e-09	3.08916e-08
AT3G62720	80	43	15.5384	14.8703	0.00787028	0.0174409
AT1G70890	237	378	7.53513	5.60029	0.00391053	0.00980052
AT4G08770	34	66	15.9118	15.9082	0.0255766	0.0460128
AT1G17110	28	40	32.0607	31.7536	0.00743348	0.0165951
AT4G31340	407	141	21.7933	21.7933	4.01018e-08	5.4122e-07
AT3G47650	744	706	16.1038	15.9407	2.28397e-14	1.03683e-12
AT1G13250	61	23	22.4775	22.4775	0.00151942	0.00456282
AT5G03345	182	155	17.5157	16.9773	2.27104e-05	0.000138541
AT2G38400	42	53	36.7812	36.7812	0.00101369	0.00327937
AT3G51920	245	371	16.8332	16.826	6.8974e-08	8.68042e-07
AT5G03545	458	1901	18.8776	18.8627	2.46025e-23	2.73009e-21
AT4G31990	276	186	22.5383	22.5332	3.9561e-08	5.34953e-07
AT2G29440	38	24	18.4474	18.4474	0.02281	0.0419093
AT1G14170	37	12	33.991	33.982	0.00487864	0.0117366
AT2G33470	190	123	15.4404	15.095	0.00052429	0.00192007
AT5G10860	605	595	19.4265	19.0962	3.86668e-13	1.4812e-11
AT5G26260	258	116	8.47066	8.26123	0.0164278	0.031924
AT4G20150	850	456	13.8227	13.8227	1.84382e-12	6.18233e-11
AT1G64720	2051	5274	11.2875	11.0205	1.34807e-20	1.21605e-18
AT1G54990	71	26	25.0352	24.5769	0.00161802	0.00480629
AT2G04940	46	25	23.3922	23.347	0.0227275	0.0417868
AT1G12900	7805	3511	15.8593	15.8259	5.54551e-39	1.72305e-36
AT5G08190	31	41	23.9048	23.2329	0.0202775	0.0380054
AT2G36250	92	80	19.8054	19.8054	0.000536303	0.00195225
AT4G03510	63	79	22.0733	22.0733	0.000547782	0.00198731
AT5G46250	193	144	17.8537	16.2448	4.95179e-05	0.000268221
AT3G51780	71	60	21.9446	21.9446	0.000106367	0.00050741
AT1G27310	581	296	16.4247	16.0217	4.45368e-11	1.13015e-09
AT1G67580	31	41	26.5995	26.5995	0.0235443	0.0430041
AT2G40000	126	254	10.9476	10.0778	0.00234097	0.00650596
AT4G33240	50	50	31.22	30.34	0.000357411	0.00140181
AT1G24310	50	25	27.56	27.08	0.0212936	0.0395756
AT5G39590	164	132	23.3139	22.7541	2.14115e-06	1.82546e-05
AT1G80600	143	202	8.39154	8.03545	0.0149706	0.0295774
AT1G20693	519	642	21.7982	21.7927	7.4925e-14	3.17734e-12
AT2G37410	375	342	15.6065	15.6065	9.02812e-09	1.42634e-07
AT1G73260	637	1021	9.96791	9.96791	2.06322e-11	5.53702e-10
AT5G38480	1028	537	15.6524	15.644	1.36667e-11	3.82942e-10
AT3G56360	392	269	18.062	18.0618	8.8338e-10	1.72025e-08
AT1G08845	25	20	29.89	29.85	0.0156356	0.0306702
AT3G27820	250	330	8.91503	8.90897	0.00327441	0.00851774
AT1G07650	65	43	36.464	28.8905	0.000697261	0.00241613
AT5G63930	40	21	33.7917	33.475	0.00745423	0.0166387
AT2G12462	40	16	24.4375	24.1625	0.00918071	0.0197758
AT2G40300	51	116	21.0801	21.0456	0.00467686	0.0113429
AT5G47310	151	89	25.0589	24.8988	8.52802e-06	6.02301e-05
AT5G52250	37	28	14.0222	13.694	0.0278376	0.0493315
AT3G01970	26	235	25.3134	24.5668	0.00070923	0.00244946
AT4G10810	220	65	14.5371	14.2266	0.000435618	0.00164616
AT1G03430	25	50	33.9	33.3	0.0132588	0.0267857
AT5G54980	80	84	17.6881	17.6881	0.00348944	0.00899273
AT1G06515	88	68	21.508	21.5013	0.00172129	0.00505505
AT4G36760	67	55	24.9362	24.9362	0.000999607	0.00324228
AT3G29770	43	33	41.4884	39.6011	0.000702387	0.00243209
AT3G24770	126	82	12.8142	12.8057	0.00246104	0.00676568
AT1G43890	237	158	9.53797	8.76582	0.0114917	0.0237443
AT1G72810	49	56	16.6556	14.074	0.0111027	0.0230974
AT5G11040	53	38	38.5457	38.5457	5.82629e-05	0.000306483
AT3G13720	350	133	22.5069	22.5069	1.76323e-09	3.22689e-08
AT5G32450	176	172	18.534	18.5221	0.000179747	0.000787597
AT5G34850	422	330	21.514	21.3955	1.57154e-10	3.54981e-09
AT1G09020	59	35	22.5593	22.538	0.008084	0.0178225
AT5G01020	281	127	19.5259	18.8638	3.31714e-07	3.54318e-06
AT5G27760	195	131	12.8438	12.6284	0.00770727	0.0171461
AT1G66180	283	175	14.2626	13.2714	5.65569e-06	4.2265e-05
AT1G15400	207	314	10.1444	9.85264	0.000530682	0.00193683
AT5G42740	135	57	28.9575	28.9575	0.000120506	0.000561638
AT4G33350	73	89	19.7528	19.7485	0.000823797	0.00276484
AT3G10650	78	39	22.5641	22.3846	0.00380264	0.00958336
AT2G38480	101	34	15.5501	14.1756	0.0193024	0.0364841
AT2G43790	175	124	18.1937	18.0606	6.02967e-05	0.000315402
AT5G59840	83	74	38.3079	37.4674	8.72028e-06	6.14551e-05
AT3G14600	723	358	11.231	11.1121	4.85552e-07	4.9919e-06
AT2G27450	100	57	16.1861	15.2282	0.00827583	0.0181226
AT1G02140	422	261	13.6103	13.5557	1.09706e-06	1.0165e-05
AT5G01220	70	231	18.6385	18.4818	0.00469394	0.0113706
AT1G29940	49	29	46.0521	43.3174	0.00136742	0.00419375
AT5G19740	24	13	59.5321	59.0833	0.0042351	0.0104731
AT3G20050	286	92	17.8636	17.7746	0.00147422	0.00445871
AT1G29760	44	39	34.1305	34.1305	0.000901816	0.00298231
AT4G30660	68	100	34.25	34.25	3.44006e-08	4.74817e-07
AT2G43760	111	109	12.8511	10.599	0.00524286	0.0124733
AT2G32650	60	267	13.227	13.0184	0.0136966	0.0275073
AT1G61560	25	16	34.76	34.76	0.0232085	0.0425128
AT2G43930	12	19	65.4211	65.1053	0.00813995	0.0179007
AT3G18910	19	23	20.7918	20.7918	0.00247894	0.00680419
AT2G01270	83	87	30.5182	30.4952	0.000428534	0.00162643
AT5G46150	24	48	24.8542	24.8542	0.0142731	0.0284242
AT3G25690	186	304	21.4706	20.8891	5.04668e-06	3.83493e-05
AT3G05910	199	116	27.9029	27.9029	6.09676e-08	7.77782e-07
AT5G06660	215	111	17.4278	17.2603	7.30634e-07	7.0795e-06
AT5G24620	17	37	49.4404	49.4404	0.00131333	0.00405812
AT3G06050	213	144	15.7494	15.7494	8.53353e-06	6.02301e-05
AT4G23640	69	30	38.9507	38.9507	4.48296e-05	0.000246511
AT3G55170	142	93	25.7194	25.7194	1.00517e-05	6.90287e-05
AT1G70530	42	67	26.8419	26.7281	0.00226089	0.00632362
AT1G21130	145	247	11.4003	10.1675	0.00795757	0.0175993
AT1G24490	55	64	21.9974	21.9929	0.00106028	0.00340957
AT4G36500	120	152	16.5057	14.7645	2.62645e-05	0.000155936
AT2G39780	225	204	12.0354	11.8199	0.0054955	0.0129663
AT3G59090	71	47	40.7384	40.7384	7.28261e-05	0.000370005
AT5G12050	111	91	19.376	19.376	0.00060761	0.00216118
AT1G06040	1614	902	18.9146	18.9146	1.14423e-17	7.54649e-16
AT3G51850	91	64	22.9269	22.5062	0.00217318	0.00612115
AT2G29970	65	35	28.9363	28.9363	0.00108059	0.00346213
AT4G01935	32	67	43.3447	43.3447	5.68436e-05	0.000299909
AT5G58720	47	81	23.7061	23.1392	0.0119648	0.0245729
AT4G27000	464	150	17.1028	17.1028	6.76571e-07	6.63381e-06
AT5G63190	123	206	22.9943	22.9943	2.07896e-06	1.77677e-05
AT2G46225	69	43	23.1793	22.1493	0.00916412	0.0197492
AT3G01780	47	33	27.1979	27.1979	0.0038664	0.00970574
AT2G45830	17	21	46.1485	45.8571	0.00635929	0.0146051
AT4G19660	22	25	35.2545	34.1236	0.00562019	0.0132181
AT5G10610	25	40	17.595	17.395	0.0267708	0.0477374
AT5G06580	32	50	34.58	33.7775	0.0037566	0.00950263
AT5G52840	371	183	10.4167	9.5073	3.57998e-05	0.000203974
AT4G34560	52	53	16.4782	16.4782	0.00452672	0.0110439
AT5G06290	296	390	19.143	19.1402	9.03655e-08	1.10445e-06
AT3G49600	22	16	38.0455	38.0455	0.00107621	0.00345049
AT5G38470	325	198	19.1808	19.1808	1.70396e-06	1.49747e-05
AT1G78680	138	230	18.2116	16.971	0.00104073	0.0033552
AT5G58770	167	119	15.6017	15.6017	4.05573e-05	0.000227101
AT1G04870	103	45	21.0119	20.5484	0.00109256	0.00349668
AT3G07160	87	57	43.167	40.6661	8.60372e-05	0.000425229
AT3G51510	235	349	9.80763	9.79754	0.000478837	0.00178108
AT1G01430	410	185	15.2247	15.0291	2.30498e-06	1.94263e-05
AT5G20790	76	273	15.5925	15.5529	0.000266173	0.00109666
AT1G15110	26	24	42.0897	42.0897	0.00274491	0.00739546
AT1G32270	12	37	68.8378	68.8378	0.00533704	0.0126629
AT2G44350	294	187	20.8417	20.8417	7.94019e-07	7.61975e-06
AT3G15900	84	174	17.4725	17.47	4.71289e-05	0.000257003
AT5G21170	99	137	21.406	19.7849	0.000235006	0.000987251
AT5G59870	284	178	14.508	12.668	2.6017e-05	0.000154664
AT1G27130	267	110	18.6803	18.5529	5.85356e-07	5.86278e-06
AT5G27390	93	92	38.1006	38.0352	1.12851e-06	1.0422e-05
AT1G05520	47	53	41.4974	41.4974	0.000109291	0.000518314
AT5G43050	43	58	16.4483	16.4483	0.00811943	0.0178673
AT1G61790	349	180	15.3616	15.3505	2.99118e-07	3.22457e-06
AT2G21290	96	53	13.7419	12.6051	0.00331922	0.00861826
AT2G29995	87	48	17.9749	17.9749	0.00508736	0.0121571
AT5G61380	21	19	41.5564	41.411	0.00220051	0.00618434
AT4G01120	69	41	30.0046	26.8565	0.00135611	0.00417096
AT3G29350	118	114	10.3231	10.3225	0.0270494	0.0481789
AT1G27300	93	155	14.7097	14.7097	0.00092507	0.00304353
AT4G30240	38	23	33.032	32.8421	0.0015978	0.00475857
AT5G27770	1139	381	16.5671	16.5637	2.00964e-11	5.41402e-10
AT3G51730	1156	885	16.0907	15.8121	9.9016e-14	4.12036e-12
AT4G28980	69	46	20.8406	16.7391	0.00115059	0.00364797
AT1G70330	216	60	18.0296	17.2944	0.000282594	0.00115264
AT1G80920	393	1264	13.8205	13.4794	2.24307e-08	3.23659e-07
AT1G26850	465	203	19.8663	19.8663	6.46281e-08	8.18505e-07
AT5G11340	115	67	14.7097	14.6806	0.00441823	0.0108321
AT3G14210	346	869	17.0746	17.0746	4.31759e-10	9.08063e-09
AT1G03140	119	106	20.9739	20.9657	3.73e-05	0.000211145
AT2G01490	209	227	22.8734	22.8734	2.34773e-07	2.59902e-06
AT2G38380	377	115	14.887	14.4918	1.64142e-05	0.000105082
AT3G07170	102	73	15.4621	11.3885	0.00985627	0.0209693
AT1G76970	17	24	32.7255	32.1422	0.0158619	0.031027
AT1G01050	346	193	25.3218	24.7737	5.2341e-10	1.06681e-08
AT3G10520	74	124	15.7236	15.3888	0.00192531	0.00553903
AT3G55320	40	17	24.8441	23.5735	0.0116911	0.0241134
AT1G51070	315	109	13.4512	13.0072	0.002823	0.00756198
AT5G27420	26	47	18.6023	15.6448	0.00978247	0.0208377
AT5G35620	230	102	19.1361	17.6762	5.3647e-05	0.00028564
AT3G27060	253	112	18.2454	18.1584	2.62228e-05	0.000155755
AT3G48460	91	62	21.5184	21.5184	2.20957e-05	0.000135442
AT5G43100	59	56	41.6304	41.6268	8.998e-05	0.000441284
AT3G18190	315	104	18.0133	18.0132	3.53972e-07	3.76368e-06
AT2G22540	75	210	16.0181	15.9762	0.0138137	0.0277027
AT4G06744	197	86	11.4838	11.3953	0.00093849	0.00307899
AT3G54350	46	37	24.6105	24.6105	0.0100099	0.0212477
AT4G22830	54	83	27.7517	27.7276	1.25807e-05	8.37235e-05
AT5G57560	230	259	22.1651	22.1651	4.76579e-09	7.91393e-08
AT1G02820	256	214	12.2519	12.0812	4.12414e-05	0.000230287
AT3G13445	59	64	28.652	28.6155	0.00260825	0.00709642
AT5G57950	37	43	23.3444	23.181	0.0111268	0.0231339
AT5G59970	254	184	10.5917	8.90538	0.000115662	0.000543412
AT4G34710	663	630	16.0167	15.3139	8.06479e-13	2.89133e-11
AT1G45474	502	344	6.79897	6.48983	0.0228434	0.0419596
AT5G24660	50	199	19.6515	19.6515	0.00026149	0.00107979
AT2G36950	106	159	15.1101	15.0849	0.000335263	0.00132945
AT4G11211	268	316	17.4722	17.4722	5.24866e-11	1.31282e-09
AT3G06400	87	47	39.9875	37.9347	1.84519e-05	0.000116371
AT4G34590	61	71	23.3824	23.3824	6.13899e-05	0.000320042
AT5G10625	91	80	19.9466	14.2784	0.000410554	0.00157184
AT3G13570	241	77	21.5493	20.3026	0.000107911	0.000513534
AT4G32620	42	30	20.419	18.181	0.00806068	0.0177851
AT1G06390	157	91	24.8988	22.5345	6.23013e-05	0.000323828
AT5G09225	85	111	20.996	17.5916	7.45034e-05	0.000377211
AT4G13830	110	240	12.8114	12.4068	0.00225765	0.00631709
AT1G17850	14	31	33.2742	30.5876	0.0211724	0.0394132
AT1G11910	1764	1126	21.6048	21.5675	1.3881e-20	1.24413e-18
AT2G18210	16	11	28.2273	26.9773	0.0216201	0.0400652
AT1G80780	194	217	26.9096	26.8943	1.81075e-07	2.07014e-06
AT2G39720	108	94	15.2667	15.2206	0.000345464	0.00136487
AT2G31800	48	115	23.9455	18.8487	0.0095704	0.0204646
AT3G25700	67	25	17.9934	11.2758	0.0171095	0.0329557
AT5G17710	169	194	13.5145	11.8949	0.000212385	0.000907568
AT5G55990	43	41	36.3335	36.3335	0.000623537	0.00220326
AT1G08750	26	37	31.448	26.9657	0.0145846	0.0289449
AT1G74790	175	62	22.1351	21.7412	0.00153739	0.00460196
AT1G12400	34	40	27.9118	27.8412	0.00333933	0.00866565
AT3G54460	25	31	42.1148	39.7845	0.00143056	0.0043568
AT4G10320	125	106	14.3584	13.8659	0.0191111	0.0362026
AT4G04460	49	12	33.8367	33.8367	0.000367215	0.00143059
AT2G26210	88	84	25.1991	25.1991	0.000141368	0.000643219
AT1G25180	23	37	22.1222	21.96	0.0069585	0.015743
AT4G39680	114	79	43.1405	41.8291	2.87138e-05	0.000168108
AT3G56940	7306	3483	11.9803	11.7323	2.2243e-28	3.65885e-26
AT1G54490	54	38	30.6501	30.6131	0.00203051	0.00578456
AT5G20935	55	62	18.6302	18.6302	0.000985023	0.00320502
AT1G54390	39	43	46.3148	46.3148	0.000587536	0.00210369
AT3G11450	99	95	12.5955	12.5947	0.00216069	0.00609089
AT1G70600	2116	797	8.49563	8.45056	1.95402e-10	4.34357e-09
AT5G08130	79	48	24.414	21.4362	0.00519129	0.0123654
AT1G67090	98907	62252	16.3114	16.3114	2.0335e-177	1.42162e-173
AT3G12830	59	10	33.6763	33.1	0.00091396	0.00301107
AT4G39080	426	193	14.928	14.911	1.70152e-05	0.000108534
AT2G05940	64	41	37.5796	36.8815	6.49655e-05	0.000335555
AT3G50670	37	70	34.7479	34.7479	0.00524593	0.0124785
AT5G46800	537	241	8.23812	7.9712	0.000466946	0.00174802
AT4G02030	19	20	43.1368	43.1368	0.00377637	0.00953608
AT1G53400	103	72	24.2543	23.8951	0.002038	0.00579999
AT4G16850	14	12	40.2857	40.2619	0.00739802	0.0165317
AT5G55630	94	33	26.1963	26.1963	0.000176771	0.000777482
AT1G08880	291	252	11.047	11.047	0.000118789	0.000555318
AT3G25480	82	106	23.878	23.7934	1.96124e-05	0.000122202
AT1G28240	33	23	39.2108	39.2108	0.00430071	0.0106129
AT2G41530	139	230	21.0326	21.0209	2.99845e-06	2.45316e-05
AT1G11720	30	61	30.9809	30.5197	0.0277641	0.0492325
AT4G30670	320	160	15.5906	15.2344	1.93136e-07	2.19013e-06
AT3G02380	560	222	12.0409	12.0409	9.16024e-05	0.000447514
AT1G07930	1889	631	10.4953	10.3482	7.11141e-10	1.40639e-08
AT5G43760	582	90	18.781	18.6719	3.29726e-06	2.65108e-05
AT3G52750	44	35	26.0442	25.6779	0.00483631	0.0116608
AT5G22360	102	79	23.4515	23.243	6.76611e-05	0.000347808
AT3G53610	112	64	36.8594	36.8594	8.10325e-06	5.7396e-05
AT4G24930	232	181	18.5969	18.4752	5.77377e-07	5.79116e-06
AT2G30200	183	77	19.0859	15.1118	0.00233534	0.00649651
AT2G35490	203	274	14.3334	14.3323	7.88489e-05	0.000395007
AT3G20510	190	107	21.5051	21.4619	8.37395e-07	8.00305e-06
AT1G60670	17	32	37.9522	37.9522	0.010315	0.0217829
AT2G42690	202	326	11.0517	10.8984	0.00054511	0.0019807
AT4G17340	1448	602	8.86389	8.64985	1.63703e-09	3.01966e-08
AT3G06720	190	80	37.5908	37.5908	1.87347e-10	4.17781e-09
AT1G69310	29	46	30.5045	30.5045	0.0266422	0.0476113
AT3G53900	59	50	19.9722	19.8203	0.00477139	0.0115262
AT5G08565	20	22	28.1273	23.9455	0.0213868	0.0397118
AT2G44160	347	185	9.78241	9.07519	0.0138209	0.0277092
AT5G42940	64	45	25.9333	25.9333	0.000328806	0.00130793
AT1G09590	806	303	12.1873	12.0987	3.30247e-07	3.53291e-06
AT2G34480	2560	1303	11.7041	11.7026	1.43332e-13	5.84276e-12
AT1G02890	82	59	28.6443	28.6443	0.00264736	0.0071777
AT4G20070	123	58	17.4957	16.7634	0.0139622	0.0279085
AT3G63120	238	60	23.0445	21.4885	0.000227401	0.000961946
AT4G39260	263	211	12.7926	12.7549	0.000243165	0.00101519
AT5G45010	107	98	11.4146	11.4146	0.00596033	0.013856
AT5G40890	565	327	10.6302	10.4526	1.92123e-05	0.000120137
AT3G25860	406	108	19.329	18.9184	1.26503e-05	8.41468e-05
AT3G06550	97	73	24.0537	24.0469	0.00269719	0.0072944
AT5G42300	626	524	10.0044	9.9991	1.97941e-08	2.90105e-07
AT5G10450	2734	1049	18.3025	18.28	1.89383e-23	2.13545e-21
AT3G15350	28	25	41.4514	41.4514	0.000320919	0.00128129
AT2G21410	89	76	28.4527	27.5313	4.46239e-05	0.000245642
AT4G25280	26	66	46.5839	46.5023	0.00794311	0.0175784
AT3G10260	143	103	25.8092	25.6912	5.00641e-05	0.000270478
AT3G13060	94	95	16.2983	15.9424	0.00960257	0.0205184
AT2G44130	122	56	13.2731	12.6636	0.0102075	0.0216015
AT5G49230	72	49	37.9685	37.8376	2.01778e-05	0.000125167
AT5G08180	459	135	16.1852	16.0057	6.45831e-06	4.74514e-05
AT1G66670	156	211	17.8551	17.7833	1.5573e-05	0.000100442
AT2G46390	242	263	13.8114	13.7962	8.38152e-07	8.00481e-06
AT1G67140	27	20	45.1537	45.1537	0.00373874	0.00947354
AT2G20670	912	757	16.5597	16.2166	3.51579e-12	1.08756e-10
AT3G24570	88	38	16.8206	16.701	0.0126616	0.025773
AT3G12570	82	104	22.1227	21.6152	1.81766e-05	0.000114946
AT4G16520	263	600	13.7158	12.8807	1.93977e-05	0.000121188
AT1G03475	173	204	21.263	21.263	1.79964e-06	1.5707e-05
AT4G02620	432	236	14.9182	14.9182	3.8693e-06	3.04277e-05
AT1G69760	127	156	16.0351	13.6404	5.39879e-05	0.000287019
AT3G52090	150	115	10.0168	9.97623	0.00767306	0.0170754
AT2G03760	44	77	21.0065	20.7857	0.000925119	0.00304353
AT3G51240	375	91	15.5618	15.5419	0.00116616	0.00368815
AT1G80245	16	17	42.8272	42.0772	0.019982	0.0375622
AT1G58520	76	48	31.1557	30.6294	0.00189408	0.00546379
AT2G15620	496	287	19.3195	18.7074	1.68341e-10	3.79026e-09
AT5G50850	501	213	19.0446	18.8434	7.16718e-08	8.97149e-07
AT1G77670	65	63	18.1026	18.1026	0.0024178	0.00666911
AT5G47560	917	666	24.4941	24.4941	2.72584e-18	1.93465e-16
AT3G48800	30	25	22.7667	14.6333	0.0110299	0.0229721
AT4G30810	99	84	17.8846	17.8701	0.00162989	0.00483229
AT4G32175	19	37	36.4836	36.3186	0.00162415	0.00482039
AT1G29430	163	57	11.3308	11.3308	0.018558	0.0353272
AT4G21320	30	38	23.9088	20.9228	0.0056902	0.0133513
AT1G75800	122	192	13.0815	13.0082	0.00446212	0.0109283
AT4G36730	109	134	20.0355	19.9497	0.00238851	0.00661308
AT1G72630	73	154	15.8112	13.9487	0.00952218	0.0203826
AT3G56340	1512	482	16.291	16.291	1.79141e-12	6.03553e-11
AT1G16250	19	28	27.1861	26.6898	0.0148923	0.0294602
AT2G28230	30	42	23.7333	23.2857	0.0176981	0.0339212
AT1G01090	994	299	19.1341	19.122	2.08327e-13	8.29864e-12
AT3G04090	275	156	15.2656	15.2399	7.86416e-05	0.00039411
AT5G02310	39	20	59.2897	57.2385	0.000109716	0.00051984
AT2G15220	50	193	12.0374	12.0196	0.00186701	0.00540131
AT5G27520	36	42	26.1944	26.0913	0.00396662	0.00991842
AT4G02370	153	128	11.3679	10.8877	0.00317429	0.00831609
AT3G66654	68	80	34.8331	34.8213	2.59645e-05	0.000154418
AT4G21850	401	128	17.2705	17.1701	1.6194e-07	1.87127e-06
AT1G23740	681	1496	3.88385	2.58874	0.0182155	0.0347888
AT4G32850	53	33	33.2035	33.056	0.00787484	0.0174454
AT2G02760	210	198	15.227	14.7398	1.52405e-05	9.88371e-05
AT3G09455	48	47	21.8054	21.0137	0.00288161	0.00769434
AT1G62570	300	97	18.2553	17.9674	7.22678e-05	0.000367837
AT4G16155	144	119	15.207	14.3976	0.00273168	0.00736774
AT5G26710	123	58	24.0397	24.0397	5.5964e-05	0.000296061
AT1G70410	868	394	12.5446	12.5391	2.91296e-06	2.3916e-05
AT3G14415	2801	2534	14.389	14.3379	5.94657e-20	4.86227e-18
AT4G13250	57	199	21.9424	21.8261	0.00107073	0.00343459
AT3G05545	118	57	19.875	19.2484	0.00169542	0.00499166
AT4G07408	125	185	22.7814	22.7317	3.99103e-07	4.18624e-06
AT3G63490	804	865	20.8055	20.7548	1.08144e-15	5.62109e-14
AT1G07590	14814	22343	8.26664	8.23208	4.79653e-46	2.09579e-43
AT3G56970	27	38	26.076	26.076	0.00159788	0.00475857
AT2G24280	173	176	21.7858	21.7658	0.000106044	0.000506218
AT2G32800	54	31	18.9391	18.7527	0.00356961	0.00915112
AT4G21160	93	77	21.3828	21.3783	0.000495575	0.00183602
AT4G24200	25	18	23.34	23.1356	0.0210832	0.0392644
AT2G01950	35	12	44.6857	44.6857	0.000475572	0.00177271
AT5G66690	108	63	17.2447	16.7447	0.000911777	0.00300742
AT1G22050	42	35	25.3905	25.3905	0.00285392	0.00762973
AT5G03460	219	225	13.5356	13.4858	6.96127e-06	5.05623e-05
AT1G28670	220	245	20.1843	19.7543	5.1771e-08	6.72735e-07
AT3G27700	36	36	28.4722	28.4722	0.00168755	0.00497162
AT2G21660	670	102	25.2007	25.1871	3.63389e-11	9.30569e-10
AT1G51500	283	146	14.1888	13.1315	0.000304856	0.00122627
AT3G46780	1162	1040	6.36716	2.24001	1.99596e-05	0.000123923
AT1G21690	44	46	23.4615	23.0168	0.00383326	0.00964141
AT1G51760	81	134	14.1566	13.7536	0.00377301	0.0095312
AT3G11340	126	57	23.906	22.1408	0.000109785	0.000519891
AT2G41840	2512	814	11.8327	11.4021	1.96277e-16	1.12014e-14
AT5G42760	107	52	18.7698	18.6069	0.00241368	0.00666236
AT5G10730	52	42	20.6145	16.1822	0.0245076	0.0444744
AT5G05010	225	129	23.1491	22.757	2.2371e-06	1.8957e-05
AT4G19985	60	43	33.7717	33.7058	0.00111613	0.00355808
AT3G13740	48	105	22.2869	22.15	0.00673534	0.0153427
AT5G03555	258	113	11.5639	11.5572	0.000664135	0.00232148
AT5G19370	91	144	27.6174	24.8404	2.86896e-06	2.35964e-05
AT5G20350	129	79	25.0881	25.0881	0.000115096	0.000541294
AT4G16830	270	233	14.144	12.3776	1.58838e-05	0.000102203
AT3G48870	208	134	20.8	20.7283	1.65572e-05	0.000105805
AT4G28880	196	77	36.7096	36.7096	3.28335e-08	4.55435e-07
AT2G27900	35	19	46.2887	46.2887	0.00298182	0.00790815
AT5G47040	352	215	32.8268	32.8149	1.65873e-09	3.05163e-08
AT1G73710	11	19	30.6029	30.6029	0.0231046	0.0423615
AT5G49950	30	29	30.7747	29.1609	0.00540761	0.0128064
AT3G46000	402	303	20.4073	20.1586	3.5705e-10	7.66862e-09
AT1G80860	71	58	17.688	17.6185	0.0204694	0.0382937
AT5G11560	234	108	22.4459	22.4459	6.11071e-06	4.51585e-05
AT4G26480	93	68	20.7666	20.1768	0.000272301	0.00111619
AT4G24770	1755	1236	11.4076	11.404	2.40365e-13	9.46699e-12
AT2G01570	196	130	16.8873	16.1582	1.91807e-05	0.000119993
AT1G21080	111	89	17.263	17.263	0.00181708	0.00527981
AT2G17450	117	161	20.4728	20.4728	1.39205e-06	1.2541e-05
AT2G16430	131	140	12.0049	11.9851	0.0211878	0.0394366
AT1G77610	62	52	24.6445	22.4981	0.00151766	0.00455951
AT3G56090	167	85	28.0936	27.2912	7.13385e-07	6.93641e-06
AT3G54840	164	126	19.2265	17.9655	4.19384e-05	0.000233313
AT2G36400	52	32	22.3341	22.3197	0.010697	0.0224302
AT4G08350	62	61	34.3776	31.5383	0.000274074	0.00112312
AT3G24830	1449	850	9.44077	9.35982	2.54142e-08	3.60752e-07
AT3G10340	120	31	23.6245	23.1911	0.0002227	0.000945835
AT3G18290	138	57	35.2044	35.2044	6.40973e-05	0.000331684
AT1G14140	25	36	21.1467	19.2756	0.0153522	0.030186
AT3G61580	529	342	9.45393	9.37141	1.04087e-05	7.12705e-05
AT2G04630	166	125	13.0275	11.2143	0.00392979	0.0098382
AT4G11090	21	36	21.2341	19.2183	0.0268996	0.0479304
AT1G28310	39	28	41.3864	41.3864	0.000153338	0.000688496
AT1G32460	220	249	22.4079	22.4079	8.82517e-08	1.0843e-06
AT3G44630	78	61	24.6793	19.5624	0.00881671	0.0191213
AT5G62470	32	40	24.0437	23.8562	0.00956745	0.0204646
AT4G26220	64	31	57.0595	56.6663	5.6642e-06	4.2306e-05
AT5G53360	10	18	62.4556	62.4556	0.00311788	0.0081944
AT4G30930	62	42	26.9101	26.9101	0.000438428	0.00165571
AT2G04690	90	223	14.8121	14.8031	0.0275735	0.0489751
AT3G18560	63	66	15.6111	15.6111	0.00169016	0.00497827
AT1G36320	127	304	10.8781	10.6348	0.00487785	0.0117366
AT5G20950	153	148	19.9267	19.9267	1.76413e-06	1.54356e-05
AT3G52500	171	157	12.7248	12.693	0.000239732	0.00100458
AT3G19010	93	164	15.5957	15.5928	0.00216735	0.00610597
AT3G19520	75	108	32.6474	32.6474	4.3256e-06	3.36189e-05
AT4G14220	26	19	43.0182	42.998	0.00240416	0.00664195
AT1G15290	218	167	27.0451	27.0451	1.20763e-06	1.10577e-05
AT2G20450	371	157	21.3191	20.9687	4.8914e-08	6.42174e-07
AT3G02110	218	111	19.4002	19.3652	1.20196e-06	1.10202e-05
AT5G18270	37	41	36.2063	36.2063	3.10891e-05	0.000180368
AT4G25890	365	169	10.9463	10.8327	0.000212575	0.000908105
AT3G13120	764	630	18.6864	18.6864	6.90759e-15	3.33254e-13
AT3G22380	219	147	16.281	14.6211	2.79486e-05	0.00016433
AT2G47630	81	64	17.7676	15.4014	0.0236027	0.0430883
AT1G04630	171	108	17.0726	17.0648	0.000187583	0.000815797
AT3G53700	22	38	22.8995	22.756	0.00293067	0.00779319
AT5G43070	54	53	15.0863	15.001	0.00541075	0.0128117
AT3G13790	236	96	30.5554	30.4029	7.40649e-08	9.25448e-07
AT1G01120	664	103	14.9044	14.5873	1.83206e-05	0.000115699
AT5G58100	62	61	45.3501	45.3501	7.58117e-05	0.000382515
AT4G39100	165	172	20.0359	18.8994	2.47526e-05	0.000148601
AT2G01530	364	70	20.3593	20.0473	0.000605047	0.00215371
AT5G60620	148	69	22.6955	22.6722	0.00039433	0.00152055
AT1G62010	20	14	29.7571	28.8143	0.00651394	0.0149112
AT1G32310	53	50	16.7808	14.3279	0.00543267	0.0128437
AT4G13020	81	74	23.4746	18.5324	0.0022083	0.00620257
AT1G58180	48	160	21.0542	20.5792	0.00898644	0.0194232
AT5G45480	53	32	21.668	20.0454	0.00648246	0.0148611
AT1G58440	103	45	29.435	26.077	0.000147104	0.000664988
AT3G13080	70	131	19.2701	16.9694	0.00720938	0.0161956
AT1G73230	896	448	12.2533	12.2533	9.34097e-09	1.47244e-07
AT1G68620	93	161	22.8595	22.7495	3.73679e-06	2.95019e-05
AT4G11150	1061	586	13.8131	13.579	4.55684e-10	9.46262e-09
AT1G66100	738	81	13.4911	13.4185	1.54176e-05	9.98926e-05
AT4G33680	185	210	12.5523	11.9512	0.000675618	0.00235495
AT3G04480	37	29	30.904	30.8145	0.00986804	0.0209816
AT3G46430	367	172	10.4362	10.0191	0.000158169	0.000706554
AT1G47960	30	239	14.0817	8.81953	0.0250221	0.045178
AT1G08190	129	69	20.9926	18.7021	0.000765211	0.00259941
AT3G11690	83	101	15.5228	15.4298	0.000240056	0.00100553
AT1G16860	105	38	29.2734	29.2734	0.000146331	0.000661707
AT2G37120	162	91	20.0308	19.5933	6.86234e-06	4.99996e-05
AT1G12410	303	298	23.6718	23.1442	2.1791e-09	3.92631e-08
AT2G46520	77	55	23.574	23.1584	3.14343e-05	0.000182145
AT3G57090	132	116	20.3702	20.3681	0.000110278	0.000521797
AT5G16050	355	256	9.71297	9.66167	0.00110452	0.00352751
AT2G46340	189	115	32.0529	32.0529	1.79276e-07	2.05294e-06
AT3G50350	68	50	17.6953	16.7541	0.00560599	0.0131913
AT2G33990	74	38	21.6643	21.6643	0.00545691	0.0128904
AT1G69410	329	588	15.3811	15.3222	1.70029e-07	1.95184e-06
AT4G18700	187	196	15.7841	15.7541	7.8621e-06	5.58293e-05
AT1G74320	35	36	47.8524	47.481	0.000590185	0.00211156
AT3G04830	102	76	15.324	14.37	0.0204641	0.0382937
AT4G13180	353	219	11.1097	10.6281	4.06208e-06	3.16942e-05
AT1G49170	15	43	39.0837	38.2465	0.00585726	0.0136653
AT4G30920	112	82	32.115	32.115	8.01849e-08	9.93042e-07
AT1G61770	124	84	14.9531	14.5607	0.00202107	0.00576352
AT2G29730	20	20	34.5	34.5	0.00178722	0.00521253
AT3G55340	33	20	32.8879	32.8879	0.00120175	0.00377677
AT3G47490	63	70	24.6476	24.3524	0.00611521	0.0141497
AT2G43970	394	494	15.35	15.042	2.17697e-07	2.43702e-06
AT3G12180	48	32	17.5833	13.25	0.0227284	0.0417868
AT3G47000	71	45	22.5102	22.1196	0.00471129	0.0114066
AT2G43130	96	80	15.2021	15.2021	0.00371481	0.00942831
AT1G76440	23	27	38.9775	38.9775	0.000177985	0.000781345
AT1G63780	74	49	23.9338	22.503	0.00511359	0.0122026
AT5G54760	393	401	12.4409	12.4409	9.57669e-07	9.00479e-06
AT1G31860	192	49	14.9997	14.0877	0.0185442	0.0353056
AT3G11410	85	104	24.5828	24.5828	0.000126098	0.000584197
AT5G07940	26	26	35.1154	35.1154	0.00119932	0.00377246
AT1G02840	307	169	30.5113	30.5113	1.01588e-07	1.2266e-06
AT2G20130	25	37	34.5168	27.2324	0.0036372	0.00928466
AT1G16470	171	168	25.1684	25.1684	4.56453e-07	4.71702e-06
AT4G13780	155	107	19.4784	19.4553	0.000878943	0.00291632
AT3G63180	16	18	39.1111	39.1111	0.000784747	0.0026561
AT4G38660	185	35	23.8031	23.5544	2.35327e-05	0.000142624
AT2G45300	203	102	12.3955	11.712	0.00606341	0.0140548
AT5G10740	32	31	33.6754	33.6552	0.0015441	0.00462108
AT3G55800	2198	1589	14.6358	14.6039	1.33849e-16	7.83047e-15
AT1G66740	65	39	23.1128	22.9282	0.00221763	0.00622503
AT3G63160	802	341	12.2962	11.8756	5.19331e-11	1.30131e-09
AT3G51160	217	103	14.7788	14.3049	5.93874e-05	0.000311111
AT3G09220	121	69	24.2166	24.2	6.15187e-05	0.000320475
AT5G51400	166	141	27.1189	27.1026	7.80671e-08	9.68531e-07
AT4G24190	324	419	16.2948	16.2948	1.64385e-07	1.89797e-06
AT5G59770	104	84	32.2807	32.2807	1.87253e-05	0.000117618
AT1G29950	59	51	18.1123	18.0578	0.0241198	0.0438662
AT4G12390	224	177	14.9634	14.9473	2.81487e-06	2.32061e-05
AT5G47120	359	209	15.5605	15.4904	1.02403e-06	9.56085e-06
AT1G68560	339	190	11.3684	11.3684	5.29197e-05	0.000282576
AT5G01820	117	152	10.0001	9.87522	0.0159641	0.0311941
AT3G55960	149	126	19.5041	19.5041	9.18377e-05	0.000448228
AT1G78920	109	88	22.0523	20.7281	0.000396024	0.001524
AT2G33630	107	61	28.3167	28.3029	3.93577e-06	3.08291e-05
AT5G40580	127	125	15.2541	13.3077	0.000289521	0.00117814
AT4G33220	308	92	20.0711	20.0689	7.75756e-07	7.46498e-06
AT2G41100	79	673	16.9724	16.8864	0.000552723	0.00199901
AT2G27580	204	161	22.3537	22.3537	3.82105e-08	5.2072e-07
AT4G26450	60	53	26.6412	26.1745	0.00190363	0.00548617
AT2G40113	52	17	29.4921	29.2138	0.0140845	0.0281046
AT5G62000	220	239	17.2161	16.7473	7.77721e-05	0.000390172
AT4G16260	198	407	12.3303	12.3303	2.94958e-06	2.41883e-05
AT5G17170	436	484	17.471	17.4682	1.278e-09	2.43446e-08
AT1G76160	432	143	21.4697	21.4697	1.69858e-07	1.95149e-06
AT5G65900	21	14	33.0714	32.7381	0.00721438	0.0162016
AT4G19450	111	62	34.0272	33.9932	1.03047e-05	7.0662e-05
AT3G02560	934	332	14.1735	14.0214	3.33078e-08	4.60643e-07
AT1G50010	743	360	9.80726	9.62044	2.54817e-05	0.000152454
AT2G17130	97	39	26.2136	23.9455	3.41294e-05	0.000195573
AT2G16405	21	36	48.9881	48.75	0.000804923	0.00271453
AT1G23880	85	39	19.5164	19.5164	0.00758777	0.0169071
AT5G62930	75	50	18.4133	18.08	0.00469435	0.0113706
AT5G06860	303	227	18.9164	17.9805	2.26437e-07	2.52476e-06
AT1G63610	53	90	29.3348	29.3348	0.000395809	0.001524
AT2G18196	22	24	28.0341	28.0341	0.0238341	0.043437
AT5G56280	40	62	24.2677	24.1242	0.00135123	0.0041596
AT1G29470	385	127	22.0079	21.9352	2.95275e-08	4.1368e-07
AT1G54350	59	55	22.7544	22.723	0.00635148	0.0145919
AT2G45790	207	178	23.003	22.5246	6.22975e-07	6.1996e-06
AT2G22980	12	100	55.6033	53.6567	0.0107763	0.0225695
AT1G66970	225	208	29.7542	29.7439	5.77478e-11	1.42908e-09
AT4G13640	26	60	33.0179	31.6795	0.00384419	0.00966369
AT1G76490	1441	409	21.3014	20.3753	3.99726e-18	2.80853e-16
AT5G14780	280	1272	16.4254	16.4254	2.64383e-09	4.60148e-08
AT1G70470	33	30	16.4545	16.4545	0.00584022	0.0136369
AT4G35080	120	67	18.9642	17.6975	0.000293042	0.00118832
AT2G43770	103	65	14.0194	14.0194	0.00344504	0.00889047
AT5G50400	34	34	43.2353	43.2353	0.000159337	0.000711319
AT4G00100	1729	452	18.8777	18.7505	7.96236e-13	2.86932e-11
AT2G26590	95	60	21.5868	21.2167	0.00464563	0.0112789
AT4G26210	75	54	29.4237	29.3081	0.0011093	0.00354033
AT1G48650	107	49	17.4936	17.4833	0.0269128	0.047943
AT5G53570	60	27	25.25	19.3167	0.0128112	0.0260017
AT5G25754	154	66	20.7359	19.1472	0.000147834	0.000668074
AT4G20760	55	46	21.4553	19.3083	0.0230692	0.0423244
AT3G55520	67	94	17.3614	10.8517	0.0143273	0.0285119
AT2G20140	81	88	19.709	19.709	0.000845583	0.00282778
AT4G21580	105	138	15.1998	15.1998	0.00153621	0.00460041
AT3G16260	17	31	37.537	37.537	0.0262383	0.047052
AT5G52920	802	276	13.6951	13.6829	4.9561e-07	5.07293e-06
AT5G53560	962	647	18.1735	18.0613	7.10074e-18	4.81954e-16
AT1G61740	441	246	20.8398	20.8398	9.12811e-11	2.16945e-09
AT1G15920	44	57	12.1818	12.1818	0.0200224	0.0376078
AT2G28550	294	147	26.3844	26.3844	4.97726e-08	6.52222e-07
AT3G12500	178	632	14.8727	14.8727	5.11687e-10	1.04444e-08
AT4G04020	384	904	27.9612	-27.7328	2.6727e-22	2.72772e-20
AT2G40380	142	81	18.9525	18.9207	1.13657e-05	7.69196e-05
AT3G06470	123	108	16.4785	16.4533	3.38697e-05	0.000194329
AT3G10860	659	331	11.7237	11.7237	2.45534e-09	4.31832e-08
AT5G27620	25	15	43.6533	43.6533	0.00814831	0.0179135
AT3G11710	176	98	15.8562	14.4622	0.00439552	0.0107906
AT4G01850	1160	756	11.6662	11.6239	1.04655e-11	3.02331e-10
AT5G35680	403	252	12.2634	11.7403	1.81602e-05	0.000114899
AT3G07350	123	94	15.8887	13.0056	0.000654527	0.00229306
AT1G33970	23	81	31.7692	30.5851	0.00386647	0.00970574
AT4G14720	30	41	29.065	28.1317	0.0114783	0.0237199
AT1G31160	79	63	25.0412	24.9287	0.00235414	0.00653216
AT3G01200	66	35	26.3727	25.4333	0.00122448	0.00383529
AT5G11890	116	58	14.0345	13.3103	0.00280391	0.00752337
AT4G27440	301	475	13.7938	13.5717	7.05447e-07	6.86878e-06
AT2G18915	42	21	21.2381	14.9048	0.018756	0.0356312
AT1G67250	179	136	14.105	14.0244	9.69071e-05	0.000468518
AT3G19930	127	148	25.5934	25.5934	5.34158e-08	6.92177e-07
AT1G47480	29	12	37.431	31.3333	0.0259795	0.0466477
AT1G75690	979	741	8.16077	7.62866	1.9152e-05	0.000119873
AT2G35830	302	431	19.1461	19.1461	3.33258e-09	5.66174e-08
AT4G04570	98	76	23.1015	23.1015	0.000298136	0.00120608
AT2G39990	286	186	17.8537	17.4676	1.13839e-05	7.69676e-05
AT1G01080	119	148	29.1415	29.1415	2.28627e-06	1.93035e-05
AT2G05310	332	547	18.5879	18.5793	3.54345e-07	3.76478e-06
AT5G54810	162	223	19.1706	18.9821	1.67661e-06	1.47808e-05
AT5G41700	2198	1465	18.8942	18.8929	5.62695e-30	1.03521e-27
AT1G68238	203	72	12.9098	12.8999	0.000603711	0.0021508
AT2G02130	973	750	12.7806	12.7217	1.51929e-12	5.19382e-11
AT5G03280	138	78	16.9208	16.2508	0.00113131	0.00359661
AT1G56045	450	419	9.02002	9.02002	0.00012035	0.000561285
AT1G28130	137	74	27.1057	26.7049	1.16637e-05	7.85179e-05
AT5G30495	16	23	32.0326	30.8859	0.0197484	0.0372031
AT5G57050	23	26	37.5753	36.9799	0.00271195	0.0073244
AT3G48610	74	91	20.5371	20.0744	0.000309074	0.00124002
AT4G01610	583	568	15.2952	15.2952	2.87437e-12	9.05166e-11
AT3G42050	487	297	20.6074	20.1445	3.46182e-09	5.86705e-08
AT5G67420	684	412	21.171	21.147	2.88804e-12	9.0743e-11
AT3G62560	163	176	14.2904	12.849	0.000197277	0.000852913
AT3G15430	82	46	25.5795	25.5361	0.00117637	0.00371372
AT2G43360	124	67	27.6558	27.4138	3.09199e-06	2.51643e-05
AT3G08943	118	38	19.7172	19.7172	0.000378631	0.00146893
AT4G36690	72	75	60.6567	60.6444	6.07441e-07	6.04931e-06
AT1G54630	553	222	19.6682	19.6682	2.507e-09	4.3871e-08
AT3G62250	2598	1224	6.35692	6.2982	5.4599e-09	8.97066e-08
AT5G14370	42	70	24.8048	24.6905	0.000496254	0.00183756
AT3G14690	148	218	9.66012	9.16756	0.0109371	0.022846
AT2G32480	250	234	6.62622	5.78021	0.0178128	0.0341177
AT5G24570	196	162	14.5477	14.5117	2.046e-06	1.75289e-05
AT1G52400	46	289	22.4118	22.3417	0.000114512	0.000538729
AT3G17510	212	189	19.5551	19.5293	9.8575e-05	0.000475924
AT2G18300	249	144	15.8175	15.8175	0.000228402	0.000964306
AT5G58140	302	189	24.3799	24.2542	1.32316e-05	8.7431e-05
AT5G14910	425	512	15.392	14.3093	1.01063e-08	1.5806e-07
AT4G29130	159	97	21.3388	21.3388	8.83568e-06	6.20495e-05
AT5G65780	101	73	15.9516	15.6193	0.010239	0.0216519
AT4G38250	306	262	14.4325	14.347	5.65956e-08	7.29327e-07
AT1G77690	98	30	21.4898	18.5524	0.012675	0.0257927
AT2G27350	49	69	20.3694	15.8299	0.0165517	0.0321157
AT2G38880	44	38	28.5251	25.4773	0.00436929	0.0107385
AT5G22120	36	29	38.2759	37.9981	0.00244297	0.00672526
AT5G45800	59	94	20.515	20.5016	0.00226784	0.00633935
AT1G27200	59	19	16.2364	14.3952	0.0272543	0.0484699
AT1G48090	23	23	38.1739	36.4348	0.0213569	0.0396669
AT3G17240	239	106	11.9515	11.8965	0.00144727	0.00439907
AT4G36630	57	22	35.6834	34.4617	0.000428103	0.00162523
AT2G03820	212	130	17.2259	14.066	8.74881e-05	0.000431632
AT5G67470	44	27	23.7256	21.5168	0.00458838	0.0111632
AT1G51690	86	64	29.9139	29.9059	0.000613422	0.00217742
AT1G68310	68	60	35.4157	35.4157	1.98364e-05	0.000123323
AT3G15000	269	160	9.47665	9.40369	0.00273049	0.00736594
AT1G17700	18	14	26.0635	26.0635	0.0129761	0.0263031
AT3G52470	249	115	13.0659	13.0646	0.000136618	0.000625064
AT2G34970	49	33	16.658	16.658	0.0254913	0.0458956
AT1G10290	90	67	38.0657	38.0657	9.92948e-06	6.83238e-05
AT2G20585	50	18	21.1044	21.1044	0.00663375	0.0151533
AT3G59840	184	214	8.51884	8.49406	0.000579126	0.00208104
AT4G13590	135	202	17.857	17.7475	0.000375133	0.00145697
AT2G45695	54	53	29.7278	29.7278	0.001261	0.00392244
AT5G57290	1214	548	16.4905	16.4824	6.13898e-13	2.25882e-11
AT2G47010	32	22	49.9148	47.9773	0.000164525	0.000730516
AT2G16365	75	44	26.8255	26.4285	5.63549e-05	0.000297903
AT1G19360	116	64	17.7392	17.736	0.000104891	0.000501224
AT2G18910	104	51	21.8758	21.5104	0.000278153	0.00113651
AT1G80500	165	114	24.7201	24.7147	9.71945e-06	6.72426e-05
AT3G30775	229	89	17.8667	17.8667	0.000100995	0.000485428
AT5G27700	1164	569	13.6639	13.6475	5.32141e-09	8.8052e-08
AT2G35370	1038	1462	20.1659	20.1632	1.5883e-20	1.41449e-18
AT3G56950	111	52	21.3541	21.3541	0.00146579	0.00444185
AT3G61640	156	72	23.6303	23.6303	0.000270986	0.00111177
AT1G03860	145	106	18.9907	18.9631	7.34891e-05	0.000372832
AT3G08930	199	110	33.7387	33.7387	1.85142e-08	2.72203e-07
AT1G54000	494	79	9.78845	9.78845	0.00261146	0.00710103
AT2G24820	245	317	13.8267	13.8138	6.47843e-06	4.75742e-05
AT3G56160	28	26	42.8104	42.7995	0.0161183	0.0314321
AT4G32640	45	34	63.5065	63.5065	2.04986e-06	1.75512e-05
AT2G45400	66	33	20.6364	19.2121	0.0208066	0.0388046
AT3G15395	57	55	21.3069	21.2667	0.00633037	0.014553
AT4G33865	1944	957	17.1187	17.0867	3.16043e-20	2.71099e-18
AT3G04780	152	94	21.2581	21.1932	0.000152151	0.000684483
AT2G31440	77	27	18.7961	18.7778	0.0049408	0.0118515
AT1G55310	55	96	21.821	21.4377	0.021626	0.0400708
AT5G39320	256	78	21.0833	20.2726	1.78799e-05	0.000113326
AT3G52960	711	528	17.942	17.942	2.01005e-16	1.14246e-14
AT2G28800	470	543	8.76222	8.36924	0.00028033	0.0011444
AT5G59890	340	316	9.51884	8.66552	0.00029181	0.00118435
AT3G26744	137	78	17.3582	17.3251	0.00448898	0.0109729
AT2G46170	129	71	21.1567	21.144	1.25672e-05	8.37136e-05
AT2G23980	51	36	42.2386	39.183	0.00016336	0.000726263
AT5G03630	284	236	18.137	18.1127	2.58813e-06	2.15529e-05
AT5G40950	1412	1323	11.5042	11.4124	6.516e-14	2.80328e-12
AT1G44760	63	67	19.1694	18.5269	0.0105347	0.0221365
AT4G09720	97	77	24.0249	24.0158	0.0058448	0.0136431
AT4G10430	82	57	42.7599	42.1258	4.38425e-07	4.56785e-06
AT4G13630	35	14	26.4429	22.8143	0.0230401	0.0422875
AT3G51890	32	44	26.1193	25.983	0.0034206	0.00884046
AT3G19760	435	225	16.1333	15.9853	2.76035e-06	2.28645e-05
AT1G60900	53	60	30.239	30.239	0.0059283	0.0138057
AT2G21470	49	29	42.0866	34.3723	0.00207508	0.0058923
AT2G26740	153	552	20.3147	20.2698	2.11765e-07	2.38014e-06
AT3G05990	82	45	28.184	27.7851	0.000250505	0.00103995
AT2G37150	10	23	54.9174	54.9174	0.0121566	0.0249135
AT3G44620	119	104	17.8544	17.8544	7.59953e-05	0.000382989
AT1G19870	93	46	28.395	28.1155	0.000342404	0.00135316
AT5G64740	345	102	28.6564	28.6564	5.34359e-09	8.82103e-08
AT1G05570	87	28	33.9113	29.1297	0.0171418	0.0330088
AT3G07430	352	192	8.72301	8.69271	0.000397711	0.00152847
AT3G05230	49	43	31.4589	31.3545	7.59434e-05	0.000382921
AT2G21220	22	19	23.39	23.39	0.00692011	0.0156793
AT3G59810	89	46	19.179	19.179	0.0032464	0.00845903
AT1G80820	39	23	35.0446	35.0446	0.00193942	0.00557618
AT2G45150	19	21	34.0877	28.7243	0.0222595	0.0410868
AT1G48635	44	50	27.1618	26.8764	0.00933878	0.0200545
AT2G39940	84	45	25.3198	25.3198	0.000440421	0.00166028
AT1G23820	260	210	12.5361	12.0353	0.000472323	0.00176379
AT3G45050	84	125	16.3468	16.3464	0.00288545	0.00770224
AT4G37540	136	164	18.6842	18.6842	3.30401e-05	0.000190266
AT4G32980	15	47	54.0993	51.166	0.00928	0.0199528
AT5G02020	50	152	22.6913	22.6782	0.00160554	0.00477429
AT5G46690	32	30	28.7042	28.1833	0.00596048	0.013856
AT2G20060	68	64	18.9026	18.7592	0.00409866	0.0101916
AT3G15090	77	44	13.6104	13.026	0.0228688	0.0420008
AT5G17330	484	171	17.3725	17.3105	7.82678e-07	7.52124e-06
AT4G17600	424	403	9.57436	9.42126	4.5043e-05	0.000247365
AT1G52410	14	67	43.0725	42.806	0.00415284	0.0103044
AT1G34000	1133	875	15.5414	15.539	6.41796e-15	3.12669e-13
AT3G20800	56	61	22.9713	22.9087	0.00243032	0.00669703
AT1G12860	94	64	25.4195	24.0831	0.00222445	0.00624166
AT1G19715	80	83	24.4384	24.2423	0.00134611	0.00414659
AT2G42890	53	45	21.5451	21.5384	0.0247377	0.0447861
AT5G66720	133	67	23.0509	23.0359	8.97071e-05	0.000440255
AT2G33800	792	659	16.7403	16.7403	5.58165e-14	2.40872e-12
AT3G12010	59	34	31.6226	31.6047	0.00237863	0.00659096
AT2G44050	167	130	20.1629	20.0858	2.18337e-05	0.000134112
AT3G25540	57	43	35.4684	35.4684	0.00033104	0.00131607
AT4G31720	212	93	10.1171	8.91935	0.0195565	0.0368715
AT5G67150	20	28	23.5357	23.5357	0.0182663	0.0348659
AT1G48920	459	203	11.9971	11.6459	0.000469692	0.00175642
AT1G34210	39	24	39.4904	39.4583	0.0247754	0.0448275
AT2G40960	14	23	84.854	84.854	0.000366587	0.00142854
AT5G01240	100	79	34.0168	33.3437	6.28245e-06	4.62565e-05
AT2G30395	11	14	32.0455	32.0455	0.0166958	0.0323549
AT5G24980	106	60	23.4075	23.3931	2.21495e-05	0.000135712
AT4G23730	82	62	22.2738	22.2659	0.00211672	0.00598746
AT1G01320	314	189	16.6354	14.8265	0.000211656	0.000904732
AT4G26640	38	30	39.1596	39.1596	0.00187916	0.0054331
AT4G37460	69	55	31.3209	28.2206	0.0038461	0.00966502
AT5G53850	112	91	24.3269	24.3269	0.000800666	0.00270213
AT1G71860	122	90	18.961	18.9377	0.000944204	0.00309395
AT2G28605	74	152	15.3734	14.0491	0.00128467	0.00398631
AT5G07470	232	137	21.2463	21.1724	9.67487e-08	1.17324e-06
AT3G08680	100	16	26.2525	24.6125	0.00487511	0.0117342
AT5G11950	96	146	18.1418	18.1418	0.00215909	0.0060876
AT3G61590	34	14	41.7395	41.7395	0.00163879	0.00485458
AT4G26910	125	68	31.8793	31.8313	2.83993e-06	2.33713e-05
AT4G30690	51	123	42.528	42.4639	1.52188e-05	9.87423e-05
AT2G21320	153	76	23.4107	21.8418	1.84983e-05	0.000116611
AT1G19100	21	15	45.7333	45.0667	0.0145176	0.0288392
AT1G72310	87	31	21.9392	21.162	0.000123146	0.000572226
AT3G13460	676	414	16.8945	16.8881	2.15701e-12	7.16372e-11
AT1G10840	335	161	23.6538	23.6473	3.53191e-08	4.86055e-07
AT2G14880	305	207	14.4756	13.9244	9.43818e-06	6.55562e-05
AT2G05830	75	91	16.6853	15.3604	0.0220587	0.0407592
AT3G11930	585	494	14.249	14.2465	2.99828e-08	4.1922e-07
AT3G02950	44	26	20.8164	20.4388	0.00947746	0.0203055
AT4G26710	484	318	15.7475	15.7454	8.14949e-10	1.59812e-08
AT5G53180	53	56	28.1634	25.3575	0.00186862	0.00540484
AT2G45670	221	112	30.7433	30.7433	2.71692e-07	2.96318e-06
AT5G15600	74	18	20.5315	20.5315	0.0178173	0.0341215
AT3G45640	92	202	15.7093	12.2752	0.00395773	0.00990106
AT1G14120	32	39	43.0513	42.9503	0.00250283	0.00685764
AT1G48830	614	468	15.0811	14.4813	1.28106e-10	2.94118e-09
AT3G51310	55	48	26.0765	26.0659	0.00656484	0.015013
AT4G26230	594	442	9.49805	8.97249	7.41251e-06	5.32486e-05
AT4G36945	27	21	31.8783	31.8783	0.0125401	0.0255405
AT4G27090	2297	1764	6.24302	5.83438	6.97226e-08	8.76674e-07
AT3G06210	18	24	32.9167	32.9167	0.00325955	0.00848539
AT1G27435	176	115	12.8165	12.7583	0.000581225	0.0020851
AT4G23460	66	43	38.7939	32.7311	0.000351995	0.00138286
AT3G53260	730	168	15.6568	14.8432	2.17839e-06	1.85382e-05
AT1G06410	141	115	26.4271	26.4271	2.87775e-07	3.11189e-06
AT2G35660	57	65	18.6564	17.7538	0.00873112	0.0189563
AT2G45430	75	13	22.7764	22.7764	0.00903919	0.0195161
AT2G26510	69	42	34.617	34.5797	0.000142516	0.000647596
AT5G28900	51	39	24.9351	23.7104	0.00630424	0.0145072
AT3G02750	120	47	49.0982	49.0982	7.6121e-09	1.21916e-07
AT3G53970	61	82	18.523	18.4674	0.0219714	0.04063
AT3G47960	127	137	10.9891	10.0487	0.0225068	0.0414611
AT4G39030	24	22	46.0455	46.0455	0.00157946	0.00471276
AT4G32460	222	75	9.14937	8.38685	0.022602	0.0415982
AT1G06700	166	126	26.5057	26.5057	8.79021e-06	6.18544e-05
AT1G74340	72	39	24.5897	24.1047	0.00142565	0.00434374
AT1G25390	17	35	27.6134	27.6034	0.00310792	0.00817744
AT3G07470	331	212	15.0999	14.9098	9.3367e-07	8.78504e-06
AT4G39300	99	80	14.2591	14.1871	0.00504806	0.0120735
AT5G05600	76	120	20.6996	20.6996	0.000200813	0.000867131
AT1G18620	78	57	16.8819	16.8279	0.017945	0.0343473
AT1G72060	18	187	31.4635	31.4207	0.000228421	0.000964306
AT1G78000	100	74	34.9243	34.8605	3.49594e-06	2.78362e-05
AT1G08760	40	21	39.9214	39.9214	0.00030868	0.00123915
AT3G05350	57	47	28.6786	27.8567	0.00231674	0.00645414
AT5G45620	108	70	26.9923	24.0294	6.52589e-05	0.000336698
AT5G53530	49	54	25.7094	25.7094	0.00185741	0.00537875
AT5G11640	50	26	33.3708	32.9708	0.000622293	0.00219998
AT4G35785	60	57	41.2307	41.1763	0.000243233	0.00101519
AT2G27385	733	839	6.85388	6.49131	6.41293e-05	0.000331726
AT1G13450	41	44	39.5033	39.5033	0.00105166	0.00338724
AT4G00955	10	27	35.0519	34.4889	0.00417841	0.0103549
AT5G33280	28	40	45.1821	45.1821	4.38517e-05	0.00024225
AT1G27020	120	83	47.5609	47.5609	9.20652e-10	1.79034e-08
AT3G01290	424	397	21.0972	21.0972	1.56695e-10	3.54516e-09
AT1G14870	622	611	19.6344	19.6344	1.73789e-14	8.07283e-13
AT2G44525	84	53	25.3693	25.3176	0.000551142	0.00199509
AT4G14410	117	120	21.162	21.162	0.00035235	0.00138386
AT4G08980	203	139	16.5596	16.502	0.00125615	0.00391081
AT1G54820	63	31	48.5402	48.4747	5.4307e-05	0.000288386
AT4G31550	46	48	24.5978	16.9293	0.00889038	0.0192423
AT5G54300	67	61	12.678	11.8035	0.0228974	0.0420421
AT3G19450	988	282	12.8042	12.1364	6.3349e-08	8.04492e-07
AT3G16800	76	52	25.2277	25.1771	0.00296149	0.00785857
AT2G45590	51	42	19.3109	19.3109	0.00278607	0.0074798
AT1G11870	32	55	35.8534	35.4614	0.000524047	0.00192007
AT5G13690	17	29	54.2759	52.8154	0.00404794	0.0100798
AT5G64816	58	112	17.2392	17.2035	0.00319832	0.00835587
AT1G22710	243	198	20.2972	19.7353	3.25716e-08	4.5225e-07
AT4G10400	20	14	45.0714	44.8857	0.00657821	0.0150362
AT1G16916	35	49	20.6694	20.6694	0.00446532	0.0109342
AT1G48040	23	17	30.6931	30.6931	0.00246567	0.00677523
AT4G00450	34	32	33.2794	30.2243	0.00135604	0.00417096
AT1G10650	92	43	20.2154	19.546	0.00523254	0.0124509
AT2G45700	25	44	32.19	26.1391	0.0275956	0.049006
AT3G07270	112	86	33.2552	33.2552	3.34158e-09	5.67015e-08
AT4G36640	98	58	26.848	26.8339	1.2176e-05	8.134e-05
AT2G01410	70	44	14.0968	12.0331	0.0232708	0.0426048
AT2G25490	173	118	20.4546	20.1105	9.96825e-05	0.000480276
AT3G03090	18	23	44.5652	44.4928	0.00136875	0.00419599
AT5G20620	149	155	9.71124	9.66586	0.00397704	0.00993868
AT1G80670	52	45	25.947	24.2162	0.00298685	0.00791999
AT5G39600	92	75	19.3662	19.0184	0.000288729	0.00117526
AT1G22300	764	545	14.9869	14.9869	4.55281e-10	9.46262e-09
AT1G70880	52	14	24.7445	24.3324	0.00631765	0.0145309
AT1G79270	229	130	23.0991	23.0991	6.86097e-06	4.99996e-05
AT2G38760	63	12	29.8373	28.9802	0.00202908	0.00578167
AT3G27540	21	10	35.9095	34.6714	0.00579385	0.0135445
AT2G43920	107	223	20.2393	20.1518	4.53141e-05	0.00024856
AT5G20720	1247	1261	4.41948	3.63587	0.00667888	0.0152414
AT3G15290	42	57	26.9862	26.9862	0.000212924	0.000909317
AT3G05600	25	15	34.0667	26.36	0.023431	0.042842
AT4G02530	353	359	19.0531	18.69	1.87366e-08	2.75183e-07
AT5G13000	89	56	26.6467	26.6467	0.0124944	0.0254623
AT1G64230	1471	1329	12.0254	11.9001	1.82916e-16	1.05248e-14
AT1G76140	111	44	29.7025	29.7025	0.000314416	0.00125892
AT1G79590	102	49	20.5752	20.4904	0.00208055	0.00590428
AT3G01150	34	37	33.9928	33.7973	0.0102976	0.0217559
AT3G23990	241	73	12.3294	11.3517	0.0277391	0.0492005
AT3G18230	52	34	26.2602	26.2602	0.000421488	0.00160798
AT1G65032	17	17	35.7059	35.7059	0.0223826	0.0412595
AT2G23150	46	75	23.9345	23.6864	0.000310617	0.0012455
AT2G32240	183	78	17.962	16.5631	0.000823341	0.00276453
AT2G21530	226	284	15.3926	15.3684	7.93546e-06	5.6293e-05
AT5G20920	277	132	19.568	19.0677	1.09124e-06	1.01246e-05
AT1G70090	140	90	19.304	18.4262	0.000103447	0.000495682
AT4G23330	16	20	53.3	53.3	0.00383896	0.00965227
AT1G74950	69	98	24.0958	24.0958	0.000439709	0.00165849
AT3G28710	563	217	26.9843	26.343	1.36846e-12	4.73003e-11
AT3G15610	70	60	26.6929	26.3262	5.05159e-05	0.000271868
AT5G53400	98	59	11.8497	10.3122	0.0247093	0.0447404
AT2G05540	1514	3093	6.78501	6.50478	4.62791e-10	9.58628e-09
AT1G07230	96	70	11.494	8.08571	0.023661	0.0431778
AT5G64850	340	160	18.0482	16.8724	5.33719e-06	4.01639e-05
AT3G03860	133	66	23.5208	23.5208	2.25064e-05	0.000137597
AT1G33470	124	32	47.1804	47.0413	7.39625e-06	5.31967e-05
AT3G62900	24	23	36.8949	30.7065	0.00623318	0.014384
AT3G25500	58	31	23.2253	22.7614	0.0231734	0.0424654
AT5G12170	44	53	29.7942	26.4357	0.00317283	0.00831383
AT3G10420	213	188	13.6541	12.4062	0.00235185	0.00652841
AT2G13610	35	42	24.5048	24.5048	0.000584567	0.00209575
AT2G05840	224	213	15.4152	15.3546	9.86574e-05	0.000476157
AT2G35450	25	53	36.3638	24.2204	0.00292213	0.00777492
AT1G65540	43	41	41.6614	41.1645	0.000153616	0.000689521
AT1G35620	103	77	25.125	24.725	0.000228972	0.000966051
AT1G19570	413	898	13.2463	13.2308	2.72756e-09	4.7316e-08
AT2G47070	204	107	23.4414	21.3202	1.28383e-05	8.5154e-05
AT5G64440	64	44	28.1974	27.2173	0.000775432	0.00262966
AT5G14260	206	162	28.5384	27.9848	2.33528e-06	1.9658e-05
AT1G50460	59	38	29.5245	28.6842	0.00159665	0.00475694
AT2G04900	211	154	18.5786	18.3563	1.37005e-05	9.02307e-05
AT1G10150	92	87	17.0857	16.9833	0.000145837	0.000660326
AT5G66030	38	41	29.7125	28.6534	0.0253383	0.0456781
AT5G03415	30	30	41.0667	40.9333	0.000541529	0.00196973
AT3G58640	44	62	28.0535	28.0213	0.00122809	0.00384399
AT3G52240	43	47	22.289	19.2212	0.00495457	0.0118804
AT1G65260	460	630	8.81084	8.2352	0.000820999	0.00275744
AT4G25080	1580	857	11.5879	11.5879	2.28359e-10	5.03614e-09
AT3G26070	321	479	6.49656	6.49656	0.0267084	0.0476688
AT5G15220	85	33	16.175	14.7697	0.0168891	0.0326344
AT1G79500	23	14	30.913	28.7391	0.0074781	0.016684
AT2G38860	58	161	19.0799	18.9582	0.00199643	0.00570992
AT5G49645	120	51	67.4309	67.4309	1.56637e-08	2.33497e-07
AT4G03190	84	33	26.9935	25.9481	0.00220133	0.00618434
AT5G17440	24	29	39.3319	36.4152	0.0134353	0.0270564
AT1G09620	282	124	22.938	22.5692	2.41511e-07	2.661e-06
AT3G09560	21	31	38.3733	38.275	0.0151295	0.0298276
AT3G09940	32	24	25.6667	25.6667	0.0024361	0.00671163
AT3G16370	2188	534	18.5625	18.5102	4.57778e-16	2.48087e-14
AT4G28660	551	259	5.61652	5.42755	0.00986556	0.0209816
AT5G23980	76	22	34.384	34.384	0.000578075	0.0020778
AT2G46710	74	57	21.4101	21.1128	0.00543954	0.0128559
AT4G21540	25	43	58.4474	58.4474	0.000150367	0.00067755
AT3G18370	34	28	28.5042	28.5042	0.0185165	0.0352577
AT5G60400	78	96	32.0393	32.0393	3.93335e-06	3.08274e-05
AT1G02500	1568	1288	12.3597	12.3597	2.30082e-16	1.2868e-14
AT4G28730	71	59	22.4634	22.3956	0.000668557	0.00233519
AT2G30570	9916	13520	6.63085	6.63085	1.17019e-25	1.57323e-23
AT1G62740	114	55	18.1544	18.1544	0.00447556	0.0109496
AT4G31120	45	20	28.4278	26.8278	0.010396	0.0219306
AT1G79930	479	140	20.884	20.5882	9.78197e-07	9.16699e-06
AT5G63620	52	66	23.3141	21.7628	0.00819761	0.0179962
AT1G23190	305	205	19.1115	18.9832	5.76567e-07	5.78728e-06
AT4G15910	250	262	21.2371	21.2222	2.20991e-11	5.89676e-10
AT1G70280	54	60	24.9556	23.7481	0.000397805	0.00152847
AT2G39350	21	15	31.4952	31.4952	0.00127381	0.00395611
AT3G02080	1405	662	9.50345	9.30699	6.93493e-09	1.11537e-07
AT3G52220	127	60	11.8202	11.626	0.0204884	0.0383184
AT2G17320	30	41	38.2439	38.2439	0.0036596	0.0093325
AT1G72480	47	33	24.9736	24.9736	0.00487507	0.0117342
AT1G78870	205	136	23.416	23.2354	1.81471e-05	0.000114899
AT1G12840	447	295	16.9883	16.9672	4.30919e-08	5.76015e-07
AT2G45540	60	38	60.9851	60.9851	8.75051e-06	6.16371e-05
AT1G14540	15	11	32.9333	32.9333	0.0261949	0.0469862
AT4G29080	106	61	18.213	17.8025	0.00107842	0.00345597
AT2G24395	65	64	14.4433	14.4106	0.0161567	0.0314935
AT2G22970	42	43	25.9059	20.2669	0.0254895	0.0458956
AT4G34050	1292	931	13.2887	13.2869	1.88281e-11	5.09603e-10
AT5G45670	211	106	25.6868	25.486	2.83127e-08	3.98659e-07
AT4G16500	170	197	9.87871	9.75736	0.000250048	0.00103867
AT5G63135	37	21	43.1879	43.1879	1.16631e-05	7.85179e-05
AT3G50830	196	158	16.4488	16.4488	7.86812e-06	5.58437e-05
AT3G10910	147	53	20.2149	19.8129	0.00141527	0.00431776
AT3G26370	57	46	29.6651	28.3783	0.00212935	0.00601831
AT1G60870	112	218	9.54907	9.4411	0.0104424	0.0220054
AT1G73670	69	47	23.0857	20.0466	0.00798507	0.0176462
AT3G07565	61	43	21.3202	19.976	0.0277854	0.0492514
AT5G20885	94	56	17.0931	17.0931	0.00319147	0.008347
AT1G71695	215	214	13.9199	12.4992	0.000117127	0.000548818
AT3G46030	542	373	12.3784	11.9983	5.38803e-09	8.88389e-08
AT4G18730	1202	391	18.6622	18.6485	2.77036e-12	8.76361e-11
AT4G25880	64	54	27.8443	27.7483	0.000362191	0.00141694
AT3G16240	11674	2132	29.6159	29.608	3.94214e-75	6.88987e-72
AT1G57765	85	88	19.5004	19.1753	0.000533129	0.00194322
AT3G18060	237	98	17.685	17.4269	1.41817e-05	9.27451e-05
AT1G28100	26	30	42.859	42.7923	0.00277115	0.00744833
AT3G09270	398	187	9.75784	9.71858	0.000684074	0.00237929
AT3G15020	86	36	17.0807	14.343	0.0260814	0.0468005
AT2G47640	116	67	29.9669	29.9543	6.04988e-06	4.48275e-05
AT4G40040	1988	1994	21.9623	21.9602	2.44199e-30	4.7422e-28
AT5G43600	50	31	20.2684	20.2684	0.0268386	0.0478461
AT1G72410	28	30	30.5524	30.5524	0.02519	0.0454578
AT3G19290	49	58	35.8923	35.8923	0.000639893	0.00224897
AT2G33340	241	208	17.4763	17.4627	3.13826e-06	2.54695e-05
AT4G11010	553	266	11.1726	11.0987	9.53544e-06	6.61332e-05
AT3G57770	13	40	33.1135	33.1135	0.00375253	0.00949645
AT5G20020	495	437	17.3906	17.0443	6.58545e-10	1.3154e-08
AT3G08010	141	203	9.58533	8.84041	0.0118512	0.0243936
AT3G52660	48	33	45.9811	45.3561	0.00109791	0.00351096
AT2G39660	43	57	33.7499	33.7499	4.8239e-05	0.000262341
AT3G01910	256	150	16.5861	16.4533	5.38651e-05	0.000286475
AT2G28520	33	27	25.7205	25.3165	0.0264026	0.0472496
AT1G32790	330	201	17.9194	16.745	5.94143e-06	4.41174e-05
AT4G18100	2139	546	10.8048	10.804	1.38186e-10	3.14676e-09
AT4G17790	91	110	22.538	21.9829	0.000185456	0.000808304
AT3G01310	24	38	30.8706	30.1469	0.00438724	0.0107735
AT1G74910	170	169	15.9917	15.1187	0.00141114	0.00430797
AT5G10770	173	96	14.7661	14.5391	0.000204592	0.000880459
AT5G57887	151	246	18.6554	18.5699	7.47036e-07	7.22342e-06
AT3G09350	125	64	20.1489	20.1414	0.000410191	0.00157088
AT1G27190	137	84	21.8266	20.5146	0.000209657	0.000898107
AT3G16570	401	620	12.2138	11.426	2.46057e-08	3.51776e-07
AT1G35670	69	55	26.2501	26.2501	0.000270578	0.00111043
AT3G57290	290	128	22.4978	21.7546	1.59257e-06	1.40933e-05
AT3G44720	122	171	12.3756	11.244	0.00440265	0.0108034
AT1G59900	339	204	18.0698	17.941	1.50552e-06	1.34334e-05
AT3G23730	218	144	25.4232	25.1889	1.49026e-08	2.24052e-07
AT2G40490	348	304	12.4046	11.3408	0.000233627	0.00098243
AT1G43690	95	69	21.3155	21.3155	0.000680603	0.00236876
AT5G21040	49	44	37.6317	37.6317	2.80392e-05	0.000164794
AT4G35940	34	25	20.7812	20.0118	0.0179945	0.0344232
AT5G22770	50	43	28.4349	25.3474	0.00541668	0.0128236
AT5G04440	171	147	16.8748	15.6293	0.00014622	0.000661635
AT1G54580	629	186	15.3184	15.1517	1.91194e-07	2.16987e-06
AT4G22690	91	329	10.2347	10.0033	0.0108955	0.022785
AT3G59890	28	11	25.2987	24.5649	0.0249972	0.045139
AT3G24190	207	109	18.3229	18.3229	0.000121492	0.000565479
AT3G11070	52	26	31.3654	31.3654	0.000739091	0.00253112
AT4G28770	214	65	31.6641	30.9803	5.72709e-07	5.76088e-06
AT1G64780	416	160	14.6899	14.6899	2.82984e-09	4.88479e-08
AT3G01480	468	360	19.3635	18.9203	4.16958e-09	6.97357e-08
AT3G10050	98	65	23.2769	23.1111	0.000195402	0.000845856
AT5G03380	152	137	13.6219	12.5271	0.00361538	0.00924304
AT2G28305	103	87	22.3314	21.9257	0.000328157	0.00130581
AT2G31280	15	19	55.0842	53.3719	0.00354104	0.00910125
AT5G63910	56	52	20.1236	19.9505	0.00556998	0.0131176
AT3G46970	18	37	31.1982	31.1982	0.0107218	0.0224689
AT5G60540	75	88	26.9512	26.7061	0.000364494	0.00142277
AT1G21980	50	32	30.92	30.92	0.000688621	0.00239272
AT5G46870	10	12	52.0167	52.0167	0.00809406	0.0178363
AT2G23090	1607	1863	9.87392	9.87064	1.52414e-14	7.12725e-13
AT4G14455	51	47	18.0605	16.743	0.0132103	0.0267109
AT5G46790	126	69	15.7867	15.7812	0.000985798	0.00320545
AT1G07840	45	41	36.9095	36.9008	0.000178315	0.000782059
AT3G56370	222	49	18.0268	15.5841	0.000631003	0.00222514
AT1G63660	101	54	17.342	15.3981	0.0056441	0.0132676
AT1G04480	961	402	17.9803	17.6552	7.20092e-11	1.73892e-09
AT4G33910	40	42	33.919	33.6905	0.00252533	0.00690845
AT4G37330	96	77	18.9165	18.1857	0.00109334	0.00349818
AT5G56360	53	85	14.4004	14.2127	0.024602	0.0446039
AT5G01290	20	20	64.05	62.25	0.000165859	0.000735269
AT1G36160	194	85	17.6309	16.6154	0.00558947	0.0131591
AT3G48380	26	39	31.4744	31.3974	0.01573	0.0308036
AT5G20630	1219	530	11.9123	11.8199	7.86892e-16	4.15182e-14
AT2G26540	26	43	29.9669	27.6968	0.0144715	0.028763
AT5G42350	27	13	35.4729	34.4587	0.00249834	0.00685071
AT3G16830	89	56	28.2259	27.5052	0.0015513	0.00464061
AT3G17609	224	100	24.3146	22.4704	1.92977e-05	0.000120617
AT1G63360	70	53	22.0237	18.6512	0.0038163	0.00961001
AT4G01870	101	252	20.2529	19.4984	2.44728e-06	2.04897e-05
AT5G45050	19	15	53.2667	53.2667	0.00189228	0.00546086
AT1G19835	92	62	19.3247	18.2251	0.00341179	0.00882093
AT4G10730	35	48	29.6762	28.2131	0.0164012	0.0318768
AT5G63860	119	133	22.6793	22.6351	0.000121545	0.000565538
AT5G37680	57	40	32.9785	32.9785	0.000679241	0.00236542
AT4G00430	1922	725	17.8554	17.6462	1.43441e-18	1.03381e-16
AT2G36300	122	61	11.7295	10.7623	0.0137627	0.0276242
AT3G01690	205	157	25.5561	25.4976	4.28861e-07	4.48492e-06
AT1G21000	154	341	10.8324	9.76079	0.00348981	0.00899273
AT5G20660	68	49	34.0849	34.0849	6.9246e-05	0.0003552
AT1G21630	87	54	26.0811	24.6009	0.00199944	0.00571467
AT4G38790	110	78	27.8583	27.8252	1.84148e-06	1.59748e-05
AT1G52360	57	32	35.0521	32.7166	0.00124673	0.00389363
AT4G17810	108	103	19.2084	19.1501	0.00024811	0.00103339
AT5G55220	114	177	21.5384	21.4967	6.42034e-05	0.000331865
AT1G20920	28	34	50.813	50.5777	0.000880282	0.00292007
AT1G20580	216	107	19.3628	19.3628	1.07703e-05	7.34945e-05
AT3G63150	33	34	30.3788	23.6996	0.0103872	0.0219155
AT4G24510	353	74	17.2936	16.3375	4.2994e-05	0.000238265
AT3G61630	81	51	20.8192	20.8192	1.97733e-05	0.000123039
AT4G18240	18	44	41.3712	41.25	0.00571213	0.0133893
AT1G55680	178	139	19.4129	19.4074	7.00302e-05	0.000358405
AT5G50520	23	20	27.213	26.9739	0.00814824	0.0179135
AT3G28900	454	161	12.6732	12.6425	3.60918e-05	0.000205554
AT4G21620	767	781	10.4179	9.94813	2.31914e-12	7.62969e-11
AT3G22240	540	251	23.0461	22.9202	3.35609e-12	1.04099e-10
AT3G52360	383	163	10.4521	10.0563	0.00208892	0.00592441
AT1G47530	314	144	36.2169	36.2019	1.35686e-10	3.10501e-09
AT3G59400	1373	775	11.9347	11.9322	3.75119e-14	1.67035e-12
AT1G72510	406	272	16.1403	15.9564	6.90726e-07	6.74422e-06
AT1G65930	2286	786	26.7025	26.6333	6.23858e-27	9.37933e-25
AT1G80630	23	23	27.087	27.087	0.00682529	0.0155021
AT3G52200	96	38	34.2231	34.2012	3.61206e-05	0.000205634
AT1G27320	121	91	24.607	24.607	5.10054e-05	0.000274292
AT3G47730	110	48	23.386	20.9375	0.0057909	0.0135399
AT5G44170	31	43	27.3331	26.991	0.000640891	0.00225093
AT5G47860	20	88	37.7227	37.4591	0.00131816	0.00407126
AT1G11580	325	119	19.206	19.1762	1.5522e-05	0.000100361
AT5G24740	18	12	62.8611	61.8056	0.0137569	0.0276165
AT4G23500	44	22	32.7955	28.6591	0.00498882	0.0119503
AT5G15580	32	14	50.2321	50.2321	0.00564627	0.0132705
AT5G42980	2552	1895	9.97636	9.85232	6.2768e-17	3.83241e-15
AT5G25100	305	121	21.5977	20.8633	4.59118e-07	4.74105e-06
AT5G57710	133	60	29.313	28.4258	3.31836e-06	2.66651e-05
AT1G11000	15	12	57.8833	57.55	0.00509368	0.0121702
AT2G43330	81	60	24.1574	24.1574	0.00116497	0.00368604
AT5G62030	50	24	20.2267	20.16	0.0159652	0.0311941
AT1G03150	49	51	22.443	22.114	0.00289546	0.00772114
AT5G10290	28	22	33.487	33.1558	0.0101594	0.0215194
AT3G04310	25	27	34.9748	34.9748	7.09001e-05	0.000362194
AT3G54360	206	302	9.86887	9.86842	0.00152655	0.00457833
AT2G01420	172	101	19.1861	18.5489	0.000573034	0.0020618
AT3G09035	41	34	31.2547	31.2547	4.40428e-05	0.000242874
AT2G32070	155	146	25.6536	25.6375	2.0071e-08	2.92936e-07
AT1G75220	186	168	39.1327	39.1315	4.98648e-11	1.25172e-09
AT5G42970	49	49	23.9184	23.8776	0.000486075	0.00180321
AT1G75350	1107	1054	10.8339	10.8318	1.37009e-12	4.73003e-11
AT1G80480	61	70	35.455	35.455	4.9295e-07	5.0531e-06
AT1G61150	88	86	29.9733	29.9194	2.69636e-05	0.000159477
AT5G11110	90	14	27.1556	26.073	0.00717724	0.0161411
AT4G24680	65	43	25.658	25.3989	0.00284938	0.00762052
AT3G57340	113	78	15.6464	15.6464	0.00179646	0.00523085
AT2G30930	496	307	19.8261	19.1537	7.77606e-10	1.52918e-08
AT4G37610	213	133	22.7659	22.5749	6.91704e-06	5.03456e-05
AT1G17790	16	18	47.8542	47.8542	0.00656483	0.015013
AT5G16470	832	888	9.36174	9.11665	6.54423e-11	1.59688e-09
AT3G23820	1029	245	9.65695	9.51506	6.74568e-07	6.61881e-06
AT3G57080	41	54	24.1021	24.065	0.00824911	0.0180751
AT3G15095	66	50	16.9297	16.8655	0.00391206	0.00980082
AT4G18380	70	20	42.9357	39.85	9.19201e-05	0.000448283
AT5G13640	160	89	15.4743	15.0669	0.00521272	0.01241
AT3G02630	96	71	22.3938	22.3069	7.00982e-05	0.000358491
AT4G09650	4117	3304	6.44466	6.33109	1.02132e-14	4.82436e-13
AT5G61970	90	58	31.3854	31.3854	0.000155854	0.000697326
AT3G54210	1457	1342	17.8443	17.6876	1.81376e-22	1.87852e-20
AT4G00180	114	43	22.2426	22.2426	0.0032016	0.00836256
AT4G29040	215	198	12.1147	12.1147	0.000421067	0.00160681
AT3G10540	49	24	28.8912	27.0544	0.00248578	0.00682028
AT3G27925	233	273	8.55907	8.241	0.0232382	0.0425561
AT2G26660	59	107	24.9509	24.9474	0.000603768	0.0021508
AT2G27680	166	237	20.3427	20.3295	1.67424e-06	1.47692e-05
AT5G18070	27	16	21.9005	21.6088	0.014905	0.029481
AT5G13120	230	246	9.2988	5.03963	0.00584629	0.0136443
AT5G24020	96	58	17.5036	17.5036	0.000524305	0.00192007
AT4G11600	526	516	14.622	14.6218	1.19376e-08	1.83217e-07
AT5G08100	83	38	30.7594	27.4911	0.000160679	0.000716607
AT5G25520	49	39	35.0429	31.5788	0.000285833	0.00116449
AT5G08650	133	203	20.6129	19.5354	0.000365321	0.00142499
AT5G41370	32	23	48.1318	42.4688	0.00519232	0.0123657
AT3G09890	45	25	26.64	26.2133	0.00464737	0.0112812
AT4G25100	4346	6700	25.1539	25.1536	8.1512e-56	5.18046e-53
AT3G55980	63	80	13.3409	12.1032	0.0183665	0.0350294
AT5G44110	289	27	24.8238	22.8238	0.00104568	0.00337039
AT4G28060	321	195	12.6579	12.4314	6.2683e-06	4.61767e-05
AT5G10960	531	590	10.5855	10.5395	1.06919e-07	1.28542e-06
AT2G28290	61	48	29.9952	29.7083	0.00153716	0.00460196
AT1G45688	336	166	12.2259	12.2258	0.000364455	0.00142277
AT3G21720	191	142	22.8645	22.8645	2.32215e-08	3.33693e-07
AT1G29370	70	50	16.9057	5.22	0.0165642	0.0321355
AT2G32850	53	58	24.7059	24.637	0.00462093	0.0112345
AT3G28720	68	46	13.929	13.5582	0.0178055	0.0341083
AT2G29630	143	276	31.4709	31.4709	9.49724e-12	2.76647e-10
AT1G04440	79	86	27.5025	27.5025	0.000441315	0.0016632
AT3G59940	265	251	13.2869	13.2869	1.4728e-06	1.31667e-05
AT4G35335	20	33	59.6121	59.3879	0.000758314	0.002581
AT5G02490	113	42	20.5693	19.1534	0.000121063	0.00056386
AT2G19950	35	38	35.5241	35.0699	0.00730607	0.0163775
AT3G05670	32	31	18.5121	18.3367	0.0254119	0.0457931
AT4G04800	75	59	23.922	23.922	0.000210633	0.000901458
AT5G11000	55	47	20.0638	18.3547	0.000187089	0.000813899
AT3G28740	271	122	11.286	11.2852	0.00500866	0.0119904
AT5G47570	488	345	5.27634	4.10883	0.0156466	0.0306808
AT3G60750	2980	2353	12.5574	12.4158	2.71327e-21	2.56331e-19
AT5G54430	213	138	19.2808	19.2808	1.43263e-06	1.28322e-05
AT1G75410	113	89	18.4165	18.2718	0.00771778	0.0171667
AT2G33390	54	61	21.5006	21.5006	0.00233618	0.00649651
AT5G16710	282	294	20.1788	20.1562	2.78267e-09	4.80931e-08
AT2G34490	74	95	11.4492	9.63585	0.0109671	0.0228898
AT1G17720	83	49	44.718	44.718	7.03875e-07	6.85825e-06
AT1G19740	208	247	10.6379	10.4289	0.000395707	0.001524
AT5G55530	111	105	15.9763	15.619	0.00129525	0.0040138
AT2G40590	308	200	17.616	16.3967	5.21849e-06	3.93979e-05
AT2G28370	211	80	17.2443	15.6082	4.19435e-05	0.000233313
AT1G11260	374	818	13.6391	13.3582	6.37912e-07	6.32573e-06
AT5G58560	135	63	17.6222	14.9429	0.00395646	0.00989964
AT4G14230	20	21	29.4786	21.831	0.0224732	0.0414047
AT5G60690	35	22	38.4571	31.8623	0.0239655	0.0436366
AT3G54480	93	97	39.2218	39.2218	2.13411e-05	0.000131277
AT5G49810	144	51	19.9775	19.8109	0.00273228	0.00736794
AT5G18030	72	60	18.6944	18.6944	4.94982e-05	0.000268221
AT5G47100	34	28	29.9937	29.9685	0.00777145	0.0172641
AT3G24350	57	59	20.8611	20.8564	0.00358808	0.00918838
AT2G16090	14	16	58.4911	58.4911	0.00129234	0.00400715
AT3G13040	188	148	22.659	21.6308	1.29027e-05	8.5541e-05
AT1G10522	806	719	13.0128	12.9961	9.79736e-19	7.17208e-17
AT2G24550	112	143	13.6114	13.3107	0.00371103	0.00942555
AT5G52040	156	138	13.7405	11.1547	0.00366776	0.00934271
AT5G45390	435	344	18.8762	18.8691	2.24235e-09	4.02989e-08
AT1G26930	16	57	30.6645	30.6645	0.0221557	0.0409168
AT3G57030	184	47	27.2645	26.221	6.53415e-07	6.46571e-06
AT5G51300	72	50	36.3939	36.3817	0.000167932	0.000742813
AT5G48230	283	104	24.3539	22.9629	1.31992e-06	1.19451e-05
AT3G18040	59	44	23.5597	23.4703	0.00613998	0.014197
AT3G01440	69	67	19.8008	19.1631	0.000263742	0.00108812
AT4G23470	382	180	29.5758	29.0843	2.37823e-11	6.27405e-10
AT5G22100	32	15	52.1125	52.1125	0.000991226	0.00321786
AT1G67870	578	642	10.4761	10.3962	1.27048e-08	1.93505e-07
AT5G63370	64	69	42.8374	42.4484	9.51013e-05	0.000461768
AT2G36910	123	121	15.7019	15.6043	0.000891968	0.00295393
AT3G17780	133	42	16.5	16.4323	0.00359648	0.00920483
AT2G01008	44	91	26.7525	26.7365	0.00183137	0.00531028
AT3G14100	282	173	31.0646	31.0646	3.92944e-09	6.60354e-08
AT2G31820	50	71	18.9454	17.1527	0.00550107	0.0129772
AT3G55330	432	235	27.4541	27.4503	3.83258e-12	1.17516e-10
AT5G44290	91	89	19.173	14.0188	0.0164347	0.0319285
AT3G12580	539	216	19.6148	19.3406	4.26382e-14	1.88066e-12
AT3G22845	302	148	20.6015	20.5946	1.53358e-06	1.36664e-05
AT1G55480	391	322	13.0409	13.0409	2.40602e-06	2.01927e-05
AT1G47500	88	56	24.5747	23.1429	0.000899462	0.00297523
AT2G24090	933	609	15.9068	15.8404	2.45645e-12	7.95048e-11
AT1G50570	72	104	21.0192	20.5449	8.29485e-05	0.000412149
AT3G28940	446	782	16.7146	15.4535	1.18518e-10	2.75268e-09
AT3G10610	390	114	8.89703	7.85331	0.0101938	0.0215824
AT1G54770	38	40	31.0921	31.0921	0.00427925	0.0105674
AT2G47650	126	88	24.4998	24.2776	3.44491e-05	0.000197243
AT5G19930	53	31	35.266	35.266	0.00055112	0.00199509
AT1G16840	96	134	26.6962	26.6393	2.17888e-05	0.000133962
AT2G15230	55	52	20.0451	16.336	0.0244142	0.0443266
AT2G17705	63	68	21.8592	21.8592	1.43514e-05	9.3723e-05
AT1G79340	339	149	13.7363	13.3699	2.86257e-05	0.000167677
AT3G61440	1306	1583	16.8459	16.7444	1.74288e-16	1.00698e-14
AT1G67830	47	77	17.5082	17.0091	0.0164889	0.0320117
AT1G07750	180	85	18.7288	18.5595	6.93848e-06	5.0423e-05
AT2G45470	1249	156	15.7941	15.5212	8.61186e-09	1.36675e-07
AT4G01940	216	350	7.43876	4.82823	0.00430148	0.0106129
AT1G80530	91	50	18.311	17.1444	0.00178812	0.00521407
AT1G61580	124	37	28.51	28.51	2.46428e-05	0.000148069
AT2G41040	87	47	29.2362	29.2362	7.00007e-05	0.000358385
AT5G42825	171	379	25.9395	25.9395	1.21019e-10	2.80148e-09
AT1G79690	56	64	22.8817	19.8058	0.0127733	0.025936
AT2G29080	142	87	23.2922	23.2922	4.31396e-06	3.35472e-05
AT1G20650	93	91	17.4478	17.3403	0.00674151	0.0153517
AT4G22890	1096	1283	12.0542	12.0542	2.23295e-08	3.22533e-07
AT1G64950	113	191	15.3681	15.3681	9.75897e-06	6.74493e-05
AT3G18140	128	128	16.9609	16.7422	0.00141462	0.00431672
AT2G45070	687	516	13.0648	13.0648	6.91343e-10	1.37111e-08
AT3G53870	1402	536	14.3586	14.1987	6.7699e-11	1.6405e-09
AT1G61250	262	112	31.6407	29.936	1.03492e-08	1.61499e-07
AT5G61340	105	21	21.3714	18.5333	0.0105078	0.0220966
AT4G36540	286	107	19.4963	19.3495	2.31849e-05	0.000140948
AT4G03390	74	38	29.8784	29.8784	0.00242619	0.00669092
AT2G22640	59	55	22.0823	22.0435	0.00182888	0.00530527
AT4G18930	75	125	21.4027	21.3333	0.000633478	0.00223142
AT1G58235	187	152	24.5521	24.2098	3.9836e-09	6.68652e-08
AT1G16430	33	18	30.3131	30.3131	0.00888305	0.0192324
AT3G11120	482	303	11.9703	11.6096	5.62992e-07	5.67539e-06
AT5G59520	238	85	19.284	18.8118	8.51403e-05	0.000421392
AT5G64050	69	50	20.2174	19.0064	0.0156439	0.0306808
AT1G10030	118	29	21.0605	21.0605	0.000526785	0.00192663
AT3G13920	2253	626	14.3757	14.1533	1.8245e-13	7.33049e-12
AT3G04940	94	92	32.843	32.7801	2.40027e-05	0.00014472
AT1G72370	1762	500	16.0095	15.7865	4.33064e-14	1.90412e-12
AT4G12980	210	70	16.8714	16.8238	0.00044324	0.00166955
AT3G61650	43	24	30.501	30.501	0.000327587	0.00130419
AT4G24290	84	84	17.5	16.7857	0.00186687	0.00540131
AT3G54560	144	85	13.6577	13.648	0.00471656	0.0114154
AT5G42620	66	40	23.2742	16.2	0.0255369	0.0459601
AT2G35840	159	111	20.7409	20.4799	3.87627e-05	0.000218101
AT2G05100	20354	14678	13.705	13.6628	5.8043e-64	5.41038e-61
AT3G10090	183	133	15.8479	15.6759	3.14713e-05	0.000182247
AT5G57930	173	249	10.3567	10.3041	0.00209885	0.00594652
AT1G56070	2810	829	17.4965	17.1991	3.94543e-22	3.9687e-20
AT1G55160	142	65	14.8559	14.0776	0.000655379	0.00229547
AT4G28910	131	76	24.2445	24.0074	1.30037e-05	8.61697e-05
AT1G79730	56	55	44.5321	44.5321	1.73853e-05	0.000110491
AT1G63010	93	80	31.679	31.679	2.45518e-05	0.00014776
AT4G27050	17	35	34.6571	33.5277	0.0168775	0.0326211
AT2G18040	355	254	9.02421	8.84595	0.000473222	0.00176584
AT5G38410	46213	44861	18.8524	18.8504	4.45438e-166	2.07604e-162
AT2G47970	135	95	18.3119	18.3119	0.00018446	0.000805218
AT1G09130	213	323	14.4507	14.2938	5.35782e-05	0.000285383
AT3G44310	2503	3742	14.5338	14.5309	1.28493e-25	1.71103e-23
AT1G31190	80	70	22.7732	22.7732	0.000415324	0.00158663
AT1G04270	2189	650	14.6942	14.6942	2.12244e-13	8.43067e-12
AT1G80000	75	39	38.8092	38.8092	9.00217e-05	0.000441334
AT3G02460	46	52	24.0293	23.6212	0.0246484	0.0446533
AT2G06520	14900	14446	9.41679	9.41651	5.12373e-55	3.11478e-52
AT3G09320	36	40	27.4583	27.1194	0.00198747	0.00569093
AT2G43235	43	41	30.1429	30.1429	0.00040061	0.0015376
AT1G72610	7151	874	24.0029	23.9621	2.06342e-44	8.01409e-42
AT2G30170	72	103	31.3956	29.5839	0.000732117	0.0025114
AT2G29530	162	87	16.3448	14.7595	0.00179445	0.00522925
AT5G27350	224	220	28.3515	28.0354	6.78889e-08	8.55155e-07
AT1G52710	34	24	42.8676	42.8088	0.00918923	0.0197911
AT5G04800	750	260	15.9091	15.9024	4.8964e-10	1.00531e-08
AT5G39850	47	79	13.6168	12.9634	0.0124697	0.0254267
AT5G05740	105	106	22.3907	22.3301	0.00033712	0.00133606
AT3G02300	34	37	38.9793	38.8108	0.0208313	0.0388455
AT1G77930	135	127	22.458	21.9403	7.64063e-05	0.000384009
AT5G65380	249	231	27.1955	27.1949	4.98461e-07	5.08721e-06
AT1G24610	44	35	29.4695	29.4344	0.00258743	0.00704665
AT4G02820	39	23	19.2196	19.2196	0.00894813	0.0193523
AT2G31490	380	173	12.8965	12.8604	5.51861e-06	4.14177e-05
AT2G33740	80	105	14.9458	13.7744	0.018303	0.0349273
AT1G10120	25	35	34.68	34.68	0.00271116	0.00732398
AT4G22140	51	49	23.5858	22.0188	0.0065099	0.0149069
AT5G50370	50	31	24.489	24.44	0.000873256	0.00290227
AT3G27310	60	52	27.1949	26.859	0.00899185	0.0194288
AT3G43810	392	120	9.63946	9.03912	0.00274852	0.00740174
AT2G18050	127	237	13.8927	13.8927	0.00414189	0.0102826
AT1G23490	699	485	16.3396	16.3097	1.37765e-09	2.57861e-08
AT2G28350	51	32	20.3039	19.223	0.015513	0.0304681
AT2G28380	112	56	19.6429	19.6429	0.000501592	0.00185291
AT1G63460	90	73	18.7288	18.4006	0.00112137	0.00357154
AT4G27652	20	19	24.0605	23.9605	0.0117607	0.0242319
AT2G21970	606	794	12.7154	12.659	4.67946e-11	1.17889e-09
AT5G23580	30	24	38.1667	23.6667	0.00924647	0.0198899
AT4G39400	162	124	20.7383	20.2175	1.56805e-06	1.39159e-05
AT3G01180	72	51	21.8824	21.4101	0.00404499	0.0100761
AT5G24210	21	319	19.1258	18.5189	0.019432	0.0366912
AT4G37830	1104	654	16.3417	16.3105	4.03433e-16	2.19486e-14
AT5G61760	53	39	27.6381	25.7949	0.00124711	0.00389394
AT5G04990	93	57	12.8393	12.8393	0.00607026	0.014066
AT2G41630	134	115	11.1444	10.6868	0.0227277	0.0417868
AT5G06320	140	308	13.0364	13.0364	1.47881e-05	9.62158e-05
AT3G09100	63	92	25.4122	25.4122	0.00116817	0.00369282
AT3G49120	602	1056	18.8048	18.8048	3.08853e-19	2.34695e-17
AT1G11310	142	155	15.687	14.0209	0.00371296	0.00942677
AT5G07290	25	36	47.23	47.23	9.02123e-05	0.000441649
AT3G05200	89	62	15.4723	10.477	0.0118884	0.0244409
AT4G14746	42	33	28.9351	28.9351	0.00648568	0.014866
AT1G16740	67	56	18.2998	18.2998	0.00872064	0.0189453
AT1G19530	99	42	31.5404	31.5404	1.22367e-07	1.45793e-06
AT1G07250	116	75	8.6369	7.36241	0.0198304	0.0373375
AT1G26110	280	181	19.9492	19.9492	7.55605e-07	7.29618e-06
AT2G44290	61	256	23.9851	23.9398	6.82697e-06	4.98458e-05
AT1G63840	122	103	9.52483	9.48424	0.0204724	0.0382937
AT3G02180	266	333	15.9688	15.9688	2.45527e-07	2.70099e-06
AT1G51510	184	105	13.9636	13.9064	0.000456585	0.00171474
AT1G80130	38	153	17.8581	12.5905	0.0114497	0.0236818
AT3G26510	196	462	18.7919	18.7523	8.33683e-08	1.02973e-06
AT1G28410	38	30	31.4123	31.4123	0.00121445	0.00380727
AT1G53750	323	205	11.8434	10.7311	9.15367e-05	0.000447349
AT1G49400	101	73	16.0574	16.0574	0.00106593	0.00342382
AT1G58983	720	289	15.6522	15.6495	2.77407e-08	3.90998e-07
AT1G56440	10	13	43.2308	43.2308	0.0262692	0.0470893
AT5G11720	27	39	27.3647	27.0285	0.00260989	0.00709849
AT4G25370	213	326	15.1849	15.0755	3.08622e-06	2.5132e-05
AT5G64813	42	33	38.7359	38.7359	0.000983907	0.00320228
AT5G59010	26	13	33.5769	33.5769	0.0025819	0.00703494
AT1G05890	65	82	33.346	33.3144	0.000120414	0.000561396
AT4G09160	72	14	31.5813	30.9425	0.00317886	0.00832337
AT5G50860	31	36	33.8289	33.8091	0.00461881	0.0112313
AT2G35260	556	447	14.6871	14.2359	6.55397e-07	6.47738e-06
AT2G21080	26	22	34.7797	34.7727	0.0248895	0.0449867
AT4G02980	43	45	22.4176	22.3948	0.00274758	0.00740062
AT5G17310	172	75	24.6591	24.194	0.000145931	0.000660539
AT1G09570	198	178	23.8079	21.8973	1.2799e-07	1.51273e-06
AT3G48750	117	141	19.3492	19.3288	6.27666e-05	0.000326004
AT2G42390	56	51	24.7917	24.7917	0.00717785	0.0161411
AT2G20410	181	81	26.2849	25.6661	2.47344e-06	2.06716e-05
AT1G30230	1994	1263	16.5556	16.5549	5.00827e-20	4.17398e-18
AT5G53890	21	24	23.8155	23.3631	0.0234716	0.042905
AT2G39390	524	204	18.378	18.342	1.2744e-08	1.93892e-07
AT1G32190	26	13	35.3846	35.3846	0.007853	0.0174229
AT3G15630	143	143	9.21678	8.12587	0.00606581	0.0140581
AT1G54690	148	113	22.3126	22.3126	8.10259e-07	7.76664e-06
AT1G22270	306	143	10.7392	8.24832	0.000531628	0.00193927
AT5G59960	77	99	28.368	26.6219	0.000300597	0.00121192
AT4G32660	31	35	51.7935	49.3548	0.000624833	0.00220728
AT4G39980	212	88	17.4638	17.197	0.000426534	0.00162192
AT5G46630	120	93	20.4825	20.475	0.00226787	0.00633935
AT3G19460	30	26	52.0026	45.6744	0.00067219	0.00234448
AT5G26780	118	68	30.5042	29.083	1.05585e-05	7.219e-05
AT3G54760	76	77	29.4275	29.4275	0.000131524	0.00060612
AT5G05460	19	10	39.4842	39.4842	0.00199615	0.00570992
AT3G18295	35	25	37.2171	37.2171	0.000349798	0.00137769
AT4G26570	158	81	29.3652	29.3652	3.80217e-07	4.0092e-06
AT3G56150	291	89	9.46809	8.49778	0.0152126	0.0299665
AT5G61820	573	709	7.80415	7.72345	0.000165936	0.000735377
AT1G45130	84	26	21.7839	20.7967	0.0191841	0.0362962
AT2G47930	312	81	24.3849	24.3402	2.35086e-09	4.18189e-08
AT5G65730	944	432	24.7872	24.7872	6.27565e-19	4.64265e-17
AT5G06640	109	27	25.7333	25.473	6.99228e-05	0.000358117
AT3G23510	16	10	55.65	55.65	0.00390374	0.00978701
AT2G44120	591	225	17.9373	17.5745	4.60139e-08	6.08672e-07
AT1G47670	62	29	37.6835	37.6835	1.98359e-06	1.70877e-05
AT4G36850	188	267	19.9507	19.9507	1.40952e-05	9.24141e-05
AT3G59660	44	46	34.2174	33.4545	0.00707356	0.015952
AT1G60810	78	23	23.4236	23.4236	0.00404943	0.0100817
AT5G19030	20	36	40.1444	38.2111	0.003019	0.00798706
AT2G04550	81	73	20.9525	20.3812	0.000713304	0.00245997
AT2G21520	89	65	19.9967	19.1677	0.00309471	0.00815343
AT2G44065	61	75	17.2129	15.0494	0.00440979	0.0108171
AT2G34420	47947	39760	8.20897	8.20805	6.17238e-86	2.15755e-82
AT2G39430	122	20	21.0451	20.75	0.000923745	0.00304044
AT5G18100	36	100	41.3644	41.2044	0.000721389	0.00247947
AT1G80270	64	11	35.6321	26.6548	0.0070626	0.0159299
AT1G34130	46	38	46.9519	46.9519	6.75088e-06	4.93418e-05
AT3G54640	109	226	20.2558	20.2558	7.20304e-05	0.000367163
AT1G27540	79	61	17.6084	17.0515	0.00328847	0.00854636
AT1G08980	58	104	42.7905	42.7905	2.18204e-06	1.85579e-05
AT4G10080	195	190	17.2657	16.541	3.16906e-06	2.56683e-05
AT2G35960	160	59	20.0443	20.0443	1.18906e-05	7.96665e-05
AT3G56060	82	53	15.911	15.3463	0.00614578	0.0142033
AT1G62790	171	149	14.983	10.6641	0.00109171	0.0034957
AT5G40850	189	111	15.7955	15.0419	0.000520204	0.00191004
AT3G20390	378	321	13.9397	13.185	5.18971e-06	3.92867e-05
AT3G26670	54	41	23.5212	20.8121	0.024761	0.0448108
AT1G58080	210	187	20.4495	20.1637	2.7193e-05	0.000160766
AT1G58280	33	52	34.8875	31.2931	0.00206214	0.00586034
AT5G24530	77	179	15.5849	15.5253	0.00816386	0.0179397
AT3G56140	74	96	24.6774	24.5512	0.00111061	0.00354372
AT1G69570	42	43	23.6993	23.6849	0.00208813	0.00592335
AT4G27410	134	73	11.9382	9.65723	0.0139841	0.0279363
AT2G37170	2647	735	13.2361	13.2361	3.893e-14	1.72253e-12
AT3G08740	242	398	9.26399	9.10239	0.00215415	0.00607857
AT3G48690	333	776	11.8394	11.8224	4.64919e-10	9.61611e-09
AT1G68490	126	149	13.6662	13.6026	0.00155385	0.00464725
AT4G31450	67	53	19.0465	18.4066	0.0118607	0.0244092
AT2G31070	100	78	16.6136	16.1936	0.00130822	0.00404771
AT5G65207	110	134	8.34844	8.31913	0.0208372	0.0388513
AT1G07040	43	106	21.6367	18.8749	0.00607412	0.0140726
AT1G17890	81	44	33.0755	29.1944	8.80618e-06	6.1931e-05
AT3G61870	383	397	19.1382	19.1382	2.76902e-09	4.79163e-08
AT3G10160	71	42	45.3833	45.3484	5.59415e-05	0.000296054
AT4G11420	273	93	28.165	26.3862	2.23684e-06	1.8957e-05
AT3G51370	194	144	10.8766	10.3535	0.00786091	0.0174324
AT3G23280	114	110	26.1778	25.4263	5.01168e-05	0.000270553
AT1G08930	213	229	23.7792	23.5949	1.87876e-07	2.14264e-06
AT5G67380	100	122	20.213	19.0893	0.000802482	0.0027076
AT2G46420	81	40	48.6127	48.6127	1.59636e-06	1.41178e-05
AT1G62810	44	48	32.2841	32.1894	0.000333827	0.00132526
AT1G20620	1238	3894	31.4185	31.4185	1.79703e-37	4.92669e-35
AT5G42050	233	414	14.24	14.24	1.96444e-05	0.000122347
AT3G16470	310	323	11.9989	10.1114	0.000116681	0.000547277
AT1G09230	25	41	37.4878	37.4878	0.0109044	0.0227969
AT2G14890	1159	252	18.6474	18.4265	1.75228e-11	4.7946e-10
AT2G47000	102	47	40.3404	39.6738	2.36435e-06	1.98668e-05
AT2G43710	895	397	13.16	12.2579	1.55382e-09	2.87754e-08
AT2G24980	84	17	15.8536	15.0693	0.0128415	0.0260557
AT3G16520	571	471	17.8732	17.8732	1.45339e-11	4.04807e-10
AT1G71170	52	50	11.1162	11.0731	0.0254114	0.0457931
AT3G10985	140	528	6.16526	6.08019	0.0212555	0.0395205
AT2G42400	37	31	23.4542	23.1857	0.00797791	0.0176331
AT4G09830	383	273	19.7052	19.6853	9.29496e-10	1.80503e-08
AT5G62575	88	91	12.614	12.0648	0.0125188	0.0255045
AT2G24270	1188	963	14.7992	14.7943	2.20067e-11	5.88332e-10
AT4G33945	48	35	41.5679	41.5679	2.87795e-05	0.000168295
AT1G44835	51	40	27.4044	27.4044	0.000962146	0.00314536
AT1G05500	73	58	27.9242	23.7272	0.000640654	0.00225066
AT1G20220	93	35	17.2777	14.079	0.0104142	0.0219559
AT2G17390	315	238	10.1092	9.90878	0.00198108	0.00567497
AT2G37760	69	243	19.231	15.0861	0.00262783	0.00713444
AT5G02970	26	32	26.0048	25.9471	0.00522763	0.0124413
AT1G35420	95	189	21.0191	20.609	3.21411e-05	0.000185778
AT5G44670	55	29	39.6727	39.6727	3.71798e-05	0.000210721
AT5G65470	121	67	25.0916	24.2566	0.000231679	0.000975704
AT5G22830	63	98	23.5113	23.3549	0.00188761	0.00545075
AT2G34160	94	97	13.4003	13.3733	0.0156526	0.0306864
AT1G51980	365	194	19.365	19.365	2.24496e-07	2.50711e-06
AT2G15390	29	35	22.3576	19.6049	0.0160591	0.0313381
AT1G61300	47	19	21.2329	20.5095	0.0237988	0.0433952
AT3G11620	17	24	34.8309	34.8309	0.0168573	0.0326
AT2G09990	624	266	11.9151	11.8421	2.07533e-07	2.33821e-06
AT1G04080	107	93	46.0865	45.451	1.56637e-06	1.39142e-05
AT2G01735	24	30	38.5083	37.725	0.00465387	0.011293
AT2G34960	16	12	25.0208	22.3542	0.021467	0.039829
AT5G41340	70	72	17.2837	16.6734	0.0199093	0.0374458
AT3G51520	111	81	17.1158	16.624	0.00204449	0.00581609
AT1G14830	164	54	29.2209	28.7818	0.000114393	0.000538351
AT5G22000	185	156	13.8593	13.4538	0.00196192	0.00563047
AT1G74670	908	1211	14.6723	14.6293	2.06917e-11	5.54237e-10
AT1G07920	2857	1397	8.95756	8.95556	3.17278e-12	9.90218e-11
AT1G14610	122	72	23.0733	22.8652	0.00130684	0.00404485
AT5G20220	67	40	22.7377	22.5549	0.018688	0.0355213
AT5G41050	124	121	15.3452	15.3282	0.000498121	0.00184203
AT4G06676	23	17	39.6368	37.6164	0.00535878	0.0127059
AT1G64140	152	148	15.4385	15.2493	4.0749e-05	0.000227901
AT3G18130	398	81	12.9006	12.5941	0.000565728	0.00203851
AT2G31010	11	10	60.0273	60.0273	0.0180618	0.0345286
AT3G54040	163	49	23.1517	23.0904	2.37934e-05	0.000143644
AT4G03030	71	126	10.4555	10.3757	0.0240692	0.0437856
AT3G01120	677	451	17.7046	17.6309	1.26302e-08	1.92789e-07
AT1G30360	703	180	20.2597	20.2369	2.54885e-08	3.61441e-07
AT2G39050	96	39	23.4199	23.3638	0.000304047	0.00122336
AT4G36440	80	50	24.585	23.785	0.00976171	0.0208093
AT5G01710	125	96	15.5412	13.5494	0.00165637	0.00489835
AT2G04305	32	19	24.1316	24.1316	0.00698418	0.0157861
AT4G14420	227	150	13.5478	12.7359	0.000117252	0.00054922
AT1G58380	232	104	17.0849	16.437	4.65687e-05	0.000254445
AT5G55200	54	28	31.9669	31.8294	9.9485e-05	0.00047949
AT2G45630	38	34	23.7926	21.7864	0.00475008	0.0114846
AT2G23070	341	178	18.6528	18.6479	1.72651e-06	1.51444e-05
AT2G42210	570	331	14.5187	13.8978	1.10844e-07	1.33031e-06
AT1G04350	200	295	10.1203	9.12297	0.00719057	0.0161659
AT2G46220	412	1017	8.96739	7.53743	1.41236e-05	9.24514e-05
AT3G48930	1705	708	16.1465	16.141	9.47971e-16	4.94572e-14
AT2G27210	44	36	25.9167	25.8056	0.00354084	0.00910125
AT5G16540	92	89	21.4995	21.4988	0.000660633	0.00231329
AT4G30440	431	214	15.6291	15.1148	1.77637e-08	2.61719e-07
AT4G35830	300	326	19.7544	19.7544	4.05173e-07	4.24354e-06
AT2G19750	531	249	13.2138	13.1806	7.17546e-07	6.97202e-06
AT2G25520	460	303	14.7735	12.916	1.01796e-08	1.59029e-07
AT5G40250	52	43	14.1807	10.7433	0.0182664	0.0348659
AT4G33520	166	93	20.2984	20.1067	2.726e-05	0.000161094
AT3G47520	301	153	17.2736	16.4046	6.10281e-06	4.5124e-05
AT4G17570	32	23	33.8886	33.8886	0.00258023	0.00703252
AT2G17760	41	37	43.2459	43.2024	0.00040062	0.0015376
AT5G20070	160	63	14.7209	14.7017	0.0139548	0.0279016
AT5G43560	44	62	28.1481	28.1481	0.000622218	0.00219998
AT4G29110	27	27	17.4815	17.4815	0.0207162	0.0386824
AT2G39440	36	24	23.5833	21.4722	0.00525803	0.0125009
AT4G38600	118	76	41.9476	41.8691	4.34032e-08	5.79069e-07
AT1G24625	69	52	18.3049	17.0396	0.0107117	0.0224511
AT1G60140	79	54	17.8875	17.8031	0.0187616	0.0356371
AT5G13480	19	28	36.4624	30.1015	0.00527726	0.0125317
AT5G22440	405	128	26.8357	26.4752	3.86434e-10	8.22392e-09
AT2G32700	70	57	23.7499	23.2461	0.00730676	0.0163775
AT3G56650	169	113	17.4094	17.4094	0.000427864	0.00162511
AT3G62200	28	14	55.0357	55.0357	5.72961e-05	0.000301965
AT3G56110	154	88	16.9854	15.2516	5.2681e-05	0.000281569
AT1G48950	34	35	24.363	24.363	0.0175494	0.0336685
AT2G36120	761	350	11.9105	11.4905	7.50386e-14	3.17734e-12
AT5G49940	220	241	15.3141	14.3053	2.74581e-05	0.000162128
AT1G73060	203	159	29.9091	29.899	3.73168e-09	6.2863e-08
AT2G23780	144	81	15.8349	15.8302	0.001271	0.00394825
AT3G05490	218	128	10.2793	9.72398	0.00293866	0.00781146
AT3G12600	118	33	17.0963	17.0716	0.0164328	0.0319285
AT5G55210	114	91	13.8797	10.4841	0.00705926	0.0159249
AT4G22240	388	1148	8.85797	8.85797	1.74499e-05	0.000110801
AT2G28190	149	45	29.2294	29.1497	0.00120317	0.00378038
AT4G37080	74	40	30.2831	29.3966	0.00174472	0.00510989
AT5G20700	415	426	9.77864	9.14631	7.86105e-06	5.58293e-05
AT4G17245	221	197	10.5045	9.4247	0.000220763	0.000938293
AT1G33610	29	19	25.588	21.824	0.00850222	0.0185515
AT5G20270	228	66	22.0251	20.4414	5.03396e-05	0.000271232
AT5G46110	3414	2719	23.9577	23.9577	2.22836e-37	5.99172e-35
AT3G54900	763	777	7.92546	7.84687	2.35721e-07	2.60542e-06
AT1G56700	268	306	14.9157	14.9157	3.41001e-06	2.72918e-05
AT3G26935	134	58	20.6855	17.421	0.000827486	0.00277522
AT4G18400	29	32	20.8093	20.8093	0.0120503	0.0247314
AT3G49910	2512	984	7.69805	7.69805	2.95916e-11	7.67625e-10
AT1G70730	162	113	13.5929	13.1425	0.00935111	0.0200748
AT1G11750	233	279	13.0874	13.0328	2.83203e-05	0.000166097
AT4G07410	109	45	36.0583	30.6393	0.00052274	0.00191603
AT1G20696	347	344	9.95183	9.94592	4.48345e-05	0.000246511
AT5G37770	202	134	11.099	11.0686	0.000615171	0.00218086
AT3G01930	46	31	25.3548	19.3492	0.00705491	0.0159177
AT5G13710	442	134	24.5539	24.205	1.18496e-07	1.4185e-06
AT3G61960	45	40	23.0194	21.6139	0.0085631	0.0186611
AT1G69620	1737	917	9.58962	9.5855	3.30792e-08	4.58331e-07
AT5G20165	128	94	19.5942	19.573	0.00096841	0.00316209
AT2G44310	157	238	10.7625	9.67272	0.00038723	0.00149721
AT3G26420	130	70	14.9374	13.4648	0.00801531	0.017699
AT3G53810	24	30	35.775	35.775	3.22979e-05	0.000186526
AT2G01970	216	107	21.3746	21.3559	2.06483e-06	1.76686e-05
AT2G41940	67	71	29.3612	29.3612	7.61207e-06	5.4413e-05
AT2G34300	77	22	31.987	31.987	0.00327203	0.00851314
AT5G19580	16	11	22.0852	22.0852	0.0179621	0.0343705
AT4G34250	88	95	12.2561	12.235	0.00626345	0.0144395
AT3G58760	21	20	43.6595	43.6595	0.00596324	0.0138594
AT2G26140	250	130	20.0354	19.9862	1.55318e-06	1.38146e-05
AT5G60700	12	22	26.0833	26.0833	0.013706	0.0275222
AT4G35490	356	204	7.66303	7.63494	0.00115572	0.00366257
AT1G72160	110	150	16.2509	16.2073	0.000516017	0.00189717
AT1G24180	266	69	14.1062	13.3352	0.00150513	0.00453161
AT1G43560	320	320	10.0062	9.84375	0.000211129	0.000903305
AT1G35560	57	46	16.4329	16.4329	0.00118752	0.00374374
AT1G52320	43	28	28.9676	28.9676	0.00094614	0.00309956
AT1G02705	29	17	23.4057	23.2799	0.00602236	0.0139735
AT5G09890	67	39	42.3613	42.3613	8.91447e-06	6.24437e-05
AT5G64260	683	547	14.1133	14.0569	3.03249e-12	9.50678e-11
AT2G30920	12	20	37.6833	37.6833	0.0071233	0.0160387
AT4G38520	176	104	30.9969	30.9969	1.4032e-07	1.64455e-06
AT5G43350	234	219	20.7289	20.7106	2.49971e-08	3.55555e-07
AT1G29720	17	14	50.5126	50.2101	0.0147317	0.0291837
AT1G28330	192	636	27.0017	27.0017	3.93615e-12	1.20164e-10
AT1G07070	100	53	29.9672	29.2072	3.70224e-05	0.000209914
AT3G11770	122	73	22.2022	20.1043	1.44861e-05	9.44706e-05
AT1G54100	246	391	27.2604	26.8503	2.50384e-08	3.55779e-07
AT4G18590	143	110	17.8951	17.8951	0.000412767	0.00157858
AT2G43090	417	299	9.34662	9.3133	0.000204405	0.000879925
AT1G14900	255	260	15.3932	15.3932	1.23146e-05	8.22267e-05
AT2G16600	1132	1516	12.6548	12.6548	8.03206e-17	4.79933e-15
AT2G31380	511	291	10.0448	9.96948	0.000204235	0.000879731
AT1G10700	40	44	20.9841	19.6795	0.0108466	0.0226929
AT1G49710	25	34	23.2812	14.0365	0.0215573	0.0399595
AT2G15050	362	273	12.9237	12.9164	4.99914e-05	0.000270189
AT5G55070	222	88	18.7539	18.7277	1.99495e-05	0.000123916
AT3G22550	36	83	21.4123	21.4123	0.00249764	0.00685014
AT1G51950	115	156	20.9611	20.9483	8.93218e-05	0.000439134
AT1G17190	137	37	14.9227	14.4752	0.00732974	0.0164133
AT3G49780	148	209	19.3224	18.1653	2.33239e-05	0.000141543
AT1G21750	260	222	22.5288	22.5288	2.92988e-08	4.10889e-07
AT5G66950	55	32	41.4705	41.4705	6.65549e-06	4.86955e-05
AT5G57240	37	45	29.8402	29.8402	0.00121185	0.00380339
AT1G51730	93	101	13.8062	13.6293	0.011659	0.0240543
AT1G03290	38	39	24.9116	24.9116	0.00774617	0.0172162
AT3G07880	189	134	13.2476	13.2476	0.00133532	0.00411968
AT5G07120	40	35	25.6071	25.5786	0.0277849	0.0492514
AT3G19980	89	51	27.8824	27.4708	0.000383248	0.00148409
AT5G54870	123	76	14.3655	14.333	0.00985023	0.0209668
AT5G60450	42	20	36.4548	30.3548	0.0146753	0.0290927
AT4G00330	78	79	26.9844	24.977	0.000334248	0.0013258
AT2G26200	13	12	56.3397	56.3397	0.00690525	0.0156603
AT1G75630	597	324	13.0898	13.0898	1.21361e-08	1.8606e-07
AT1G72130	108	74	30.8659	26.8248	8.18411e-05	0.00040737
AT3G53850	50	25	17.12	17.12	0.0214419	0.039793
AT2G16920	47	21	28.0537	26.1206	0.00821681	0.0180224
AT1G78890	85	134	14.8627	14.8478	0.00190101	0.00548193
AT4G19120	88	34	24.2119	20.4258	0.00306964	0.00809347
AT2G30440	260	241	27.3646	27.3563	4.17821e-10	8.83808e-09
AT1G70850	1209	244	12.9506	12.7008	1.73235e-07	1.98702e-06
AT3G08850	74	65	49.7166	49.6821	2.24559e-06	1.9007e-05
AT1G76200	775	421	14.9746	14.3994	1.8047e-11	4.90921e-10
AT2G01450	147	198	20.9986	20.7951	0.00179649	0.00523085
AT5G03200	21	30	24.7143	23.8286	0.0238632	0.043477
AT4G00752	30	48	32.0292	31.8625	0.0148757	0.0294398
AT2G24590	86	54	20.4561	19.0952	0.00468163	0.0113505
AT5G43940	539	392	15.9694	15.9694	4.53931e-10	9.46262e-09
AT1G03870	1988	361	23.3443	23.3443	1.12965e-24	1.42295e-22
AT4G25960	89	36	34.9791	34.7319	5.54129e-05	0.000293812
AT4G31920	56	21	26.7857	26.7857	0.0078554	0.0174229
AT4G17460	95	73	26.9921	26.9921	0.000204059	0.000879246
AT1G52220	578	772	12.0552	11.798	1.22659e-06	1.12093e-05
AT4G38420	77	48	34.9318	34.9318	6.06404e-05	0.000316726
AT5G20300	46	41	19.2619	19.2566	0.00340606	0.00880939
AT5G14330	253	55	16.0514	14.6474	0.000520782	0.00191117
AT5G05160	47	27	22.8432	22.777	0.00302435	0.00799971
AT4G17530	562	282	23.9889	23.8002	1.83039e-12	6.15203e-11
AT1G72190	11	33	41.9394	41.8788	0.00177918	0.00519125
AT5G57625	161	28	25.8789	25.8789	2.5399e-05	0.000152089
AT1G58360	231	314	14.7955	14.4865	2.46564e-06	2.06187e-05
AT1G12650	72	39	20.9562	20.9562	0.00525272	0.0124904
AT3G58030	81	58	19.7835	17.3352	0.00277232	0.00744981
AT1G56340	347	281	17.1228	16.7285	9.23111e-07	8.70914e-06
AT2G33050	33	17	29.861	29.861	0.00152362	0.00457347
AT3G11560	158	171	37.3924	37.0317	8.35948e-09	1.33123e-07
AT1G76570	48	43	26.1672	26.1672	0.012749	0.0259056
AT4G32930	123	109	20.3902	20.3902	4.31457e-05	0.000238916
AT1G79850	2121	1516	14.4861	14.2902	9.75338e-27	1.39155e-24
AT1G43170	2527	1006	9.7135	9.69133	7.63246e-11	1.83363e-09
AT4G32590	175	230	14.6278	14.2447	0.000636543	0.00223963
AT4G01690	268	167	13.0257	13.0169	0.000479085	0.00178118
AT2G20260	1475	2027	9.11914	9.06725	6.71037e-11	1.6289e-09
AT2G44970	87	59	17.5163	17.5163	0.00672611	0.0153317
AT3G25520	1422	513	13.7418	13.5973	8.22352e-10	1.60813e-08
AT1G19680	42	60	21.8905	21.7333	0.00710451	0.0160089
AT5G48480	107	156	17.209	14.6072	4.11693e-05	0.000230067
AT5G27450	66	30	41.6576	41.6576	7.68555e-06	5.48477e-05
AT4G27310	209	153	13.2706	13.2368	0.000152991	0.000687376
AT5G28540	246	178	12.9909	12.9417	3.18599e-05	0.000184381
AT3G61430	3412	1118	15.1759	15.0263	4.42333e-23	4.75746e-21
AT1G14345	898	472	10.8659	10.7426	1.19954e-09	2.29438e-08
AT1G33810	242	245	19.2924	19.2924	6.55967e-09	1.06032e-07
AT3G56460	125	166	27.2574	27.2574	4.16571e-07	4.35966e-06
AT4G15420	40	40	26.15	26.05	0.0031027	0.00816997
AT4G02075	22	34	23.9572	22.7326	0.0210841	0.0392644
AT3G61700	37	45	57.3249	57.3249	6.68693e-06	4.88999e-05
AT5G67560	266	107	22.1332	22.1332	2.68012e-07	2.9299e-06
AT2G39670	94	70	23.6869	23.5246	0.000216209	0.000921378
AT3G52860	41	39	27.4278	27.4278	0.00184711	0.00535149
AT4G18010	26	75	44.2221	43.0959	0.000183721	0.000803134
AT3G17626	11	21	36.4892	36.4892	0.0104024	0.0219376
AT1G59590	57	35	17.8777	17.6672	0.0211719	0.0394132
AT4G14950	60	43	25.8295	25.8295	0.00432597	0.0106526
AT5G35180	118	62	29.275	27.8496	0.00055799	0.00201597
AT4G25300	34	24	24.9902	24.9902	0.0139678	0.0279118
AT3G54110	115	93	20.2271	20.1635	0.000431492	0.00163588
AT1G13750	14	43	36.2309	35.8123	0.0123621	0.0252744
AT1G61730	98	74	15.9432	15.9024	0.00146491	0.00444046
AT4G32520	78	96	16.266	13.6795	0.0114399	0.023672
AT2G35795	132	125	15.0652	15.0627	0.000303179	0.00122022
AT3G05165	175	244	24.4032	24.4032	2.76631e-05	0.000163063
AT4G00730	97	86	17.7291	16.3958	0.00379158	0.00956584
AT4G25030	256	136	22.6487	22.6487	4.33098e-08	5.78374e-07
AT1G67530	26	23	46.0786	43.3863	5.17896e-05	0.000277654
AT1G78040	3422	1308	14.5813	14.4019	2.51806e-24	3.06153e-22
AT5G08550	45	27	36.763	36.6889	0.000277117	0.00113327
AT2G47700	72	61	21.7352	16.3868	0.00599122	0.0139082
AT1G12200	37	101	23.296	23.1274	0.00255666	0.00698051
AT1G53840	185	112	20.5476	16.5153	4.73045e-06	3.62616e-05
AT2G26900	212	243	13.5994	10.2945	0.000767795	0.00260692
AT3G09850	95	53	13.139	13.0469	0.0216061	0.0400446
AT3G47295	401	359	8.11907	7.06777	0.00116749	0.00369152
AT1G58100	97	64	16.5238	16.5238	0.00242879	0.00669591
AT3G15980	46	41	29.0392	28.7211	0.00432166	0.0106495
AT2G02510	374	179	15.664	15.3427	1.8267e-06	1.58836e-05
AT4G10750	60	59	18.0839	18.0839	0.000209071	0.000896421
AT3G18215	120	73	13.5882	12.9385	0.00103414	0.00333781
AT3G63460	98	76	26.7175	26.4742	0.000316757	0.00126721
AT3G27690	8408	2135	7.11857	6.9982	2.04221e-14	9.36203e-13
AT1G66080	26	14	32.044	27.6813	0.00819881	0.0179962
AT3G16640	11294	14044	7.62339	7.62215	9.51976e-43	3.50277e-40
AT3G46530	42	76	18.5802	18.5802	0.00191752	0.00552003
AT4G30190	1721	316	25.7594	25.7594	5.12749e-16	2.75741e-14
AT4G29590	84	60	16.0857	15.7905	0.0246169	0.0446151
AT1G15380	141	225	17.3982	17.3982	1.54383e-06	1.37489e-05
AT1G15390	84	81	13.3139	13.3139	0.00173226	0.00508067
AT3G01130	329	235	11.9866	11.904	9.26334e-06	6.455e-05
AT1G55960	1380	253	11.397	11.1999	1.68725e-06	1.48371e-05
AT4G13220	170	117	10.8429	10.8152	0.00823723	0.018053
AT4G14890	454	405	10.5613	10.5613	5.08804e-07	5.18142e-06
AT4G39150	136	94	19.6585	19.4069	0.00250073	0.00685427
AT3G60130	65	69	19.4573	19.1679	0.0101321	0.0214775
AT2G40730	75	40	33.9283	33.9283	7.67607e-05	0.000385513
AT3G04600	77	50	19.08	19.08	0.00497343	0.0119195
AT2G22990	1320	1423	26.8332	26.8146	2.86493e-22	2.90272e-20
AT5G10110	17	11	36.754	35.738	0.0130993	0.0265095
AT2G17120	83	72	27.0803	26.9859	4.31966e-05	0.000239103
AT4G08280	158	166	9.80593	8.19056	0.00881932	0.019124
AT3G17430	43	37	33.797	33.797	0.000813895	0.00273884
AT5G10470	146	54	37.0999	37.0999	1.09414e-05	7.45169e-05
AT5G53140	247	114	14.4636	14.2368	0.00117121	0.00369908
AT5G63180	120	95	12.839	10.082	0.0177881	0.0340797
AT2G40510	640	324	20.5013	20.4825	2.84574e-11	7.42336e-10
AT4G32910	34	43	25.5137	18.2674	0.0152844	0.030074
AT2G15090	105	83	11.5964	11.5964	0.00569843	0.0133616
AT5G15350	1208	396	18.4577	17.808	9.85162e-15	4.66933e-13
AT2G05990	544	196	16.4163	15.6171	5.2086e-06	3.93445e-05
AT1G09770	136	97	12.1878	7.65365	0.0118304	0.0243612
AT1G48350	937	815	20.0471	20.0446	4.95415e-17	3.0515e-15
AT2G29700	297	246	15.3305	15.1732	1.56642e-07	1.82058e-06
AT1G03680	841	983	11.478	10.8589	4.9207e-09	8.16147e-08
AT4G29380	36	24	44.9167	42.9722	0.00225518	0.00631144
AT3G46510	140	60	9.94524	9.11667	0.0246242	0.0446153
AT3G10980	67	31	31.402	31.402	9.71064e-05	0.00046932
AT5G16000	82	40	22.2945	20.3994	0.00449303	0.0109807
AT1G02930	126	1935	8.92219	8.55386	0.00125079	0.003901
AT5G42020	196	108	18.9643	18.9579	5.16998e-06	3.91798e-05
AT2G05510	307	253	18.0266	17.8518	2.2764e-11	6.03195e-10
AT5G06360	296	188	8.81512	8.81124	0.0145909	0.028949
AT4G35780	42	32	39.3185	39.3185	0.00753233	0.0167943
AT2G47250	52	54	26.5848	23.9936	0.0248838	0.0449865
AT5G44240	47	47	43.2128	43.2128	8.01343e-05	0.000400729
AT2G01220	38	61	30.4901	29.5393	0.0205406	0.0383956
AT3G24740	30	39	28.2051	28.2051	0.0263572	0.0472046
AT4G09150	70	52	23.0808	23.0808	0.0100067	0.021244
AT1G67280	252	379	9.86728	9.86728	0.000854575	0.00285067
AT1G48110	109	49	28.8968	28.8968	3.45599e-06	2.75809e-05
AT5G41210	86	185	17.8036	15.9192	0.00489271	0.0117644
AT4G34660	63	52	27.5949	27.5949	0.00118776	0.00374374
AT2G17500	400	250	14.3415	14.1115	7.83797e-06	5.57428e-05
AT1G22700	178	179	29.495	29.4504	1.98685e-08	2.90892e-07
AT3G48530	245	204	15.1289	15.1043	2.87516e-05	0.000168203
AT2G44040	60	35	24.2452	18.5119	0.0156199	0.030648
AT4G23400	1312	281	27.1623	26.8224	6.72244e-20	5.4019e-18
AT2G29490	136	152	12.202	8.86068	0.0138422	0.02774
AT5G61790	413	345	13.6326	13.3002	1.92738e-06	1.66555e-05
AT4G26010	187	38	14.715	14.1046	0.00340092	0.00879771
AT5G48760	284	85	16.0025	15.9109	0.000321339	0.0012826
AT1G05830	24	21	40.6786	37.2976	0.0272431	0.048456
AT5G57100	23	22	44.6008	44.4585	0.00210564	0.00596335
AT2G43530	31	264	22.2515	22.2515	0.000329111	0.00130877
AT3G07390	154	179	11.1864	10.5225	0.000333818	0.00132526
AT2G24790	517	653	15.3847	15.3652	3.84625e-10	8.21043e-09
AT1G20340	19566	17918	10.7245	10.7245	8.0998e-65	8.08939e-62
AT5G06060	178	108	28.8469	28.4873	2.30153e-06	1.94089e-05
AT1G02900	261	28	16.8041	14.1259	0.0136575	0.0274446
AT3G62270	60	43	20.0477	14.2407	0.0226647	0.0416916
AT3G55480	22	25	28.4455	27.8018	0.0248996	0.0449975
AT2G01250	1627	819	5.22277	4.57867	0.000323379	0.00128937
AT1G51650	819	477	7.92386	7.92211	1.2366e-06	1.12786e-05
AT3G18890	151	124	26.6653	26.6239	1.32147e-05	8.73606e-05
AT2G45880	13	16	42.8317	42.8317	0.00932052	0.0200276
AT3G09980	160	128	11.1328	10.0703	0.00909802	0.0196158
AT1G17050	245	115	11.507	9.95563	0.00261517	0.00710834
AT2G20190	116	54	29.5639	23.7382	0.00392753	0.00983429
AT4G32551	74	64	22.8155	21.7175	0.00343076	0.00886508
AT5G55850	607	334	10.8524	10.7338	4.18217e-06	3.25948e-05
AT2G25250	124	80	10.9754	10.9504	0.0160022	0.0312403
AT3G45900	46	27	30.3816	30.3816	0.000312692	0.00125274
AT4G24020	58	55	20.984	20.8925	0.0113765	0.0235797
AT1G30700	103	109	10.8389	10.5567	0.0129977	0.0263382
AT2G44640	43	56	16.9967	16.9967	0.0164964	0.0320217
AT5G15780	652	260	10.8817	10.5925	3.70301e-06	2.93014e-05
AT1G50290	37	43	27.3903	23.8881	0.0052243	0.0124355
AT3G20250	92	66	25.2796	24.2171	0.00112375	0.00357746
AT2G34520	135	95	19.5057	19.0168	1.85843e-05	0.000116995
AT3G06170	135	94	15.6087	15.4675	0.00207248	0.00588612
AT5G04920	48	51	19.201	19.1446	0.0282168	0.0499023
AT2G42750	253	222	12.1825	11.9008	0.00908142	0.0195921
AT4G10770	50	54	18.6022	14.5415	0.018881	0.0358298
AT5G10550	104	75	19.9535	19.9535	0.00044531	0.001676
AT5G20650	657	522	12.6236	12.6236	1.70937e-10	3.83634e-09
AT1G62500	124	35	20.6265	20.3873	8.75181e-05	0.000431632
AT2G05710	398	275	26.1105	26.1105	9.32048e-12	2.73205e-10
AT4G28080	608	325	22.984	22.4905	1.3593e-08	2.06359e-07
AT2G45250	39	93	21.4524	21.3879	0.00544767	0.012873
AT4G24940	53	33	27.8336	26.4774	0.00125132	0.003901
AT2G21210	405	215	17.4057	16.7692	1.67628e-08	2.48018e-07
AT3G60180	10	44	44.1818	44.1818	0.017101	0.0329484
AT3G11540	37	44	30.0799	29.9324	0.00306796	0.00809211
AT3G21260	48	59	27.7994	26.375	0.00939252	0.0201421
AT3G15180	30	40	35.3667	35.3667	0.00271556	0.00733275
AT1G76690	83	73	14.0333	12.9959	0.010537	0.022138
AT1G17180	326	56	11.5998	11.0001	0.00957082	0.0204646
AT1G75500	475	226	18.644	18.3502	6.49864e-08	8.20919e-07
AT5G01250	59	15	21.3254	21.278	0.00631348	0.0145237
AT4G32570	58	43	32.2763	26.6877	0.0110106	0.0229491
AT4G34490	191	62	23.1318	22.4931	5.03941e-05	0.000271422
AT5G65410	109	37	18.1309	18.0109	0.00151547	0.00455489
AT5G47890	453	413	7.88976	7.69109	3.2939e-05	0.000189762
AT3G02120	38	30	36.8246	36.8105	0.000234171	0.000984418
AT4G08850	71	96	23.3178	22.7961	0.000114022	0.000537146
AT1G64640	146	64	19.2202	19.0109	0.000144769	0.000655917
AT1G80750	171	97	21.4305	21.3881	5.80964e-05	0.000305722
AT5G28850	38	48	28.2368	26.1667	0.0036118	0.00923558
AT2G27970	109	34	15.48	15.2998	0.0191662	0.0362726
AT5G45820	111	82	10.7182	10.0034	0.0129766	0.0263031
AT2G23350	372	56	30.4301	29.6505	4.5221e-07	4.67662e-06
AT3G60210	122	143	14.4117	14.1785	0.000633361	0.00223142
AT5G04980	23	19	31.8993	31.8993	0.0100664	0.0213546
AT2G46690	156	182	8.39469	6.35073	0.0193638	0.0365773
AT1G16610	128	67	28.225	28.1782	1.83332e-05	0.000115727
AT5G10480	387	132	22.667	22.1502	2.76987e-06	2.29161e-05
AT4G10920	125	171	19.97	19.9626	9.88024e-06	6.8052e-05
AT1G27850	56	20	43.2786	40.4929	6.39974e-05	0.000331289
AT1G65230	263	287	14.1962	14.0212	2.00223e-05	0.000124257
AT2G29320	38	186	22.1655	22.0501	0.00865565	0.0188275
AT2G33220	426	247	11.752	11.7397	9.71905e-07	9.12026e-06
AT1G76010	458	400	8.73671	8.72671	0.000981813	0.00319695
AT1G68010	3265	2559	16.4993	16.4993	2.06714e-21	1.97964e-19
AT3G16950	302	83	22.9548	21.7792	6.53896e-06	4.79936e-05
AT4G31460	69	40	24.3663	24.3663	0.000283163	0.00115462
AT4G10840	197	104	19.1506	18.3063	2.75066e-05	0.000162277
AT5G12030	19	48	31.7149	31.7149	0.000155422	0.000696066
AT5G58260	221	290	11.7195	10.6983	0.00114523	0.00363345
AT3G54300	98	106	15.5809	15.5635	0.000567338	0.00204236
AT2G43540	30	102	18.2216	14.6176	0.00175793	0.00513926
AT2G20830	89	107	16.9427	16.7276	0.00196289	0.00563208
AT1G54340	42	40	48.631	48.6286	6.93833e-06	5.0423e-05
AT2G15240	96	65	13.9053	13.0197	0.0202649	0.0379919
AT2G30160	36	28	24.1746	23.5	0.00735854	0.0164593
AT1G15690	1505	620	21.5596	21.2938	5.55603e-18	3.80806e-16
AT4G25690	93	135	18.4098	13.3876	0.000497981	0.001842
AT4G09670	171	154	14.8142	13.9579	5.74371e-05	0.000302594
AT1G75850	29	20	58.6603	58.6603	0.00100859	0.0032659
AT1G75420	18	25	40.9111	40.9111	0.00177535	0.00518333
AT1G04400	152	172	14.0529	13.9159	0.00158074	0.00471457
AT5G48620	56	81	48.2229	48.2229	7.33914e-06	5.28675e-05
AT4G31500	416	355	14.312	14.0006	9.1196e-08	1.11363e-06
AT1G60000	335	351	18.6183	17.0622	3.21672e-09	5.48491e-08
AT4G14880	960	711	20.443	20.3348	3.21067e-17	2.03129e-15
AT3G15220	16	19	47.9704	47.6086	0.00445118	0.0109072
AT4G27260	59	159	16.1084	16.0882	0.00293016	0.00779319
AT3G43220	57	52	33.2554	33.2318	0.00672918	0.0153362
AT1G06060	57	58	23.1788	20.7849	0.00380377	0.00958448
AT3G04920	872	517	7.11881	7.01363	0.000128957	0.000595665
AT4G35510	46	21	17.9607	17.4617	0.0225309	0.0415
AT5G07270	51	40	26.7868	22.3721	0.0188597	0.0358089
AT5G37690	99	11	41.8384	41.5354	0.0147118	0.0291535
AT5G05620	27	13	59.4416	59.4416	0.000109357	0.000518314
AT4G02930	149	103	20.3129	19.9191	3.7685e-05	0.00021298
AT1G53310	233	205	17.2692	16.366	3.35705e-06	2.69099e-05
AT5G59820	36	60	25.2833	25.2833	0.000976942	0.00318257
AT4G39350	150	55	27.8812	27.5673	0.000230799	0.000972582
AT3G01500	8736	7825	25.8778	25.8619	1.16386e-66	1.47938e-63
AT4G38090	35	56	42.7	42.5571	0.000214374	0.000915228
AT1G03410	29	39	29.4721	29.2087	0.00433559	0.0106672
AT2G28670	310	42	24.1137	23.9911	6.56546e-06	4.80619e-05
AT2G40800	50	19	55.4547	55.4547	1.42941e-05	9.33925e-05
AT5G54600	980	1054	16.5154	16.1512	8.46374e-15	4.03891e-13
AT2G46505	377	288	15.1283	15.0903	2.41871e-09	4.28623e-08
AT3G55380	127	68	24.0818	24.0818	3.72839e-05	0.000211145
AT2G45640	183	166	14.92	14.6148	0.000457658	0.00171831
AT3G62110	94	28	36.4179	35.7508	3.75716e-05	0.000212511
AT5G14790	50	31	17.3884	17.2684	0.0126841	0.0258037
AT2G44090	81	27	35.9136	35.8395	0.000703014	0.00243305
AT3G56210	151	385	18.3791	18.3739	3.50105e-06	2.78609e-05
AT5G66250	50	28	28.3586	27.91	0.0168711	0.0326211
AT4G32530	268	163	25.6396	25.6043	4.91894e-07	5.04597e-06
AT5G08240	45	52	30.1359	30.1359	6.29016e-05	0.000326462
AT2G25570	17	28	43.0336	43.0336	0.00171664	0.00504457
AT4G36870	25	44	30.7255	30.7255	0.000987706	0.00321016
AT4G22290	58	15	24.5437	24.3759	0.0167445	0.0324268
AT1G11800	21	11	37.381	37.381	0.0049021	0.0117788
AT1G07990	35	34	29.0891	28.8504	0.00734949	0.016447
AT4G30760	204	186	28.3314	28.253	4.98315e-07	5.08721e-06
AT5G13760	40	29	31.0905	31.0905	0.00336843	0.00873307
[truncated: 5,908 more rows]

## Sheet: GO terms - 17
source	term_name	term_id	adjusted_p_value	negative_log10_of_adjusted_p_value	term_size	query_size	intersection_size	effective_domain_size	intersections
GO:MF	molecular adaptor activity	GO:0060090	8.17592e-40	39.0875	887	6659	94	22791	AT1G06040,AT3G13060,AT2G28230,AT1G48635,AT5G17330,AT4G17600,AT4G37460,AT3G13460,AT4G00450,AT1G79270,AT1G79590,AT5G22770,AT4G14455,AT3G24350,AT1G16430,AT1G10030,AT5G04990,AT5G62575,AT3G18130,AT2G32700,AT4G27310,AT1G48110,AT4G10920,AT2G45640,AT5G61020,AT5G46860,AT3G19840,AT3G58110,AT3G17440,AT5G22780,AT1G26665,AT5G64170,AT1G47830,AT3G09740,AT5G47110,AT5G27920,AT2G42680,AT5G58060,AT5G24590,AT4G25910…
GO:MF	catalytic activity, acting on DNA	GO:0140097	8.17892e-10	9.0873	253	6659	28	22791	AT3G06400,AT3G54460,AT1G21690,AT5G41370,AT2G28290,AT3G09100,AT3G11770,AT5G44680,AT1G11190,AT1G06670,AT2G13370,AT3G57300,AT2G01440,AT3G10270,AT3G10140,AT3G50880,AT1G16970,AT4G18820,AT5G04560,AT5G63950,AT5G06450,AT5G04110,AT1G21710,AT1G79050,AT3G49500,AT1G65070,AT5G22330,AT1G69770
GO:MF	DNA-binding transcription factor activity	GO:0003700	2.48527e-08	7.60463	1586	6659	354	22791	AT3G51880,AT3G61890,AT5G59780,AT5G08190,AT1G20693,AT3G01970,AT1G06040,AT5G61380,AT4G01120,AT1G51070,AT2G22540,AT4G34590,AT5G08130,AT3G02380,AT1G69310,AT4G36730,AT3G56970,AT2G01570,AT1G28310,AT5G62470,AT5G18270,AT4G39100,AT1G29950,AT5G62000,AT4G13640,AT2G28550,AT2G18300,AT2G38880,AT3G26744,AT4G32980,AT5G46690,AT4G17600,AT1G12860,AT4G26640,AT2G21320,AT2G45430,AT1G13450,AT4G14410,AT4G31550,AT2G47070…
GO:MF	transcription regulator activity	GO:0140110	5.192e-07	6.28467	1685	6659	388	22791	AT3G51880,AT3G61890,AT5G59780,AT5G08190,AT1G20693,AT3G01970,AT1G06040,AT5G61380,AT4G01120,AT1G51070,AT2G22540,AT4G34590,AT5G08130,AT3G02380,AT1G69310,AT4G36730,AT2G28230,AT3G56970,AT2G01570,AT1G28310,AT5G62470,AT5G18270,AT4G39100,AT1G29950,AT5G62000,AT4G13640,AT2G28550,AT2G18300,AT2G38880,AT3G26744,AT4G32980,AT5G46690,AT4G17600,AT1G12860,AT4G26640,AT2G21320,AT2G45430,AT1G13450,AT4G14410,AT4G31550…
GO:MF	endonuclease activity	GO:0004519	3.3591e-06	5.47378	196	6659	24	22791	AT4G20480,AT2G39780,AT3G13740,AT3G47490,AT3G16260,AT1G19100,AT3G62200,AT1G11800,AT4G30760,AT3G56170,AT2G17510,AT1G11190,AT4G09490,AT5G24360,AT1G02270,AT1G48410,AT2G17520,AT2G27040,AT1G14210,AT1G65070,AT1G01930,AT4G19670,AT1G24450,AT2G02990
GO:MF	DNA binding	GO:0003677	3.88381e-06	5.41074	2384	6659	581	22791	AT1G48620,AT4G15020,AT1G71260,AT4G12040,AT3G51880,AT3G61890,AT5G41010,AT1G07520,AT5G59780,AT2G34070,AT5G08190,AT1G20693,AT3G01970,AT1G29940,AT1G06040,AT5G38470,AT5G59870,AT5G61380,AT4G01120,AT1G51070,AT2G22540,AT3G13445,AT5G59970,AT3G06400,AT4G34590,AT3G56940,AT3G11450,AT5G08130,AT1G08880,AT3G02380,AT1G69310,AT3G52090,AT4G36730,AT3G56970,AT3G27700,AT2G21660,AT1G21690,AT2G01570,AT2G36400,AT2G04630…
GO:MF	endonuclease activity, active with either ribo- or deoxyribonucleic acids and producing 5'-phosphomonoesters	GO:0016893	4.36048e-06	5.36047	97	6659	6	22791	AT3G13740,AT3G16260,AT1G11190,AT4G09490,AT4G19670,AT1G24450
GO:MF	DNA polymerase activity	GO:0034061	9.93498e-06	5.00283	67	6659	2	22791	AT4G18820,AT3G49500
GO:MF	RNA-DNA hybrid ribonuclease activity	GO:0004523	4.83619e-05	4.3155	62	6659	2	22791	AT4G09490,AT4G19670
GO:MF	RNA endonuclease activity, producing 5'-phosphomonoesters	GO:0016891	5.52916e-05	4.25734	88	6659	6	22791	AT3G13740,AT3G16260,AT1G11190,AT4G09490,AT4G19670,AT1G24450
GO:MF	nuclease activity	GO:0004518	0.000443717	3.35289	290	6659	50	22791	AT1G53850,AT4G20480,AT3G14290,AT5G67240,AT2G39780,AT1G80780,AT1G54490,AT3G13740,AT3G47490,AT3G16260,AT1G15920,AT1G19100,AT2G32070,AT5G10960,AT5G16540,AT3G62200,AT3G11770,AT1G11800,AT4G30760,AT3G03710,AT3G56170,AT2G17510,AT1G11190,AT4G09490,AT5G07350,AT5G24360,AT1G02270,AT1G77680,AT3G04720,AT5G07710,AT2G25910,AT5G66050,AT4G25630,AT3G02830,AT1G48410,AT2G17520,AT2G27040,AT1G61010,AT3G58560,AT1G14210…
GO:MF	RNA endonuclease activity	GO:0004521	0.00265163	2.57649	111	6659	13	22791	AT2G39780,AT3G13740,AT3G16260,AT1G11190,AT4G09490,AT5G24360,AT1G48410,AT2G17520,AT2G27040,AT1G14210,AT4G19670,AT1G24450,AT2G02990
GO:MF	cis-regulatory region sequence-specific DNA binding	GO:0000987	0.0160039	1.79577	98	6659	12	22791	AT2G38880,AT3G26744,AT4G17810,AT1G58100,AT1G22590,AT1G19350,AT5G62430,AT4G32730,AT1G18750,AT5G13080,AT5G28300,AT2G46830
GO:MF	DNA-binding transcription factor activity, RNA polymerase II-specific	GO:0000981	0.0228631	1.64087	125	6659	18	22791	AT3G61890,AT2G38880,AT3G17609,AT4G17460,AT4G00730,AT3G01470,AT1G22590,AT1G16060,AT5G62430,AT5G65310,AT4G32730,AT4G08150,AT1G18750,AT4G21750,AT4G04890,AT2G46680,AT4G40060,AT2G22430
GO:MF	catalytic activity, acting on a nucleic acid	GO:0140640	0.02372	1.62488	756	6659	175	22791	AT3G51610,AT1G53850,AT4G20480,AT5G41010,AT3G14290,AT3G53110,AT1G29940,AT2G39780,AT3G06400,AT1G80780,AT3G54460,AT4G10320,AT1G54490,AT3G52090,AT5G26710,AT1G21690,AT3G13740,AT2G04630,AT4G13780,AT5G65900,AT1G48650,AT3G16260,AT1G15920,AT3G11710,AT3G19760,AT1G11870,AT1G09620,AT5G01290,AT1G20920,AT1G11580,AT2G32070,AT3G57080,AT5G41370,AT5G10960,AT2G28290,AT5G64050,AT3G13920,AT3G09100,AT2G46420,AT1G44835…
GO:MF	oxidoreductase activity, acting on paired donors, with incorporation or reduction of molecular oxygen	GO:0016705	0.0348794	1.45743	415	6659	88	22791	AT2G29390,AT5G63600,AT3G14620,AT3G20960,AT3G18210,AT3G30180,AT5G10610,AT2G01490,AT3G56940,AT3G51240,AT1G62570,AT3G61580,AT1G58440,AT3G14690,AT4G22690,AT4G33910,AT4G37330,AT3G02630,AT3G28740,AT2G34490,AT1G64950,AT5G24530,AT2G43710,AT1G12200,AT4G31500,AT1G62380,AT3G06300,AT4G12310,AT3G14680,AT1G31800,AT5G43450,AT3G11170,AT5G39950,AT2G26170,AT5G42650,AT2G30490,AT5G58860,AT5G04240,AT3G53280,AT1G07420…
GO:BP	cell killing	GO:0001906	2.70532e-21	20.5678	274	6244	13	21899	AT4G22212,AT1G19610,AT3G12500,AT2G02130,AT1G11580,AT2G43530,AT2G43510,AT3G04720,AT5G63660,AT3G05727,AT2G43535,AT1G60989,AT2G02100
GO:BP	killing of cells of another organism	GO:0031640	2.70532e-21	20.5678	274	6244	13	21899	AT4G22212,AT1G19610,AT3G12500,AT2G02130,AT1G11580,AT2G43530,AT2G43510,AT3G04720,AT5G63660,AT3G05727,AT2G43535,AT1G60989,AT2G02100
GO:BP	disruption of cell in another organism	GO:0141061	2.70532e-21	20.5678	274	6244	13	21899	AT4G22212,AT1G19610,AT3G12500,AT2G02130,AT1G11580,AT2G43530,AT2G43510,AT3G04720,AT5G63660,AT3G05727,AT2G43535,AT1G60989,AT2G02100
GO:BP	disruption of anatomical structure in another organism	GO:0141060	2.70532e-21	20.5678	274	6244	13	21899	AT4G22212,AT1G19610,AT3G12500,AT2G02130,AT1G11580,AT2G43530,AT2G43510,AT3G04720,AT5G63660,AT3G05727,AT2G43535,AT1G60989,AT2G02100
GO:BP	nucleic acid metabolic process	GO:0090304	4.12682e-12	11.3844	4271	6244	1015	21899	AT3G12610,AT1G71260,AT3G51880,AT2G37220,AT3G61890,AT2G19480,AT5G41010,AT4G38170,AT5G27650,AT5G59780,AT1G15280,AT2G23930,AT2G35240,AT1G29250,AT4G26840,AT3G10525,AT5G08190,AT5G46250,AT1G20693,AT3G01970,AT1G02140,AT1G29940,AT3G55170,AT2G39780,AT1G06040,AT4G27000,AT5G63190,AT5G38470,AT5G61380,AT4G01120,AT4G28980,AT1G03140,AT3G07170,AT1G51070,AT3G27060,AT2G22540,AT3G13445,AT5G24660,AT4G34590,AT3G13570…
GO:BP	RNA modification	GO:0009451	1.8541e-07	6.73187	368	6244	54	21899	AT2G35240,AT5G08180,AT4G24770,AT3G15000,AT2G45695,AT2G26200,AT2G39670,AT5G08280,AT3G23830,AT4G20020,AT5G01230,AT5G24670,AT5G57280,AT4G38890,AT4G09980,AT4G36390,AT3G26780,AT2G18410,AT5G13680,AT5G28050,AT3G19630,AT1G19720,AT5G66180,AT2G47420,AT1G76120,AT2G25580,AT5G26880,AT4G10090,AT2G44270,AT1G72090,AT3G06950,AT5G12410,AT5G01160,AT3G52210,AT4G22720,AT1G74230,AT1G09800,AT3G05680,AT2G19870,AT4G10760…
GO:BP	DNA metabolic process	GO:0006259	4.07662e-07	6.3897	610	6244	109	21899	AT3G12610,AT1G71260,AT2G19480,AT3G10525,AT5G38470,AT3G27060,AT1G12400,AT5G45010,AT1G21690,AT1G66740,AT1G68310,AT1G19100,AT5G03415,AT1G78870,AT2G33340,AT5G18070,AT5G41370,AT3G54560,AT3G09100,AT4G02980,AT3G48750,AT4G38600,AT3G11770,AT4G18590,AT5G08550,AT1G09770,AT4G26110,AT3G14160,AT4G05440,AT5G44680,AT1G55350,AT1G11190,AT3G48670,AT2G32950,AT1G09815,AT5G58760,AT1G36370,AT1G69380,AT2G27170,AT4G02720…
GO:BP	RNA metabolic process	GO:0016070	1.79269e-05	4.7465	3746	6244	931	21899	AT1G71260,AT3G51880,AT2G37220,AT3G61890,AT5G41010,AT4G38170,AT5G27650,AT5G59780,AT1G15280,AT2G23930,AT2G35240,AT1G29250,AT4G26840,AT5G08190,AT5G46250,AT1G20693,AT3G01970,AT1G02140,AT1G29940,AT3G55170,AT2G39780,AT1G06040,AT4G27000,AT5G63190,AT5G61380,AT4G01120,AT4G28980,AT1G03140,AT3G07170,AT1G51070,AT2G22540,AT3G13445,AT5G24660,AT4G34590,AT3G13570,AT4G32620,AT1G80780,AT1G12400,AT4G10320,AT1G54490…
GO:BP	miRNA-mediated post-transcriptional gene silencing	GO:0035195	6.93166e-05	4.15916	112	6244	9	21899	AT3G61590,AT2G28190,AT5G19820,AT1G48410,AT3G48050,AT1G08830,AT1G66700,AT2G33730,AT2G13540
GO:BP	positive regulation of transcription by RNA polymerase II	GO:0045944	0.000185683	3.73123	136	6244	14	21899	AT2G22540,AT2G28230,AT2G38880,AT3G17609,AT4G10920,AT1G22590,AT5G09250,AT4G18390,AT4G32730,AT1G14920,AT1G18750,AT5G65050,AT4G04920,AT3G09600
GO:BP	regulatory ncRNA-mediated post-transcriptional gene silencing	GO:0035194	0.000817513	3.08751	140	6244	16	21899	AT3G61590,AT2G28190,AT5G19820,AT2G45620,AT2G16485,AT1G48410,AT3G48050,AT1G08830,AT1G66700,AT3G49500,AT2G33730,AT1G73840,AT3G27670,AT5G01400,AT2G13540,AT4G02840
GO:BP	RNA-templated DNA biosynthetic process	GO:0006278	0.00174801	2.75746	48	6244	1	21899	AT2G05210
GO:BP	DNA biosynthetic process	GO:0071897	0.00213362	2.67088	81	6244	6	21899	AT4G05440,AT1G09815,AT4G18820,AT3G48360,AT3G49500,AT2G05210
GO:BP	RNA biosynthetic process	GO:0032774	0.0040648	2.39096	2365	6244	583	21899	AT1G71260,AT3G51880,AT3G61890,AT5G41010,AT4G38170,AT5G27650,AT5G59780,AT4G26840,AT5G08190,AT1G20693,AT3G01970,AT1G29940,AT1G06040,AT5G63190,AT5G61380,AT4G01120,AT4G28980,AT1G51070,AT2G22540,AT3G13445,AT5G24660,AT4G34590,AT4G32620,AT1G12400,AT5G08130,AT3G02380,AT1G69310,AT5G08565,AT3G52090,AT4G36730,AT2G28230,AT3G56970,AT2G01570,AT2G36400,AT4G08350,AT2G04630,AT1G28310,AT5G62470,AT5G18270,AT4G39100…
GO:BP	DNA-templated transcription	GO:0006351	0.00482844	2.31619	2351	6244	580	21899	AT1G71260,AT3G51880,AT3G61890,AT5G41010,AT4G38170,AT5G27650,AT5G59780,AT4G26840,AT5G08190,AT1G20693,AT3G01970,AT1G29940,AT1G06040,AT5G63190,AT5G61380,AT4G01120,AT4G28980,AT1G51070,AT2G22540,AT3G13445,AT5G24660,AT4G34590,AT4G32620,AT1G12400,AT5G08130,AT3G02380,AT1G69310,AT5G08565,AT3G52090,AT4G36730,AT2G28230,AT3G56970,AT2G01570,AT2G36400,AT4G08350,AT2G04630,AT1G28310,AT5G62470,AT5G18270,AT4G39100…
GO:BP	regulation of RNA biosynthetic process	GO:2001141	0.00643303	2.19158	2167	6244	532	21899	AT1G71260,AT3G51880,AT3G61890,AT4G38170,AT5G27650,AT5G59780,AT4G26840,AT5G08190,AT1G20693,AT3G01970,AT1G06040,AT5G63190,AT5G61380,AT4G01120,AT4G28980,AT1G51070,AT2G22540,AT5G24660,AT4G34590,AT4G32620,AT5G08130,AT3G02380,AT1G69310,AT5G08565,AT4G36730,AT2G28230,AT3G56970,AT2G01570,AT2G36400,AT4G08350,AT1G28310,AT5G62470,AT5G18270,AT4G39100,AT1G62010,AT2G37120,AT1G29950,AT5G62000,AT4G13640,AT2G28550…
GO:BP	regulation of DNA-templated transcription	GO:0006355	0.00643303	2.19158	2167	6244	532	21899	AT1G71260,AT3G51880,AT3G61890,AT4G38170,AT5G27650,AT5G59780,AT4G26840,AT5G08190,AT1G20693,AT3G01970,AT1G06040,AT5G63190,AT5G61380,AT4G01120,AT4G28980,AT1G51070,AT2G22540,AT5G24660,AT4G34590,AT4G32620,AT5G08130,AT3G02380,AT1G69310,AT5G08565,AT4G36730,AT2G28230,AT3G56970,AT2G01570,AT2G36400,AT4G08350,AT1G28310,AT5G62470,AT5G18270,AT4G39100,AT1G62010,AT2G37120,AT1G29950,AT5G62000,AT4G13640,AT2G28550…
GO:BP	meiosis I cell cycle process	GO:0061982	0.00677213	2.16927	58	6244	3	21899	AT5G04990,AT1G78790,AT5G23610
GO:BP	reciprocal homologous recombination	GO:0140527	0.00846782	2.07223	43	6244	1	21899	AT5G23610
GO:BP	reciprocal meiotic recombination	GO:0007131	0.00846782	2.07223	43	6244	1	21899	AT5G23610
GO:BP	meiosis I	GO:0007127	0.0119863	1.92131	56	6244	3	21899	AT5G04990,AT1G78790,AT5G23610
GO:BP	meiotic nuclear division	GO:0140013	0.0124912	1.9034	91	6244	9	21899	AT2G42890,AT5G04990,AT5G07290,AT3G48750,AT1G29400,AT4G01370,AT1G78790,AT5G23610,AT5G04320
GO:BP	post-transcriptional gene silencing	GO:0016441	0.0229323	1.63955	158	6244	23	21899	AT3G61590,AT2G28190,AT5G19820,AT2G45620,AT2G16485,AT4G13940,AT1G48410,AT3G48050,AT1G08830,AT3G10490,AT1G66700,AT1G75660,AT2G06990,AT3G49500,AT1G70070,AT2G33730,AT1G73840,AT4G29830,AT3G27670,AT1G17760,AT5G01400,AT2G13540,AT4G02840
GO:BP	DNA recombination	GO:0006310	0.0291106	1.53595	152	6244	22	21899	AT2G19480,AT5G45010,AT1G66740,AT1G68310,AT3G09100,AT4G18590,AT4G26110,AT3G48670,AT3G57300,AT2G01440,AT3G10140,AT1G16970,AT1G75950,AT5G63950,AT1G78790,AT5G47870,AT1G64750,AT1G79050,AT1G65070,AT5G23610,AT5G47690,AT1G15940
GO:BP	chromosome organization	GO:0051276	0.0328526	1.48343	170	6244	26	21899	AT2G21660,AT5G63135,AT5G41370,AT5G04990,AT2G27170,AT1G06670,AT5G16270,AT2G01440,AT3G10270,AT4G38680,AT3G54670,AT2G17870,AT3G23700,AT1G16970,AT5G51340,AT1G78790,AT3G25980,AT4G36020,AT5G04110,AT1G08620,AT5G23610,AT5G47690,AT1G15940,AT1G44900,AT5G04320,AT2G05210
GO:CC	RNAi effector complex	GO:0031332	1.21305e-08	7.91612	72	6771	2	20008	AT5G07350,AT5G61780
GO:CC	RISC complex	GO:0016442	1.21305e-08	7.91612	72	6771	2	20008	AT5G07350,AT5G61780
GO:CC	chromosome	GO:0005694	0.00851985	2.06957	364	6771	89	20008	AT1G48620,AT3G51880,AT1G20693,AT5G59870,AT3G54350,AT5G59970,AT3G06400,AT4G32620,AT1G08880,AT1G21690,AT1G66740,AT3G46030,AT4G40040,AT5G63860,AT3G54560,AT2G18050,AT1G54690,AT4G18400,AT1G20696,AT1G14900,AT5G10470,AT1G07820,AT3G09480,AT1G54360,AT5G58575,AT1G26470,AT2G27170,AT2G37470,AT4G02720,AT4G02570,AT5G16270,AT3G20670,AT5G67580,AT3G57300,AT3G10270,AT5G10390,AT3G22990,AT3G54670,AT4G19350,AT1G06760…
GO:CC	condensed chromosome	GO:0000793	0.0201136	1.69651	49	6771	5	20008	AT4G02570,AT4G19350,AT2G32900,AT3G25980,AT4G23800
GO:CC	pollen tube	GO:0090406	0.0252787	1.59724	87	6771	14	20008	AT5G52560,AT1G29430,AT5G61760,AT3G16640,AT4G08850,AT5G56170,AT1G47550,AT5G07370,AT3G03250,AT4G02050,AT5G44610,AT3G51460,AT5G03540,AT2G02860
GO:CC	transcription regulator complex	GO:0005667	0.0253622	1.59581	99	6771	17	20008	AT1G12400,AT2G38880,AT5G03415,AT2G45250,AT1G07480,AT1G54360,AT4G32730,AT4G24440,AT1G07470,AT2G34720,AT1G73960,AT1G64280,AT3G21430,AT1G04950,AT3G05380,AT3G46640,AT3G61420
KEGG	Aminoacyl-tRNA biosynthesis	KEGG:00970	6.05512e-09	8.21788	142	2476	30	5300	AT4G10320,AT5G26710,AT4G13780,AT3G11710,AT1G11870,AT1G09620,AT5G64050,AT1G14610,AT3G04600,AT1G50200,AT5G22800,AT4G26300,AT3G02760,AT5G26830,AT1G48520,AT4G17300,AT2G25840,AT5G38830,AT3G25660,AT1G70980,AT5G52520,AT5G56680,AT3G58140,AT4G31180,AT1G72550,AT3G62120,AT3G55400,AT5G27470,AT3G48110,AT4G26870
KEGG	Homologous recombination	KEGG:03440	1.72965e-06	5.76204	60	2476	8	5300	AT5G45010,AT4G18590,AT5G42470,AT1G09815,AT2G01440,AT1G64750,AT1G79050,AT3G06820
KEGG	Pentose and glucuronate interconversions	KEGG:00040	1.32674e-05	4.87721	108	2476	25	5300	AT5G15490,AT5G52560,AT4G33220,AT5G39320,AT1G11580,AT5G17310,AT5G63180,AT4G30310,AT2G21370,AT3G27400,AT3G43270,AT4G24780,AT3G03250,AT3G24670,AT3G10720,AT3G01850,AT3G29360,AT1G63290,AT2G45220,AT5G57655,AT3G53190,AT3G14310,AT5G51970,AT3G07010,AT5G61410
KEGG	Zeatin biosynthesis	KEGG:00908	3.27238e-05	4.48514	32	2476	2	5300	AT1G22360,AT5G05870
KEGG	Base excision repair	KEGG:03410	4.43611e-05	4.353	50	2476	7	5300	AT1G21690,AT5G44680,AT1G09815,AT3G50880,AT1G21710,AT1G75230,AT1G80420
KEGG	DNA replication	KEGG:03030	4.44723e-05	4.35191	43	2476	5	5300	AT1G21690,AT2G39440,AT4G18590,AT1G09815,AT1G44900
KEGG	Mismatch repair	KEGG:03430	0.00202925	2.69267	32	2476	4	5300	AT1G21690,AT4G18590,AT1G09815,AT1G65070
KEGG	Cutin, suberine and wax biosynthesis	KEGG:00073	0.00460989	2.33631	37	2476	6	5300	AT5G41040,AT5G58860,AT5G22500,AT1G72970,AT2G45970,AT4G00360
KEGG	ABC transporters	KEGG:02010	0.0219992	1.65759	68	2476	18	5300	AT3G55320,AT1G51500,AT2G13610,AT2G39350,AT2G36910,AT2G47000,AT4G25960,AT4G39850,AT5G06530,AT3G28860,AT2G36380,AT5G13580,AT1G17840,AT2G26910,AT3G28345,AT2G39480,AT1G59870,AT3G62150
KEGG	Plant hormone signal transduction	KEGG:04075	0.0472677	1.32544	291	2476	110	5300	AT3G05120,AT1G03430,AT2G43790,AT4G19660,AT3G29350,AT5G57560,AT1G06390,AT3G12830,AT2G01570,AT3G11410,AT5G03280,AT1G28130,AT5G57050,AT1G77690,AT2G21220,AT2G39940,AT5G01240,AT2G25490,AT1G74950,AT4G29080,AT3G19290,AT5G46790,AT1G27320,AT5G18030,AT4G39400,AT1G51950,AT4G31920,AT2G21210,AT2G46690,AT4G27260,AT1G70700,AT5G53160,AT4G38840,AT1G19350,AT2G22670,AT3G23030,AT3G59060,AT4G34000,AT2G27050,AT5G03730…
WP	Flower development	WP:WP618	0.000536487	3.27044	17	316	1	618	AT4G32551
WP	Cytokinin auxin interactions in plant development	WP:WP2945	0.0062773	2.20223	36	316	9	618	AT1G03430,AT3G29350,AT1G27320,AT2G01420,AT3G21510,AT1G75820,AT5G39340,AT1G04240,AT1G70940

## Sheet: Changes at 27 degrees
gene_id	n_cntrl	n_treat	wass_dist	wass_dir	pval	fdr
AT2G07698	166	95	6.15371	-5.80545	0.00103385	0.00410053
AT4G08870	232	199	15.7538	-15.7308	3.4015e-07	4.53193e-06
AT4G05460	62	44	18.8416	-18.8416	0.00190947	0.00673329
AT1G29910	8358	10544	8.28311	-8.24957	4.34017e-35	1.35759e-32
AT3G51370	229	102	13.0474	-12.9818	0.00475496	0.0138826
AT3G30390	1542	794	10.7582	-10.7582	7.65947e-11	2.2287e-09
AT3G25470	146	50	17.2408	-17.2041	0.00404547	0.0122396
AT4G02990	101	48	23.342	-23.3325	0.000365609	0.00176557
AT5G46270	17	10	51.0765	-51.0765	0.00617753	0.0170726
AT3G52500	170	179	12.836	-12.836	1.59717e-05	0.000127063
AT1G13640	193	148	9.09001	-8.93681	0.00896375	0.0229522
AT1G13820	144	62	20.3566	-20.263	0.00131242	0.00498075
AT3G05560	1464	818	10.9546	-10.6143	2.20865e-12	8.44379e-11
AT5G25980	11	105	16.9524	-16.9524	0.007865	0.0206932
AT3G55230	362	374	4.50219	-4.50201	0.00828139	0.0215213
AT1G03730	34	24	21.6838	-14.7525	0.0175932	0.0389222
AT5G44260	47	71	30.5478	-30.5478	3.52845e-05	0.000250449
AT1G31340	273	96	8.99004	-8.9889	0.00882882	0.0227135
AT1G62180	454	332	13.3442	-13.2901	2.04873e-07	2.90988e-06
AT1G68100	36	26	27.8098	-27.438	0.016668	0.0372951
AT1G10590	527	242	8.83726	-8.49236	0.000373788	0.0017975
AT1G22550	43	37	21.8454	-21.4695	0.0170386	0.0380007
AT1G55310	112	65	20.9135	-20.6772	0.00465429	0.0136553
AT4G24440	165	132	11.9091	-10.4061	0.00129466	0.00493176
AT1G21770	245	113	11.2098	-11.0406	0.0135283	0.031638
AT4G18810	134	59	23.4508	-23.1202	0.000627362	0.0027376
AT4G17040	432	219	13.207	-13.1601	7.71185e-05	0.000481571
AT3G25820	370	72	41.214	-40.6014	1.76414e-05	0.000138822
AT4G01350	16	20	30.375	-30.375	0.0146424	0.0336995
AT1G06190	120	53	18.5783	-18.4994	0.00210039	0.00727421
AT3G16060	86	39	13.8611	-13.2403	0.0215183	0.0455205
AT3G16310	108	86	10.5392	-10.2666	0.00578936	0.0162288
AT5G01210	156	175	9.11612	-8.25106	0.00183569	0.00652728
AT2G28550	175	80	23.5489	-23.1954	0.000137466	0.000787653
AT2G32650	119	105	12.0678	-10.9563	0.0047021	0.0137604
AT5G05440	173	151	16.5553	-16.5553	1.82337e-05	0.000142789
AT5G19230	129	90	10.2881	-10.2059	0.0132415	0.03111
AT5G17280	172	120	11.0068	-10.4665	0.000401164	0.00190321
AT3G46430	390	150	8.59949	-8.38615	0.00241934	0.00813321
AT1G25260	252	183	10.8886	-10.8377	0.00092467	0.00375073
AT5G64813	74	30	28.527	-28.2207	0.00102043	0.00405431
AT3G53470	169	105	17.2559	-17.1529	0.000257166	0.00132363
AT4G13250	129	92	17.8488	-17.8488	0.00154415	0.00567631
AT3G02900	160	97	18.717	-18.6995	2.19721e-05	0.000167073
AT4G16850	26	16	27.6394	-27.6394	0.0200785	0.043185
AT1G09430	219	161	8.88539	-8.86531	0.00744504	0.0198309
AT3G15070	43	24	33.5	-33.4438	0.00115149	0.00447521
AT3G58930	21	14	35.8333	-35.8333	0.0126784	0.0300694
AT3G61240	95	45	26.586	-26.5485	0.000598715	0.00264106
AT4G33510	293	139	17.0782	-17.0782	3.89639e-06	3.74745e-05
AT2G33410	167	136	12.0514	-12.0514	0.000156739	0.000875486
AT5G23250	82	69	14.1651	-13.105	0.00647451	0.0177791
AT4G36195	175	122	19.2978	-19.2978	4.17239e-05	0.000289293
AT2G28370	255	110	9.77005	-9.76221	0.00679327	0.0184869
AT4G26510	50	39	29.2877	-29.1677	0.000377171	0.00180871
AT1G58110	75	42	18.44	-16.219	0.00194078	0.00682446
AT3G19240	62	50	13.3529	-13.3529	0.0215888	0.0456485
AT3G19790	37	29	19.5527	-19.15	0.0206929	0.044196
AT2G40610	758	338	13.9339	-13.6618	5.66714e-08	9.37462e-07
AT5G39660	138	49	19.7492	-19.7347	0.00119516	0.00462049
AT3G47960	177	102	11.5545	-11.5176	0.00235747	0.00797101
AT4G21850	214	477	11.7823	-11.7781	1.46026e-06	1.60268e-05
AT3G24660	19	26	25.3725	-25.1822	0.0140494	0.032624
AT3G23820	1171	582	8.16581	-8.14585	2.57944e-08	4.58097e-07
AT1G16080	378	242	15.4914	-15.2705	1.00994e-05	8.58542e-05
AT1G73830	204	108	15.6531	-15.0953	0.00172972	0.00621407
AT4G03510	44	25	19.9445	-18.3009	0.0112651	0.0273995
AT5G62490	99	76	18.194	-18.1329	0.00101907	0.00405339
AT2G16586	471	2203	9.97213	-9.87669	1.96506e-10	5.28226e-09
AT5G52660	67	26	27.3163	-25.7928	0.0152834	0.0348312
AT3G15260	120	64	18.2229	-18.1896	0.00547564	0.0155
AT1G75230	25	12	27.96	-27.96	0.0194506	0.042164
AT4G15110	67	49	24.8483	-24.534	0.0087011	0.0224593
AT4G26150	162	54	20.6481	-17.9938	0.00119472	0.00462008
AT5G55410	221	124	13.9591	-12.8151	1.89369e-05	0.000147497
AT1G49510	113	44	19.9206	-19.8675	0.00199233	0.00696657
AT1G64810	50	23	35.0487	-35.0487	0.000379142	0.00181626
AT1G23205	140	211	12.9868	-12.953	5.52784e-06	5.08894e-05
AT1G05260	202	207	9.50959	-9.42455	0.000559221	0.00250294
AT2G29020	262	197	10.575	-9.95891	0.000334208	0.00164687
AT4G11150	1358	914	11.7475	-11.7475	1.27789e-12	5.0831e-11
AT4G33010	3651	2125	19.9811	-19.9705	1.06745e-28	2.33196e-26
AT4G00620	66	24	25.3371	-25.1856	0.0162738	0.0366379
AT2G46580	39	26	24.7564	-24.7564	0.0138933	0.0323269
AT5G66200	81	59	20.6518	-20.6208	5.12453e-05	0.000342706
AT3G11280	236	219	17.1846	-17.1761	1.06245e-05	8.94893e-05
AT1G10670	611	407	7.55248	-7.54762	0.000240426	0.00124961
AT2G28190	180	95	30.464	-30.412	7.41877e-06	6.57693e-05
AT5G04950	239	115	12.6033	-12.5654	0.000149383	0.000844337
AT1G07890	4153	3333	10.6633	-10.6471	1.79312e-22	2.32818e-20
AT1G17290	197	195	11.0432	-11.0364	0.00062655	0.00273492
AT2G44350	313	216	17.05	-16.1661	1.3273e-05	0.0001088
AT4G01850	1067	1284	8.25726	-8.13407	1.51807e-10	4.14549e-09
AT2G47390	54	49	24.7268	-24.4675	0.0008884	0.00363036
AT1G58380	162	151	13.7994	-13.7514	6.32653e-05	0.000407831
AT1G66240	925	376	12.4354	-12.4246	4.19952e-08	7.10049e-07
AT1G20110	172	91	15.5971	-15.4609	0.00329371	0.0104404
AT5G35330	82	48	15.6367	-15.594	0.0182009	0.0399328
AT2G16500	299	202	15.3589	-14.7267	1.27491e-06	1.42772e-05
AT2G36895	177	94	22.4458	-21.6298	0.000174461	0.000957763
AT2G26150	84	49	23.0085	-23.0085	0.000803029	0.0033481
AT3G60340	178	142	12.6562	-12.6562	0.000896401	0.00365871
AT1G60000	345	256	16.8773	-15.5104	1.38548e-08	2.6121e-07
AT2G21960	229	98	19.7526	-19.1566	5.5412e-05	0.000366651
AT5G20630	934	3126	6.63768	-6.59448	5.67433e-13	2.38018e-11
AT5G02740	131	93	11.6508	-11.4719	0.00267299	0.00883274
AT2G47160	51	38	40.6821	-40.6429	0.00112633	0.00440013
AT4G02290	32	46	21.6304	-21.5489	0.00275342	0.00905287
AT1G34350	55	15	27.2848	-27.2848	0.0123503	0.0294434
AT4G16830	316	163	12.2798	-11.3247	0.000370781	0.00178429
AT5G47550	317	333	7.4358	-7.04472	9.48463e-06	8.13314e-05
AT5G46110	2517	2229	15.8042	-15.7608	6.96945e-19	6.61521e-17
AT3G20790	53	55	16.1581	-16.1581	0.0105988	0.0261793
AT4G36810	212	152	13.7563	-13.5813	2.42568e-05	0.000181438
AT5G40610	43	37	23.1816	-22.7216	0.0122938	0.029329
AT5G20010	1309	1074	8.98856	-8.90357	6.65367e-10	1.62944e-08
AT5G24870	71	39	22.6464	-22.6262	0.0028771	0.00937781
AT1G70770	197	122	12.9618	-12.7132	0.00044317	0.00206408
AT3G48360	318	112	18.1456	-18.132	0.000799557	0.00333767
AT1G72645	129	49	49.6819	-49.0712	2.4651e-06	2.52059e-05
AT1G32060	3231	1994	14.1878	-14.1821	2.40858e-21	2.88255e-19
AT2G03120	157	90	16.9519	-16.9519	0.00062377	0.00272624
AT5G08040	369	230	9.69484	-9.68942	0.000163128	0.000905994
AT1G72170	111	63	17.571	-16.2119	0.00209777	0.00726695
AT1G66660	21	14	30.1905	-30.1905	0.000995337	0.00397644
AT1G54130	110	62	17.6569	-17.5361	0.00434609	0.0129575
AT5G12900	46	41	20.5085	-20.3176	0.00936579	0.0237475
AT5G04440	201	100	20.9649	-20.9149	3.74309e-05	0.000264321
AT4G38460	90	98	8.87551	-8.60023	0.0210774	0.0447599
AT4G01395	98	70	16.6633	-16.4184	0.00164113	0.00596274
AT1G15880	145	63	17.8004	-17.7866	0.00150216	0.00555013
AT1G72810	93	67	14.3378	-14.3378	0.0165686	0.0370983
AT1G48030	459	371	19.1417	-19.1307	7.57019e-10	1.81513e-08
AT4G00810	657	702	14.0445	-14.0236	1.54649e-12	6.06393e-11
AT3G19480	74	50	20.1768	-20.1768	0.00156323	0.00572963
AT1G44100	97	64	20.8073	-20.7117	0.000257707	0.00132592
AT4G11600	504	609	7.12315	-7.11973	7.62189e-05	0.000477252
AT2G24050	62	37	22.0061	-22.0061	0.00183476	0.0065271
AT2G46420	67	56	25.7972	-23.8921	0.00381441	0.0117078
AT2G26680	69	59	18.5436	-18.209	0.00107814	0.00423834
AT1G77490	219	121	12.7211	-12.3905	0.00447602	0.013268
AT1G55920	214	257	9.56462	-9.18642	0.000241343	0.00125391
AT5G10400	220	195	8.68625	-8.66597	0.00169472	0.00610269
AT4G38500	54	31	30.4815	-30.4253	0.000354665	0.00172543
AT3G44190	134	142	9.55487	-9.52964	0.00551008	0.0155879
AT1G65230	291	148	28.5285	-28.5285	9.95697e-09	1.94933e-07
AT1G16350	125	114	13.9157	-13.8724	0.00119924	0.00463367
AT1G02130	264	192	15.331	-14.8272	7.7041e-06	6.76559e-05
AT4G13010	489	238	14.023	-13.2671	1.25879e-07	1.91011e-06
AT4G13780	153	100	22.2725	-22.0764	2.91465e-05	0.000212921
AT2G02090	45	22	26.6626	-26.5778	0.0218617	0.0460487
AT5G10350	108	64	22.1985	-21.8698	0.000915828	0.00372255
AT3G15360	741	559	10.7573	-10.6174	4.43845e-09	9.28365e-08
AT5G08790	122	118	20.0628	-20.0628	7.541e-06	6.65727e-05
AT1G13270	48	41	20.2871	-20.2251	0.0022549	0.00769053
AT1G18850	36	31	20.2975	-20.2885	0.00804848	0.0210632
AT4G03490	50	32	12.84	-9.92	0.0234801	0.0486831
AT4G20270	105	51	16.9501	-16.9501	0.00211089	0.00730139
AT4G34990	21	18	18.5079	-18.5079	0.0234789	0.0486831
AT1G49660	163	176	14.7527	-14.7527	2.097e-06	2.18976e-05
AT5G53850	89	62	19.4199	-19.2539	0.00646439	0.0177548
AT5G59080	96	82	26.2962	-26.2962	3.3382e-05	0.000239664
AT3G17240	171	136	14.9928	-14.7471	5.65664e-05	0.000373393
AT3G23030	383	234	10.9986	-10.9791	0.000262712	0.00134764
AT5G12390	73	35	23.9906	-23.8873	0.00114679	0.00446106
AT2G29290	319	162	14.7371	-14.5839	0.00036122	0.00174867
AT3G10720	126	108	17.4828	-17.422	5.14586e-05	0.000343665
AT5G02270	50	48	18.3533	-18.3533	0.0130633	0.0307764
AT3G61820	57	115	13.9388	-11.555	0.00100837	0.00401965
AT2G15530	36	22	27.4672	-25.2197	0.0207382	0.044269
AT1G70730	213	50	24.0354	-23.2405	0.000232759	0.00121863
AT1G27210	65	49	19.7868	-19.5702	0.00472308	0.0138041
AT4G35490	503	340	7.8224	-6.1223	1.58469e-05	0.000126362
AT2G29450	1538	650	4.42536	-4.41822	0.00321455	0.0102517
AT4G31040	99	35	17.1423	-16.4444	0.0208833	0.044478
AT1G25570	47	25	28.6868	-28.6664	0.00472278	0.0138041
AT2G01970	221	115	13.434	-13.4332	0.000495349	0.00226194
AT3G27420	21	11	33.2597	-33.2597	0.0222916	0.0467946
AT1G16320	386	174	14.2261	-14.2164	2.3547e-05	0.000177383
AT5G51260	22	28	37.5	-37.2597	0.000615362	0.00269463
AT4G28880	198	57	17.101	-17.0909	0.00842223	0.0218409
AT4G02920	677	256	11.615	-11.4616	3.15557e-05	0.000228878
AT5G19820	168	99	17.1571	-17.0525	0.00121453	0.00468486
AT5G60860	79	52	18.5501	-18.538	0.00112247	0.00438881
AT4G22360	68	44	20.6872	-20.623	0.00562986	0.0158616
AT2G39660	50	29	32.0262	-32.0262	0.00100112	0.00399721
AT5G07470	296	116	10.403	-10.403	0.00156005	0.00572405
AT1G52827	133	66	13.3984	-13.3141	0.0183449	0.040204
AT5G46800	461	391	14.4425	-14.4007	3.16272e-09	6.79071e-08
AT4G24740	96	48	35.7917	-35.1875	0.000530024	0.00239721
AT4G23100	478	370	14.1226	-13.293	3.82081e-07	4.99865e-06
AT1G11440	30	14	28.4476	-28.4476	0.00753646	0.0200163
AT1G12230	330	309	19.1488	-18.5479	4.78309e-10	1.18826e-08
AT3G60320	125	91	13.5504	-13.5344	0.00355078	0.0110589
AT5G05610	113	71	13.4743	-13.4566	0.0137568	0.0320907
AT4G32160	32	18	32.3819	-32.3819	0.0101596	0.0252851
AT2G29530	148	80	18.0027	-18.0027	0.000214894	0.00114016
AT2G45980	172	116	14.7394	-14.7394	0.000238653	0.00124369
AT1G42970	4369	4155	14.8389	-14.8058	1.65128e-32	4.73471e-30
AT3G16500	124	69	13.6109	-12.5382	0.0171381	0.0381601
AT3G53620	88	59	16.1608	-16.0807	0.00278713	0.00913317
AT2G33845	147	79	11.3634	-10.7864	0.00302544	0.00977628
AT4G33420	584	288	9.51708	-9.51708	8.13213e-05	0.000503146
AT4G13850	217	173	10.5589	-10.0587	8.85956e-05	0.000542653
AT3G46740	139	96	20.436	-20.436	3.4909e-05	0.000248682
AT5G13900	51	107	19.8822	-18.4612	0.000816815	0.00339529
AT1G48960	40	22	28.7705	-28.7705	0.00818921	0.0213462
AT4G28210	71	60	19.7305	-19.7023	0.000523111	0.00237375
AT4G27800	159	89	22.0847	-22.0847	0.000131231	0.000759198
AT3G54380	26	22	31.979	-31.979	0.00704925	0.0190233
AT2G17200	155	104	19.4254	-19.4169	0.000448766	0.0020845
AT4G32890	13	13	37	-37	0.000509588	0.0023185
AT1G16170	115	88	16.599	-14.9362	0.000521449	0.00236699
AT1G51510	173	99	10.2681	-10.2681	0.00589118	0.0164463
AT2G30590	91	64	14.5541	-13.1894	0.0149325	0.0342299
AT1G26180	49	32	22.051	-20.4107	0.00714893	0.0192207
AT1G58100	108	76	20.7057	-20.7057	5.62757e-05	0.000371831
AT1G53480	254	383	13.4813	-13.1663	2.45845e-09	5.36223e-08
AT5G16390	359	266	10.8235	-10.8171	5.20834e-05	0.000347328
AT3G12390	380	190	10.6368	-10.5526	0.000346166	0.00169306
AT1G78630	902	957	12.8085	-12.4187	3.03346e-14	1.56953e-12
AT5G35170	100	52	42.8554	-42.5908	4.80252e-05	0.000325811
AT4G21140	41	23	17.1347	-16.3584	0.0074401	0.0198254
AT5G19370	117	79	20.7938	-20.6438	6.59205e-05	0.000421787
AT2G40270	88	29	24.9573	-24.9573	0.00315482	0.0101047
AT5G24170	67	40	22.4	-22.3403	0.00296924	0.00962224
AT3G58730	526	392	10.3863	-10.3838	5.36072e-07	6.69507e-06
AT2G32690	1212	622	4.7159	-4.51258	1.33952e-05	0.000109631
AT2G45180	23229	18769	3.66978	-3.63593	1.37128e-26	2.45103e-24
AT5G67590	462	355	13.8573	-13.0972	9.88695e-08	1.53756e-06
AT2G13820	126	165	10.1	-10.0758	0.00287553	0.00937596
AT5G16070	80	64	18.8062	-18.8062	0.0123738	0.0294792
AT1G72930	45	107	16.3769	-16.3699	0.00210976	0.00729929
AT1G05870	151	92	29.6077	-29.5415	1.00278e-05	8.5298e-05
AT2G01490	300	178	9.14607	-9.13978	0.0137356	0.0320521
AT1G75780	50	77	9.44545	-9.31091	0.0214723	0.0454622
AT1G70760	548	271	15.5698	-15.3766	2.49254e-09	5.42797e-08
AT1G29940	35	14	34.4857	-34.4857	0.0151352	0.0345678
AT4G01390	60	62	16.7118	-16.2333	0.0172051	0.0382667
AT3G14790	60	61	21.474	-21.4057	0.000714771	0.00303498
AT3G62420	368	309	10.26	-10.2011	1.09117e-05	9.17395e-05
AT3G59360	62	33	29.4081	-29.3436	0.000573404	0.00254984
AT5G18010	90	33	21.7394	-21.1899	0.000356507	0.00173195
AT4G30750	158	98	17.7198	-17.7198	2.63989e-05	0.000195653
AT1G07720	251	153	11.4107	-11.1912	5.89366e-05	0.000385342
AT2G24940	1104	648	7.55106	-7.55106	6.30112e-09	1.28668e-07
AT4G38430	161	98	14.8456	-14.8456	0.000283804	0.0014392
AT5G18380	3569	2324	6.90895	-6.90537	7.85585e-17	5.9082e-15
AT4G35320	188	108	9.21946	-9.0528	0.00366143	0.0113394
AT3G52050	35	21	32.2667	-32.2667	0.0125888	0.0298879
AT1G78820	105	148	14.9846	-14.9846	1.13154e-06	1.29025e-05
AT2G34500	138	154	11.0871	-10.8826	0.00147006	0.00546361
AT1G55890	92	58	19.054	-19.054	0.00013151	0.00076017
AT5G56600	268	197	25.4302	-24.9966	5.43784e-11	1.61356e-09
AT3G47620	129	75	10.182	-10.1665	0.0171222	0.0381316
AT1G04260	129	78	11.0957	-11.0957	0.00949259	0.023985
AT2G05540	3267	1163	8.08746	-7.91423	3.01002e-11	9.37261e-10
AT5G42300	957	355	7.4729	-7.42737	2.02546e-05	0.000155647
AT4G34220	111	91	20.8472	-20.8292	6.75892e-05	0.000430794
AT2G25910	109	77	16.4526	-16.1572	0.0126198	0.0299486
AT4G31870	133	31	18.9018	-18.8266	0.00122469	0.00471479
AT4G14342	395	220	13.3321	-13.2753	5.39132e-07	6.72717e-06
AT4G11740	49	20	27.4714	-27.4714	0.00332106	0.0105099
AT1G28240	32	19	30.3092	-30.3092	0.0133787	0.0313628
AT1G80670	56	40	24.6857	-24.2	0.000714393	0.00303498
AT5G38420	16536	20077	17.4091	-17.4016	1.27551e-95	5.8516e-92
AT3G22960	756	371	7.45992	-7.44974	0.000230935	0.0012108
AT5G53460	312	166	17.7921	-17.5911	0.000416696	0.00196202
AT5G67370	537	146	24.5458	-24.2514	1.45294e-07	2.16133e-06
AT1G71880	163	141	9.44415	-8.47318	0.0145094	0.0334718
AT5G56520	17	17	52.6471	-52.6471	0.0200536	0.0431381
AT3G19220	50	30	25.6933	-25.6933	0.00259997	0.00863082
AT1G06060	93	65	21.9641	-21.9641	0.00061382	0.00269037
AT4G30020	65	37	18.0037	-18.0037	0.00735995	0.0196613
AT2G01290	206	104	12.71	-12.3775	0.00102473	0.00406905
AT3G51520	174	116	15.7816	-14.0345	0.0010296	0.00408723
AT2G06010	38	28	24.9474	-24.6842	0.0077089	0.020376
AT3G47470	12000	8946	15.5252	-15.5247	5.68263e-45	4.11632e-42
AT1G36050	96	50	23.4625	-22.5475	0.000506809	0.00230738
AT2G21150	38	30	29.7544	-29.6632	0.012236	0.0292216
AT5G67190	117	47	18.7087	-18.7087	5.13612e-05	0.000343314
AT1G26550	377	166	14.6681	-14.6574	6.83862e-07	8.33657e-06
AT4G39460	165	172	14.8	-14.8	3.15031e-06	3.13505e-05
AT3G19340	107	38	34.1483	-34.1483	2.61893e-05	0.000194414
AT3G24880	15	12	43.9	-43.9	0.00694231	0.0188142
AT1G71950	274	99	12.2581	-12.2435	0.00269991	0.00890246
AT1G30460	25	12	38.2733	-38.2733	0.00831606	0.0215992
AT4G39100	284	129	17.0149	-17.0149	5.75864e-05	0.000378673
AT5G47540	112	51	16.7505	-15.9596	0.0129143	0.0304811
AT2G37230	45	37	14.9231	-14.9231	0.0118344	0.0284579
AT1G59910	31	19	23.1664	-22.3616	0.00833214	0.0216287
AT5G08180	332	177	9.76494	-9.56305	0.000470594	0.0021705
AT3G53530	62	31	16.9355	-16.5806	0.00735388	0.0196527
AT5G20290	3234	2239	8.31735	-8.31075	1.41326e-16	1.01836e-14
AT1G08190	159	71	16.7388	-16.7388	0.00367276	0.0113668
AT3G12587	166	111	14.5504	-14.4891	0.000359023	0.00174233
AT5G35100	287	153	17.8278	-17.8209	2.29653e-06	2.38005e-05
AT3G56010	243	145	14.7851	-13.7605	0.000160971	0.000895887
AT1G08930	264	153	8.84329	-7.10844	0.0169997	0.0379382
AT2G03690	61	52	20.3651	-20.268	0.0108356	0.0265919
AT3G57020	847	350	13.5264	-13.5264	3.86375e-09	8.16847e-08
AT5G44340	2105	1398	4.33308	-4.33308	4.10869e-07	5.31965e-06
AT3G46630	135	95	27.4752	-27.4752	4.1789e-07	5.39027e-06
AT3G55750	717	469	18.2518	-18.2505	9.42538e-14	4.38248e-12
AT3G27325	19	28	53.7481	-53.7481	3.27521e-05	0.00023588
AT4G14750	49	23	22.9752	-22.1713	0.0210221	0.0447038
AT1G35516	356	548	17.8184	-17.6471	3.65311e-10	9.29349e-09
AT2G38560	75	60	23.8833	-23.8833	1.95121e-05	0.000151123
AT1G64710	143	89	14.1122	-12.9009	0.00169793	0.00611262
AT4G38220	363	254	7.07254	-6.54411	0.00205316	0.00713757
AT5G59770	128	66	28.8201	-28.7235	6.62525e-05	0.000423518
AT4G31330	38	39	17.2767	-17.2767	0.0242152	0.0499361
AT1G11650	778	661	8.98171	-8.98171	8.18696e-07	9.71355e-06
AT2G32730	157	195	16.0033	-15.8739	4.07923e-05	0.000283547
AT5G64920	250	207	14.7047	-13.8986	9.38901e-08	1.47547e-06
AT2G47560	30	20	19.0833	-19.0833	0.00258534	0.00860094
AT4G22350	17	10	39.4176	-39.3	0.00952352	0.0240455
AT3G56130	334	143	11.2638	-11.0678	0.00135448	0.00510151
AT1G80360	124	59	13.5748	-13.5748	0.0154613	0.0351552
AT3G17390	1282	1935	11.1095	-10.9271	1.21051e-18	1.11068e-16
AT4G01450	141	65	24.0649	-24.0507	0.000599051	0.0026417
AT3G57400	316	160	13.681	-13.6809	2.74315e-05	0.000202326
AT4G17090	711	287	10.64	-10.637	7.38215e-06	6.55488e-05
AT4G39800	1235	552	8.52565	-8.14996	1.87032e-06	1.97553e-05
AT4G37660	66	69	12.8768	-12.865	0.000679862	0.00291857
AT3G58490	163	107	21.9153	-21.9153	3.29216e-05	0.000236853
AT1G24180	201	148	17.2216	-16.7776	6.99902e-06	6.25097e-05
AT3G54940	142	97	19.3809	-19.3809	2.74761e-05	0.000202438
AT3G03920	327	172	9.93736	-9.93736	0.000395013	0.00188145
AT2G44130	190	87	10.9935	-10.9935	0.00959331	0.0241951
AT5G43850	1074	317	11.0547	-11.0131	6.51688e-06	5.88827e-05
AT5G63500	313	203	10.9325	-10.7639	8.78235e-06	7.60676e-05
AT1G07170	101	66	15.6517	-14.9355	0.00113206	0.00442002
AT1G21900	178	97	9.87797	-9.87797	0.00369289	0.0114137
AT2G06850	5994	3813	6.89775	-6.89775	4.13661e-16	2.81843e-14
AT4G12800	6786	5768	17.2042	-17.1919	2.25226e-47	2.06652e-44
AT4G26570	168	99	21.2543	-18.7601	0.00013872	0.000792527
AT4G27435	44	26	18.3357	-18.3357	0.0219985	0.0462733
AT5G57490	143	96	13.9755	-13.2086	0.00893933	0.0229025
AT5G08260	90	138	12.4802	-12.4454	0.000174436	0.000957763
AT5G16400	343	224	18.6914	-18.5172	5.15301e-08	8.63836e-07
AT4G21192	85	29	16.7404	-14.7858	0.0126907	0.0300883
AT2G16430	78	76	23.2254	-23.2254	0.000198239	0.00106493
AT4G34870	1792	2899	8.37062	-8.369	1.02115e-21	1.25482e-19
AT3G12400	101	59	23.7666	-23.7666	7.06548e-06	6.30624e-05
AT4G25450	75	44	28.3433	-28.2397	0.000326929	0.00161621
AT5G63780	75	41	20.562	-19.838	0.0168442	0.0376281
AT4G34110	1149	1019	9.39378	-9.38175	2.96808e-09	6.40277e-08
AT1G08490	106	77	22.3831	-22.1545	0.000216249	0.00114601
AT3G26570	1179	643	16.8507	-16.1321	1.37322e-13	6.23749e-12
AT1G53290	50	30	21.5867	-21.5867	0.00256362	0.00854727
AT4G20440	289	276	8.29306	-8.07537	0.000686112	0.00293716
AT1G28380	97	30	18.9117	-18.878	0.0179672	0.0395588
AT2G37110	332	267	12.0808	-12.079	8.5342e-07	1.00476e-05
AT4G28025	433	149	13.3512	-13.3028	0.000109155	0.000648105
AT4G33565	89	57	9.84033	-9.57106	0.0236732	0.0489726
AT1G60900	49	29	37.3399	-37.3399	0.0101912	0.0253455
AT3G54720	29	12	44	-43.7011	0.0120266	0.0288166
AT5G39040	29	16	41.6142	-41.5323	0.00179756	0.00642425
AT1G65040	46	32	34.4321	-34.288	0.015527	0.0352811
AT3G22850	127	220	7.09971	-7.09971	0.0168049	0.0375464
AT4G39970	144	80	23.7403	-23.5653	0.000269541	0.00137855
AT1G45000	218	126	12.2248	-12.2039	0.000853513	0.00351809
AT5G47840	321	199	13.868	-13.8531	0.000351857	0.00171481
AT5G51720	469	431	10.8849	-10.8841	9.97181e-06	8.49796e-05
AT4G02570	190	92	22.9295	-22.5455	7.48287e-05	0.000470474
AT1G35420	103	86	16.7552	-16.7552	0.000879004	0.00360051
AT2G24200	318	242	12.8643	-12.858	4.82959e-06	4.52753e-05
AT5G20190	178	120	20.0951	-20.061	2.36867e-05	0.000177948
AT5G10160	156	102	13.0415	-13.0038	0.00119264	0.00461334
AT1G43890	252	184	16.5269	-16.5269	4.68307e-06	4.42672e-05
AT1G29280	79	80	13	-12.1	0.0054611	0.0154684
AT1G75800	152	184	19.5498	-19.5498	3.94638e-06	3.79023e-05
AT4G09350	166	60	16.4701	-15.8436	0.000568385	0.00253407
AT5G64020	64	34	19.9825	-19.7601	0.00179334	0.00641236
AT5G50410	46	24	27.4112	-27.3678	0.00628322	0.0173333
AT3G01220	19	27	33.7661	-33.7661	0.00120252	0.00464503
AT3G46530	95	49	18.0079	-18.0079	0.0019796	0.00693262
AT2G39290	67	39	21.8932	-21.8932	0.0113576	0.0275882
AT1G18070	244	100	16.9597	-16.8125	0.00334241	0.0105607
AT1G04750	322	194	8.75584	-8.74342	0.00377081	0.0116128
AT1G52870	629	226	18.6029	-18.2477	8.03687e-09	1.61006e-07
AT5G58030	111	51	19.3545	-19.3545	0.00105223	0.00415904
AT4G24275	61	42	15.6577	-15.6069	0.0156268	0.0354611
AT5G50810	223	160	12.9519	-12.9519	7.1668e-05	0.000453294
AT1G64390	422	158	13.8267	-13.8267	3.78305e-05	0.000266506
AT2G23090	2640	1403	7.92416	-7.77449	2.00379e-12	7.68193e-11
AT2G24280	281	155	31.9633	-31.9633	4.66044e-07	5.90079e-06
AT4G20870	289	138	9.55296	-9.47934	0.00444521	0.0132081
AT4G02500	212	143	8.14504	-8.06244	0.00621846	0.0171633
AT1G45474	456	235	21.7565	-21.6657	2.91877e-10	7.57944e-09
AT1G64670	219	156	9.82446	-9.81779	0.00636128	0.0175311
AT3G04070	18	19	37.0029	-37.0029	0.00473771	0.013841
AT4G01320	155	71	15.4692	-15.4376	0.0139113	0.0323578
AT3G26060	457	630	16.049	-15.5892	1.86939e-12	7.20683e-11
AT5G21020	2728	2196	5.60941	-5.32713	2.77759e-11	8.74781e-10
AT3G51980	81	44	20.0095	-20.0095	0.00173243	0.00622181
AT4G04925	73	67	13.5813	-13.5813	0.000548596	0.0024641
AT4G29520	32	36	33.6771	-33.6007	0.000139671	0.000797302
AT4G34670	1340	916	7.43618	-6.79558	9.63788e-08	1.50392e-06
AT1G02475	172	57	22.7274	-22.7274	0.000398392	0.00189333
AT5G25160	20	11	35.2773	-34.7591	0.0236	0.048876
AT1G35470	56	28	24.9464	-24.9464	0.00707349	0.0190775
AT1G02930	806	1467	4.88967	-4.75869	1.51251e-05	0.000121664
AT3G44110	1708	729	5.95478	-5.74075	3.31314e-06	3.25938e-05
AT1G53170	112	108	10.2235	-10.1349	0.00160499	0.00586202
AT3G13790	209	127	10.2679	-10.1707	0.0130351	0.0307248
AT4G19710	59	31	31.1482	-31.0804	0.00020358	0.00108938
AT4G39990	181	106	15.1956	-14.588	0.000326868	0.00161621
AT5G09480	200	201	10.4023	-9.91985	0.000656632	0.00283743
AT2G34520	127	91	16.399	-14.959	5.04129e-05	0.00033862
AT1G07480	46	49	30.0111	-29.3545	0.0015058	0.0055591
AT1G73980	19	13	47.2753	-46.2227	0.00390919	0.0119148
AT4G36730	170	83	18.6244	-18.6244	0.00517374	0.0148377
AT4G09620	139	67	22.0548	-14.5403	0.000668677	0.00288134
AT1G60950	12155	14735	6.56999	-6.56978	5.45127e-38	1.87564e-35
AT4G32900	44	39	29.5548	-29.3718	0.0019091	0.00673329
AT3G14160	18	10	29.8333	-29.8333	0.0242255	0.0499423
AT5G57990	128	55	18.2298	-18.2298	0.00366752	0.0113548
AT4G22890	982	486	19.665	-19.6422	3.77125e-11	1.15856e-09
AT1G69690	64	52	16.0156	-16.0156	0.00164484	0.00597308
AT4G12340	143	78	13.7821	-13.7821	0.00162391	0.00591422
AT3G07110	685	574	15.2507	-15.2472	7.57018e-12	2.62439e-10
AT4G34000	209	132	22.0845	-22.0415	0.000265248	0.00135862
AT1G48170	62	40	17.5363	-17.5363	0.0111107	0.0270937
AT3G11410	128	65	15.0454	-14.894	0.0174927	0.0387622
AT3G26510	642	580	15.2648	-15.2648	4.0599e-10	1.02151e-08
AT3G50560	625	167	14.9728	-14.9696	9.67742e-06	8.28298e-05
AT4G32600	103	50	15.8573	-15.6445	0.00772866	0.0204125
AT3G22160	17	14	33.0168	-33.0168	0.00942196	0.0238448
AT3G08850	107	59	23.284	-23.284	0.00167116	0.00603206
AT4G09520	27	18	26.1481	-26.0741	0.0105489	0.0260954
AT1G77760	353	308	13.8978	-13.6435	6.84965e-07	8.34263e-06
AT5G26240	21	10	51.9095	-51.9095	0.019249	0.0417795
AT2G16510	674	440	11.47	-11.47	1.03065e-08	2.00633e-07
AT4G36990	286	175	13.4563	-13.4563	5.37793e-05	0.000357568
AT5G35530	848	528	11.0328	-10.9972	2.69189e-08	4.76519e-07
AT5G13140	333	313	14.3748	-14.26	5.90718e-07	7.28499e-06
AT3G50650	18	18	33.0556	-33.0556	0.00187701	0.00664536
AT1G53850	189	112	11.629	-10.5126	0.0117111	0.0282475
AT2G26730	131	74	16.0366	-16.0366	0.00216698	0.00744115
AT3G23300	98	62	15.3315	-15.2215	0.00759295	0.0201236
AT1G19700	186	65	20.1323	-20.0893	0.000686475	0.0029378
AT4G31351	24	22	39.5758	-39.5758	0.0143706	0.0332464
AT4G26060	53	30	23.0704	-23.0704	0.00518565	0.0148657
AT3G18940	45	39	16.3624	-16.1846	0.01788	0.039411
AT3G48280	13	18	36.5769	-36.5769	0.00101845	0.00405244
AT2G19730	1523	1016	13.1319	-13.0348	1.99867e-15	1.21179e-13
AT1G19000	1278	547	13.177	-13.176	9.46762e-10	2.25048e-08
AT1G20225	239	144	10.4823	-10.4738	0.00216605	0.00744115
AT5G09650	467	341	18.5473	-18.2808	2.11031e-10	5.61784e-09
AT5G58787	67	39	23.757	-23.7486	0.00327368	0.0103982
AT1G10950	241	128	15.1565	-13.7273	3.54644e-05	0.000251596
AT3G49845	19	28	34.6842	-34.5789	0.00408402	0.0123318
AT5G58140	251	158	28.0712	-28.0712	3.73637e-07	4.90217e-06
AT4G40040	2406	1659	8.66776	-8.59982	1.68441e-13	7.57601e-12
AT1G73060	170	85	22.9353	-22.9235	0.000158199	0.000882212
AT1G76600	42	44	25.9903	-25.9903	5.43672e-05	0.000360953
AT1G49200	131	65	14.7879	-14.7879	0.00379204	0.0116495
AT3G11170	717	277	16.0444	-16.0164	1.01429e-08	1.98009e-07
AT1G05350	49	29	22.2287	-22.2287	0.021729	0.0458676
AT1G34030	785	403	16.1732	-16.1565	1.63658e-10	4.46025e-09
AT3G44100	445	289	12.3346	-12.1768	1.36696e-07	2.04939e-06
AT3G16370	3307	1652	9.60552	-9.03176	9.67908e-16	6.16728e-14
AT3G06680	320	217	11.6776	-11.6776	0.00013558	0.000778142
AT1G59870	163	153	11.3911	-10.6076	0.00403227	0.0122104
AT4G15510	70	49	22.3612	-22.3612	0.00055463	0.00248887
AT5G53280	88	31	19.2122	-19.2122	0.000758313	0.00319359
AT5G67070	516	588	9.62253	-9.51677	7.22469e-09	1.45797e-07
AT5G57360	127	81	16.2778	-8.97579	0.00363528	0.0112736
AT1G25220	74	62	14.3326	-14.3326	0.022717	0.047487
AT3G13990	44	35	22.3675	-22.3	0.0108638	0.0266331
AT1G04440	97	38	40.4004	-40.4004	8.12765e-05	0.000503146
AT5G59150	148	85	10.4366	-10.4082	0.0113954	0.0276311
AT3G02050	84	46	17.1134	-17.1134	0.00740368	0.019736
AT4G24990	252	82	14.9734	-14.9734	0.00140501	0.0052618
AT2G43090	454	262	13.6961	-13.5659	1.45418e-07	2.16133e-06
AT3G27270	38	54	16.1618	-16.1618	0.000310329	0.00154748
AT1G76440	42	43	22.8212	-22.6772	0.00279521	0.0091531
AT5G65730	1800	812	10.0111	-9.9945	7.85247e-11	2.28003e-09
AT2G32180	58	54	26.7407	-26.7407	0.00140237	0.00525334
AT4G16690	92	42	23.3685	-23.294	0.0069106	0.018741
AT5G13440	581	307	7.25449	-5.53148	0.000309971	0.0015466
AT1G10830	77	40	26.0081	-26.0081	0.00113044	0.00441495
AT3G13580	416	290	14.3377	-14.3377	1.45793e-07	2.16457e-06
AT3G15850	912	558	14.3603	-14.1981	1.97458e-10	5.2872e-09
AT3G18030	63	47	13.7585	-13.7585	0.0153551	0.0349597
AT3G52140	117	75	17.4253	-17.4253	0.0118286	0.0284512
AT1G27290	648	428	15.5435	-15.5435	6.26955e-09	1.28214e-07
AT2G23820	49	30	30.7041	-30.5748	0.000577029	0.00255973
AT1G48440	452	256	12.6454	-12.6026	4.24135e-07	5.44531e-06
AT5G19690	120	106	26.9657	-25.8267	1.98505e-05	0.000153141
AT5G67300	162	152	7.11477	-6.78176	0.00799037	0.020935
AT2G07340	92	57	17.9643	-17.9342	0.00235553	0.00796735
AT1G72020	1117	514	10.2707	-10.2707	2.89481e-08	5.0818e-07
AT2G40205	239	231	10.0079	-9.91264	3.35173e-05	0.00024051
AT3G26360	92	71	20.4998	-20.4998	7.09405e-05	0.000449312
AT5G12860	790	646	17.5964	-17.1878	1.08541e-15	6.82122e-14
AT4G33580	526	272	13.8733	-13.8616	1.99574e-06	2.09515e-05
AT2G38290	31	34	23.944	-23.944	0.00265797	0.00879156
AT4G14465	83	78	12.2878	-12.2878	0.0104498	0.0258897
AT5G54160	1162	684	13.8034	-13.8034	5.7366e-12	2.03487e-10
AT1G75220	169	122	21.2318	-21.1863	0.000173516	0.000953713
AT2G35260	599	234	20.5087	-20.3253	1.68617e-07	2.45573e-06
AT3G17450	17	11	46.1444	-46.1444	0.00323295	0.0102995
AT4G11420	171	71	15.6686	-15.6686	0.0191344	0.0416096
AT1G60070	115	68	29.1642	-28.1164	3.49763e-05	0.000248903
AT1G26470	146	75	15.4938	-15.4938	0.00123638	0.00475582
AT1G30530	103	68	15.1449	-15.1449	0.000392604	0.00187351
AT3G60520	60	32	21.5854	-21.5854	0.00796442	0.0208829
AT5G53560	1439	823	9.83912	-9.83568	1.17004e-10	3.26638e-09
AT1G32127	36	42	33.2183	-33.2183	0.000115174	0.000679441
AT5G63980	104	119	11.7413	-8.91807	0.0163184	0.0367065
AT5G15810	57	28	27.3872	-27.3872	0.00575161	0.0161418
AT3G51800	260	174	9.84938	-9.62984	0.00139274	0.00522156
AT1G51110	63	40	28.2488	-27.7115	0.0189258	0.0412472
AT2G29320	80	36	40.8222	-40.8222	1.89962e-05	0.000147709
AT5G66880	42	53	28.7731	-20.1307	0.0109962	0.0268513
AT1G08500	25	29	31.0483	-31.0483	0.000944572	0.00381572
AT2G02180	130	53	18.1399	-17.8409	0.00710341	0.0191394
AT5G15120	16	21	25.744	-25.5893	0.00837473	0.0217269
AT3G02790	103	102	18.8065	-15.1627	1.65613e-05	0.000131222
AT4G10080	298	119	13.0039	-12.9972	0.000349731	0.00170746
AT1G55450	64	45	20.6528	-20.6528	0.00237981	0.00803764
AT2G47440	189	140	19.341	-19.3378	2.13697e-07	3.02895e-06
AT4G24810	15	12	58.3333	-57.7333	0.00753069	0.0200048
AT4G03190	73	58	28.7421	-28.607	0.000285334	0.00144537
AT1G49760	203	134	16.4409	-16.3711	0.000274832	0.00139991
AT3G06040	154	59	13.264	-13.259	0.0199083	0.0429128
AT2G06520	11773	14049	9.46984	-9.46908	1.81227e-54	2.26748e-51
AT1G09140	504	235	25.1611	-24.9446	6.2571e-07	7.68897e-06
AT4G09030	230	349	12.1243	-12.0576	1.29417e-06	1.44341e-05
AT2G44520	58	34	28.8012	-27.3245	0.00450789	0.0133395
AT5G35730	38	48	23.2993	-23.1765	0.00466267	0.0136711
AT2G20260	1209	866	14.5909	-14.5445	3.30759e-14	1.6986e-12
AT1G12900	4601	3475	12.5929	-12.5611	2.46126e-25	3.98521e-23
AT3G48890	346	150	16.5847	-15.1928	2.34127e-07	3.26142e-06
AT3G60800	58	32	19.7392	-18.3685	0.0216566	0.0457567
AT1G72710	185	130	19.552	-18.8684	1.70028e-05	0.00013418
AT1G52100	351	262	17.2416	-17.2057	1.10167e-06	1.26247e-05
AT2G33630	141	77	13.6863	-11.8272	0.00347806	0.0108792
AT3G16400	1910	1694	10.665	-10.6588	1.1289e-14	6.06917e-13
AT1G12860	50	51	23.7855	-23.6576	0.0127208	0.0301331
AT1G76110	71	51	23.2582	-23.2019	0.00347016	0.0108644
AT3G28040	185	173	14.1039	-14.1039	1.73645e-05	0.000136877
AT4G31985	1132	651	11.4426	-11.4426	1.27432e-10	3.52177e-09
AT5G07960	184	104	11.2057	-8.82191	0.00930998	0.0236408
AT1G29880	181	90	23.7991	-23.7991	5.21536e-06	4.84012e-05
AT5G45410	400	259	11.5311	-10.8303	1.02025e-05	8.66235e-05
AT3G63410	1188	1073	15.1136	-15.1104	1.50208e-17	1.22327e-15
AT1G02160	103	73	15.35	-15.3338	0.0221225	0.0464913
AT5G63150	84	70	11.5429	-11.5333	0.00484147	0.0140814
AT2G36100	279	209	9.3961	-9.32167	0.000318088	0.00157874
AT5G60680	347	285	13.8148	-12.58	3.26351e-06	3.23134e-05
AT5G53440	39	30	42.6615	-42.6615	1.14573e-05	9.56838e-05
AT5G65613	93	55	11.1881	-10.3822	0.0145459	0.0335336
AT1G14140	49	30	39.1558	-39.115	6.67592e-06	6.01707e-05
AT2G35490	230	125	20.841	-20.841	6.98502e-07	8.4775e-06
AT5G47890	632	378	5.76103	-5.74526	0.000139525	0.000796799
AT4G02940	119	144	14.3578	-14.3578	0.00106503	0.0042012
AT1G15380	334	167	14.7814	-14.5898	7.57515e-05	0.00047502
AT5G57887	187	147	11.9273	-11.6841	0.00123878	0.0047614
AT4G25910	133	110	25.2895	-25.2895	9.24074e-06	7.9627e-05
AT3G18280	570	818	10.7134	-9.94224	3.8443e-11	1.17838e-09
AT5G02630	23	14	23.0559	-23.0559	0.00810123	0.021169
AT4G08950	338	271	12.5457	-12.4498	1.90259e-07	2.73333e-06
AT3G43810	421	230	9.45204	-9.45123	3.00752e-05	0.000219008
AT1G63180	88	36	23.5884	-23.1389	0.00166322	0.00601758
AT5G50375	41	48	21.3054	-21.0818	0.00658994	0.0180205
AT3G18750	70	20	23.2429	-22.7286	0.0135078	0.0316059
AT3G09630	920	698	9.72182	-8.64182	1.3172e-08	2.50395e-07
AT2G41310	128	81	33.7789	-33.7033	1.1042e-06	1.26432e-05
AT1G79440	42	30	30.119	-21.5476	0.00381739	0.0117117
AT3G61130	141	69	13.9722	-13.5547	0.011765	0.0283477
AT4G10840	195	112	14.6456	-13.5262	0.000291172	0.00146899
AT5G10560	70	47	24.4438	-24.4438	0.00397073	0.0120505
AT3G11340	92	185	15.1759	-15.1759	0.000574359	0.00255162
AT1G71260	107	104	14.6682	-14.6495	0.000443572	0.00206525
AT5G13070	149	86	13.6461	-13.5153	0.00318944	0.0101895
AT3G59540	1441	678	9.28417	-8.40903	1.34223e-08	2.541e-07
AT5G52440	275	188	10.9135	-10.8329	0.0012581	0.00481927
AT5G20380	83	38	36.1947	-36.1224	0.00133085	0.00502925
AT1G01490	395	176	11.125	-10.3391	0.000130386	0.000755581
AT5G60200	55	62	18.1117	-18.1117	0.000801521	0.00334384
AT5G11980	43	28	31.6063	-31.6063	0.0048245	0.0140409
AT1G06515	100	63	21.9084	-21.9084	0.00239057	0.00806804
AT4G35770	344	211	12.5688	-12.4169	0.000364119	0.00175899
AT5G13450	674	402	11.5222	-11.1967	1.89411e-07	2.72399e-06
AT4G09580	62	44	18.4589	-17.7727	0.0242128	0.0499361
AT2G27050	146	103	19.335	-19.3213	0.000103433	0.000618667
AT3G51990	28	17	21.3277	-21.1849	0.0145683	0.0335682
AT5G17710	177	106	11.3567	-10.6809	0.00771276	0.0203823
AT1G78460	83	65	13.6037	-9.41576	0.0218004	0.0459689
AT5G19875	372	179	12.3825	-12.0709	2.30715e-06	2.38883e-05
AT4G15545	1312	637	13.1164	-13.0269	1.0314e-10	2.94507e-09
AT1G09310	7879	2842	5.77959	-5.72641	4.01964e-18	3.43617e-16
AT3G62680	45	386	12.3698	-12.2357	0.00441653	0.013137
AT1G27400	905	530	15.1453	-14.8859	1.64954e-11	5.39253e-10
AT4G15410	41	26	26.0159	-21.121	0.0101466	0.0252735
AT2G28305	105	78	26.1689	-25.4905	0.000181088	0.000988231
AT4G07820	44	20	15.0273	-14.8364	0.0032336	0.0102995
AT3G53500	260	202	11.0131	-10.9954	0.00165419	0.00599595
AT1G66200	2212	2764	6.35298	-6.24498	7.42591e-12	2.58741e-10
AT3G43540	61	62	27.3934	-25.4521	0.00339762	0.0106859
AT4G33660	339	284	10.1018	-10.0494	9.15548e-06	7.90011e-05
AT3G06470	73	93	15.7139	-13.4093	0.000589186	0.00260487
AT3G04120	3109	3423	10.4965	-10.4286	3.63748e-25	5.82124e-23
AT5G02530	175	124	9.3365	-8.18507	0.0144122	0.0333145
AT4G13640	41	24	24.0528	-24.0528	0.0147306	0.0338517
AT4G37830	1396	784	8.66321	-8.66321	1.24608e-11	4.1727e-10
AT1G33230	63	40	26.7845	-26.6806	0.00195019	0.00685056
AT2G30766	234	27	18.0926	-18.0385	0.00912198	0.0232924
AT5G16480	73	36	17.5795	-17.5247	0.022607	0.0472786
AT1G01170	325	146	14.9903	-14.3325	3.51948e-05	0.000249941
AT5G61150	27	13	34.7208	-34.6467	0.00751807	0.019979
AT2G27730	358	227	12.8631	-12.8575	4.75058e-06	4.46976e-05
AT5G14930	11	10	55.6545	-55.6545	0.00785784	0.0206814
AT5G04670	32	15	34.8375	-34.6667	0.0104223	0.0258374
AT1G64640	146	145	21.0572	-21.0299	5.27164e-06	4.88576e-05
AT4G24770	1685	1370	13.5482	-12.4971	4.00818e-18	3.43617e-16
AT5G03850	1472	759	7.00231	-6.93169	1.97959e-07	2.82919e-06
AT5G17310	271	111	18.7806	-18.1168	9.98283e-05	0.000601022
AT5G52980	32	21	22.9345	-22.4048	0.00578364	0.0162185
AT5G12880	54	111	9.40641	-9.01201	0.0163423	0.0367215
AT1G19850	22	25	30.5455	-30.5455	0.00421911	0.0126592
AT3G55530	84	40	24.9107	-24.9107	0.00177348	0.00635141
AT3G08920	87	72	15.3022	-14.488	0.00843554	0.02186
AT4G00231	36	28	16.3651	-14.9048	0.0216038	0.0456664
AT2G35360	30	22	32.6121	-32.6121	0.0145071	0.0334718
AT2G21530	268	166	15.899	-15.899	1.24025e-05	0.000102459
AT3G44880	70	57	36.4346	-36.3554	7.4989e-06	6.62435e-05
AT3G02220	129	58	11.3345	-11.145	0.0236017	0.048876
AT1G23360	18	11	58.5657	-58.5657	0.0172427	0.0383193
AT5G03760	413	149	12.2486	-12.2244	0.000518883	0.00235763
AT1G33590	123	169	11.7865	-9.254	0.00166317	0.00601758
AT3G17470	39	28	27.2454	-27.2454	0.0135314	0.03164
AT3G07910	264	98	11.7569	-11.5735	0.000535822	0.00241787
AT2G33450	612	566	11.1526	-10.7864	9.17058e-08	1.4441e-06
AT3G06550	147	62	23.1339	-22.4729	0.000904669	0.00368729
AT4G16410	853	604	8.31512	-8.30727	1.07593e-07	1.65824e-06
AT5G52900	67	121	20.3988	-20.3988	7.86509e-05	0.000490472
AT1G03870	2005	2092	9.52011	-9.50137	1.83914e-16	1.29805e-14
AT3G44630	86	32	33.7057	-33.5894	0.000843352	0.00348455
AT4G19180	19	17	26.0588	-26.0588	0.00619693	0.0171227
AT5G11770	1023	790	5.75667	-5.69788	7.2718e-06	6.46941e-05
AT5G40580	147	136	10.2387	-10.2387	0.00505175	0.01457
AT3G45210	149	84	10.3595	-10.3162	0.00600269	0.0167136
AT4G12980	125	77	15.2424	-11.7694	0.0106799	0.0263183
AT1G72030	131	161	22.4121	-22.4121	7.72157e-07	9.26521e-06
AT1G07660	196	117	10.6527	-10.5542	0.00168365	0.00606977
AT1G80440	488	226	14.7497	-14.6148	2.11688e-08	3.83855e-07
AT1G10390	81	41	24.4505	-24.4505	0.00393315	0.011967
AT4G38970	10205	7433	13.3119	-13.3104	8.85747e-45	5.30023e-42
AT5G66580	123	94	11.0485	-11.0349	0.000473034	0.0021803
AT5G22580	198	245	10.7371	-10.729	7.0905e-05	0.000449294
AT3G62660	95	68	11.5615	-8.49056	0.0185729	0.040613
AT1G22640	283	155	20.5642	-20.5642	1.13916e-06	1.29787e-05
AT1G79710	16	17	42.4926	-42.0956	0.00185133	0.00657036
AT4G26540	76	53	21.5573	-21.5573	0.00162171	0.00590838
AT5G04740	235	214	12.0432	-11.9488	0.000738238	0.00311859
AT2G16060	24	36	19.9306	-19.9306	0.0166875	0.0373327
AT1G13810	57	17	27.3746	-27.0857	0.00220189	0.00754535
AT1G27450	581	424	6.44439	-6.43445	0.000170278	0.000940048
AT4G21570	181	145	15.6469	-15.3275	1.46615e-05	0.00011835
AT1G27385	102	54	23.0033	-22.5632	0.000295459	0.00148734
AT5G12190	183	115	8.48795	-8.4124	0.00429199	0.0128387
AT2G26930	47	18	28.4409	-28.0579	0.00926388	0.0235653
AT1G72230	210	170	10.4518	-10.114	0.00201481	0.00703623
AT2G46650	113	91	9.92687	-9.87669	0.0176129	0.0389595
AT5G04830	384	96	16.2917	-16.276	0.000649723	0.00281376
AT2G27720	1770	1337	10.3666	-10.3666	5.12345e-16	3.43971e-14
AT4G19490	61	28	29.3946	-29.2002	0.00606883	0.0168432
AT2G34590	576	381	9.21807	-9.20426	3.79258e-06	3.66333e-05
AT4G30825	36	26	29.3632	-29.3077	0.000641709	0.00278783
AT3G63520	414	139	23.4738	-22.2697	6.19968e-06	5.63954e-05
AT3G58990	73	68	16.1477	-10.862	0.00489114	0.0142048
AT5G33320	319	195	12.3501	-12.3193	0.000213074	0.00113269
AT1G63120	94	57	19.9097	-19.9097	0.000913436	0.00371543
AT1G14120	108	72	25.2407	-25.1204	0.000315789	0.00157016
AT5G16360	66	41	19.6205	-18.7993	0.0113923	0.0276285
AT1G19520	52	52	17.5962	-17.5192	0.00352	0.0109829
AT1G18980	365	283	8.68105	-8.09012	2.62146e-05	0.000194497
AT5G25460	1552	1417	12.3059	-12.1853	8.62155e-15	4.74633e-13
AT5G49980	124	89	14.1176	-13.9701	0.000775097	0.00325036
AT5G20250	486	303	16.576	-16.5743	7.5164e-07	9.05059e-06
AT2G17033	48	24	20.0625	-19.5625	0.0189603	0.0412962
AT5G59730	92	52	16.2885	-16.2885	0.00165785	0.0060065
AT1G47278	139	77	15.6679	-15.4574	0.00366804	0.0113548
AT5G66190	1104	845	16.4843	-16.3847	1.05864e-14	5.73626e-13
AT4G25640	257	134	16.5776	-16.4599	0.000235414	0.00123007
AT5G21940	708	381	13.5254	-12.9847	1.32712e-07	2.00276e-06
AT1G35780	55	31	23.4499	-23.4499	0.0180415	0.0396948
AT3G60450	107	102	11.791	-11.7732	0.0116204	0.0280827
AT3G59810	104	44	15.3094	-15.2325	0.00694982	0.0188288
AT5G17820	134	425	8.31923	-6.3194	0.00284734	0.00929727
AT3G13410	620	374	11.0866	-11.0866	9.80927e-07	1.13164e-05
AT2G45170	321	197	21.6039	-21.6039	1.7121e-07	2.49087e-06
AT5G24155	102	98	31.7887	-31.7367	7.58215e-07	9.11381e-06
AT4G20360	2766	2105	11.4949	-11.3771	5.11273e-22	6.45565e-20
AT5G47190	460	265	14.1697	-14.1697	4.21541e-07	5.41706e-06
AT2G07774	95	23	10.4188	8.03982	0.0144621	0.033413
AT4G33960	133	77	16.6377	-16.0075	0.000244858	0.0012693
AT3G09440	904	424	4.87815	-4.87151	0.00626571	0.0172885
AT1G68130	53	36	22.2332	-21.8978	0.0100169	0.0250296
AT2G12462	32	38	27.4901	-27.3553	0.00020385	0.00109015
AT3G47550	89	38	19.6889	-19.5991	0.0100021	0.0250016
AT1G13380	224	156	7.88736	-7.88736	0.0061384	0.0169883
AT2G26870	13	23	40.5819	-40.5819	0.00245611	0.0082347
AT5G40300	33	17	32.7665	-32.6453	0.00345117	0.0108295
AT5G18100	119	55	29.2406	-29.1193	0.00234552	0.00794326
AT5G15980	27	45	24.4148	-24.4148	0.000274028	0.00139735
AT5G44500	48	35	25.6179	-25.5345	0.000360586	0.00174683
AT2G17560	166	105	19.8971	-19.748	7.92552e-05	0.00049357
AT4G29960	108	59	12.6679	-12.6557	0.0198975	0.042903
AT3G26830	44	55	16.0136	-16.0045	0.000714618	0.00303498
AT1G24530	31	50	22.6219	-22.4194	0.00101476	0.00404114
AT3G09050	88	27	16.9108	-16.6271	0.0210938	0.0447877
AT4G38520	202	89	12.1797	-9.53298	0.00891272	0.0228641
AT5G58070	2385	1306	4.26082	-3.96126	2.13211e-06	2.21968e-05
AT4G27780	60	17	39.9569	-39.9569	0.000119962	0.000704069
AT1G27310	876	559	8.84727	-8.57529	3.88133e-08	6.64412e-07
AT2G37180	1615	1001	9.25698	-8.98175	1.6997e-11	5.52565e-10
AT3G61080	89	52	24.6616	-24.3634	0.00502766	0.0145247
AT5G48000	115	84	15.2042	-14.2866	0.00957772	0.0241602
AT3G44750	136	115	10.7153	-10.6401	0.0197662	0.0427001
AT3G14660	212	212	14.467	-13.9953	0.00072764	0.00307856
AT4G37520	218	168	17.0597	-16.836	5.79594e-05	0.000380398
AT2G15230	79	56	27.8809	-27.3357	2.02727e-05	0.0001557
AT4G17720	59	30	19.5096	-19.2689	0.00137652	0.00517201
AT1G69640	163	80	14.6269	-10.5505	0.00181815	0.00648772
AT1G60800	150	58	14.7554	-13.4979	0.0141273	0.0327773
AT5G61340	101	65	12.9135	-12.6567	0.00875552	0.0225607
AT1G48160	118	67	20.9356	-20.9356	6.14246e-05	0.000397829
AT5G24980	101	41	12.5136	-12.4528	0.0082073	0.0213772
AT1G07140	629	331	6.9895	-6.9895	0.000124489	0.000725071
AT2G42210	666	476	10.1367	-10.1241	3.37169e-07	4.49657e-06
AT3G55200	49	36	18.0896	-18.0896	0.0160786	0.0362829
AT1G21110	45	46	27.4995	-27.4995	7.57588e-05	0.00047502
AT2G22470	214	591	9.97562	-9.8098	3.87161e-06	3.73144e-05
AT5G59880	1713	849	9.50713	-9.48644	2.49016e-12	9.33845e-11
AT4G12650	226	191	14.928	-14.928	4.75133e-06	4.46976e-05
AT3G42050	571	316	13.4648	-13.4648	3.76694e-07	4.93756e-06
AT1G76300	105	58	12.5598	-12.5407	0.00486952	0.014148
AT1G78995	44	28	22.1558	-18.5325	0.00528015	0.0150832
AT2G23610	189	66	13.8759	-11.6676	0.00325058	0.0103446
AT2G46080	189	158	11.4087	-11.4023	0.000279109	0.00141847
AT3G62980	158	123	15.7835	-15.7726	0.000291941	0.00147071
AT5G13020	90	44	29.5354	-29.5131	0.000612768	0.00268985
AT3G60300	171	92	8.60723	-8.59236	0.0130274	0.0307119
AT5G54110	155	83	18.4591	-18.4204	0.000719487	0.00305066
AT5G43460	675	600	8.81556	-8.21741	9.40366e-07	1.09033e-05
AT5G48655	98	58	14.488	-14.0609	0.0188067	0.0410279
AT2G44100	385	299	14.387	-14.3693	4.49883e-07	5.74372e-06
AT1G78020	1315	765	10.0848	-10.0471	7.93346e-12	2.7229e-10
AT4G28270	338	140	18.6893	-18.6824	2.58977e-06	2.63048e-05
AT5G10980	726	649	13.0059	-12.7319	4.32033e-09	9.06414e-08
AT4G16260	462	253	8.24873	-8.17401	0.000369576	0.00177911
AT1G65660	66	33	19.7273	-19.5152	0.00645961	0.0177478
AT5G46580	94	65	13.6412	-12.9568	0.00190576	0.00672537
AT5G42020	178	172	9.56977	-9.56977	0.0055641	0.0157181
AT1G56720	28	36	33.75	-33.75	0.00223183	0.00762769
AT5G63610	48	46	18.6821	-18.6821	0.00651263	0.0178552
AT1G17090	68	37	14.7424	-9.21383	0.020226	0.0434275
AT5G09620	156	127	9.82617	-9.65627	0.00216195	0.00742946
ATMG00690	103	46	5.99388	-4.83558	0.00022819	0.00119778
AT1G53580	302	180	17.0329	-17.0259	3.59619e-06	3.50279e-05
AT2G32560	144	143	17.9352	-17.9025	0.000521436	0.00236699
AT3G10300	44	30	27.7712	-26.2409	0.00429628	0.0128486
AT4G10925	37	26	41.5696	-41.553	0.000152521	0.000859249
AT3G17040	154	82	28.1571	-27.1356	2.40499e-05	0.000180185
AT5G48300	297	217	18.9373	-18.5211	2.86871e-07	3.88986e-06
AT5G62290	61	27	21.6806	-21.4353	0.00719559	0.0193197
AT4G34720	1248	715	10.9382	-10.9313	1.33689e-12	5.30247e-11
AT3G10270	26	29	25.9456	-25.9218	0.0108161	0.0265589
AT5G02502	311	111	10.5966	-10.5837	0.000175294	0.000961565
AT1G54830	123	61	13.9651	-13.9315	0.00815971	0.0212895
AT5G65630	121	56	18.3681	-18.3019	0.000970727	0.00389551
AT4G31420	81	52	14.1346	-14.1265	0.0106511	0.0262614
AT5G20740	73	126	6.17373	-5.35095	0.0175343	0.0388231
AT2G02050	384	221	11.2929	-11.1238	8.41875e-06	7.32874e-05
AT2G25880	63	24	20.756	-20.2321	0.0105286	0.0260573
AT3G08730	237	72	22.66	-22.1466	0.000179593	0.000981239
AT5G62810	200	87	11.1441	-10.7699	0.017217	0.0382807
AT5G06300	55	28	24.6104	-24.4558	0.00939748	0.0238059
AT5G08420	100	53	14.7998	-14.7613	0.021453	0.0454311
AT5G01160	73	79	12.5698	-12.5698	0.019114	0.0415716
AT4G32920	30	23	34.2783	-33.7217	0.0201607	0.0433168
AT5G35980	71	70	31.0666	-31.0549	9.26837e-05	0.000565679
AT1G01550	680	411	16.9976	-16.7661	2.18435e-10	5.78689e-09
AT5G19170	11	27	44.4882	-44.1919	0.000544194	0.00244763
AT3G47670	134	93	11.3312	-10.062	0.00192725	0.00678905
AT2G43910	1521	959	15.2801	-15.2801	1.09754e-13	5.05198e-12
AT3G05010	56	33	20.0752	-19.5806	0.0191555	0.0416291
AT5G50960	147	66	11.1923	-11.154	0.0224011	0.046979
AT4G22550	37	37	22.2703	-22.2162	0.000608496	0.00267307
AT3G22780	52	28	27.9478	-26.9808	0.00603693	0.0167817
AT3G48140	2984	1600	7.23941	-7.22323	3.32836e-13	1.45886e-11
AT5G40420	378	219	11.3457	-11.3428	4.86969e-05	0.000329668
AT1G21930	108	54	15.7963	-12.1111	0.0170336	0.0379957
AT5G50920	1050	464	8.87844	-8.84487	3.44546e-06	3.37268e-05
AT3G48750	226	166	12.0868	-12.0698	0.000584974	0.00258874
AT4G32410	393	143	9.07392	-8.87235	0.0181172	0.0398063
AT5G58430	79	65	14.8072	-14.8072	0.00990109	0.0247806
AT1G02120	86	23	34.6471	-34.6471	0.00752809	0.0200018
AT1G76790	38	54	24.2544	-24.2544	0.000598564	0.00264106
AT3G04140	66	39	18.2005	-18.1422	0.00444526	0.0132081
AT1G79990	38	29	26.01	-25.7051	0.0208652	0.0444532
AT1G21100	227	62	11.0391	-11.0391	0.0162045	0.0365191
AT1G70940	201	152	23.0972	-23.0972	1.41355e-05	0.000114709
AT1G08200	852	405	14.0903	-13.8598	1.56887e-08	2.9258e-07
AT2G02080	30	19	41.7544	-41.7544	0.000709291	0.00302041
AT3G57800	164	83	15.5893	-14.528	0.00696883	0.0188655
AT5G41600	202	137	10.1481	-9.9888	0.00356074	0.0110874
AT2G21330	8749	5397	11.9011	-11.7968	3.99045e-36	1.30763e-33
AT2G21390	167	136	17.7747	-17.7747	9.35882e-06	8.05034e-05
AT1G60710	346	230	8.85499	-8.5147	0.00609344	0.0169047
AT3G51250	84	34	23.0735	-22.8845	0.0108901	0.0266739
AT5G53580	171	74	16.698	-16.1117	0.000693107	0.00296249
AT5G05670	74	39	22.7471	-22.6313	0.00586274	0.0163879
AT5G56360	63	50	17.3454	-16.9327	0.00906864	0.0231992
AT3G47340	209	154	20.3055	-19.1251	4.43991e-05	0.00030411
AT5G38900	62	58	21.0478	-21.0478	0.000327559	0.00161816
AT3G61600	157	106	14.1028	-11.5695	0.00221578	0.00758338
AT1G47260	411	243	12.2702	-12.2533	1.69147e-06	1.82443e-05
AT4G02040	10	13	31.6692	-31.6692	0.0132991	0.0312067
AT5G45940	78	30	29.4949	-29.4692	0.000642169	0.00278895
AT4G26710	718	385	6.74906	-6.49136	0.000854285	0.00352022
AT3G43230	105	57	18.4256	-18.4035	0.00464873	0.0136419
AT1G23490	744	653	16.2842	-16.2695	1.85386e-11	5.97815e-10
AT5G13580	110	173	10.0676	-8.87662	0.0102104	0.025384
AT3G02910	389	311	7.58153	-7.26374	0.000178609	0.000977411
AT5G13570	52	26	21.1923	-21.1154	0.0200453	0.0431269
AT5G17460	236	278	10.5021	-10.5021	4.8761e-05	0.000329819
AT5G10860	754	459	9.27449	-9.26066	1.73283e-06	1.85391e-05
AT5G23900	945	664	9.00656	-8.93688	5.03255e-08	8.4467e-07
AT5G41990	140	94	12.1526	-11.8152	0.011821	0.0284378
AT2G11890	125	87	10.4525	-10.4124	0.0118206	0.0284378
AT4G14819	43	27	21.186	-21.186	0.00373747	0.011523
AT1G78260	23	20	32.413	-32.413	0.00924644	0.0235359
AT4G32140	48	28	25.2917	-25.2917	0.0141903	0.0329012
AT4G33680	175	177	24.8834	-24.8719	2.25914e-08	4.05908e-07
AT3G59280	189	93	14.5963	-14.3455	0.000324447	0.00160625
AT2G25510	517	572	6.27544	-6.26748	1.56294e-05	0.000124844
AT3G46290	68	41	17.4182	-17.2088	0.00363233	0.0112696
AT5G64270	138	93	17.5559	-17.5559	3.74987e-05	0.000264529
AT3G56910	1737	1564	11.0029	-10.996	3.33816e-18	2.8895e-16
AT2G24230	19	26	30.0567	-30.0567	0.00276168	0.00907136
AT3G12210	59	34	21.0264	-21.0264	0.00728367	0.0195181
AT1G07750	176	168	8.60768	-8.21591	0.0050807	0.014638
AT4G25900	198	158	8.3107	-8.29306	0.00501088	0.0144823
AT3G01480	422	252	15.9607	-15.0787	1.03998e-05	8.80813e-05
AT4G36210	97	36	20.3502	-18.6234	0.017063	0.0380367
AT5G06980	491	167	21.624	-21.624	3.29407e-06	3.24758e-05
AT1G31070	57	28	28.2932	-27.5589	0.00812324	0.0212225
AT3G06660	18	10	35.4889	-35.4889	0.0173229	0.0384664
AT3G19280	14	11	41.4805	-41.4805	0.0163325	0.0367109
AT5G51970	528	245	20.8253	-20.8216	7.523e-10	1.80696e-08
AT4G05150	165	117	11.0971	-11.0474	0.00306044	0.00986206
AT5G35790	121	77	24.0307	-23.8961	0.000919763	0.00373633
AT4G04840	415	166	17.3651	-17.0446	6.71613e-06	6.0375e-05
AT2G39080	77	75	27.466	-26.0942	0.000108208	0.000643587
AT1G03330	159	71	13.2936	-13.1765	0.000748619	0.00315567
AT1G74660	92	52	19.5025	-19.4758	8.08253e-05	0.000500855
AT1G04140	112	68	21.1066	-20.2946	0.00965473	0.0242945
AT4G09510	22	24	35.0114	-34.4432	0.00235337	0.00796252
AT5G48020	95	74	15.1444	-14.7871	0.0047492	0.0138717
ATMG01170	62	35	8.75438	-8.1765	0.0151083	0.0345235
AT1G55020	147	153	18.582	-18.5756	5.92946e-05	0.000386947
AT4G37910	222	158	9.36196	-9.36196	0.00151009	0.00557046
AT4G04910	86	63	17.4273	-17.122	0.00485451	0.0141097
AT5G47060	87	69	20.6687	-20.053	6.00523e-05	0.00039115
AT5G41050	156	111	16.9056	-16.8151	0.000427475	0.0020025
AT1G68560	290	269	13.6478	-13.5863	7.33638e-08	1.18789e-06
AT1G53625	41	27	14.6116	-14.6116	0.0106767	0.026315
AT3G02360	446	464	10.0252	-10.0179	5.97151e-07	7.35774e-06
AT1G67740	5448	5050	11.6253	-11.4979	5.06275e-43	2.48852e-40
AT2G43330	90	54	35.4963	-35.4963	3.40727e-05	0.000243512
AT5G55850	741	437	8.56451	-8.38098	9.64244e-07	1.11708e-05
AT3G54085	99	47	19.083	-19.083	0.00105933	0.00418473
AT2G14880	451	228	9.39249	-8.71832	0.000101736	0.000610107
AT5G58420	723	521	11.2122	-11.2122	5.43434e-09	1.11965e-07
AT3G17790	342	207	11.7909	-11.7283	0.000166121	0.000920051
AT4G18970	475	402	15.7899	-15.6839	1.43901e-08	2.70932e-07
AT2G45140	187	95	11.9345	-8.37101	0.00793457	0.0208194
AT4G39680	94	56	33.4274	-33.397	0.00025551	0.00131609
AT2G27230	38	22	24.6172	-21.933	0.0146674	0.0337499
AT4G25630	136	124	15.3835	-15.3048	0.000184426	0.00100128
AT4G20010	64	27	32.2025	-32.2025	0.00387898	0.0118415
AT3G22880	19	12	35.7895	-35.7895	0.0187562	0.0409488
AT4G32150	1245	532	6.76167	-6.76167	9.58477e-06	8.20878e-05
AT1G24625	58	42	19.2225	-18.9269	0.0164307	0.036884
AT5G65430	1324	645	6.25421	-5.96121	4.51263e-05	0.000308314
AT5G46160	83	48	21.2131	-21.189	6.12733e-05	0.000397223
AT3G02780	247	273	16.5907	-16.5907	1.78624e-08	3.28225e-07
AT4G24570	11	11	26.1818	-26	0.0236387	0.048938
AT3G10525	253	167	18.8963	-18.7213	1.64342e-08	3.05242e-07
AT1G75950	1618	884	9.29064	-9.26605	4.57183e-12	1.64717e-10
AT3G22210	243	109	11.6513	-11.3503	0.00311986	0.0100199
AT1G65295	288	124	8.65446	-8.45934	0.0107021	0.0263541
AT2G02560	51	36	41.4412	-41.4412	0.000182387	0.000994134
AT2G39760	85	30	17.9843	-17.9373	0.0198662	0.0428555
AT1G78570	323	361	14.6326	-14.6326	1.68335e-07	2.45532e-06
AT1G27090	252	149	11.4436	-11.4387	4.7222e-05	0.000320946
AT5G23280	264	156	18.0015	-18.0015	1.72641e-06	1.85051e-05
AT1G19130	102	77	13.7652	-13.6888	0.00526704	0.0150551
AT5G42070	180	84	11.2365	-11.2206	0.00249703	0.0083617
AT4G17430	35	22	20.7649	-20.6481	0.00886611	0.0227839
AT5G25440	20	17	35.1559	-35.1206	0.0174343	0.038664
AT3G13320	61	46	27.1821	-27.1493	0.000614205	0.00269042
AT1G01120	661	395	10.6199	-10.1579	7.16694e-07	8.66011e-06
AT3G01150	34	32	54.2169	-54.2169	0.000167175	0.000924773
AT3G06350	140	115	15.8463	-13.7773	0.00178056	0.00637342
AT1G19610	43	76	17.9116	-17.9116	0.00126398	0.00483495
AT2G22720	84	25	27.5324	-26.4952	0.00950462	0.0240022
AT3G57290	226	147	15.2768	-14.3417	5.64341e-05	0.000372698
AT5G47830	151	79	11.107	-11.107	0.0100297	0.0250524
AT5G44130	789	475	9.65839	-9.65577	1.25961e-08	2.41113e-07
AT5G11760	80	42	18.6607	-18.3667	0.00107958	0.00424281
AT1G66890	56	30	16.5262	-16.3095	0.00529437	0.0151081
AT2G25250	102	129	18.8548	-17.8935	1.6433e-05	0.000130356
AT2G42580	60	44	22.8939	-22.6848	0.0118413	0.0284645
AT1G78780	29	11	34.7085	-33.605	0.00925507	0.0235535
AT4G19200	1114	664	7.81171	-7.63876	2.55232e-08	4.5502e-07
AT5G33290	29	21	41.2167	-41.2167	0.000266351	0.00136376
AT4G04610	119	130	9.85669	-9.41312	0.00673619	0.0183621
AT4G15470	670	398	12.5642	-12.5642	2.35879e-09	5.16944e-08
AT3G10670	137	34	26.3126	-26.3126	0.000131158	0.000759096
AT5G54540	377	258	10.6863	-10.566	6.68975e-05	0.00042665
AT4G23630	1303	651	9.45411	-9.3862	8.79359e-09	1.74138e-07
AT1G04660	80	51	11.1289	-10.9882	0.0220942	0.0464461
AT5G17330	496	402	12.0339	-12.0339	1.81651e-07	2.62617e-06
AT5G02410	12	11	51.1061	-50.6061	0.0195298	0.0422823
AT5G58250	283	348	9.6479	-9.60643	0.000657285	0.00283937
AT1G10522	483	1390	9.09643	-9.09643	8.28348e-14	3.89098e-12
AT4G07825	110	101	13.6817	-13.5073	0.00349578	0.0109222
AT2G29400	246	271	13.3954	-13.3932	2.96661e-05	0.000216373
AT2G19310	1941	710	3.90047	-3.74033	6.28197e-05	0.000405529
AT3G57070	107	73	10.4076	-10.3252	0.0106033	0.0261857
AT4G33865	1963	1225	13.1302	-13.1212	2.07559e-18	1.84299e-16
AT2G43570	116	178	10.5203	-10.3609	0.00524973	0.0150212
AT3G16250	202	165	21.9394	-21.9394	1.33762e-06	1.48705e-05
AT2G01850	514	359	14.4962	-14.4962	1.9509e-08	3.55161e-07
AT3G01680	93	44	21.6909	-19.0159	0.00270647	0.00891767
AT5G66550	52	26	25.5	-25.3077	0.0129839	0.0306198
AT2G44530	89	48	24.7519	-23.6826	0.00104025	0.00412236
AT5G59030	660	725	6.82784	-6.51363	7.44318e-07	8.97027e-06
AT5G27660	763	996	4.72868	-4.68048	2.83548e-08	4.984e-07
AT1G07310	174	136	14.2572	-14.0322	6.67394e-05	0.000425839
AT1G11260	659	256	13.8769	-13.7334	4.5876e-07	5.83541e-06
AT5G23210	66	86	21.1751	-21.1751	0.00137726	0.00517337
AT2G26140	238	135	9.33813	-9.33813	0.00933683	0.0237046
AT1G68440	1039	526	13.5089	-13.4852	3.81664e-13	1.66757e-11
AT5G20080	154	127	12.1074	-11.7393	0.000365944	0.00176657
AT5G17640	49	39	18.9241	-18.763	0.0075781	0.0200958
AT3G53380	21	20	29.7667	-29.7667	0.00131577	0.00498654
AT3G59380	77	51	20.6017	-19.5938	0.00211234	0.00730454
AT2G29690	24	18	37.9167	-37.9167	0.0123727	0.0294792
AT2G30390	153	77	23.8321	-23.5467	2.51769e-05	0.000187505
AT2G25810	66	171	8.97262	-5.93275	0.021758	0.0459076
AT4G19170	260	59	12.0803	-12.0803	0.00240115	0.00809776
AT5G15080	29	15	29.9448	-29.9402	0.0169225	0.0377906
AT4G32040	114	51	15.6765	-14.7528	0.0041537	0.0125036
AT3G58790	25	19	49.3789	-49.3789	6.60807e-05	0.000422615
AT1G16180	721	453	9.26492	-8.40611	1.34481e-05	0.000109974
AT4G01950	166	76	15.1011	-15.0631	0.00044376	0.00206543
AT1G05840	54	41	31.3848	-29.3893	0.00516693	0.0148213
AT5G02610	557	334	13.7704	-13.7704	1.19445e-07	1.82052e-06
AT4G27000	590	313	6.75803	-6.75803	0.00153462	0.00564733
AT1G50450	76	31	31.7479	-31.6952	0.00387948	0.0118415
AT4G35080	102	93	11.666	-11.6268	0.00942321	0.0238448
AT1G33810	260	182	15.7538	-15.7286	1.7192e-06	1.84566e-05
AT2G17265	142	131	12.5333	-12.5333	7.29136e-05	0.000459814
AT5G24400	140	119	17.2311	-17.2311	0.000100375	0.000603255
AT3G53740	1616	1087	9.60989	-9.36636	3.89923e-11	1.18991e-09
AT2G33040	739	500	12.3792	-11.8199	6.14419e-08	1.0079e-06
AT1G60590	139	108	24.0311	-24.0311	1.79291e-06	1.90694e-05
AT2G39010	2101	1432	12.2092	-12.2086	1.96072e-17	1.57809e-15
AT5G65940	40	31	28.3169	-22.1879	0.0116634	0.0281522
AT3G13930	174	84	10.1568	-10.1568	0.0203446	0.0436345
AT2G43050	152	112	11.1414	-11.0681	0.00188413	0.00666273
AT2G21210	691	258	9.9584	-9.45333	6.68165e-06	6.0183e-05
AT2G21410	132	79	15.7016	-14.9164	0.00231808	0.00786774
AT2G21320	218	97	23.4638	-23.0241	3.72143e-06	3.60691e-05
AT2G20830	154	111	11.8245	-11.7952	0.000953611	0.00384433
AT1G11360	151	97	8.19629	-8.13033	0.0179807	0.0395759
AT1G19140	129	59	18.1461	-17.7766	0.00862138	0.0222787
AT1G62250	107	58	29.3505	-29.3505	0.0001728	0.000950157
AT4G14440	377	407	8.40991	-8.18721	1.44956e-06	1.59475e-05
AT3G48000	481	235	10.9633	-10.9633	5.28482e-05	0.000351887
AT4G31910	183	96	13.7951	-13.7811	0.00056258	0.00251226
AT5G16050	419	317	18.1246	-18.1197	1.36208e-09	3.14535e-08
AT4G27520	1325	983	9.41689	-9.20395	1.2615e-10	3.49338e-09
AT1G80070	169	146	17.2127	-17.0508	0.000343792	0.00168565
AT3G48720	97	86	14.7842	-14.7636	0.000283696	0.00143918
AT1G07080	566	353	7.69115	-7.33313	0.00013322	0.000767799
AT4G13575	35	26	45.8286	-34.0044	0.00361091	0.0112243
AT4G30845	26	19	26.9433	-26.9433	0.00503237	0.014533
AT3G10640	111	85	19.5469	-19.262	0.000386872	0.00184879
AT4G37540	162	74	18.0879	-15.6108	0.00050649	0.00230669
AT2G18710	185	138	20.6286	-20.5092	1.77652e-06	1.8939e-05
AT4G22240	530	387	16.9519	-16.7354	7.13309e-11	2.07993e-09
AT1G56340	371	322	19.6681	-19.6681	1.63997e-09	3.73667e-08
AT3G02180	464	352	11.0253	-10.7864	3.11811e-06	3.10975e-05
AT4G18570	70	43	27.7243	-27.7243	0.00216664	0.00744115
AT5G18170	98	83	19.6644	-19.4578	0.000707192	0.00301334
AT1G53070	42	84	12.7143	-7.97619	0.0166424	0.0372499
AT5G16715	42	32	40.4464	-35.9673	0.000884902	0.00362037
AT2G30010	161	88	16.1434	-16.0913	0.0014326	0.00535202
AT1G14890	296	300	10.0852	-9.99185	1.75203e-06	1.87214e-05
AT1G56500	194	70	16.0791	-15.206	0.00696288	0.0188531
AT5G64400	1970	1289	9.85056	-9.83053	6.51837e-16	4.29246e-14
AT5G26210	234	120	10.6767	-9.64936	0.00697874	0.0188812
AT5G04885	20	27	38.787	-38.6093	0.00239645	0.00808589
AT1G64780	512	284	5.20959	-5.00289	0.00397304	0.0120549
AT3G53670	69	52	27.0251	-26.9671	0.000238363	0.00124312
AT1G29930	22560	42476	7.69586	-7.69098	1.14473e-67	3.93874e-64
AT3G26400	29	15	47.0046	-47.0046	0.0167004	0.0373433
AT4G29390	683	289	16.5164	-15.9146	1.14946e-10	3.22199e-09
AT2G31400	278	174	15.0967	-15.0365	3.6407e-05	0.00025762
AT1G80310	73	66	13.5903	-12.0137	0.0154258	0.0350976
AT3G02470	4233	3248	13.5177	-13.4108	7.74098e-25	1.22459e-22
AT3G14210	80	159	13.6805	-13.6805	0.00255068	0.00850825
AT3G06650	282	185	21.4299	-21.4299	3.61747e-07	4.77346e-06
AT4G22220	627	251	8.59446	-8.49745	0.000174436	0.000957763
AT1G26410	37	25	19.0335	-19.0335	0.00494535	0.0143366
AT5G13190	204	107	18.8346	-18.8346	1.89539e-05	0.000147546
AT3G46830	214	143	9.87553	-9.87553	0.00274602	0.00903317
AT4G33250	462	322	13.5281	-13.4549	6.92929e-08	1.12728e-06
AT1G60730	134	157	8.82807	-8.81096	0.0102404	0.0254539
AT4G30210	284	199	13.3538	-13.3538	0.000167936	0.000928234
AT1G19570	871	613	14.7375	-14.7134	9.77892e-13	3.97777e-11
AT5G42090	502	400	11.2591	-11.228	4.06444e-07	5.27163e-06
AT5G37310	58	46	23.7474	-23.6409	0.00727197	0.0194944
AT3G43960	19	14	33.7932	-33.6955	0.0100336	0.0250539
AT2G32990	213	93	19.6665	-18.9874	8.39464e-07	9.90021e-06
AT3G05160	43	33	30.0233	-29.9951	0.0237941	0.0491783
AT2G05710	498	384	13.5133	-13.4968	2.79169e-07	3.8004e-06
AT5G20180	138	77	10.082	-10.082	0.022353	0.046897
AT4G31990	265	119	15.6035	-15.6035	8.7567e-05	0.000537309
AT2G43970	540	234	8.49274	-8.44573	0.00223579	0.00763932
AT1G14620	87	52	11.9584	-11.6755	0.00924398	0.023534
AT4G17600	384	273	18.9154	-18.8442	2.13255e-09	4.74155e-08
AT2G36145	91	78	12.9103	-11.881	0.00604083	0.0167842
AT3G62630	85	96	22.6374	-22.5143	3.3092e-06	3.25784e-05
AT5G51010	478	391	11.3355	-11.2839	6.86611e-07	8.35528e-06
AT5G50870	173	94	18.6248	-16.0664	9.02975e-05	0.00055234
AT3G24830	1395	1228	10.7269	-10.7152	7.51775e-13	3.07937e-11
AT4G34260	101	94	13.7647	-12.7053	0.00866564	0.0223783
AT5G16470	1098	675	7.65954	-7.65704	2.13053e-08	3.85823e-07
AT5G55730	397	230	8.46256	-8.45248	0.000268631	0.00137441
AT2G30500	52	32	20.8029	-20.3942	0.0191655	0.0416443
AT4G35830	298	285	15.058	-15.058	4.87834e-06	4.55379e-05
AT5G04590	505	392	8.51634	-8.51634	0.000135208	0.000776658
AT5G21090	1258	894	11.3872	-11.3176	2.0653e-14	1.08491e-12
AT1G06400	319	104	13.8198	-13.8135	8.18414e-06	7.14083e-05
AT1G29660	1037	512	11.4802	-11.4686	1.47255e-07	2.18156e-06
AT4G26270	29	16	20.625	-20.2802	0.017543	0.0388299
AT4G39640	54	34	29.9009	-21.5959	0.0065742	0.0179811
AT3G14560	197	69	12.5974	-12.5974	0.000867545	0.00356206
AT4G12310	169	105	14.9927	-14.9269	0.00117677	0.00455963
AT1G63940	208	152	17.5926	-17.5926	1.97929e-05	0.000152867
AT3G62910	51	27	32.0588	-31.9804	0.00203971	0.007098
AT4G24310	14	17	21.1639	-21.1639	0.0231262	0.0481631
AT4G34960	31	34	23.148	-23.148	0.00759023	0.0201202
AT5G07580	160	121	14.4252	-14.4074	0.000153051	0.000860699
AT5G60980	107	68	12.3505	-12.3318	0.0106926	0.0263401
AT5G45060	26	15	38.459	-38.3051	0.00746782	0.01988
AT1G79230	228	224	16.1996	-16.1353	1.23741e-06	1.39405e-05
AT5G08280	267	286	13.026	-12.9086	7.18154e-05	0.000453809
AT3G44720	151	169	10.9764	-9.86375	0.00144219	0.00538493
AT1G79340	359	245	9.04755	-9.04755	0.000132749	0.000766605
AT5G47180	83	52	23.2278	-23.1453	0.000693004	0.00296249
AT1G12810	280	171	8.62784	-8.60052	0.0140549	0.0326311
AT2G15890	61	73	26.1839	-26.1839	0.000286562	0.00144998
AT3G61850	20	12	29.7167	-29.7167	0.00646055	0.0177478
AT1G66700	18	39	41.8248	-41.8248	0.000724226	0.00306693
AT2G16070	200	100	13.38	-11.95	0.00132303	0.00500519
AT3G58560	123	57	30.8768	-30.7955	1.59024e-05	0.000126658
AT3G62120	251	122	18.8342	-18.8263	4.61128e-05	0.000313872
AT2G24540	97	35	17.3994	-17.3381	0.00604149	0.0167842
AT5G46700	188	162	16.2438	-16.1655	1.11369e-05	9.33481e-05
AT1G32500	155	93	13.9677	-13.9032	0.00124346	0.00477639
AT3G10080	118	126	10.7918	-10.7918	0.000224298	0.00118005
AT4G17460	156	77	20.6723	-20.2662	0.000328673	0.00162296
AT2G37130	926	921	6.28432	-6.08863	5.5962e-07	6.94504e-06
AT3G47420	284	142	9.42254	-9.34507	0.00822532	0.021412
AT3G12300	108	45	15.6944	-13.8389	0.0194247	0.0421143
AT1G65970	859	461	5.76986	-5.76986	0.00015892	0.000885153
AT5G39340	161	54	19.8904	-19.7786	0.000400631	0.00190134
AT3G15480	472	252	9.2915	-9.20312	0.00012402	0.000722949
AT5G17850	13	19	37.3806	-37.3806	0.00885209	0.0227594
AT5G43970	298	265	4.76256	-4.71056	0.0206163	0.0440867
AT3G09820	562	868	13.3481	-13.3481	2.39833e-11	7.64078e-10
AT2G25210	937	559	12.1527	-11.9184	2.34355e-11	7.48358e-10
AT2G04240	119	72	16.8169	-16.8001	0.00067894	0.00291552
AT3G01860	43	28	27.9394	-27.9394	0.00241022	0.00811188
AT2G41630	163	104	13.5692	-13.5467	0.00545919	0.0154662
AT4G09830	625	317	7.60926	-7.56626	0.000143471	0.000815275
AT4G28910	129	46	16.6458	-16.3623	0.0180602	0.039722
AT1G70350	56	29	22.7032	-22.415	0.00179376	0.00641236
AT3G02875	19	22	29.067	-17.7464	0.023126	0.0481631
AT5G46420	114	98	28.2173	-28.16	1.76019e-05	0.000138601
AT5G16130	1158	860	13.0555	-13.0505	4.47234e-14	2.20619e-12
AT4G22670	268	213	14.6181	-14.5372	1.61042e-06	1.74246e-05
AT3G49100	64	24	22.8073	-22.6198	0.0219534	0.0461994
AT2G05070	10914	10532	11.5243	-11.4567	1.50732e-48	1.4818e-45
AT4G14210	168	88	18.5833	-18.5703	0.000293052	0.00147577
AT3G46010	481	208	8.02222	-7.61629	0.00171924	0.00617965
AT3G25120	76	48	23.1491	-23.1404	6.55438e-05	0.000419572
AT5G19780	389	365	11.6621	-11.6449	2.00801e-07	2.8609e-06
AT5G19190	1002	414	16.1341	-16.1341	1.4778e-09	3.3955e-08
AT1G78140	100	40	36.3	-36.3	6.90374e-06	6.18595e-05
AT4G16141	96	76	14.6009	-14.591	0.00712423	0.0191693
AT1G24170	255	279	13.7614	-12.3103	3.27283e-06	3.23592e-05
AT1G52245	17	19	29.3189	-29.3189	0.0238344	0.0492541
AT5G24670	35	15	68.4476	-61.2667	0.0109337	0.0267473
AT3G07320	21	35	25.1143	-24.7143	0.0108897	0.0266739
AT2G20190	85	56	27.0008	-26.263	0.002024	0.00705581
AT3G23880	101	84	16.9164	-15.7014	8.25447e-05	0.000509902
AT4G30270	1456	887	11.0435	-10.6981	3.99624e-11	1.21414e-09
AT3G11550	73	62	19.0066	-18.9792	0.0022186	0.00759002
AT4G31510	66	31	22.3661	-22.3661	0.00538746	0.0153103
AT5G64840	641	196	16.0497	-16.0435	8.57073e-07	1.0082e-05
AT1G43190	111	80	20.5729	-20.5729	0.00144819	0.00539855
AT3G48740	715	482	10.1081	-10.0594	5.4907e-08	9.13767e-07
AT5G50000	137	65	23.4651	-23.3349	0.00044754	0.00208021
AT1G04850	125	112	18.761	-18.6583	0.000808558	0.00336606
AT4G25830	310	164	11.7291	-11.5956	8.15962e-05	0.000504496
AT5G27150	301	137	19.2139	-19.2139	1.54903e-05	0.000124021
AT4G34265	351	295	11.3586	-11.3469	1.49206e-06	1.62978e-05
AT5G35460	321	119	9.90531	-5.25802	0.0174856	0.0387592
AT1G71820	74	44	19.8317	-19.8317	0.0210661	0.0447507
AT5G15850	447	229	14.1016	-14.0864	1.87214e-06	1.97595e-05
AT5G38890	31	17	25.9013	-25.8368	0.0170051	0.0379382
AT2G16595	24	14	29.0655	-28.9345	0.00331428	0.0104933
AT1G64040	196	97	11.2658	-11.0634	0.0066788	0.0182237
AT5G11110	133	73	12.4188	-12.241	0.0197802	0.0427035
AT1G07500	97	60	14.0184	-11.8624	0.000984887	0.00394385
AT5G64620	83	198	8.34392	-8.02848	0.000888002	0.00363002
AT2G18040	381	184	12.3606	-12.2976	3.28632e-05	0.000236556
AT1G68520	446	247	14.9592	-14.183	1.70594e-06	1.83716e-05
AT1G02840	299	184	10.6555	-9.74582	0.0100945	0.025164
AT5G60960	83	77	18.0039	-18.0039	0.000195967	0.00105562
AT3G13460	601	499	5.62222	-5.04751	0.00610081	0.0169217
AT5G64410	59	51	16.5553	-15.1283	0.00788929	0.0207365
AT1G75080	121	87	12.306	-12.306	0.00163443	0.00594624
AT1G47490	78	49	36.3854	-36.3854	9.72681e-05	0.000588699
AT5G11750	45	25	22.6311	-22.6222	0.0138289	0.0322098
AT3G19900	123	65	17.0587	-17.0587	0.00826044	0.021475
AT4G21210	143	80	16.9451	-16.8811	0.00047843	0.00219928
AT4G08960	45	57	25.6561	-25.5883	0.000880239	0.00360415
AT1G70560	45	34	22.4693	-18.3647	0.00610781	0.0169325
AT4G04780	52	52	24.1923	-23.8846	0.000846387	0.00349499
AT1G27950	1847	1351	8.57133	-8.57133	1.62373e-12	6.3487e-11
AT5G20650	907	862	9.37306	-9.37024	2.87896e-11	9.04639e-10
AT2G33860	45	21	28.0635	-28.0635	0.00586521	0.0163904
AT1G56070	2157	1427	10.4622	-10.4428	7.84363e-16	5.04448e-14
AT3G05180	86	57	19.5838	-19.0526	0.00560744	0.0158178
AT5G20160	360	248	12.1539	-11.2418	2.6435e-05	0.000195753
AT3G04910	117	59	17.2952	-17.2952	0.0114305	0.0276918
AT5G57815	194	97	15.0412	-15.0412	0.0002477	0.00128258
AT1G75240	64	65	24.0409	-23.9154	0.000163009	0.000905914
AT5G42000	114	71	11.0513	-10.8931	0.0101784	0.0253227
AT5G64740	381	203	19.9273	-19.7781	7.98415e-07	9.52217e-06
AT5G54080	92	51	17.7933	-17.7933	0.00768275	0.0203185
AT3G24190	178	48	17.1042	-17.0288	0.0153151	0.034892
AT1G73670	83	31	23.1061	-23.0338	0.0152718	0.0348106
AT4G22235	11	20	24.7455	-24.7455	0.0081506	0.0212738
AT3G15190	806	706	14.2639	-14.2572	6.20531e-12	2.19547e-10
AT5G01750	383	217	7.99994	-7.69928	0.00531624	0.0151517
AT2G23310	224	108	13.1379	-13.1028	0.00100567	0.00401305
AT5G24300	123	99	26.3715	-26.3671	8.31478e-06	7.24281e-05
AT3G45310	235	205	9.46912	-9.41785	0.00155421	0.00570588
AT5G65360	461	428	8.27966	-8.16369	1.70467e-05	0.000134449
AT4G15120	24	31	21.4973	-19.5538	0.00439728	0.013091
AT2G39960	201	114	18.6627	-16.454	0.00013684	0.000785045
AT4G31354	29	29	56.1034	-56.1034	0.000542888	0.00244415
AT3G02570	113	64	20.6168	-20.5867	0.000179423	0.000980699
AT5G23580	26	21	33.3663	-33.2381	0.00743876	0.0198254
AT1G55090	72	50	26.5794	-26.5794	0.000892098	0.00364223
AT4G17770	45	34	17.4856	-14.5013	0.0214823	0.0454654
AT4G00780	180	118	15.1371	-14.706	0.00102157	0.00405766
AT4G26530	303	246	12.7798	-12.1332	4.75635e-06	4.47143e-05
AT2G44065	75	48	15.735	-15.7217	0.00149343	0.0055248
AT2G40490	186	139	17.4622	-17.3503	5.10109e-05	0.00034147
AT3G15820	157	83	15.7253	-15.7125	0.000427363	0.0020025
AT1G32580	180	113	12.4412	-12.4412	0.000527963	0.00239103
AT2G26910	181	87	15.6349	-14.2151	0.0202984	0.0435555
AT2G17410	50	35	35.32	-35.2514	0.000519046	0.00235763
AT3G06050	273	143	7.35065	-7.17749	0.020165	0.0433168
AT5G23660	120	105	10.6988	-9.19881	0.0185986	0.0406564
AT2G38750	206	195	10.2086	-10.1719	0.00506844	0.0146118
AT5G18900	170	78	14.6095	-14.6095	0.0014462	0.00539406
AT2G29360	125	56	26.2853	-26.2533	0.00679407	0.0184869
AT5G06320	215	164	9.46761	-9.39756	0.00208046	0.00721606
AT3G03570	41	24	30.8018	-30.6961	0.00163706	0.00595132
AT5G63470	106	60	15.8116	-14.2928	0.00513656	0.0147618
AT2G04900	245	170	9.31236	-9.27491	0.0126982	0.0300957
AT1G23860	214	140	11.7044	-11.6741	0.00269586	0.00889123
AT5G37380	27	25	32.5244	-32.483	0.0105826	0.0261582
AT3G27430	292	257	13.9327	-13.8259	3.82457e-07	4.99882e-06
AT1G75270	253	285	10.403	-8.8046	0.000352424	0.00171654
AT5G19120	654	394	13.3741	-13.238	8.29659e-10	1.9824e-08
AT4G07390	136	124	16.9279	-16.6267	0.000805676	0.00335812
AT1G09575	18	13	33.9402	-33.9402	0.00875678	0.0225607
AT4G30470	282	179	11.0339	-11.0315	0.000147841	0.000837101
AT2G33330	44	46	22.7796	-22.3686	0.00427147	0.0127856
AT3G25660	87	59	36.5796	-36.4405	1.35359e-05	0.00011056
AT2G47710	556	194	6.22501	-6.10148	0.00924259	0.023534
AT3G51550	154	126	10.2294	-10.2294	0.00457105	0.01348
AT1G66340	60	32	25.1187	-24.8646	0.0157986	0.0357508
AT3G21865	254	84	13.617	-13.5697	0.00604013	0.0167842
AT4G25230	78	58	16.6994	-16.4686	0.0197213	0.0426164
AT5G06370	143	130	9.5986	-8.96364	0.0229371	0.0478671
AT5G21040	48	24	29.8958	-29.4792	0.000581993	0.00257887
AT2G28400	23	34	19.4028	-18.9731	0.0228109	0.0476399
AT5G21920	210	153	19.6821	-19.6821	6.52018e-06	5.88827e-05
AT4G08980	164	132	11.4318	-11.4255	0.0113706	0.0275954
AT1G07940	2185	1693	11.8783	-11.867	2.05496e-19	2.11063e-17
AT5G10480	414	316	12.8994	-12.8447	1.21732e-05	0.000100867
AT5G05380	33	30	24.503	-24.4485	0.00100795	0.00401965
AT4G22830	54	48	27.1019	-27.0648	0.000246713	0.00127843
AT1G79870	222	179	12.3595	-12.2989	0.000100934	0.00060609
AT5G62350	579	578	11.4759	-11.0571	2.35259e-09	5.16408e-08
AT3G54760	87	29	28.8506	-28.7816	0.000530898	0.00239959
AT3G51010	184	97	21.3624	-21.1596	2.07116e-06	2.16771e-05
AT3G16460	1430	1141	16.3079	-16.1397	1.12458e-14	6.06917e-13
AT5G24690	397	211	10.3134	-10.0819	0.000131484	0.00076017
AT3G01980	51	43	23.3064	-21.1879	0.0181644	0.0398781
AT5G64730	44	19	30.1663	-30.1208	0.00915952	0.0233709
AT1G54520	153	51	28.6797	-28.6667	5.45023e-06	5.03771e-05
AT1G56330	685	505	10.1893	-10.1893	4.01374e-08	6.82832e-07
AT3G01640	53	38	23.7865	-23.4191	0.00226414	0.00771129
AT1G76670	297	216	12.0947	-12.072	5.05946e-05	0.000339344
AT3G49160	23	19	50.4691	-50.4691	0.00135516	0.00510151
AT5G24150	243	96	20.5651	-20.5563	0.000102332	0.00061341
AT1G04960	91	28	20.7995	-20.5577	0.0126445	0.0299946
AT2G31390	231	220	9.8974	-9.02771	0.00149903	0.00554155
AT4G31670	40	10	50.075	-49.575	0.00084664	0.00349499
AT5G54390	160	175	11.4239	-11.3989	0.000472822	0.00218005
AT3G22320	303	88	13.5045	-12.7879	0.00154163	0.00567009
AT5G03650	90	66	23.2	-23.2	0.000954392	0.00384523
AT3G17750	41	23	26.3033	-25.7285	0.00637748	0.0175652
AT3G17930	245	101	17.7597	-13.6619	2.58598e-05	0.000192241
AT2G45330	74	41	17.0478	-12.8171	0.0188713	0.0411545
AT2G19460	72	52	17.8536	-17.8259	0.00125957	0.0048221
AT1G03350	105	76	13.254	-13.254	0.00133365	0.00503842
AT1G56210	72	39	20.3665	-20.266	0.00665765	0.0181732
AT5G55600	32	22	31.7415	-31.1392	0.0233896	0.0485427
AT2G46270	112	63	15.4335	-15.3978	0.0185762	0.0406138
AT1G55490	362	254	18.3108	-18.3053	5.29936e-07	6.63046e-06
AT5G09790	11	10	30.4	-30.0364	0.0232613	0.0484115
AT5G13630	1749	1062	11.963	-11.9344	7.36342e-13	3.02516e-11
AT2G21180	306	178	12.1334	-12.0981	6.93073e-06	6.20609e-05
AT3G46845	231	262	18.2756	-18.2572	1.65769e-07	2.42711e-06
AT1G13360	415	256	10.2137	-10.1936	2.36433e-05	0.000177913
AT3G06790	95	46	16.4881	-16.4881	0.0116026	0.0280446
AT1G50020	498	239	17.1595	-17.0506	1.26831e-07	1.92244e-06
AT1G09830	62	54	19.1637	-19.1075	0.00063835	0.00277499
AT1G31710	218	142	9.64763	-9.18155	0.00565504	0.0159097
AT3G06780	140	91	11.4588	-11.2852	0.00559848	0.0158023
AT5G02160	741	1177	14.1057	-14.0405	4.79657e-13	2.05655e-11
AT5G16840	172	96	10.5453	-8.7735	0.0204497	0.0438258
AT1G53570	78	35	19.1546	-18.7458	0.0218379	0.0460295
AT1G66350	33	45	13.1919	-13.1636	0.0127133	0.030121
AT2G41200	40	27	18.2611	-18.2111	0.0186869	0.04083
AT5G59870	340	317	11.9337	-11.9061	1.80184e-06	1.91496e-05
AT5G57760	65	59	11.8561	-11.8284	0.0190755	0.0415076
AT1G10360	236	155	16.295	-15.8654	0.000116048	0.000682841
AT2G23390	80	40	29.5625	-29.4625	0.00285102	0.00930487
AT4G32610	72	40	16.2	-16.2	0.00381634	0.0117111
AT3G45050	114	64	18.8805	-18.8454	0.000124278	0.00072415
AT3G05170	14	12	33.0357	-32.6786	0.00655959	0.0179554
AT4G12040	367	354	11.1851	-11.1851	7.93578e-07	9.47269e-06
AT5G03030	108	68	22.0773	-22.0773	8.70325e-06	7.55251e-05
AT3G19910	83	83	16.7229	-16.2169	0.00147041	0.00546361
AT3G19980	91	49	16.3093	-15.7567	0.0214816	0.0454654
AT1G31330	6822	6362	13.9302	-13.7649	1.16508e-45	8.90833e-43
AT3G12120	3225	2787	3.55011	-3.41959	2.46098e-07	3.40406e-06
AT1G04220	114	95	14.8123	-14.7842	0.0102665	0.0255095
AT2G17880	81	75	17.8331	-17.8331	0.000162362	0.000903231
AT3G59050	70	61	19.9504	-19.7457	0.00371135	0.0114605
AT5G26360	330	177	12.3229	-12.3136	0.000156311	0.000873897
AT1G22840	760	562	9.55839	-9.53668	2.9063e-07	3.93308e-06
AT5G44380	329	183	6.02355	-5.85417	0.015399	0.0350425
AT2G45990	126	68	25.429	-25.395	0.000406707	0.00192488
AT5G49630	44	33	19.4015	-19.3561	0.00329197	0.0104395
AT5G65920	40	44	15.8114	-15.8114	0.012363	0.0294635
AT1G74520	146	97	12.6471	-12.5728	0.00401432	0.0121614
AT5G06265	67	31	31.0029	-31.0029	0.013164	0.0309756
AT4G24620	157	97	19.8297	-19.7224	0.000120946	0.000708636
AT1G12370	13	13	36	-36	0.00397462	0.012057
AT3G02640	136	116	10.2863	-10.2421	0.000317031	0.0015752
AT1G56010	58	36	25.9416	-25.9416	0.00247722	0.00830142
AT2G36390	44	29	45.1183	-45.0274	0.00223181	0.00762769
AT1G51070	400	170	12.1556	-12.1541	0.000946294	0.00381931
AT1G08920	81	109	19.375	-19.375	0.00163712	0.00595132
AT2G41410	530	495	10.2126	-9.37734	1.38169e-07	2.06698e-06
AT3G26810	134	75	17.6613	-17.6464	0.00319123	0.0101928
AT3G03330	117	64	15.8738	-15.8738	0.0159059	0.035958
AT2G34250	592	444	14.5276	-14.5152	6.82013e-10	1.66133e-08
AT4G26840	539	257	8.46008	-8.39164	0.000153659	0.000862133
AT4G21620	1172	787	6.46434	-6.45998	2.42108e-11	7.67772e-10
AT5G06770	47	30	30.0858	-28.9085	0.00315404	0.0101045
AT2G44790	542	639	10.4661	-10.4458	5.58958e-08	9.2686e-07
AT5G23140	144	72	14.5625	-13.6875	0.000900879	0.00367372
AT3G54660	502	202	15.8492	-15.7769	8.0148e-06	7.01257e-05
AT4G14965	95	36	20.3284	-20.0833	0.0174219	0.0386426
AT1G29850	245	164	8.46476	-8.4566	0.00306171	0.00986385
AT3G25040	130	95	15.8453	-15.1498	0.000575121	0.00255335
AT5G51300	77	58	34.2369	-34.124	8.13413e-05	0.000503146
AT5G24520	111	60	18.2054	-18.1973	0.00147792	0.00548116
AT1G21350	123	68	19.0467	-17.7122	0.0210478	0.0447453
AT1G16470	177	199	16.4533	-16.4533	1.27163e-05	0.000104611
AT1G67920	49	18	17.7324	-16.5782	0.022511	0.0471423
AT2G27130	53	27	18.5947	-18.1391	0.011661	0.0281522
AT2G46505	398	760	9.81732	-9.43311	3.7258e-10	9.46093e-09
AT5G47120	556	325	12.6556	-12.6402	2.13042e-06	2.21961e-05
AT3G16480	72	39	20.1976	-20.1421	0.00437373	0.0130265
AT1G21065	404	152	13.1099	-13.0866	0.00127697	0.00487515
AT3G46440	68	66	10.7839	-10.7687	0.0190723	0.0415076
AT3G20680	74	89	15.4516	-15.447	0.00054613	0.00245393
AT5G47320	111	53	17.2322	-17.2322	0.000710016	0.00302161
AT4G02590	146	90	15.7878	-15.639	0.000743517	0.003138
AT5G59970	243	229	13.011	-13.0035	2.24134e-06	2.32811e-05
AT4G39090	858	963	8.35713	-8.3354	2.14325e-07	3.03473e-06
AT2G18770	54	40	20.7241	-16.2278	0.0182466	0.040014
AT3G11210	66	45	19.6758	-19.6758	0.00432346	0.0129104
AT5G13710	412	237	12.0402	-11.9336	4.60247e-05	0.000313428
AT2G20180	87	45	27.6797	-27.6797	0.000468998	0.00216387
AT4G18710	604	400	14.0213	-13.7669	3.92746e-08	6.7064e-07
AT3G12710	152	169	11.504	-11.1595	0.00285727	0.00932304
AT1G31420	255	135	17.8057	-17.7978	4.66279e-05	0.000317222
AT3G26395	75	92	19.4074	-19.1352	0.00305333	0.00984607
AT3G12320	458	194	19.1882	-16.4032	1.95558e-06	2.05927e-05
AT5G09600	285	244	11.3898	-11.057	7.94589e-05	0.000494473
AT4G23870	243	190	10.9319	-9.60827	0.00025362	0.00130782
AT1G67430	1978	1454	14.3554	-14.317	4.02841e-19	3.93212e-17
AT5G41800	52	33	27.014	-26.9755	0.010159	0.0252851
AT2G31660	94	38	21.1697	-21.1484	0.0124321	0.0295925
AT5G50720	46	49	26.9938	-26.9938	0.000480427	0.00220404
AT3G48460	247	81	10.4932	-10.3083	0.00907406	0.0232088
AT2G30860	1549	1662	6.59326	-6.57144	3.78924e-08	6.50266e-07
AT5G43830	331	318	13.1675	-12.8365	1.11684e-06	1.27773e-05
AT4G28740	111	39	16.4407	-16.4407	0.0149417	0.0342453
AT3G62040	243	120	21.5775	-21.4606	0.000165629	0.000917695
AT2G45070	790	460	13.8455	-13.6009	1.20913e-09	2.82535e-08
AT5G60580	93	29	31.6233	-31.6233	0.00309733	0.0099553
AT4G38740	1928	1065	10.586	-10.5128	7.28931e-17	5.51224e-15
AT4G27030	429	171	10.4957	-10.4957	6.07523e-05	0.00039471
AT5G42980	3111	1348	9.06793	-9.06476	7.94774e-15	4.42853e-13
AT1G32070	156	81	26.8882	-26.8882	1.85961e-05	0.000145254
AT2G14720	117	71	28.0207	-28.0087	2.05725e-05	0.000157387
AT3G53110	149	99	12.0346	-11.7738	0.00728508	0.0195181
AT5G47110	852	1054	10.589	-10.5341	4.08168e-11	1.23464e-09
AT1G28130	130	117	19.6573	-19.1171	0.000195676	0.00105449
AT2G31750	223	187	12.6702	-12.6702	0.000129461	0.000750853
AT4G27960	415	232	10.3576	-9.38076	0.00426865	0.01278
AT3G05710	45	21	28.3175	-27.8032	0.0202494	0.0434711
AT2G17370	28	24	28.8214	-28.8214	0.000866285	0.00355901
AT3G15356	377	499	5.85222	-5.49593	0.000349693	0.00170746
AT2G15240	119	58	19.3981	-19.3981	0.00124798	0.00478973
AT4G21580	184	119	15.1207	-15.1207	0.000234186	0.00122412
AT5G09830	169	62	12.2642	-12.2642	0.00788926	0.0207365
AT1G19910	1420	924	9.27114	-8.80649	7.24129e-10	1.75153e-08
AT4G39400	152	111	16.5779	-16.5059	0.000117386	0.000689537
AT5G40890	657	295	16.2583	-16.2529	2.07471e-09	4.62042e-08
AT5G56940	122	87	12.2177	-11.4806	0.0120875	0.0289373
AT3G29200	198	78	17.7758	-17.1814	0.000308455	0.00154037
AT4G25760	43	37	18.6204	-17.0717	0.0052389	0.0149965
AT1G51590	57	35	23.4987	-23.3323	0.00516491	0.0148186
AT4G36390	141	77	13.7376	-10.5853	0.0184025	0.0402994
AT5G13330	56	53	18.0057	-17.8649	0.00515811	0.0148052
AT3G05880	1668	972	7.40773	-7.40773	5.50411e-08	9.14893e-07
AT2G25310	279	156	7.70189	-7.70189	0.00465734	0.0136584
AT2G46540	247	133	14.2389	-14.144	7.29328e-05	0.000459814
AT1G01080	113	101	16.5817	-12.5039	0.00198107	0.00693603
AT3G16520	363	282	11.968	-11.9476	1.175e-05	9.77724e-05
AT1G51980	381	270	13.8319	-13.4873	8.85159e-06	7.6571e-05
AT5G37475	146	61	18.2809	-17.0404	0.00753825	0.0200172
AT5G62890	234	166	16.8966	-15.9692	2.22683e-05	0.000168952
AT4G00550	40	15	31.5083	-25.4583	0.0225325	0.0471658
AT5G53140	275	151	9.89828	-9.89828	0.00554665	0.0156753
AT4G08330	59	33	20.1947	-11.8505	0.0138398	0.0322242
AT5G55160	796	371	10.0893	-9.76773	5.85056e-08	9.65482e-07
AT3G23570	90	71	22.4393	-22.4171	0.000871151	0.00357367
AT1G14320	2331	1703	11.4499	-11.4446	7.03987e-18	5.94416e-16
AT2G38700	114	93	11.1494	-11.1494	0.00650207	0.0178369
AT1G26110	320	216	17.7981	-17.7741	7.44198e-07	8.97027e-06
AT5G15490	138	176	11.8636	-9.91741	0.000852602	0.00351635
AT3G07340	11	12	58.8182	-52.8182	0.00657267	0.0179804
AT2G24100	91	54	18.4186	-18.3897	0.00762274	0.0201886
AT3G52730	566	344	12.4941	-11.5731	2.15654e-08	3.90019e-07
AT1G01050	268	233	11.9638	-11.9137	0.000322721	0.00159828
AT1G21710	34	38	24.4892	-24.4892	0.000337746	0.00166045
AT3G07790	109	93	24.3812	-24.3812	4.75312e-07	6.00157e-06
AT2G19810	72	60	19.525	-19.425	0.00108175	0.0042477
AT1G10510	66	36	29.4141	-28.7374	0.0138269	0.0322098
AT1G45249	74	21	31.574	-31.574	0.0197735	0.0427035
AT2G01250	1529	1273	11.5021	-11.4922	4.16405e-14	2.07644e-12
AT5G10840	147	110	10.1398	-10.1306	0.00476224	0.0139004
AT3G02200	192	153	10.8669	-9.91963	0.00574652	0.0161317
AT3G29240	819	734	16.2047	-16.168	1.13552e-14	6.08098e-13
AT5G12250	718	521	6.72242	-6.72242	3.22373e-05	0.000232538
AT2G43280	45	28	16.5579	-16.5579	0.0150516	0.0344387
AT4G24370	74	51	10.5392	-10.5392	0.0203859	0.0437094
AT4G29210	69	35	20.988	-19.6861	0.00934737	0.0237226
AT5G36230	257	185	10.9609	-10.6456	0.00169125	0.00609337
AT2G25980	18	54	18.5556	-18.4815	0.015259	0.0347872
AT3G02230	306	472	8.44004	-8.43896	1.09078e-05	9.17395e-05
AT1G44446	467	369	17.7208	-16.7608	1.33733e-07	2.01375e-06
AT1G68490	168	95	16.7204	-16.6014	0.000425382	0.00199473
AT1G31730	78	54	21.3903	-21.1567	0.00493704	0.014317
AT5G16450	79	32	20.6725	-20.6725	0.0016685	0.00602718
AT5G32440	222	133	11.2944	-10.7612	0.00560392	0.0158111
AT3G01490	68	27	30.2217	-29.9308	0.000920909	0.00373988
AT3G16660	317	633	7.95146	-6.79816	7.66756e-06	6.73874e-05
AT1G06430	436	202	16.4698	-15.8851	4.13675e-07	5.34592e-06
AT4G13200	137	69	13.1018	-9.4936	0.0151009	0.0345123
AT5G45100	78	42	20.7656	-20.7656	0.001653	0.00599481
AT5G13850	348	232	13.2543	-13.2543	1.34457e-07	2.02023e-06
AT5G49940	300	149	16.6348	-16.1234	7.41804e-06	6.57693e-05
AT1G27540	118	81	16.32	-16.2179	0.00291578	0.0094825
AT3G17611	98	47	15.4399	-14.9865	0.00584635	0.0163577
AT5G54940	2480	666	8.51413	-8.44161	7.45883e-08	1.20347e-06
AT3G10230	372	162	14.7403	-14.7071	3.14748e-06	3.1345e-05
AT5G49540	125	56	21.0694	-21.0077	0.000380181	0.00181934
AT3G04580	29	21	22.3415	-21.8358	0.00462327	0.0135897
AT5G36160	109	97	20.3452	-20.3452	0.000335368	0.0016514
AT1G04980	66	58	17.395	-17.3615	0.00620216	0.0171303
AT1G69570	86	59	21.9708	-21.9708	0.000156327	0.000873897
AT3G21710	94	98	16.8168	-16.673	0.0020004	0.00699241
AT5G15330	37	21	33.9884	-33.6641	0.00367974	0.0113833
AT1G69250	53	28	24.7749	-24.7749	0.0109658	0.026802
AT1G18460	178	109	16.9206	-16.9206	0.00166934	0.00602809
AT5G14920	219	248	5.73579	-5.73579	0.0242254	0.0499423
AT3G58670	42	49	21.8333	-21.5612	0.00449236	0.0133021
AT1G75500	653	615	12.3251	-12.3001	1.1504e-08	2.2175e-07
AT2G32500	52	31	36.402	-36.402	0.00226395	0.00771129
AT1G10500	262	105	21.073	-20.9966	1.68924e-05	0.000133385
AT2G35760	96	52	14.5024	-14.4543	0.0013222	0.00500478
AT2G32000	24	17	39.3946	-39.3946	0.00636688	0.017543
AT2G42490	151	122	25.6061	-25.5431	6.81637e-07	8.31681e-06
AT2G45450	88	61	17.2321	-17.2321	0.000606305	0.00266685
AT1G63970	234	125	27.8136	-27.7965	3.57521e-09	7.59346e-08
AT5G20570	296	132	10.2036	-8.99826	0.000821031	0.00341076
AT3G13120	765	685	16.3502	-16.1539	1.40267e-12	5.53152e-11
AT5G65780	97	51	26.0097	-25.9891	0.000762256	0.0032065
AT1G69160	367	206	12.669	-12.415	3.16127e-06	3.14369e-05
AT5G09220	423	293	11.5543	-11.5543	8.18675e-07	9.71355e-06
AT1G18970	87	136	15.4038	-15.3274	4.26401e-05	0.000294754
AT1G16920	183	128	9.13537	-9.02754	0.00241147	0.0081127
AT1G30520	31	25	49.2632	-49.1342	0.00183587	0.00652728
AT4G21710	69	47	29.5045	-29.2331	0.000818342	0.00340062
AT4G24020	62	35	24.7673	-21.3111	0.011737	0.0282999
AT3G48860	42	30	24.9	-23.5476	0.0228875	0.047778
AT4G32320	46	50	33.1435	-32.9661	0.000353942	0.00172313
AT4G27990	198	136	8.08571	-8.05912	0.00373586	0.0115206
AT3G18760	56	33	22.8653	-22.7148	0.000350649	0.00171013
AT1G62010	20	13	51.1538	-50.8538	0.00334324	0.0105607
AT4G29100	83	61	18.0717	-18.0476	0.00981442	0.0246174
AT2G47960	92	41	21.1455	-20.7956	0.00642125	0.0176716
AT1G64090	465	266	13.6252	-13.6252	6.7557e-07	8.25011e-06
AT5G61790	670	527	11.4229	-11.0117	6.01656e-08	9.89317e-07
AT1G48860	156	136	15.3709	-15.2698	0.000122614	0.000716574
AT2G16630	52	64	29.1863	-29.1863	5.22994e-06	4.85038e-05
AT5G54660	28	24	34.9107	-34.9107	0.00325406	0.0103479
AT1G24440	71	53	25.5238	-25.2341	0.00059406	0.00262389
AT2G37190	1156	881	4.42264	-4.40287	5.04896e-05	0.00033897
AT1G75980	34	11	30.1765	-29.5936	0.0209967	0.0446642
AT5G40500	43	21	35.0144	-35.0144	5.70487e-05	0.000375643
AT3G02690	139	95	31.651	-31.6432	1.81468e-05	0.000142249
AT1G74880	555	306	12.3713	-12.2883	3.72558e-06	3.60839e-05
AT2G43535	381	184	8.32333	-8.03402	0.0013085	0.00496934
AT5G67290	65	27	24.6969	-22.5464	0.00129053	0.00491873
AT4G36800	541	294	17.2375	-17.1199	7.41789e-08	1.19827e-06
AT3G07230	781	524	7.76307	-7.2713	3.57043e-06	3.48015e-05
AT5G61820	920	794	8.84479	-8.78616	5.56835e-07	6.92297e-06
AT1G52630	12	12	42.4167	-42.25	0.0138335	0.0322149
AT5G13740	82	41	27.939	-27.939	0.00268877	0.00887423
AT4G30220	250	167	16.5604	-16.4595	1.27482e-06	1.42772e-05
AT4G39840	74	63	13.3625	-12.5616	0.013657	0.0319066
AT1G73885	1003	779	9.28877	-9.28877	1.29966e-09	3.0215e-08
AT1G33780	116	89	16.9752	-16.8444	0.00220135	0.00754535
AT4G34460	155	89	11.6673	-11.5269	0.013525	0.0316357
AT1G06645	31	10	31.5258	-31.5258	0.0158503	0.0358559
AT3G18580	34	25	19.6729	-19.4965	0.0112002	0.0272829
AT2G26170	103	56	22.6805	-22.6028	0.000994882	0.00397577
AT4G12420	300	187	9.23586	-8.99465	0.0143881	0.0332734
AT4G32520	131	66	15.0824	-14.8658	0.00232866	0.00789404
AT1G53280	131	113	15.2486	-15.2486	0.00209176	0.00724978
AT3G02170	111	70	16.8745	-16.787	0.00283925	0.00927305
AT2G42770	200	104	20.8208	-20.8208	1.14138e-05	9.54359e-05
AT4G16760	277	302	9.71386	-9.71326	0.000658389	0.00284235
AT1G71500	1009	510	17.2894	-17.2854	9.23077e-14	4.30654e-12
AT4G18730	1082	619	11.8132	-11.8132	4.98824e-10	1.23699e-08
AT1G31812	4582	2152	6.33996	-6.3316	4.58325e-13	1.97741e-11
AT1G10630	315	280	11.0893	-10.8988	6.37192e-06	5.78093e-05
AT1G66250	28	17	23.5063	-23.5063	0.0142039	0.0329217
AT2G18900	27	25	24.1022	-23.6933	0.0233743	0.0485427
AT5G43320	102	65	42.6926	-42.6926	2.7292e-06	2.75382e-05
AT1G02920	1515	1617	3.30087	-3.1223	0.0015147	0.00558296
AT4G34710	905	1117	7.29216	-6.77473	1.16861e-07	1.7831e-06
AT1G27100	231	113	16.6432	-16.6271	3.48033e-05	0.000248057
AT1G11750	230	177	21.9753	-21.9753	6.4547e-08	1.05631e-06
AT1G77710	566	206	7.40639	-6.93948	0.00183487	0.0065271
AT3G07670	51	35	24.2616	-23.3966	0.0106111	0.0261931
AT5G16150	206	194	12.4693	-12.2648	0.00115253	0.00447521
AT2G20750	48	75	22.3708	-22.3708	0.000492121	0.00225026
AT4G31340	381	198	12.47	-12.4639	0.000167279	0.000924973
AT3G53580	245	215	12.0589	-12.0498	0.000185527	0.00100647
AT1G63660	93	52	13.7672	-13.7151	0.0224699	0.0470849
AT1G67330	157	213	7.43826	-7.43826	0.00271299	0.00893489
AT1G78510	181	58	17.8347	-15.4695	0.0014007	0.00524853
AT3G07390	96	183	9.3306	-8.37158	0.0148391	0.0340326
AT4G00150	82	71	21.664	-21.664	8.45786e-05	0.000520597
AT1G03910	56	24	26.1786	-26.1786	0.0233503	0.0485233
AT3G54900	952	560	12.683	-12.6775	5.29941e-13	2.23729e-11
AT1G49975	170	125	10.7645	-10.6529	0.00395143	0.0120078
AT4G35790	148	111	18.9842	-18.9212	9.9555e-05	0.000599902
AT1G80600	191	139	17.3163	-17.3058	2.51983e-07	3.47847e-06
AT4G18905	66	31	17.5836	-17.4741	0.0151584	0.0346029
AT1G54220	36	23	40.994	-40.994	0.000394987	0.00188145
AT2G18160	880	414	12.8044	-12.7848	3.08878e-08	5.39478e-07
AT1G49750	180	243	9.35761	-9.11111	0.00347001	0.0108644
AT2G47400	3826	3144	7.97142	-7.96863	2.28969e-19	2.30022e-17
AT1G19050	74	34	22.8235	-22.7695	0.00118458	0.00458603
AT2G35605	134	88	11.2507	-11.2507	0.0144732	0.0334276
AT1G66580	1044	1255	10.903	-10.7424	4.67844e-11	1.40282e-09
AT3G18420	69	39	17.1773	-17.1416	0.00394663	0.0119986
AT1G75380	202	131	18.3158	-17.4934	0.00033584	0.00165314
AT3G50750	63	46	28.3734	-28.3734	7.08851e-05	0.000449294
AT4G10610	153	120	19.8088	-19.6343	5.5649e-05	0.000368043
AT5G58090	175	163	6.67246	-6.66321	0.0121754	0.0291122
AT4G26960	28	39	14.4734	-13.9258	0.0238476	0.049274
AT3G13062	267	98	14.6737	-14.6486	0.00783285	0.0206362
AT2G24360	231	133	8.71474	-8.28503	0.0179556	0.0395397
AT1G17050	227	61	17.8767	-17.7622	0.000771348	0.00323858
AT5G22450	31	10	42.0419	-42.0419	0.00642428	0.0176764
AT3G55430	211	250	12.588	-12.588	2.58035e-06	2.62478e-05
AT3G04730	888	559	16.1793	-16.1352	7.33073e-10	1.76695e-08
AT5G52570	258	113	14.7781	-14.2531	0.00124464	0.00477955
AT5G09225	180	111	9.59189	-9.35285	0.0107688	0.0264616
AT2G36380	124	71	28.1962	-28.1962	0.000445956	0.00207495
AT1G80260	38	18	44.5058	-44.5058	0.00270608	0.00891767
AT4G04770	376	183	16.1012	-16.1012	2.59565e-07	3.55816e-06
AT4G38690	505	316	10.7324	-10.1297	7.91212e-07	9.46087e-06
AT1G51570	261	176	14.5987	-14.5987	2.90574e-05	0.000212565
AT1G47420	586	305	7.07871	-7.02449	0.000271717	0.00138659
AT3G05520	72	35	20.3643	-20.3437	0.0159484	0.0360422
AT5G56540	148	203	5.99477	-5.90411	0.0145384	0.0335218
AT1G76030	635	342	13.3093	-13.3093	2.57956e-08	4.58097e-07
AT1G52740	1118	749	9.56803	-9.56624	3.86523e-11	1.18216e-09
AT3G25760	37	43	18.2282	-15.0767	0.0149655	0.034294
AT2G20740	158	71	14.0525	-13.7915	0.0164238	0.0368805
AT4G23850	294	183	16.0776	-16.0643	0.000179152	0.000979605
AT1G17620	166	76	8.88443	-8.76522	0.01309	0.0308282
AT3G16230	42	23	37.0642	-36.1822	0.00171202	0.00615691
AT1G76940	41	27	21.8844	-21.4887	0.0129162	0.0304811
AT5G05200	120	47	25.2691	-25.2191	0.00128715	0.00490858
AT3G47730	94	71	16.4628	-15.3004	0.0192131	0.0417214
AT3G61050	117	46	16.5929	-16.4483	0.0066439	0.0181537
AT3G57870	484	330	10.3285	-9.477	2.66122e-06	2.69114e-05
AT4G20830	232	193	7.0733	-7.03368	0.00479753	0.0139802
AT4G38700	22	18	21.9444	-21.9444	0.00534304	0.0152155
AT3G07630	63	26	32.3626	-32.3309	0.00700648	0.0189487
AT3G55250	142	96	22.0939	-22.0939	4.64883e-06	4.39737e-05
AT1G13245	770	372	12.9315	-12.9315	3.71387e-08	6.39725e-07
AT1G04280	102	67	22.5353	-22.5353	0.000183089	0.000996062
AT5G65840	162	74	20.0726	-18.6645	0.000432799	0.00202279
AT5G47720	97	56	22.2642	-22.0974	0.000976213	0.00391432
AT1G06760	453	438	9.01848	-8.88064	2.1389e-06	2.22507e-05
AT2G30080	21	21	28.7619	-28.7619	0.00460278	0.0135475
AT2G40640	20	12	63.5667	-63.5667	0.0209797	0.0446418
AT5G46890	359	297	7.82963	-7.80819	7.56413e-05	0.000474716
AT1G01610	326	257	8.41477	-8.14165	0.00340028	0.0106918
AT3G11730	153	70	14.1801	-14.167	0.00277112	0.00909369
AT3G61060	268	113	12.4381	-12.4036	0.00350985	0.0109587
AT2G18960	1140	797	15.0934	-14.9135	6.74331e-13	2.79543e-11
AT1G10370	364	276	12.2666	-11.5208	3.2471e-06	3.21973e-05
AT1G04250	590	305	11.9003	-11.9003	7.47004e-06	6.60734e-05
AT2G23540	160	108	19.0488	-18.891	3.1568e-05	0.000228878
AT3G15290	62	35	22.1387	-22.1387	0.00196255	0.00688634
AT4G39600	11	11	27.3636	-27	0.0189826	0.0413382
AT5G22060	383	262	8.65014	-8.64492	0.00158102	0.00578865
AT4G24330	147	120	17.4313	-17.4255	1.33983e-05	0.000109631
AT4G27657	74	39	23.7592	-23.7592	2.36776e-05	0.000177948
AT1G76450	330	136	18.4537	-18.4537	4.92226e-06	4.58977e-05
AT1G70980	45	40	19.7111	-19.1778	0.00911216	0.0232759
AT3G44600	38	37	22.6728	-22.6728	0.00188254	0.00666053
AT3G12950	44	35	17.4552	-17.4552	0.00777454	0.0205161
AT5G55280	84	57	28.4674	-28.4185	7.10976e-05	0.000450069
AT1G07830	85	49	22.1676	-22.1676	0.00375745	0.011582
AT2G38730	53	24	23.3153	-23.3153	0.00526835	0.0150557
AT5G02500	8640	6121	7.22675	-7.12699	1.94979e-28	4.06589e-26
AT5G60750	77	52	21.4573	-21.4553	0.00070571	0.00300796
AT3G07360	175	68	18.7146	-18.7146	0.000302858	0.00151664
AT2G26560	37	48	31.2742	-31.2742	5.78558e-05	0.000379899
AT2G47630	118	102	23.8043	-23.8043	0.000100054	0.00060212
AT2G02170	22	12	30.5152	-30.5152	0.0146951	0.0337926
AT5G47930	1190	919	15.4931	-15.2959	2.45293e-16	1.71369e-14
AT5G26800	105	91	18.2564	-18.2432	5.68755e-05	0.000375073
AT4G36250	322	157	23.5457	-19.8909	9.66914e-08	1.50709e-06
AT1G07180	554	209	14.9353	-14.9316	3.88198e-07	5.05943e-06
AT1G45688	406	211	11.041	-11.0373	0.000311581	0.00155287
AT4G21790	497	223	7.47348	-7.47348	0.00460679	0.0135535
AT5G14320	1058	1067	14.6752	-14.5084	4.5956e-14	2.2589e-12
AT5G37600	214	451	11.3569	-11.352	2.87073e-06	2.88604e-05
AT3G19520	102	67	14.7632	-14.7436	0.0217954	0.0459653
AT5G55290	291	136	16.6186	-16.5989	1.58887e-06	1.72457e-05
AT1G58190	26	15	29.2513	-29.2513	0.0161445	0.0364111
AT5G16200	35	39	21.2212	-20.1121	0.00697789	0.0188812
AT5G02150	25	18	23.1311	-22.8511	0.0129883	0.0306249
AT5G35080	76	59	26.7676	-26.7676	9.96319e-05	0.000600102
AT3G52090	196	145	9.43058	-9.0227	0.00434394	0.0129546
AT1G33990	184	89	22.2662	-22.2662	8.45307e-05	0.000520535
AT2G46260	92	90	13.8626	-13.2553	0.00167224	0.00603434
AT1G79090	86	61	16.6653	-16.5562	0.00647598	0.0177795
AT1G70310	259	174	18.127	-18.1153	2.33154e-06	2.40728e-05
AT3G01190	224	195	9.2274	-9.04888	0.00202725	0.00706357
AT4G37790	154	76	18.6365	-18.6321	0.000393663	0.00187668
AT4G39980	95	84	15.0431	-14.9852	0.0018057	0.00644834
AT3G06590	206	179	11.5538	-11.3919	0.00027164	0.00138659
AT5G53160	269	167	20.6535	-20.6535	4.08077e-09	8.5877e-08
AT4G00180	95	44	20.7139	-20.6077	0.0144872	0.0334491
AT5G07030	143	166	15.2638	-15.2036	1.27481e-05	0.000104748
AT1G05720	127	97	11.3931	-10.67	0.00169927	0.00611587
AT1G08680	92	58	28.569	-28.2736	0.000120541	0.000706863
AT3G47600	59	30	26.4113	-26.2712	0.00537268	0.0152797
AT5G19130	30	22	30.4939	-24.5606	0.0114033	0.0276395
AT5G11890	95	108	11.439	-11.439	0.00332918	0.0105308
AT2G22670	506	372	15.6806	-15.5289	8.46399e-08	1.34515e-06
AT4G22690	260	177	9.54854	-9.54854	0.000153955	0.000863442
AT4G26690	165	121	11.6733	-11.6556	0.00481132	0.0140144
AT2G43945	168	86	16.9261	-15.8594	0.00127153	0.00485844
AT3G50000	210	108	13.7534	-13.7439	0.000533017	0.00240679
AT4G24780	422	195	11.6849	-11.6809	4.83967e-06	4.52753e-05
AT5G57660	603	489	16.5651	-16.5451	5.88743e-11	1.73138e-09
AT5G34930	15	25	30.6267	-30.6267	0.0175818	0.0389032
AT1G06000	96	147	19.1962	-19.1745	4.6018e-07	5.84267e-06
AT5G27700	1318	733	10.5789	-10.56	6.97824e-10	1.69087e-08
AT4G38770	4712	3561	5.31288	-5.29829	3.66967e-16	2.52528e-14
AT1G77480	45	43	36.2599	-36.2599	0.000437469	0.00204306
AT2G34860	441	361	19.5057	-19.3914	3.66772e-11	1.12928e-09
AT1G12244	33	20	36.1439	-35.7136	0.0218886	0.0460913
AT2G17695	113	69	12.0459	-12.0459	0.0129793	0.0306142
AT5G28300	31	23	27.885	-25.2482	0.00305	0.00983994
AT1G31770	102	65	25.0683	-25.0683	1.08769e-05	9.15593e-05
AT5G20670	29	18	17.8525	-17.8525	0.0126447	0.0299946
AT1G52720	118	212	8.43164	-8.32675	0.00180796	0.00645473
AT5G09530	454	642	7.45322	-7.45322	7.61981e-05	0.000477252
AT5G01650	467	245	8.17685	-7.86072	0.00213808	0.00737135
AT2G07050	163	105	33.177	-33.177	7.17036e-06	6.38743e-05
AT3G57560	119	149	13.7345	-11.2956	9.84423e-05	0.000594498
AT1G69730	31	22	25.4809	-25.4164	0.0125418	0.0297917
AT3G50830	386	196	11.2794	-10.7399	7.55583e-05	0.000474411
AT1G71190	52	39	25.6795	-25.641	0.00348867	0.0109025
AT1G72510	694	300	9.45876	-9.20376	0.000636476	0.00277034
AT2G31350	199	80	25.4526	-25.4526	6.69391e-06	6.02539e-05
AT4G30930	56	50	20.7929	-20.78	0.000506443	0.00230669
AT1G13440	5797	5183	12.9179	-12.8438	1.18407e-33	3.5427e-31
AT1G06290	116	98	14.762	-14.762	0.00420379	0.0126242
AT4G38250	380	351	9.12129	-9.12129	1.16741e-05	9.72582e-05
AT1G18260	74	45	23.0252	-21.6667	0.00411375	0.012408
AT4G36540	348	160	15.2551	-15.2274	0.000123706	0.000722344
AT4G29240	30	19	23.7193	-23.7193	0.0177586	0.0392124
AT1G44800	309	295	10.5486	-10.5211	0.000479552	0.00220223
AT4G15610	1097	718	7.42504	-7.41116	2.72491e-06	2.7515e-05
AT3G01820	142	98	15.43	-15.4047	0.0021011	0.00727482
AT1G12240	319	187	26.1162	-25.9624	5.61665e-08	9.30228e-07
AT1G18080	1605	1356	8.03317	-8.03317	2.26615e-12	8.61574e-11
AT4G23470	462	327	13.2953	-13.2765	9.62865e-08	1.50392e-06
AT2G38310	884	836	8.61405	-8.40891	7.30739e-10	1.76441e-08
AT1G04480	936	460	14.6993	-14.6953	1.85234e-10	4.98899e-09
AT1G09840	80	40	30.9875	-30.7875	0.0010475	0.00414514
AT3G12350	98	34	21.8277	-21.8277	0.00585635	0.0163757
AT2G33800	628	555	12.6568	-12.4926	1.7023e-11	5.52565e-10
AT5G05080	268	142	10.1789	-9.65777	0.00232421	0.00788449
AT5G58270	39	34	35.3929	-35.3567	0.00122343	0.00471258
AT3G61110	1487	1010	12.629	-12.5111	7.13612e-14	3.3867e-12
AT4G25870	24	15	43.5833	-43.5833	0.00806846	0.0210994
AT5G53300	6653	2739	5.33225	-5.28255	4.45903e-14	2.20619e-12
AT4G14910	63	53	29.1291	-29.0973	7.95106e-05	0.000494473
AT3G07680	257	182	18.6879	-17.6531	2.37847e-07	3.30989e-06
AT4G26080	126	155	12.2972	-12.2724	0.00253136	0.00845543
AT2G40940	65	42	25.356	-25.356	0.00323862	0.0103107
AT1G67480	201	167	19.8308	-19.8187	8.02627e-07	9.56412e-06
AT3G14350	132	67	22.592	-22.5613	7.64138e-05	0.000478038
AT3G06310	109	95	19.7716	-19.7716	2.40081e-05	0.000179969
AT4G02725	145	55	18.9611	-18.9611	0.00132785	0.00502066
AT4G20890	325	188	10.0855	-10.0095	0.000156545	0.000874758
AT5G25140	38	10	32.9842	-31.9105	0.00968178	0.0243335
AT5G66690	143	85	11.3362	-9.15928	0.00839173	0.0217669
AT4G36480	54	35	18.6725	-18.0757	0.015366	0.0349789
AT2G04378	169	182	22.4848	-22.456	4.60136e-07	5.84267e-06
AT3G11230	35	29	27.6236	-27.5034	0.0217684	0.045918
AT1G78420	65	37	20.5809	-18.8694	0.0147127	0.0338217
AT4G20410	89	64	20.4349	-20.3106	0.00235352	0.00796252
AT5G08290	818	477	8.84045	-8.81321	1.46354e-06	1.60371e-05
AT1G21380	59	26	32.1043	-32.1043	0.00129612	0.00493456
AT1G32700	276	142	16.854	-16.854	1.8692e-05	0.000145755
AT2G07777	231	120	5.05206	-5.03474	0.00325078	0.0103446
AT1G75680	455	226	14.7877	-14.7866	1.04422e-05	8.8386e-05
AT4G26480	104	76	15.916	-15.8765	0.00420286	0.0126242
AT2G29650	141	50	30.2328	-30.2328	0.000151594	0.000854902
AT3G55610	378	248	18.7505	-18.7449	2.187e-07	3.09031e-06
AT4G30190	1249	998	13.8597	-13.7417	1.10194e-12	4.43449e-11
AT4G31490	86	53	25.4458	-24.7174	0.00028503	0.00144486
AT3G12610	467	468	10.8419	-10.7049	1.28162e-07	1.93835e-06
AT1G05600	28	16	25.1071	-25.1071	0.0121695	0.0291083
AT5G24314	259	177	17.8765	-17.252	2.22685e-07	3.13697e-06
AT4G29480	350	282	8.74089	-7.47941	0.000137973	0.000789845
AT5G09230	35	14	46.4571	-46.2857	0.0144898	0.0334491
AT2G22780	191	155	20.3198	-20.2342	1.70118e-06	1.83346e-05
AT1G08910	18	21	51.3651	-51.3333	0.00182347	0.0064983
AT4G11320	3292	901	5.71043	-5.63676	2.39562e-07	3.32369e-06
AT1G58807	63	24	38.7778	-38.5556	0.002958	0.00959484
AT1G08460	88	50	16.2091	-16.1582	0.00820172	0.0213667
AT1G09700	26	12	24.2885	-23.9038	0.00797068	0.0208953
AT4G26520	73	37	25.5317	-22.5616	0.00328823	0.0104348
AT2G20820	990	488	9.79562	-9.2315	1.76631e-07	2.56161e-06
AT3G62250	2604	2102	11.443	-11.4003	9.71359e-22	1.2044e-19
AT4G38630	232	238	12.0401	-11.972	4.794e-05	0.000325505
AT1G67870	794	479	5.33687	-5.00291	0.000310039	0.0015466
AT1G58080	179	165	25.5018	-25.498	1.11993e-07	1.71262e-06
AT1G31190	104	32	22.4375	-22.4183	0.00602045	0.0167494
AT5G02870	1102	871	12.4383	-12.4383	1.14541e-13	5.25474e-12
AT1G74340	118	40	14.1301	-12.3733	0.018199	0.0399328
AT5G66530	78	124	22.3505	-22.3505	6.24759e-05	0.000403928
AT4G30810	115	132	12.0664	-9.88999	0.00825651	0.0214729
AT3G09830	22	13	33.3531	-33.2622	0.0149923	0.0343439
AT5G57870	379	192	11.3972	-11.3962	0.000114991	0.000678651
AT1G69620	1883	1152	10.9145	-10.9145	5.06829e-13	2.1463e-11
AT1G55152	80	99	10.0071	-9.96869	0.00183302	0.00652556
AT3G25585	327	132	16.2895	-16.2895	0.000317853	0.00157814
AT2G05380	6684	9414	4.68013	-4.64173	6.25084e-23	8.7786e-21
AT5G57040	320	151	15.2095	-15.2032	1.48771e-05	0.000119809
AT1G02000	66	46	16.0929	-16.0929	0.008807	0.0226732
AT5G55510	30	43	20.286	-19.9109	0.0197753	0.0427035
AT3G57520	327	108	22.9106	-22.9106	8.00637e-06	7.00964e-05
AT2G34840	22	13	43.2552	-42.1993	0.00723878	0.0194205
AT1G55670	7828	9664	10.7761	-10.7717	7.83941e-40	2.99705e-37
AT1G16210	168	106	11.3405	-9.20687	0.00339448	0.0106784
AT2G20690	93	44	21.8749	-20.9418	0.000427929	0.00200326
AT2G23120	520	543	5.68759	-5.65659	0.000632944	0.00275758
AT1G69340	62	24	28.1371	-28.1371	0.0117783	0.0283694
AT5G14970	149	74	16.4257	-15.3007	0.00377493	0.0116151
AT1G27930	72	83	10.7072	-10.421	0.0104078	0.0258142
AT3G52340	81	45	43.1481	-43.1481	0.000718956	0.00305066
AT2G31490	390	142	11.4331	-11.4331	0.000291312	0.00146915
AT3G23910	46	34	26.5051	-26.5051	0.000813264	0.00338258
AT1G64520	305	276	13.5958	-13.5017	1.18269e-06	1.3397e-05
AT3G08030	402	725	9.72293	-9.10692	3.73858e-08	6.42374e-07
AT1G69080	19	13	42.9433	-42.9433	0.0046777	0.0137094
AT1G05150	74	54	14.9244	-14.9244	0.00575305	0.0161425
AT5G66010	47	21	23.155	-23.0233	0.017785	0.039252
AT5G13090	168	88	10.2332	-10.0308	0.0026296	0.00871238
AT3G22620	442	667	9.85922	-9.65239	0.000126288	0.000734112
AT1G09560	1274	1026	7.2561	-7.15961	7.96025e-09	1.59704e-07
AT1G72010	181	131	16.542	-16.542	5.61176e-06	5.14555e-05
AT4G38920	1160	839	6.8956	-6.48509	2.0008e-07	2.85357e-06
AT5G63380	55	39	23.0816	-22.1156	0.00681551	0.0185241
AT1G09150	97	115	19.5059	-19.4962	2.89102e-05	0.000211757
AT2G29310	73	42	26.6217	-23.6347	0.001583	0.00579285
AT4G13170	316	198	14.2222	-14.2206	2.45385e-06	2.51282e-05
AT4G32710	27	10	40.7704	-40.7704	0.0139881	0.032509
AT4G26210	100	38	22.2758	1.38316	0.00503438	0.014535
AT4G33470	36	22	34.8232	-34.5253	0.0144683	0.0334218
AT1G55480	484	199	19.6522	-19.6268	4.69147e-09	9.78313e-08
AT1G14020	33	11	36.4242	-36.4242	0.0121723	0.0291099
AT5G18670	985	326	12.3063	-12.2607	1.3374e-08	2.53535e-07
AT4G05060	42	16	28.0774	-28.0774	0.00141233	0.00528342
AT1G64880	52	33	22.0752	-22.0752	0.00454322	0.0134181
AT1G14980	1345	654	10.5156	-10.5051	1.27265e-12	5.07694e-11
AT2G04690	142	99	15.0253	-15.0069	0.00818094	0.0213287
AT2G42900	52	74	10.3061	-10.2417	0.0125247	0.0297767
AT2G24790	698	561	12.5463	-12.4493	9.52313e-09	1.87506e-07
AT3G19680	62	44	20.9428	-20.8475	0.00104242	0.00412979
AT3G28180	76	69	14.1798	-13.2355	0.0141827	0.032889
AT4G31200	32	19	30.7204	-30.5362	0.0182875	0.0400974
AT3G47295	408	142	15.6986	-15.3947	1.94897e-06	2.05388e-05
AT3G44430	143	119	18.3072	-18.2234	5.11666e-06	4.75814e-05
AT3G44340	58	36	33.523	-33.523	0.00274143	0.00902424
AT5G05500	42	159	11.5939	-11.549	0.00539923	0.0153376
AT3G15160	45	23	39.8995	-39.7623	0.0100864	0.0251531
AT1G35580	290	215	14.5024	-14.1779	5.14636e-05	0.000343665
AT5G10780	189	133	13.8505	-13.8226	0.000416234	0.00196052
AT4G36660	100	50	14.35	-13.23	0.0098055	0.024613
AT3G48330	45	36	29.3056	-29.2167	0.00384785	0.0117763
AT1G17080	466	208	13.5144	-13.3428	7.6465e-06	6.72452e-05
AT5G59250	154	101	12.1852	-11.8757	0.00748734	0.0199166
AT3G17020	409	262	6.10839	-6.06851	0.00715533	0.0192341
AT2G03150	28	19	43.1955	-43.1955	0.0105494	0.0260954
AT1G20640	45	24	30.5944	-30.5944	0.00591282	0.01649
AT4G36190	76	26	43.496	-42.9899	0.00433628	0.0129376
AT3G51600	2177	2009	9.14647	-9.07754	1.48934e-16	1.06206e-14
AT1G17100	593	433	8.93132	-8.65639	2.43542e-06	2.49767e-05
AT4G02230	723	365	9.44351	-9.41792	6.58253e-07	8.07446e-06
AT1G51680	574	458	20.1572	-20.1572	6.46087e-12	2.27419e-10
AT2G36160	1092	611	11.7141	-11.6672	1.06096e-09	2.51307e-08
AT1G14810	172	154	15.5709	-15.5709	0.0001534	0.000861028
AT3G15880	102	41	21.8977	-21.7819	0.00385831	0.0117926
AT2G21160	496	396	11.8891	-11.2445	6.88475e-07	8.37057e-06
AT2G31800	74	56	24.2283	-23.0391	0.000572149	0.00254591
AT4G22260	129	64	19.6369	-18.8808	0.000784666	0.00328348
AT5G60600	388	219	24.2065	-24.1182	2.24211e-07	3.14879e-06
AT4G30440	421	337	8.46019	-6.92457	2.46968e-05	0.000184129
AT3G61440	1797	988	15.0094	-15.0094	2.49144e-15	1.46537e-13
AT3G27030	216	141	16.1981	-16.1981	1.38785e-07	2.07169e-06
AT4G21860	714	460	10.7958	-10.7849	2.01162e-07	2.86308e-06
AT3G26450	3321	1113	9.74188	-9.65908	2.26541e-12	8.61574e-11
AT4G04810	22	26	23.021	-22.2657	0.0197255	0.0426189
AT5G05960	529	242	10.9101	-10.9101	3.98164e-07	5.18442e-06
AT1G77920	56	28	21.0357	-20.8214	0.0235319	0.0487608
AT5G20150	116	71	15.6226	-15.5461	0.00267164	0.00883039
AT5G01020	332	206	8.85074	-8.7781	0.00304837	0.00983698
AT4G29680	87	56	13.2886	-11.1773	0.0110397	0.0269493
AT5G01590	90	85	12.1588	-12.0333	0.00659584	0.018032
AT4G34180	470	226	9.33687	-8.7287	0.000116259	0.000683789
AT4G01050	930	681	11.7881	-11.7823	1.40538e-09	3.23991e-08
AT2G19680	122	57	12.9396	-9.45441	0.0113688	0.0275954
AT1G80380	436	159	16.258	-16.2092	2.79028e-05	0.000205252
AT5G66730	101	54	15.883	-15.8486	0.0241326	0.0497806
AT1G22040	35	26	26.5714	-26.2242	0.00280166	0.00916986
AT5G08720	85	38	29.0012	-28.8954	0.00308118	0.00991497
AT3G62360	60	51	33.0549	-33.0549	0.00039133	0.00186815
AT4G40030	2105	1626	10.6764	-10.672	7.13768e-16	4.65573e-14
AT4G38510	260	178	16.188	-15.9701	5.02794e-05	0.000338054
AT1G48230	81	50	22.7096	-22.6356	0.00215967	0.00742347
AT2G40510	589	463	9.13154	-8.60734	9.36874e-06	8.05384e-05
AT1G32400	565	360	9.78405	-9.72225	2.02203e-06	2.11951e-05
AT3G10980	66	33	19.8636	-19.5606	0.00615002	0.0170139
AT1G71480	334	145	14.0817	-14.0463	0.000146186	0.000829333
AT2G43530	33	27	22.3737	-22.3737	0.017051	0.0380211
AT2G36480	59	37	21.0202	-20.891	0.00298551	0.00966812
AT1G12080	310	231	5.36278	-5.35192	0.00964221	0.0242828
AT2G33600	28	26	20.7582	-20.1319	0.0179416	0.0395191
AT5G56870	146	118	17.9288	-17.8453	0.000414279	0.00195408
AT1G20630	26	24	23.3429	-23.3429	0.00221354	0.00758024
AT1G56090	32	17	26.4688	-23.3768	0.0033321	0.0105376
AT1G31760	26	14	24.9835	-24.9066	0.0139325	0.0324017
AT3G07500	19	13	30.1053	-30.1053	0.00606758	0.0168431
AT2G20100	11	10	62.0818	-62.0818	0.0103664	0.0257207
AT3G23690	123	71	14.6478	-14.6478	0.0106721	0.0263083
AT5G23390	18	12	47.25	-46.25	0.0213875	0.0453261
AT5G19940	1653	1162	13.4941	-13.4888	2.47055e-15	1.45932e-13
AT2G30750	196	253	13.4485	-13.4485	1.45493e-06	1.5981e-05
AT5G19250	292	305	9.5157	-8.90615	1.48589e-05	0.000119732
AT5G08410	178	109	12.531	-12.4793	0.000204333	0.00109213
AT3G56400	22	38	28.5622	-28.5622	0.00450522	0.0133345
AT3G22550	64	57	17.2379	-17.1935	0.00388557	0.0118548
AT3G06760	95	45	21.5392	-21.4971	0.00405092	0.0122534
AT2G30424	19	22	41.3876	-41.3876	0.00317562	0.01015
AT2G42600	698	345	19.3657	-19.3545	7.93253e-11	2.29843e-09
AT5G55220	124	63	19.6458	-19.6458	0.00828459	0.0215256
AT3G59780	150	80	45.0033	-44.9767	1.40155e-06	1.5506e-05
AT3G08010	139	86	21.0032	-20.9235	0.000179917	0.000982618
AT5G26270	143	338	12.4892	-12.4892	0.000285129	0.00144486
AT4G26860	232	117	15.8231	-15.823	0.00142575	0.00532932
AT2G42680	417	358	11.8754	-11.4013	1.19915e-06	1.35388e-05
AT5G14070	25	23	15.4191	-15.4191	0.0173604	0.0385371
AT1G45010	75	45	13.76	-12.8622	0.0173536	0.0385284
AT1G28400	338	229	7.19648	-7.19366	0.0020235	0.00705581
AT2G31260	39	30	28.2513	-28.2308	0.00396236	0.0120304
AT1G33811	300	266	13.8687	-13.365	1.4373e-06	1.58379e-05
AT1G33410	30	14	48.8762	-48.8762	0.00866644	0.0223783
AT4G22490	153	75	6.45281	-6.45281	0.0218879	0.0460913
AT2G20080	35	10	41.0714	-40.9286	0.00412041	0.0124253
AT3G62260	71	41	17.2748	-17.1601	0.00437003	0.0130212
AT1G52410	38	34	36.6161	-36.5635	0.00150462	0.00555623
AT3G57090	158	85	22.4453	-22.4435	8.22784e-06	7.17161e-05
AT1G54040	12	30	24.6333	-22.9667	0.00892991	0.022892
AT3G47810	210	175	15.1352	-14.6914	1.52088e-05	0.000122123
AT4G26850	3278	1933	12.5565	-12.5559	2.72224e-18	2.40168e-16
AT1G10430	84	45	24.1111	-23.3032	0.000590598	0.00260944
AT5G18420	66	59	21.1351	-21.1351	0.0011475	0.00446258
AT4G09650	3504	3134	9.6978	-9.69396	2.18467e-24	3.34084e-22
AT1G03860	250	193	22.4301	-22.1238	1.90861e-08	3.48385e-07
AT5G24460	87	43	12.4101	-12.4101	0.00587154	0.0164015
AT4G27090	2775	1646	9.79177	-9.79159	5.67287e-17	4.33754e-15
AT4G24060	50	42	34.6619	-34.6619	0.000502202	0.00229019
AT5G65310	156	106	10.3143	-10.1261	0.0210666	0.0447507
AT2G44750	16	17	44.1471	-44.1471	0.0158812	0.035914
AT1G44350	90	48	19.1444	-19.1444	0.000670598	0.00288674
AT2G43680	372	216	10.1134	-10.0336	0.000560774	0.00250582
AT1G51660	32	29	22.8265	-21.0981	0.00781116	0.0205948
AT4G00360	1546	701	8.34761	-8.32594	2.5228e-08	4.5034e-07
AT1G78180	62	36	24.4319	-24.3495	0.0024028	0.00809938
AT5G47370	96	108	15.2396	-14.5822	0.00414376	0.0124821
AT5G38030	48	26	41.1939	-40.9856	0.00122406	0.00471371
AT1G72160	149	104	17.1213	-17.1136	0.000713153	0.00303311
AT2G30950	933	395	16.0046	-16.0003	4.6228e-11	1.3922e-09
AT1G29920	14593	14494	11.5002	-11.4996	7.54659e-58	1.48377e-54
AT3G55960	248	89	17.0358	-17.0179	0.000135143	0.000776658
AT3G49560	185	90	11.7925	-11.7324	0.0238753	0.0493164
AT1G09415	54	33	13.3114	-6.76936	0.0107403	0.0264114
AT2G23670	704	509	7.63135	-7.07343	5.46908e-07	6.81802e-06
AT3G28050	193	108	23.8347	-23.728	1.58599e-05	0.000126392
AT5G01530	6230	5862	11.6509	-11.576	6.08928e-33	1.78312e-30
AT3G16760	95	41	15.2796	-15.2796	0.0115905	0.0280302
AT1G34130	41	34	31.2834	-24.5215	0.00151339	0.00557965
AT5G06340	244	183	11.5123	-11.4385	0.000233571	0.00122183
AT5G46030	238	97	10.8211	-10.6753	0.0178673	0.0393918
AT2G17500	476	355	10.2782	-9.15469	0.000166304	0.000920691
AT3G22890	996	593	15.9507	-15.9507	5.74867e-15	3.26938e-13
AT5G67220	192	126	15.7163	-14.9286	1.44018e-05	0.000116458
AT1G42550	109	37	12.6891	-11.8302	0.020944	0.0446005
AT4G27260	104	138	17.1116	-16.38	0.000155734	0.000871643
AT2G23350	287	155	11.2105	-11.1955	0.00173882	0.00624152
AT1G65290	760	448	10.3877	-10.1444	3.60898e-08	6.23218e-07
AT3G45600	285	108	12.1079	-12.1079	0.00172043	0.00618233
AT5G19260	21	16	25.0685	-25.0685	0.00982992	0.0246339
AT5G44800	44	27	24.6667	-24.6498	0.0160135	0.0361669
AT4G08685	381	354	11.8161	-11.7923	2.88562e-09	6.25429e-08
AT1G49480	220	126	11.656	-11.656	0.00250547	0.00838386
AT4G17340	1295	393	9.49157	-9.49157	2.92014e-07	3.94793e-06
AT1G25230	333	266	16.6683	-16.2729	3.3634e-06	3.29705e-05
AT3G53480	127	105	26.2479	-26.2479	1.05289e-05	8.89556e-05
AT4G04890	175	74	18.4416	-17.6421	0.00247925	0.00830621
AT4G09040	140	76	16.8827	-16.8165	0.000425371	0.00199473
AT4G23890	464	385	10.6906	-10.6906	3.04788e-07	4.10048e-06
AT3G48090	50	26	16.8954	-15.7385	0.0202564	0.0434793
AT5G04280	64	29	27.2101	-27.2101	0.00145572	0.00541926
AT5G64180	174	106	13.067	-11.6593	0.000771968	0.00324019
AT1G66760	253	105	14.9698	-14.8496	0.00165397	0.00599595
AT5G24810	57	48	29.3849	-28.705	0.00264676	0.00876289
AT1G14700	265	202	23.6605	-23.6087	5.4366e-08	9.08057e-07
AT2G32280	16	14	31.5982	-31.5982	0.0061572	0.0170266
AT4G32470	929	441	11.6768	-11.6768	6.4609e-09	1.3154e-07
AT4G23500	40	38	20.2513	-16.9908	0.0194672	0.0421829
AT3G25920	721	548	15.0138	-15.0081	1.21652e-09	2.83778e-08
AT4G38350	50	32	43.0938	-42.6187	0.00359425	0.0111791
AT2G35780	122	96	19.5505	-19.5342	0.000682817	0.00292578
AT5G47800	40	27	25.2481	-25.2481	0.00887301	0.0227936
AT4G16380	404	288	17.3192	-17.2431	9.41773e-08	1.47795e-06
AT2G37585	21	17	37.507	-36.6667	0.0108379	0.0265919
AT1G59830	109	39	17.8318	-17.8318	0.00984973	0.0246655
AT2G31790	149	68	13.4613	-13.4613	0.00307674	0.00990299
AT1G01140	206	153	14.5556	-14.5066	0.00184281	0.00655026
AT1G11890	125	61	20.2845	-20.2845	0.000313379	0.00156043
AT3G48990	663	490	10.1524	-10.1524	2.19711e-07	3.09823e-06
AT1G67325	70	63	20.2667	-19.0381	0.00656981	0.0179762
AT3G20250	85	30	27.8784	-27.8784	0.00263444	0.00872419
AT2G47940	206	111	13.2994	-13.2704	0.0166073	0.0371774
AT3G17090	129	63	13.9081	-13.8786	0.00830995	0.0215874
AT5G15090	736	286	12.4123	-12.3929	1.03175e-07	1.60089e-06
AT5G60460	155	155	7.62581	-7.1871	0.00425032	0.0127334
AT1G08230	150	163	18.5191	-18.5191	4.83387e-05	0.000327565
AT4G34630	193	93	18.9334	-18.8069	1.72601e-06	1.85051e-05
AT2G20920	195	130	24.5923	-24.459	1.57802e-07	2.32381e-06
AT1G08630	28	12	35.75	-35.75	0.020403	0.0437324
AT5G27560	164	75	14.6291	-14.6291	0.0104026	0.0258059
AT5G21274	410	177	13.7886	-13.7864	7.10498e-06	6.33328e-05
AT5G67130	75	66	25.5988	-25.4897	5.09015e-05	0.00034107
AT1G48450	335	153	12.2807	-12.2758	4.20563e-05	0.000291157
AT4G14100	157	124	16.4623	-16.4623	5.25875e-05	0.000350321
AT1G29500	292	91	9.76291	-9.75064	0.00702409	0.018978
AT2G02130	1334	2367	11.3714	-11.3253	1.91411e-18	1.71064e-16
AT5G63670	227	171	8.8564	-8.85625	0.00661962	0.0180909
AT1G49000	14	14	20.4286	-20.4286	0.0177666	0.0392175
AT1G44000	491	287	16.1411	-16.015	2.79707e-07	3.80396e-06
AT5G05410	36	14	25.8254	-25.8254	0.00871075	0.0224632
AT1G16880	846	468	18.171	-18.0705	2.91522e-09	6.30852e-08
AT1G43710	250	174	19.6867	-19.6867	3.85789e-07	5.03281e-06
AT1G04240	238	88	16.5786	-16.5683	0.000217154	0.00114905
AT2G20330	61	43	25.5337	-25.501	0.000175628	0.000963015
AT5G48810	842	646	10.8978	-10.8673	6.86869e-10	1.66726e-08
AT3G11910	93	37	25.5484	-25.5484	0.018995	0.0413587
AT2G43820	83	141	13.646	-13.646	0.00166963	0.00602809
AT4G34760	190	199	8.75266	-8.10135	0.000921929	0.00374182
AT5G08670	872	639	10.6424	-10.065	8.23096e-09	1.64416e-07
AT2G06025	98	50	23.2514	-22.2171	0.0238684	0.0493095
AT3G48690	677	732	8.31719	-8.07697	1.30299e-08	2.48725e-07
AT5G05170	541	271	11.0519	-10.9697	0.00019706	0.00106026
AT2G20450	263	148	19.286	-19.0497	3.4653e-07	4.60801e-06
AT1G06180	32	21	28.3705	-28.3705	0.00201757	0.00704232
AT3G04780	147	99	15.9963	-15.7881	0.000802895	0.0033481
AT5G39160	43	19	19.3158	-19.2693	0.0178956	0.0394391
AT4G33090	127	132	16.2383	-14.5054	0.00329379	0.0104404
AT5G20120	78	37	17.5146	-17.4432	0.0126879	0.0300867
AT2G37600	550	267	8.04989	-7.22177	0.000341077	0.00167472
AT1G79920	275	94	16.4184	-16.4184	0.000207406	0.00110726
AT3G03100	531	294	7.57385	-7.5634	0.000431259	0.00201748
AT1G02560	483	303	16.9767	-16.1854	1.86908e-08	3.41622e-07
AT3G11800	198	137	10.0194	-7.88067	0.0163302	0.0367109
AT1G19680	63	43	29.6722	-29.6722	7.77492e-05	0.000485069
AT5G04900	38	14	46.3008	-46.3008	0.00322233	0.0102712
AT5G18280	65	48	26.6019	-26.4404	0.00121864	0.00469808
AT1G64140	147	91	11.4312	-10.3532	0.012588	0.0298879
AT1G27690	37	20	21.7824	-21.7824	0.0127096	0.0301175
AT3G29810	87	33	19.884	-19.884	0.00199034	0.00696161
AT1G36980	882	593	8.93439	-8.88618	1.97421e-08	3.58931e-07
AT4G37730	36	13	32.5534	-32.5534	0.00671858	0.0183177
AT4G02890	1470	1178	8.8279	-8.74253	4.63931e-12	1.66712e-10
AT4G24690	303	322	14.6505	-14.5902	2.6858e-07	3.66713e-06
AT5G49760	90	46	19.1314	-19.0889	0.00267555	0.00883909
AT2G16400	53	30	24.5151	-24.4396	0.00407659	0.0123148
AT3G05640	14	12	33.7143	-33.7143	0.0106369	0.0262311
AT5G15230	808	2364	9.55856	-9.52176	2.71791e-13	1.20666e-11
[truncated: 4,677 more rows]

## Sheet: GO terms - 27
source	term_name	term_id	adjusted_p_value	negative_log10_of_adjusted_p_value	term_size	query_size	intersection_size	effective_domain_size	intersections
GO:MF	molecular adaptor activity	GO:0060090	1.1371e-45	44.9442	887	5540	55	22791	AT1G60070,AT4G25910,AT1G54830,AT5G17330,AT4G17600,AT3G13460,AT3G03570,AT5G37380,AT5G47110,AT3G05710,AT1G10500,AT1G18080,AT3G15880,AT2G42680,AT1G11890,AT4G15802,AT5G62575,AT3G62410,AT1G07950,AT2G45640,AT1G02340,AT3G57050,AT4G32295,AT2G47450,AT2G42870,AT1G26670,AT1G16240,AT3G04740,AT1G48630,AT2G32700,AT1G47830,AT2G36900,AT2G17380,AT1G08480,AT1G06040,AT1G79270,AT5G58060,AT1G43850,AT3G17590,AT1G68660…
GO:MF	protein kinase activity	GO:0004672	8.70183e-07	6.06039	1105	5540	190	22791	AT3G24660,AT4G20270,AT4G28880,AT2G39660,AT4G24740,AT1G11440,AT2G40270,AT4G34220,AT2G26730,AT5G58140,AT1G04440,AT5G66880,AT4G24810,AT1G72710,AT3G28040,AT3G18750,AT3G51990,AT4G26540,AT1G60800,AT1G56720,AT5G63610,AT2G25880,AT3G08730,AT5G35980,AT3G48750,AT5G41990,AT3G46290,AT2G24230,AT4G05150,AT5G25440,AT3G53380,AT5G15080,AT5G39340,AT5G50000,AT4G21210,AT3G04910,AT3G24190,AT1G73670,AT5G23580,AT3G51550…
GO:MF	catalytic activity, acting on DNA	GO:0140097	9.74297e-07	6.01131	253	5540	25	22791	AT2G02090,AT3G52050,AT5G46580,AT3G10270,AT3G22880,AT1G12370,AT3G12710,AT1G21710,AT2G32000,AT3G23910,AT5G44800,AT1G79050,AT5G24850,AT5G63950,AT1G66730,AT1G61140,AT1G05900,AT5G04130,AT2G28290,AT4G21600,AT1G30680,AT3G11770,AT3G06010,AT5G44680,AT2G25170
GO:MF	ADP binding	GO:0043531	4.51366e-06	5.34547	169	5540	13	22791	AT5G46270,AT3G46530,AT3G44630,AT5G45060,AT1G58807,AT4G19510,AT5G45490,AT4G19530,AT5G66900,AT1G58848,AT2G39730,AT5G04720,AT5G18200
GO:MF	cytoskeletal motor activity	GO:0003774	0.000111484	3.95279	82	5540	3	22791	AT3G16060,AT4G39050,AT5G53310
GO:MF	phosphotransferase activity, alcohol group as acceptor	GO:0016773	0.000540888	3.26689	1260	5540	239	22791	AT1G13640,AT4G26510,AT3G24660,AT1G32060,AT4G20270,AT4G28880,AT2G39660,AT4G24740,AT1G11440,AT2G40270,AT4G34220,AT3G22960,AT2G26730,AT5G58140,AT1G04440,AT5G66880,AT4G24810,AT1G72710,AT3G28040,AT3G18750,AT3G51990,AT4G26540,AT2G26930,AT3G61080,AT1G60800,AT1G56720,AT5G63610,AT2G25880,AT3G08730,AT5G35980,AT3G48750,AT5G41990,AT3G46290,AT2G24230,AT4G05150,AT5G25440,AT3G53380,AT5G15080,AT2G17265,AT4G26270…
GO:MF	protein serine/threonine kinase activity	GO:0004674	0.000548125	3.26112	835	5540	148	22791	AT4G20270,AT4G28880,AT2G39660,AT4G24740,AT1G11440,AT5G58140,AT1G04440,AT5G66880,AT1G72710,AT3G18750,AT3G51990,AT4G26540,AT1G60800,AT1G56720,AT5G63610,AT2G25880,AT3G08730,AT5G35980,AT3G48750,AT5G41990,AT3G46290,AT2G24230,AT4G05150,AT3G53380,AT5G15080,AT5G50000,AT4G21210,AT3G04910,AT1G73670,AT5G23580,AT3G51550,AT1G53570,AT3G19980,AT4G18710,AT1G31420,AT4G39400,AT3G01490,AT3G04580,AT5G43320,AT2G24360…
GO:MF	DNA polymerase activity	GO:0034061	0.000556838	3.25427	67	5540	2	22791	AT3G52050,AT3G23910
GO:MF	cis-regulatory region sequence-specific DNA binding	GO:0000987	0.000558385	3.25307	98	5540	6	22791	AT1G58100,AT5G28300,AT2G01930,AT1G14685,AT4G17810,AT1G19350
GO:MF	nuclease activity	GO:0004518	0.00085336	3.06887	290	5540	39	22791	AT3G52050,AT2G25910,AT1G30460,AT1G53850,AT1G13810,AT5G46580,AT4G25630,AT3G58560,AT1G75380,AT1G09700,AT5G61780,AT3G51950,AT4G20480,AT3G47490,AT1G14210,AT5G10960,AT1G19660,AT2G32230,AT5G60430,AT2G17510,AT2G15820,AT3G04720,AT2G32070,AT2G16650,AT4G37510,AT2G39780,AT1G55140,AT4G21600,AT3G62460,AT3G11770,AT3G02830,AT5G51170,AT4G30760,AT3G13740,AT1G02270,AT1G80780,AT1G48410,AT1G26820,AT4G17620
GO:MF	microtubule binding	GO:0008017	0.00109328	2.96127	147	5540	14	22791	AT3G16060,AT1G27210,AT4G18570,AT2G20190,AT3G02170,AT1G45688,AT5G40740,AT1G68060,AT4G39050,AT5G62580,AT1G77460,AT2G01910,AT3G16640,AT4G03260
GO:MF	transcription regulator activity	GO:0140110	0.00119069	2.9242	1685	5540	335	22791	AT5G44260,AT2G28550,AT1G58110,AT5G39660,AT1G73830,AT5G52660,AT4G26150,AT3G11280,AT2G26150,AT3G48360,AT5G08790,AT4G34990,AT3G23030,AT3G16500,AT4G32890,AT2G30590,AT1G58100,AT3G62420,AT3G47620,AT5G67190,AT4G39100,AT1G29280,AT3G01220,AT3G04070,AT5G25160,AT1G53170,AT4G36730,AT1G69690,AT4G34000,AT4G36990,AT3G50650,AT1G19700,AT1G19000,AT5G67300,AT4G14465,AT3G02790,AT1G12860,AT1G76110,AT5G60200,AT2G27050…
GO:MF	DNA binding	GO:0003677	0.00119618	2.9222	2384	5540	492	22791	AT4G02990,AT5G44260,AT2G28550,AT5G39660,AT1G73830,AT5G52660,AT4G26150,AT3G11280,AT5G35330,AT2G26150,AT5G10400,AT2G02090,AT5G08790,AT4G34990,AT3G23030,AT5G05610,AT4G13850,AT4G32890,AT2G30590,AT1G58100,AT1G29940,AT3G62420,AT3G52050,AT3G47620,AT5G67190,AT1G26550,AT3G24880,AT1G30460,AT4G39100,AT2G38560,AT1G29280,AT3G01220,AT3G04070,AT5G25160,AT1G53170,AT4G36730,AT4G09620,AT1G69690,AT4G34000,AT4G36990…
GO:MF	microtubule motor activity	GO:0003777	0.00151234	2.82035	63	5540	2	22791	AT3G16060,AT4G39050
GO:MF	endonuclease activity	GO:0004519	0.00210781	2.67617	196	5540	23	22791	AT3G52050,AT1G30460,AT1G13810,AT5G46580,AT1G09700,AT4G20480,AT3G47490,AT1G14210,AT2G32230,AT5G60430,AT2G17510,AT2G15820,AT2G16650,AT4G37510,AT2G39780,AT1G55140,AT4G21600,AT3G62460,AT4G30760,AT3G13740,AT1G02270,AT1G48410,AT1G26820
GO:MF	RNA polymerase II transcription regulatory region sequence-specific DNA binding	GO:0000977	0.00234829	2.62925	77	5540	4	22791	AT1G58100,AT2G32080,AT5G05660,AT1G19350
GO:MF	catalytic activity, acting on a nucleic acid	GO:0140640	0.00254628	2.59409	756	5540	135	22791	AT3G61240,AT2G46420,AT4G13780,AT2G02090,AT1G29940,AT3G52050,AT3G24880,AT1G30460,AT4G32900,AT1G53850,AT1G29880,AT4G02940,AT5G46580,AT3G10270,AT4G25630,AT3G22880,AT5G16715,AT3G58560,AT3G62120,AT3G25660,AT3G22320,AT2G45330,AT1G12370,AT3G12710,AT3G53110,AT2G24100,AT1G21710,AT2G32000,AT4G21710,AT1G70980,AT3G52090,AT1G09700,AT3G23910,AT5G67220,AT5G44800,AT4G07950,AT1G79050,AT3G03010,AT4G26300,AT5G27470…
GO:MF	DNA-binding transcription factor activity	GO:0003700	0.0084864	2.07128	1586	5540	320	22791	AT5G44260,AT2G28550,AT1G58110,AT5G39660,AT1G73830,AT5G52660,AT4G26150,AT3G11280,AT2G26150,AT3G48360,AT5G08790,AT4G34990,AT3G23030,AT3G16500,AT4G32890,AT2G30590,AT1G58100,AT3G62420,AT3G47620,AT5G67190,AT4G39100,AT1G29280,AT3G01220,AT3G04070,AT5G25160,AT1G53170,AT4G36730,AT1G69690,AT4G34000,AT4G36990,AT3G50650,AT1G19700,AT1G19000,AT5G67300,AT4G14465,AT3G02790,AT1G12860,AT1G76110,AT5G60200,AT2G27050…
GO:MF	transferase activity, transferring phosphorus-containing groups	GO:0016772	0.0100683	1.99705	1659	5540	337	22791	AT1G13640,AT4G26510,AT3G24660,AT1G32060,AT1G54130,AT4G20270,AT4G28880,AT2G39660,AT4G24740,AT1G11440,AT5G35170,AT2G40270,AT1G29940,AT3G52050,AT4G34220,AT3G22960,AT5G47840,AT2G39290,AT4G19710,AT1G73980,AT2G26730,AT5G58140,AT1G04440,AT5G66880,AT4G24810,AT1G72710,AT3G28040,AT3G18750,AT3G51990,AT5G17310,AT3G17470,AT4G26540,AT2G26930,AT5G21940,AT3G13410,AT3G61080,AT1G60800,AT1G56720,AT5G63610,AT5G48300…
GO:MF	RNA-directed DNA polymerase activity	GO:0003964	0.0159276	1.79785	45	5540	1	22791	AT3G23910
GO:MF	RNA endonuclease activity, producing 5'-phosphomonoesters	GO:0016891	0.019176	1.71724	88	5540	7	22791	AT1G09700,AT2G32230,AT5G60430,AT2G16650,AT4G37510,AT1G55140,AT3G13740
GO:MF	protein serine kinase activity	GO:0106310	0.0194882	1.71023	638	5540	115	22791	AT4G20270,AT4G28880,AT2G39660,AT4G24740,AT5G58140,AT1G04440,AT5G66880,AT1G72710,AT3G18750,AT3G51990,AT4G26540,AT1G60800,AT5G63610,AT3G08730,AT5G35980,AT3G48750,AT5G41990,AT2G24230,AT3G53380,AT5G15080,AT3G04910,AT1G73670,AT5G23580,AT3G51550,AT1G53570,AT4G18710,AT1G31420,AT4G39400,AT5G43320,AT2G24360,AT3G50000,AT1G69730,AT1G09840,AT3G09830,AT4G32710,AT5G01020,AT1G51660,AT1G01140,AT1G09970,AT2G19470…
GO:MF	kinase activity	GO:0016301	0.0246033	1.60901	1434	5540	290	22791	AT1G13640,AT4G26510,AT3G24660,AT1G32060,AT1G54130,AT4G20270,AT4G28880,AT2G39660,AT4G24740,AT1G11440,AT5G35170,AT2G40270,AT4G34220,AT3G22960,AT5G47840,AT4G19710,AT1G73980,AT2G26730,AT5G58140,AT1G04440,AT5G66880,AT4G24810,AT1G72710,AT3G28040,AT3G18750,AT3G51990,AT3G17470,AT4G26540,AT2G26930,AT5G21940,AT3G61080,AT1G60800,AT1G56720,AT5G63610,AT2G25880,AT3G08730,AT5G35980,AT3G48750,AT5G41990,AT3G46290…
GO:MF	endonuclease activity, active with either ribo- or deoxyribonucleic acids and producing 5'-phosphomonoesters	GO:0016893	0.0387041	1.41224	97	5540	9	22791	AT3G52050,AT5G46580,AT1G09700,AT2G32230,AT5G60430,AT2G16650,AT4G37510,AT1G55140,AT3G13740
GO:BP	disruption of anatomical structure in another organism	GO:0141060	8.93927e-18	17.0487	274	5243	10	21899	AT1G19610,AT4G22235,AT2G43535,AT2G43530,AT2G02130,AT3G12500,AT3G05730,AT3G04720,AT2G02100,AT1G11580
GO:BP	cell killing	GO:0001906	8.93927e-18	17.0487	274	5243	10	21899	AT1G19610,AT4G22235,AT2G43535,AT2G43530,AT2G02130,AT3G12500,AT3G05730,AT3G04720,AT2G02100,AT1G11580
GO:BP	killing of cells of another organism	GO:0031640	8.93927e-18	17.0487	274	5243	10	21899	AT1G19610,AT4G22235,AT2G43535,AT2G43530,AT2G02130,AT3G12500,AT3G05730,AT3G04720,AT2G02100,AT1G11580
GO:BP	disruption of cell in another organism	GO:0141061	8.93927e-18	17.0487	274	5243	10	21899	AT1G19610,AT4G22235,AT2G43535,AT2G43530,AT2G02130,AT3G12500,AT3G05730,AT3G04720,AT2G02100,AT1G11580
GO:BP	nucleic acid metabolic process	GO:0090304	7.58581e-11	10.12	4271	5243	841	21899	AT4G02990,AT5G44260,AT1G55310,AT4G24440,AT1G06190,AT2G28550,AT3G61240,AT1G58110,AT5G39660,AT1G73830,AT5G52660,AT1G75230,AT4G26150,AT1G64810,AT3G11280,AT2G26150,AT3G48360,AT4G13780,AT2G02090,AT5G08790,AT1G18850,AT4G34990,AT3G23030,AT5G19820,AT4G24740,AT5G05610,AT3G16500,AT4G13850,AT4G32890,AT1G51510,AT2G30590,AT1G58100,AT1G29940,AT3G62420,AT3G52050,AT3G47620,AT5G42300,AT4G14342,AT2G21150,AT5G67190…
GO:BP	DNA metabolic process	GO:0006259	2.9371e-07	6.53208	610	5243	85	21899	AT1G75230,AT3G48360,AT2G02090,AT3G52050,AT3G14160,AT1G69690,AT1G71260,AT1G13810,AT5G46580,AT3G10270,AT3G48750,AT4G20010,AT3G22880,AT3G10525,AT1G75950,AT1G07500,AT5G09790,AT1G12370,AT1G29850,AT3G12710,AT1G21710,AT2G32000,AT3G18580,AT1G52740,AT3G16230,AT3G12610,AT3G23910,AT1G31760,AT3G25400,AT1G18340,AT1G79050,AT2G32950,AT5G45600,AT5G38470,AT3G27060,AT2G29570,AT1G64750,AT5G45010,AT2G19520,AT5G24850…
GO:BP	RNA modification	GO:0009451	5.62578e-07	6.24982	368	5243	42	21899	AT5G08180,AT3G03920,AT5G15810,AT4G24770,AT5G01160,AT5G08280,AT5G24670,AT1G32580,AT3G06790,AT4G36390,AT5G67220,AT3G14330,AT1G29710,AT3G06950,AT3G26410,AT4G22720,AT3G19630,AT3G27180,AT5G66520,AT2G45730,AT3G29230,AT3G57000,AT1G20370,AT5G54580,AT3G26780,AT3G56120,AT5G66360,AT5G15390,AT3G15000,AT5G28050,AT5G50250,AT1G03110,AT1G73530,AT5G55130,AT1G11430,AT3G23830,AT2G20490,AT3G26630,AT4G15520,AT1G09800…
GO:BP	recognition of pollen	GO:0048544	1.56738e-06	5.80483	114	5243	4	21899	AT1G71820,AT4G02350,AT4G27300,AT1G47550
GO:BP	protein phosphorylation	GO:0006468	1.13424e-05	4.9453	1096	5243	188	21899	AT3G24660,AT4G20270,AT4G28880,AT2G39660,AT4G24740,AT1G11440,AT2G40270,AT4G34220,AT2G26730,AT5G58140,AT1G04440,AT5G66880,AT4G24810,AT1G72710,AT3G28040,AT3G18750,AT3G51990,AT4G26540,AT1G60800,AT1G56720,AT5G63610,AT2G25880,AT3G08730,AT5G35980,AT3G48750,AT5G41990,AT3G46290,AT2G24230,AT4G05150,AT5G25440,AT3G53380,AT5G15080,AT5G50000,AT3G04910,AT3G24190,AT1G73670,AT5G23580,AT3G51550,AT5G10480,AT3G17750…
GO:BP	regulatory ncRNA-mediated post-transcriptional gene silencing	GO:0035194	2.88425e-05	4.53997	140	5243	9	21899	AT2G28190,AT5G19820,AT1G66700,AT1G09700,AT4G02840,AT1G73840,AT1G48410,AT5G44200,AT1G08830
GO:BP	cell recognition	GO:0008037	4.29477e-05	4.36706	116	5243	6	21899	AT3G02360,AT1G71820,AT4G02350,AT5G61230,AT4G27300,AT1G47550
GO:BP	RNA metabolic process	GO:0016070	9.50795e-05	4.02191	3746	5243	775	21899	AT4G02990,AT5G44260,AT1G55310,AT4G24440,AT1G06190,AT2G28550,AT3G61240,AT1G58110,AT5G39660,AT1G73830,AT5G52660,AT4G26150,AT1G64810,AT3G11280,AT2G26150,AT3G48360,AT4G13780,AT5G08790,AT1G18850,AT4G34990,AT3G23030,AT5G19820,AT4G24740,AT5G05610,AT3G16500,AT4G13850,AT4G32890,AT1G51510,AT2G30590,AT1G58100,AT1G29940,AT3G62420,AT3G47620,AT5G42300,AT4G14342,AT2G21150,AT5G67190,AT1G26550,AT1G30460,AT4G39100…
GO:BP	DNA recombination	GO:0006310	0.000167689	3.7755	152	5243	12	21899	AT3G22880,AT1G75950,AT1G31760,AT1G79050,AT1G64750,AT5G45010,AT5G63950,AT1G66730,AT5G47870,AT1G80210,AT4G26110,AT1G66740
GO:BP	post-transcriptional gene silencing	GO:0016441	0.000188429	3.72485	158	5243	13	21899	AT2G28190,AT5G19820,AT5G13570,AT1G66700,AT1G09700,AT4G02840,AT4G13940,AT1G03360,AT1G17760,AT1G73840,AT1G48410,AT5G44200,AT1G08830
GO:BP	regulatory ncRNA-mediated gene silencing	GO:0031047	0.000224757	3.64829	243	5243	27	21899	AT2G28190,AT2G02090,AT5G19820,AT2G21150,AT5G60980,AT1G66700,AT3G54760,AT2G31660,AT4G21710,AT1G09700,AT5G18420,AT4G02840,AT5G61780,AT2G19520,AT1G24706,AT3G10480,AT2G16950,AT3G22680,AT4G13460,AT3G11770,AT1G17760,AT2G41840,AT1G73840,AT1G48410,AT5G44200,AT2G43410,AT1G08830
GO:BP	chromosome organization	GO:0051276	0.000224878	3.64805	170	5243	15	21899	AT3G10270,AT3G22880,AT2G32000,AT5G58270,AT3G23700,AT2G47980,AT5G13820,AT5G04130,AT3G12280,AT1G30680,AT5G10950,AT2G21660,AT4G09550,AT5G56740,AT4G38680
GO:BP	miRNA-mediated post-transcriptional gene silencing	GO:0035195	0.000520823	3.28331	112	5243	7	21899	AT2G28190,AT5G19820,AT1G66700,AT1G09700,AT1G48410,AT5G44200,AT1G08830
GO:BP	positive regulation of transcription by RNA polymerase II	GO:0045944	0.001042	2.98213	136	5243	11	21899	AT3G09600,AT5G11260,AT4G14540,AT3G04740,AT3G17590,AT5G47640,AT3G17609,AT4G12610,AT2G37060,AT5G48630,AT3G15120
GO:BP	meiotic cell cycle	GO:0051321	0.00140052	2.85371	160	5243	15	21899	AT3G48750,AT3G22880,AT5G46700,AT2G47980,AT1G32310,AT3G07160,AT2G41420,AT3G08510,AT3G12280,AT5G07290,AT5G67600,AT2G01570,AT4G37450,AT5G45550,AT2G42890
GO:BP	microtubule-based movement	GO:0007018	0.00550404	2.25932	63	5243	2	21899	AT3G16060,AT4G39050
GO:BP	RNA biosynthetic process	GO:0032774	0.00740181	2.13066	2365	5243	483	21899	AT4G02990,AT5G44260,AT4G24440,AT1G06190,AT2G28550,AT1G58110,AT5G39660,AT1G73830,AT5G52660,AT4G26150,AT3G11280,AT2G26150,AT3G48360,AT5G08790,AT4G34990,AT3G23030,AT5G05610,AT3G16500,AT4G13850,AT4G32890,AT2G30590,AT1G58100,AT1G29940,AT3G62420,AT3G47620,AT5G67190,AT4G39100,AT2G38560,AT1G29280,AT3G01220,AT3G04070,AT5G25160,AT1G53170,AT1G07480,AT4G36730,AT4G09620,AT1G69690,AT4G34000,AT4G36990,AT3G50650…
GO:BP	DNA-templated transcription	GO:0006351	0.00763532	2.11717	2351	5243	480	21899	AT4G02990,AT5G44260,AT4G24440,AT1G06190,AT2G28550,AT1G58110,AT5G39660,AT1G73830,AT5G52660,AT4G26150,AT3G11280,AT2G26150,AT3G48360,AT5G08790,AT4G34990,AT3G23030,AT5G05610,AT3G16500,AT4G13850,AT4G32890,AT2G30590,AT1G58100,AT1G29940,AT3G62420,AT3G47620,AT5G67190,AT4G39100,AT2G38560,AT1G29280,AT3G01220,AT3G04070,AT5G25160,AT1G53170,AT1G07480,AT4G36730,AT4G09620,AT1G69690,AT4G34000,AT4G36990,AT3G50650…
GO:BP	meiotic nuclear division	GO:0140013	0.00982886	2.0075	91	5243	6	21899	AT3G48750,AT3G22880,AT2G47980,AT3G12280,AT5G07290,AT2G42890
GO:BP	regulation of RNA biosynthetic process	GO:2001141	0.0126151	1.89911	2167	5243	441	21899	AT4G02990,AT5G44260,AT2G28550,AT1G58110,AT5G39660,AT1G73830,AT5G52660,AT4G26150,AT3G11280,AT2G26150,AT3G48360,AT5G08790,AT4G34990,AT3G23030,AT5G05610,AT3G16500,AT4G13850,AT4G32890,AT2G30590,AT1G58100,AT3G62420,AT3G47620,AT5G67190,AT4G39100,AT2G38560,AT1G29280,AT3G01220,AT3G04070,AT5G25160,AT1G53170,AT4G36730,AT4G09620,AT1G69690,AT4G34000,AT4G36990,AT3G50650,AT1G19700,AT1G19000,AT5G67300,AT4G14465…
GO:BP	regulation of DNA-templated transcription	GO:0006355	0.0126151	1.89911	2167	5243	441	21899	AT4G02990,AT5G44260,AT2G28550,AT1G58110,AT5G39660,AT1G73830,AT5G52660,AT4G26150,AT3G11280,AT2G26150,AT3G48360,AT5G08790,AT4G34990,AT3G23030,AT5G05610,AT3G16500,AT4G13850,AT4G32890,AT2G30590,AT1G58100,AT3G62420,AT3G47620,AT5G67190,AT4G39100,AT2G38560,AT1G29280,AT3G01220,AT3G04070,AT5G25160,AT1G53170,AT4G36730,AT4G09620,AT1G69690,AT4G34000,AT4G36990,AT3G50650,AT1G19700,AT1G19000,AT5G67300,AT4G14465…
GO:BP	chromosome segregation	GO:0007059	0.0136943	1.86346	103	5243	8	21899	AT3G22880,AT1G75950,AT5G67560,AT2G47980,AT3G49870,AT5G40740,AT3G12280,AT5G42190
GO:BP	regulation of gene expression	GO:0010468	0.0185291	1.73215	2716	5243	566	21899	AT4G02990,AT5G44260,AT4G17040,AT2G28550,AT5G64813,AT3G61240,AT1G58110,AT5G39660,AT1G73830,AT5G52660,AT4G26150,AT1G64810,AT3G11280,AT2G28190,AT2G26150,AT4G16830,AT3G48360,AT2G24050,AT2G02090,AT5G08790,AT4G34990,AT3G23030,AT5G19820,AT5G05610,AT3G16500,AT4G13850,AT4G32890,AT1G51510,AT2G30590,AT1G58100,AT3G62420,AT3G47620,AT2G21150,AT5G67190,AT4G39100,AT2G38560,AT4G34110,AT1G29280,AT3G01220,AT1G18070…
GO:BP	DNA repair	GO:0006281	0.0226316	1.64529	325	5243	48	21899	AT1G75230,AT2G02090,AT3G14160,AT1G71260,AT1G13810,AT3G22880,AT1G12370,AT1G29850,AT3G12710,AT1G21710,AT3G16230,AT3G12610,AT1G31760,AT1G18340,AT1G79050,AT2G32950,AT5G45600,AT5G38470,AT3G27060,AT2G29570,AT1G64750,AT5G45010,AT2G19520,AT5G24850,AT1G66730,AT4G17020,AT5G47870,AT1G05900,AT5G46210,AT2G33340,AT2G23080,AT3G28730,AT1G80210,AT1G70660,AT4G26110,AT1G78870,AT3G04880,AT1G16890,AT2G36060,AT3G52560…
GO:BP	RNA-templated DNA biosynthetic process	GO:0006278	0.0252806	1.59721	48	5243	1	21899	AT3G23910
GO:BP	homologous recombination	GO:0035825	0.0252806	1.59721	48	5243	1	21899	AT3G22880
GO:BP	regulation of macromolecule biosynthetic process	GO:0010556	0.0329543	1.48209	2748	5243	576	21899	AT4G02990,AT5G44260,AT4G17040,AT2G28550,AT5G64813,AT3G61240,AT1G58110,AT5G39660,AT1G73830,AT5G52660,AT4G26150,AT1G64810,AT3G11280,AT2G28190,AT2G26150,AT4G16830,AT3G48360,AT2G24050,AT2G02090,AT5G08790,AT4G34990,AT3G23030,AT5G19820,AT5G05610,AT3G16500,AT4G13850,AT4G32890,AT1G51510,AT2G30590,AT1G58100,AT3G62420,AT3G47620,AT2G21150,AT5G67190,AT4G39100,AT2G38560,AT4G34110,AT1G29280,AT3G01220,AT1G18070…
GO:CC	RISC complex	GO:0016442	1.38594e-07	6.85825	72	5710	1	20008	AT5G61780
GO:CC	RNAi effector complex	GO:0031332	1.38594e-07	6.85825	72	5710	1	20008	AT5G61780
GO:CC	chromosome	GO:0005694	0.000720363	3.14245	364	5710	67	20008	AT5G35330,AT5G10400,AT3G24880,AT4G02570,AT4G40040,AT1G26470,AT5G04670,AT1G07660,AT2G17560,AT5G10980,AT3G10270,AT3G06660,AT5G65360,AT5G59870,AT5G59970,AT1G52740,AT1G06760,AT4G40030,AT1G31760,AT5G22760,AT1G51060,AT5G11860,AT1G07820,AT2G47620,AT5G27670,AT3G51880,AT5G45600,AT2G47980,AT3G20670,AT1G49950,AT3G46030,AT3G54650,AT5G17690,AT1G08880,AT4G33890,AT3G53730,AT5G59910,AT5G13820,AT1G07790,AT5G10390…
GO:CC	condensed chromosome	GO:0000793	0.00226709	2.64453	49	5710	2	20008	AT4G02570,AT4G09550
GO:CC	nuclear protein-containing complex	GO:0140513	0.00719174	2.14317	647	5710	141	20008	AT1G55310,AT4G24440,AT3G16310,AT5G35330,AT1G51510,AT1G80670,AT1G30460,AT1G07170,AT1G60900,AT1G07480,AT4G03190,AT1G09140,AT3G53500,AT5G61150,AT1G10390,AT3G59810,AT1G07140,AT3G55200,AT1G76300,AT1G65660,AT5G42020,AT2G11890,AT5G64270,AT3G06660,AT1G03330,AT4G25630,AT3G57290,AT1G80070,AT4G22670,AT1G02840,AT4G04780,AT1G23860,AT3G22320,AT5G51300,AT4G21710,AT4G30220,AT1G03910,AT3G52090,AT5G08290,AT3G08030…
GO:CC	chromosome, centromeric region	GO:0000775	0.0441534	1.35504	51	5710	4	20008	AT5G59870,AT5G11860,AT4G13460,AT4G09550
KEGG	Aminoacyl-tRNA biosynthesis	KEGG:00970	3.84737e-06	5.41484	142	2145	28	5300	AT4G13780,AT1G29880,AT5G16715,AT3G62120,AT3G25660,AT1G70980,AT4G26300,AT5G27470,AT3G46100,AT5G38830,AT3G11710,AT4G31180,AT3G55400,AT2G04842,AT3G02760,AT3G58140,AT4G39280,AT1G25350,AT1G48520,AT4G10320,AT5G49030,AT4G32915,AT1G09620,AT1G50200,AT3G48110,AT5G56680,AT4G26870,AT5G52520
KEGG	Cutin, suberine and wax biosynthesis	KEGG:00073	5.49744e-06	5.25984	37	2145	1	5300	AT4G00360
KEGG	Homologous recombination	KEGG:03440	7.66427e-06	5.11553	60	2145	6	5300	AT2G32000,AT3G18580,AT1G79050,AT1G64750,AT5G45010,AT1G80210
KEGG	DNA replication	KEGG:03030	4.02485e-05	4.39525	43	2145	3	5300	AT3G18580,AT2G29570,AT2G39440
KEGG	Base excision repair	KEGG:03410	0.000476969	3.32151	50	2145	6	5300	AT1G75230,AT3G12710,AT1G21710,AT2G29570,AT1G05900,AT5G44680
KEGG	Mismatch repair	KEGG:03430	0.000729527	3.13696	32	2145	2	5300	AT3G18580,AT2G29570
KEGG	Pentose and glucuronate interconversions	KEGG:00040	0.000793358	3.10053	108	2145	23	5300	AT3G10720,AT5G17310,AT5G51970,AT3G01640,AT5G15490,AT4G24780,AT5G63180,AT1G63290,AT4G30310,AT3G03250,AT5G52560,AT1G67750,AT3G53190,AT2G45220,AT1G04680,AT5G48900,AT3G54920,AT3G07010,AT3G29360,AT1G11580,AT3G14310,AT5G39320,AT5G61410
KEGG	Nucleotide excision repair	KEGG:03420	0.00580612	2.23611	85	2145	18	5300	AT3G22320,AT5G20570,AT4G21710,AT3G52090,AT1G18340,AT5G38470,AT2G29570,AT3G59600,AT4G17020,AT2G04630,AT5G46210,AT1G54250,AT2G15430,AT5G09920,AT4G21100,AT5G41010,AT1G11475,AT1G79650
KEGG	Basal transcription factors	KEGG:03022	0.0166864	1.77764	55	2145	10	5300	AT4G24440,AT1G07480,AT2G41630,AT1G18340,AT1G07470,AT4G17020,AT4G20330,AT4G31720,AT4G12610,AT1G55520
KEGG	ABC transporters	KEGG:02010	0.0189107	1.72329	68	2145	14	5300	AT4G25450,AT1G59870,AT5G13580,AT2G26910,AT2G36380,AT1G31770,AT5G58270,AT3G53480,AT2G39350,AT3G28860,AT1G17840,AT2G36910,AT4G25960,AT1G51500
KEGG	Zeatin biosynthesis	KEGG:00908	0.027897	1.55444	32	2145	4	5300	AT1G22360,AT5G05860,AT2G36800,AT3G63110
KEGG	Polycomb repressive complex	KEGG:03083	0.0344747	1.4625	66	2145	14	5300	AT1G75950,AT5G24520,AT5G53300,AT3G11910,AT2G44680,AT2G19520,AT1G12910,AT5G41700,AT3G11540,AT1G64230,AT3G08690,AT3G49660,AT1G10230,AT5G42190
KEGG	Plant-pathogen interaction	KEGG:04626	0.0455645	1.34137	204	2145	61	5300	AT1G07720,AT3G54940,AT3G43810,AT4G20360,AT3G10300,AT1G01120,AT4G14440,AT5G23580,AT1G04220,AT2G41410,AT4G39090,AT1G51660,AT3G48090,AT5G21274,AT4G16190,AT1G66410,AT2G04030,AT2G43790,AT5G04170,AT3G25070,AT5G43760,AT5G04530,AT3G21220,AT4G34250,AT1G18210,AT5G56010,AT3G17410,AT3G51920,AT2G27030,AT5G15410,AT1G06700,AT3G56800,AT4G11260,AT2G16280,AT4G24190,AT2G26250,AT1G73630,AT5G56030,AT3G57530,AT5G54250…
