# Supplementary material for: Disruption of the mRNA m6A writer complex triggers autoimmunity in Arabidopsis
Source: PLoS Genet. 2025 Nov 6;21(11):e1011925. doi: 10.1371/journal.pgen.1011925 (PMC12617952; doi:10.1371/journal.pgen.1011925)
Supplement: S16 File — (XLSX) [file pgen.1011925.s023.xlsx]

## Sheet: Primers
PR1_qPCR_FP	5' ATACACTCTGGTGGGCCTTACG 3'
PR1_qPCR_RP	5' TACACCTCACTTTGGCACATCC 3'
UBQ10_qPCR_FP	5' AAATCTCGTCTCTGTTATGCTTAAGAAG 3'
UBQ10_qPCR_RP	5' TTTTACATGAAACGAAACATTGAACTT 3'
